# Supplementary material for: CisMiner: Genome-Wide In-Silico Cis-Regulatory Module Prediction by Fuzzy Itemset Mining
Source: PLoS One. 2014 Sep 30;9(9):e108065. doi: 10.1371/journal.pone.0108065 (PMC4182448; doi:10.1371/journal.pone.0108065)
Supplement: File S2 — Fuzzy transactions. First dataset. Fuzzy transactional database built when considering the dataset of real TFBSs reported by Harbison et al. (TXT) [file pone.0108065.s002.txt]

> Centro(chrI) 0
CBF1, CBF1, ABF1, ABF1, UME6, UME6
1.0, 1.0, 1.0, 1.0, 0.325, 1.0
45402.0, 45480.0, 45321.0, 45501.0, 45144.0, 45241.0
45408.0, 45486.0, 45333.0, 45513.0, 45153.0, 45250.0
> Centro(chrI) 1
GCR1, GCR1, ROX1, TYE7, SNT2
1.0, 1.0, 1.0, 1.0, 0.56
71147.0, 71194.0, 71165.0, 71263.0, 70970.0
71155.0, 71202.0, 71173.0, 71271.0, 70980.0
> Centro(chrI) 2
CIN5, CIN5, CIN5, SPT2
1.0, 1.0, 1.0, 1.0
73346.0, 73346.0, 73395.0, 73350.0
73353.0, 73353.0, 73402.0, 73360.0
> Centro(chrI) 3
ABF1, SUM1
1.0, 1.0
108791.0, 108819.0
108803.0, 108829.0
> Centro(chrI) 4
CBF1, YAP7, MET4, MET32, MET31
1.0, 1.0, 1.0, 1.0, 1.0
130585.0, 130566.0, 130607.0, 130611.0, 130611.0
130591.0, 130574.0, 130621.0, 130619.0, 130619.0
> Centro(chrI) 5
HSF1, HSF1, MSN4, MSN4
1.0, 1.0, 1.0, 1.0
141682.0, 141780.0, 141588.0, 141639.0
141694.0, 141792.0, 141594.0, 141645.0
> Centro(chrI) 6
DIG1, STE12, TEC1, TEC1, TEC1, TEC1
1.0, 1.0, 0.46, 1.0, 1.0, 1.0
169085.0, 169085.0, 168881.0, 168962.0, 169109.0, 169170.0
169091.0, 169091.0, 168887.0, 168968.0, 169115.0, 169176.0
> Centro(chrI) 7
NDD1, YHP1, MCM1
1.0, 1.0, 1.0
171821.0, 171719.0, 171821.0
171833.0, 171724.0, 171833.0
> Centro(chrII) 8
HAP5, HAP5, HAP5, HAP4, HAP4, SKN7, SKN7
1.0, 1.0, 1.0, 1.0, 1.0, 1.0, 1.0
36542.0, 36580.0, 36676.0, 36540.0, 36578.0, 36572.0, 36602.0
36546.0, 36584.0, 36680.0, 36548.0, 36586.0, 36580.0, 36610.0
> Centro(chrII) 9
SFP1, SFP1, SFP1, FHL1, FHL1, RAP1, RAP1, RAP1
1.0, 1.0, 1.0, 1.0, 1.0, 1.0, 1.0, 1.0
60914.0, 61042.0, 61071.0, 60914.0, 61042.0, 60915.0, 61043.0, 61072.0
60923.0, 61051.0, 61080.0, 60924.0, 61052.0, 60924.0, 61052.0, 61081.0
> Centro(chrII) 10
HSF1, SNT2
1.0, 1.0
86613.0, 86698.0
86625.0, 86708.0
> Centro(chrII) 11
PUT3, UME6, UME6
1.0, 1.0, 1.0
101316.0, 101354.0, 101397.0
101333.0, 101363.0, 101406.0
> Centro(chrII) 12
DIG1, STE12
1.0, 1.0
107604.0, 107604.0
107610.0, 107610.0
> Centro(chrII) 13
SOK2, SOK2, HAP4, HAP1
1.0, 1.0, 1.0, 1.0
135794.0, 135866.0, 135863.0, 135739.0
135801.0, 135873.0, 135871.0, 135749.0
> Centro(chrII) 14
PHD1, PHD1, SUT1, SOK2, SOK2, SOK2, SWI6, SKN7
1.0, 1.0, 1.0, 1.0, 1.0, 1.0, 1.0, 1.0
165144.0, 165329.0, 165117.0, 165142.0, 165230.0, 165327.0, 165321.0, 165120.0
165151.0, 165336.0, 165126.0, 165149.0, 165237.0, 165334.0, 165328.0, 165128.0
> Centro(chrII) 15
PHD1, SUT1, SKN7
1.0, 0.06, 0.035
164874.0, 165117.0, 165120.0
164881.0, 165126.0, 165128.0
> Centro(chrII) 16
PHD1, PHD1, SOK2, SOK2, SOK2, SOK2, SOK2, SWI6, NRG1
0.5525, 1.0, 0.5325, 1.0, 1.0, 0.7675, 0.3075, 0.4725, 1.0
165329.0, 165478.0, 165327.0, 165455.0, 165476.0, 165697.0, 165743.0, 165321.0, 165570.0
165336.0, 165485.0, 165334.0, 165462.0, 165483.0, 165704.0, 165750.0, 165328.0, 165576.0
> Centro(chrII) 17
ROX1, SOK2
1.0, 0.335
165959.0, 165743.0
165967.0, 165750.0
> Centro(chrII) 18
RPN4, RAP1
1.0, 1.0
181469.0, 181499.0
181477.0, 181508.0
> Centro(chrII) 19
DIG1, TYE7, STE12
1.0, 1.0, 1.0
191906.0, 191912.0, 191906.0
191912.0, 191920.0, 191912.0
> Centro(chrII) 20
DIG1, DIG1, STE12, STE12, TEC1
1.0, 1.0, 1.0, 1.0, 1.0
192192.0, 192298.0, 192192.0, 192298.0, 192256.0
192198.0, 192304.0, 192198.0, 192304.0, 192262.0
> Centro(chrII) 21
CIN5, YAP7, YAP7, YAP7
1.0, 1.0, 1.0, 0.7975
254443.0, 254351.0, 254351.0, 254567.0
254450.0, 254359.0, 254359.0, 254575.0
> Centro(chrII) 22
GAL4, GAL4, NRG1
1.0, 1.0, 1.0
275703.0, 275790.0, 275730.0
275719.0, 275806.0, 275736.0
> Centro(chrII) 23
GAL4, GAL4, GAL4, GAL4, GAL80, GAL80, GAL80
1.0, 1.0, 1.0, 1.0, 1.0, 1.0, 1.0
278568.0, 278568.0, 278587.0, 278669.0, 278568.0, 278568.0, 278587.0
278584.0, 278584.0, 278603.0, 278685.0, 278584.0, 278584.0, 278603.0
> Centro(chrII) 24
FKH1, ABF1, INO4, INO4, INO2, INO2
1.0, 1.0, 1.0, 1.0, 1.0, 1.0
297869.0, 297939.0, 297895.0, 297895.0, 297899.0, 297899.0
297876.0, 297951.0, 297904.0, 297904.0, 297905.0, 297905.0
> Centro(chrII) 25
CBF1, TYE7, HAP4, HAP3
1.0, 1.0, 1.0, 1.0
315365.0, 315364.0, 315378.0, 315380.0
315371.0, 315372.0, 315386.0, 315384.0
> Centro(chrII) 26
DIG1, DIG1, DIG1, STE12, STE12, STE12, STE12
0.63, 1.0, 1.0, 0.63, 1.0, 1.0, 1.0
316563.0, 316750.0, 316795.0, 316563.0, 316750.0, 316750.0, 316795.0
316569.0, 316756.0, 316801.0, 316569.0, 316756.0, 316756.0, 316801.0
> Centro(chrII) 27
SFP1, SFP1, FHL1
1.0, 1.0, 1.0
332525.0, 332525.0, 332524.0
332534.0, 332534.0, 332534.0
> Centro(chrII) 28
RPN4, CBF1
1.0, 1.0
337046.0, 337103.0
337054.0, 337109.0
> Centro(chrII) 29
CIN5, CIN5, SKN7
1.0, 0.48, 1.0
341862.0, 342064.0, 341825.0
341869.0, 342071.0, 341833.0
> Centro(chrII) 30
DIG1, STE12
1.0, 1.0
362727.0, 362543.0
362733.0, 362549.0
> Centro(chrII) 31
DIG1, STE12
1.0, 1.0
363491.0, 363491.0
363497.0, 363497.0
> Centro(chrII) 32
DIG1, DIG1, STE12, STE12
1.0, 1.0, 1.0, 1.0
364079.0, 364170.0, 364170.0, 364257.0
364085.0, 364176.0, 364176.0, 364263.0
> Centro(chrII) 33
HSF1, STE12
1.0, 0.16
364488.0, 364257.0
364500.0, 364263.0
> Centro(chrII) 34
STE12, SKN7
1.0, 1.0
370987.0, 371186.0
370993.0, 371194.0
> Centro(chrII) 35
GCN4, YAP7, LEU3
1.0, 1.0, 0.015
376314.0, 376313.0, 376064.0
376320.0, 376321.0, 376073.0
> Centro(chrII) 36
PHD1, GCN4, LEU3
1.0, 1.0, 1.0
375951.0, 375893.0, 376064.0
375958.0, 375899.0, 376073.0
> Centro(chrII) 37
PHD1, PHD1, ROX1, SUT1
1.0, 1.0, 0.035, 1.0
378709.0, 378856.0, 379100.0, 378851.0
378716.0, 378863.0, 379108.0, 378860.0
> Centro(chrII) 38
MBP1, SWI4, SWI4, SWI4
1.0, 1.0, 1.0, 1.0
380097.0, 380076.0, 380096.0, 380233.0
380103.0, 380084.0, 380104.0, 380241.0
> Centro(chrII) 39
HSF1, HSF1, MSN4
0.12, 1.0, 1.0
381447.0, 381673.0, 381700.0
381459.0, 381685.0, 381706.0
> Centro(chrII) 40
HSF1, HSF1, CIN5, MSN4
1.0, 0.7275, 1.0, 1.0
381160.0, 381447.0, 381174.0, 381371.0
381172.0, 381459.0, 381181.0, 381377.0
> Centro(chrII) 41
FKH1, FKH1, FKH2, ABF1, MBP1, SWI6, SKN7
1.0, 1.0, 1.0, 0.77, 1.0, 1.0, 1.0
392684.0, 392704.0, 392700.0, 392468.0, 392605.0, 392606.0, 392643.0
392691.0, 392711.0, 392711.0, 392480.0, 392611.0, 392613.0, 392651.0
> Centro(chrII) 42
HSF1, DIG1
1.0, 1.0
407316.0, 407259.0
407328.0, 407265.0
> Centro(chrII) 43
DIG1, DIG1, DIG1, STE12, STE12, STE12, STE12, TEC1, TEC1
0.9, 1.0, 0.6, 0.9, 1.0, 1.0, 0.6, 1.0, 1.0
408654.0, 408773.0, 409004.0, 408654.0, 408773.0, 408814.0, 409004.0, 408762.0, 408837.0
408660.0, 408779.0, 409010.0, 408660.0, 408779.0, 408820.0, 409010.0, 408768.0, 408843.0
> Centro(chrII) 44
THI2, FKH2
1.0, 1.0
429308.0, 429214.0
429319.0, 429225.0
> Centro(chrII) 45
HSF1, ABF1
1.0, 1.0
444846.0, 444874.0
444858.0, 444886.0
> Centro(chrII) 46
HSF1, HSF1, FHL1, FHL1
1.0, 0.875, 1.0, 1.0
477358.0, 477446.0, 477210.0, 477210.0
477370.0, 477458.0, 477220.0, 477220.0
> Centro(chrII) 47
FKH1, FKH2, SNT2, MCM1
1.0, 1.0, 1.0, 1.0
515471.0, 515471.0, 515519.0, 515486.0
515478.0, 515482.0, 515529.0, 515498.0
> Centro(chrII) 48
SWI5, NRG1
1.0, 1.0
554831.0, 554952.0
554836.0, 554958.0
> Centro(chrII) 49
FKH2, PHD1, ACE2, SWI5, SWI5, STE12, STE12, STE12, NRG1
0.86, 1.0, 1.0, 0.15, 1.0, 1.0, 1.0, 1.0, 0.885
555908.0, 556073.0, 556075.0, 555840.0, 556075.0, 556029.0, 556052.0, 556149.0, 556236.0
555919.0, 556080.0, 556081.0, 555845.0, 556080.0, 556035.0, 556058.0, 556155.0, 556242.0
> Centro(chrII) 50
FKH2, SWI5, STE12, STE12, STE12
1.0, 1.0, 1.0, 1.0, 0.0675
555908.0, 555840.0, 555663.0, 555732.0, 556029.0
555919.0, 555845.0, 555669.0, 555738.0, 556035.0
> Centro(chrII) 51
GCN4, SWI4
1.0, 1.0
564899.0, 565034.0
564905.0, 565042.0
> Centro(chrII) 52
REB1, YDR026C, YAP7
1.0, 1.0, 1.0
589289.0, 589288.0, 589366.0
589295.0, 589297.0, 589374.0
> Centro(chrII) 53
FHL1, FHL1, RAP1
1.0, 1.0, 1.0
593064.0, 593064.0, 593082.0
593074.0, 593074.0, 593091.0
> Centro(chrII) 54
SFP1, SFP1, FHL1, FHL1, RAP1, RAP1
1.0, 1.0, 1.0, 1.0, 1.0, 1.0
604282.0, 604282.0, 604281.0, 604281.0, 604281.0, 604281.0
604291.0, 604291.0, 604291.0, 604291.0, 604290.0, 604290.0
> Centro(chrII) 55
AFT2, RCS1
1.0, 1.0
634963.0, 634963.0
634968.0, 634971.0
> Centro(chrII) 56
CBF1, GCN4
1.0, 1.0
718534.0, 718295.0
718540.0, 718301.0
> Centro(chrII) 57
PHO4, PHO4, AFT2
1.0, 1.0, 1.0
798833.0, 798973.0, 799096.0
798839.0, 798979.0, 799101.0
> Centro(chrIII) 58
FKH1, GLN3
1.0, 1.0
17212.0, 17003.0
17219.0, 17011.0
> Centro(chrIII) 59
DIG1, DIG1, DIG1, DIG1, STE12, STE12, STE12, STE12
0.805, 1.0, 1.0, 1.0, 0.805, 1.0, 1.0, 1.0
27626.0, 27784.0, 27807.0, 27829.0, 27626.0, 27784.0, 27807.0, 27829.0
27632.0, 27790.0, 27813.0, 27835.0, 27632.0, 27790.0, 27813.0, 27835.0
> Centro(chrIII) 60
FKH1, FKH1, FKH1, FKH1, FKH2, FKH2, SPT23
1.0, 1.0, 0.35, 0.11, 1.0, 1.0, 1.0
29087.0, 29120.0, 29302.0, 29326.0, 29083.0, 29116.0, 29036.0
29094.0, 29127.0, 29309.0, 29333.0, 29094.0, 29127.0, 29043.0
> Centro(chrIII) 61
BAS1, BAS1, BAS1, GLN3, GCN4, GCN4
1.0, 1.0, 1.0, 1.0, 1.0, 1.0
68527.0, 68571.0, 68583.0, 68488.0, 68526.0, 68570.0
68532.0, 68576.0, 68588.0, 68496.0, 68532.0, 68576.0
> Centro(chrIII) 62
DIG1, DIG1, STE12, STE12
1.0, 1.0, 1.0, 1.0
71595.0, 71616.0, 71595.0, 71616.0
71601.0, 71622.0, 71601.0, 71622.0
> Centro(chrIII) 63
SPT23, YAP7, UME1
1.0, 1.0, 1.0
155993.0, 155944.0, 156019.0
156000.0, 155952.0, 156029.0
> Centro(chrIII) 64
ABF1, GCN4
1.0, 1.0
216488.0, 216513.0
216500.0, 216519.0
> Centro(chrIII) 65
RPN4, UME6
1.0, 1.0
225328.0, 225307.0
225336.0, 225316.0
> Centro(chrIII) 66
STB1, STB1, MBP1, MBP1, MBP1, MBP1, MBP1, ROX1, SWI4, SWI4, SWI6, SWI6, SWI6, SWI6
1.0, 1.0, 1.0, 1.0, 1.0, 1.0, 1.0, 1.0, 1.0, 1.0, 1.0, 1.0, 1.0, 1.0
228904.0, 228923.0, 228905.0, 228924.0, 228924.0, 228987.0, 229035.0, 228806.0, 228905.0, 228924.0, 228906.0, 228925.0, 228925.0, 228988.0
228913.0, 228932.0, 228911.0, 228930.0, 228930.0, 228993.0, 229041.0, 228814.0, 228913.0, 228932.0, 228913.0, 228932.0, 228932.0, 228995.0
> Centro(chrIII) 67
CBF1, TYE7
1.0, 1.0
264896.0, 264895.0
264902.0, 264903.0
> Centro(chrIII) 68
RPN4, FKH1, CBF1
1.0, 1.0, 1.0
279992.0, 280029.0, 279932.0
280000.0, 280036.0, 279938.0
> Centro(chrIV) 69
DAL82, DAL82, GAT1, GAT1, GAT1
1.0, 1.0, 1.0, 1.0, 1.0
30533.0, 30616.0, 30534.0, 30615.0, 30630.0
30539.0, 30622.0, 30540.0, 30621.0, 30636.0
> Centro(chrIV) 70
SWI4, SWI4, SWI6, SWI6
1.0, 1.0, 1.0, 1.0
48979.0, 48999.0, 48979.0, 49000.0
48987.0, 49007.0, 48986.0, 49007.0
> Centro(chrIV) 71
GLN3, UME6
1.0, 1.0
74327.0, 74257.0
74335.0, 74266.0
> Centro(chrIV) 72
ABF1, UME6
1.0, 1.0
114474.0, 114436.0
114486.0, 114445.0
> Centro(chrIV) 73
REB1, SWI5
1.0, 1.0
148067.0, 148100.0
148073.0, 148105.0
> Centro(chrIV) 74
DAL82, DAL82, DAL82, DAL82, GLN3, GLN3, GLN3, GCN4, GCN4, HAP3, HAP2
1.0, 1.0, 1.0, 1.0, 1.0, 1.0, 1.0, 1.0, 0.44, 1.0, 1.0
155864.0, 155902.0, 155936.0, 156112.0, 155900.0, 155936.0, 156110.0, 156001.0, 156207.0, 156123.0, 156123.0
155870.0, 155908.0, 155942.0, 156118.0, 155908.0, 155944.0, 156118.0, 156007.0, 156213.0, 156127.0, 156127.0
> Centro(chrIV) 75
DIG1, STE12
1.0, 1.0
219454.0, 219454.0
219460.0, 219460.0
> Centro(chrIV) 76
ACE2, ACE2, DIG1, SWI5, SWI4, SWI6, STE12, STE12, TEC1
1.0, 1.0, 1.0, 1.0, 1.0, 1.0, 1.0, 1.0, 1.0
234454.0, 234566.0, 234407.0, 234455.0, 234555.0, 234556.0, 234324.0, 234407.0, 234395.0
234460.0, 234572.0, 234413.0, 234460.0, 234563.0, 234563.0, 234330.0, 234413.0, 234401.0
> Centro(chrIV) 77
SWI5, ADR1
0.3, 1.0
247923.0, 247703.0
247928.0, 247708.0
> Centro(chrIV) 78
FKH2, MBP1, SWI6
1.0, 1.0, 1.0
281994.0, 282005.0, 282006.0
282005.0, 282011.0, 282013.0
> Centro(chrIV) 79
AFT2, AFT2, NRG1, MCM1
1.0, 1.0, 1.0, 1.0
296395.0, 296427.0, 296395.0, 296446.0
296400.0, 296432.0, 296401.0, 296458.0
> Centro(chrIV) 80
RTG3, GCN4, GCN4, HAP4
1.0, 1.0, 1.0, 0.6925
334711.0, 334727.0, 334761.0, 334537.0
334716.0, 334733.0, 334767.0, 334545.0
> Centro(chrIV) 81
CBF1, MET32
1.0, 1.0
345145.0, 345101.0
345151.0, 345109.0
> Centro(chrIV) 82
SWI4, SWI4, SWI6, SWI6
1.0, 1.0, 1.0, 1.0
357272.0, 357293.0, 357272.0, 357293.0
357280.0, 357301.0, 357279.0, 357300.0
> Centro(chrIV) 83
DAL80, STB5, SKN7
1.0, 1.0, 1.0
366271.0, 366331.0, 366351.0
366275.0, 366340.0, 366359.0
> Centro(chrIV) 84
HSF1, CBF1, YAP7
1.0, 1.0, 1.0
417042.0, 417087.0, 417073.0
417054.0, 417093.0, 417081.0
> Centro(chrIV) 85
MBP1, MBP1, MBP1, MBP1, SWI6, SWI6
1.0, 1.0, 1.0, 1.0, 1.0, 1.0
444308.0, 444346.0, 444388.0, 444389.0, 444345.0, 444389.0
444314.0, 444352.0, 444394.0, 444395.0, 444352.0, 444396.0
> Centro(chrIV) 86
REB1, FKH1
1.0, 1.0
453915.0, 453968.0
453921.0, 453975.0
> Centro(chrIV) 87
REB1, REB1, ABF1
0.64, 1.0, 1.0
501469.0, 501674.0, 501652.0
501475.0, 501680.0, 501664.0
> Centro(chrIV) 88
GCN4, UME6
1.0, 1.0
521627.0, 521512.0
521633.0, 521521.0
> Centro(chrIV) 89
DAL80, SUM1
1.0, 1.0
541462.0, 541416.0
541466.0, 541426.0
> Centro(chrIV) 90
CBF1, SKN7
1.0, 1.0
542146.0, 542418.0
542152.0, 542426.0
> Centro(chrIV) 91
NRG1, SKN7
1.0, 1.0
543783.0, 543856.0
543789.0, 543864.0
> Centro(chrIV) 92
NRG1, SKN7
1.0, 1.0
546291.0, 546289.0
546297.0, 546297.0
> Centro(chrIV) 93
CBF1, CBF1, UME6
1.0, 1.0, 1.0
562969.0, 562980.0, 562992.0
562975.0, 562986.0, 563001.0
> Centro(chrIV) 94
SFP1, RAP1
1.0, 1.0
579207.0, 579226.0
579216.0, 579235.0
> Centro(chrIV) 95
HAP5, MOT3
1.0, 1.0
600594.0, 600666.0
600598.0, 600671.0
> Centro(chrIV) 96
SKO1, RLM1, SOK2, NRG1
1.0, 1.0, 0.06, 1.0
600269.0, 600311.0, 600068.0, 600367.0
600274.0, 600320.0, 600075.0, 600373.0
> Centro(chrIV) 97
YAP1, UME1
1.0, 1.0
614141.0, 614105.0
614149.0, 614115.0
> Centro(chrIV) 98
DIG1, DIG1, RLM1, STE12, STE12
1.0, 1.0, 1.0, 1.0, 1.0
616383.0, 616524.0, 616488.0, 616383.0, 616524.0
616389.0, 616530.0, 616497.0, 616389.0, 616530.0
> Centro(chrIV) 99
MBP1, SWI6
1.0, 1.0
681793.0, 681792.0
681799.0, 681799.0
> Centro(chrIV) 100
DAL80, GCN4
1.0, 1.0
704465.0, 704259.0
704469.0, 704265.0
> Centro(chrIV) 101
INO4, INO2
1.0, 1.0
751412.0, 751411.0
751421.0, 751417.0
> Centro(chrIV) 102
NDD1, FKH2, MCM1
1.0, 1.0, 1.0
751045.0, 751034.0, 751045.0
751057.0, 751045.0, 751057.0
> Centro(chrIV) 103
HSF1, REB1, REB1, RPH1, SKN7
1.0, 1.0, 1.0, 1.0, 1.0
769220.0, 769356.0, 769376.0, 769339.0, 769274.0
769232.0, 769362.0, 769382.0, 769348.0, 769282.0
> Centro(chrIV) 104
HSF1, MSN2
1.0, 1.0
806376.0, 806406.0
806388.0, 806414.0
> Centro(chrIV) 105
REB1, CBF1, MCM1
1.0, 1.0, 1.0
842158.0, 842169.0, 842194.0
842164.0, 842175.0, 842206.0
> Centro(chrIV) 106
SWI4, SWI4, SWI4, SWI6, SWI6
1.0, 1.0, 0.78, 1.0, 1.0
914964.0, 914986.0, 915158.0, 914964.0, 914987.0
914972.0, 914994.0, 915166.0, 914971.0, 914994.0
> Centro(chrIV) 107
ABF1, ABF1, HAP1
1.0, 1.0, 1.0
930758.0, 930780.0, 930726.0
930770.0, 930792.0, 930736.0
> Centro(chrIV) 108
HSF1, MSN4, GCN4
1.0, 1.0, 1.0
974470.0, 974398.0, 974392.0
974482.0, 974404.0, 974398.0
> Centro(chrIV) 109
FKH2, SOK2, SOK2, SOK2, SOK2
0.75, 1.0, 1.0, 1.0, 0.61
976003.0, 976111.0, 976180.0, 976214.0, 976369.0
976014.0, 976118.0, 976187.0, 976221.0, 976376.0
> Centro(chrIV) 110
FKH1, FKH2, SWI6
1.0, 1.0, 1.0
995731.0, 995727.0, 995711.0
995738.0, 995738.0, 995718.0
> Centro(chrIV) 111
AFT2, AFT2, AFT2, RCS1, RCS1, RCS1
1.0, 1.0, 1.0, 1.0, 1.0, 1.0
1005382.0, 1005430.0, 1005473.0, 1005382.0, 1005430.0, 1005494.0
1005387.0, 1005435.0, 1005478.0, 1005390.0, 1005438.0, 1005502.0
> Centro(chrIV) 112
PHO4, PHO4, SUM1, SUM1
1.0, 0.98, 1.0, 1.0
1022591.0, 1022746.0, 1022549.0, 1022595.0
1022597.0, 1022752.0, 1022559.0, 1022605.0
> Centro(chrIV) 113
CBF1, MBP1, MBP1
1.0, 1.0, 1.0
1055997.0, 1056117.0, 1056223.0
1056003.0, 1056123.0, 1056229.0
> Centro(chrIV) 114
DIG1, DIG1, SWI4, SWI6, STE12, STE12, STE12, TEC1
1.0, 1.0, 1.0, 1.0, 1.0, 1.0, 1.0, 0.3
1080329.0, 1080429.0, 1080325.0, 1080326.0, 1080329.0, 1080429.0, 1080429.0, 1080549.0
1080335.0, 1080435.0, 1080333.0, 1080333.0, 1080335.0, 1080435.0, 1080435.0, 1080555.0
> Centro(chrIV) 115
PHD1, DIG1, MBP1, SOK2, SOK2, SWI4, SWI4, SWI6, SWI6, STE12, TEC1, TEC1, SKN7, SKN7
1.0, 1.0, 1.0, 1.0, 1.0, 1.0, 1.0, 1.0, 1.0, 1.0, 1.0, 1.0, 1.0, 1.0
1080691.0, 1080833.0, 1080579.0, 1080595.0, 1080620.0, 1080706.0, 1080813.0, 1080707.0, 1080813.0, 1080833.0, 1080549.0, 1080601.0, 1080610.0, 1080691.0
1080698.0, 1080839.0, 1080585.0, 1080602.0, 1080627.0, 1080714.0, 1080821.0, 1080714.0, 1080820.0, 1080839.0, 1080555.0, 1080607.0, 1080618.0, 1080699.0
> Centro(chrIV) 116
SUM1, SUM1, STE12
1.0, 0.47, 1.0
1084433.0, 1084752.0, 1084551.0
1084443.0, 1084762.0, 1084557.0
> Centro(chrIV) 117
ABF1, DIG1, DIG1, STE12, STE12, STE12
0.12, 1.0, 1.0, 1.0, 1.0, 1.0
1087417.0, 1087055.0, 1087182.0, 1087055.0, 1087182.0, 1087230.0
1087429.0, 1087061.0, 1087188.0, 1087061.0, 1087188.0, 1087236.0
> Centro(chrIV) 118
RPN4, ABF1
1.0, 1.0
1202010.0, 1201983.0
1202018.0, 1201995.0
> Centro(chrIV) 119
HAP4, HAP2
1.0, 1.0
1228373.0, 1228375.0
1228381.0, 1228379.0
> Centro(chrIV) 120
ABF1, HAP5
1.0, 1.0
1242790.0, 1242607.0
1242802.0, 1242611.0
> Centro(chrIV) 121
FHL1, RAP1
1.0, 1.0
1301103.0, 1301103.0
1301113.0, 1301112.0
> Centro(chrIV) 122
CIN5, PHO4, AFT2, SWI4
1.0, 1.0, 0.0675, 1.0
1345357.0, 1345418.0, 1345145.0, 1345468.0
1345364.0, 1345424.0, 1345150.0, 1345476.0
> Centro(chrIV) 123
FHL1, RAP1
1.0, 1.0
1359590.0, 1359590.0
1359600.0, 1359599.0
> Centro(chrIV) 124
NDD1, NDD1, FKH1, FKH1, FKH1, FKH2, FKH2, PHD1, PHD1, MBP1, MBP1, SOK2, SWI6, MCM1
1.0, 1.0, 1.0, 1.0, 1.0, 1.0, 1.0, 1.0, 1.0, 1.0, 1.0, 1.0, 1.0, 1.0
1362487.0, 1362510.0, 1362346.0, 1362346.0, 1362454.0, 1362342.0, 1362454.0, 1362433.0, 1362476.0, 1362445.0, 1362479.0, 1362431.0, 1362473.0, 1362487.0
1362499.0, 1362522.0, 1362353.0, 1362353.0, 1362461.0, 1362353.0, 1362465.0, 1362440.0, 1362483.0, 1362451.0, 1362485.0, 1362438.0, 1362480.0, 1362499.0
> Centro(chrIV) 125
REB1, DIG1
1.0, 1.0
1394905.0, 1394678.0
1394911.0, 1394684.0
> Centro(chrIV) 126
INO4, INO4, INO2, INO2
1.0, 1.0, 1.0, 1.0
1445672.0, 1445737.0, 1445676.0, 1445736.0
1445681.0, 1445746.0, 1445682.0, 1445742.0
> Centro(chrIV) 127
MBP1, MBP1, SWI4, SWI6, SWI6, SWI6
1.0, 1.0, 1.0, 1.0, 1.0, 1.0
1466024.0, 1466083.0, 1466022.0, 1466022.0, 1466059.0, 1466082.0
1466030.0, 1466089.0, 1466030.0, 1466029.0, 1466066.0, 1466089.0
> Centro(chrIV) 128
GCN4, NRG1
1.0, 1.0
1468645.0, 1468643.0
1468651.0, 1468649.0
> Centro(chrIV) 129
CIN5, UME6
1.0, 1.0
1469049.0, 1469144.0
1469056.0, 1469153.0
> Centro(chrIV) 130
SPT2, RLM1
1.0, 1.0
1489303.0, 1489269.0
1489313.0, 1489278.0
> Centro(chrIV) 131
PHD1, STB1, MBP1, MBP1, SOK2, SWI4, SWI6, SWI6, SKN7
1.0, 1.0, 1.0, 1.0, 1.0, 1.0, 1.0, 1.0, 1.0
1490397.0, 1490318.0, 1490356.0, 1490385.0, 1490333.0, 1490319.0, 1490302.0, 1490320.0, 1490397.0
1490404.0, 1490327.0, 1490362.0, 1490391.0, 1490340.0, 1490327.0, 1490309.0, 1490327.0, 1490405.0
> Centro(chrIV) 132
MBP1, SWI6, MCM1
1.0, 1.0, 1.0
1494105.0, 1494104.0, 1494077.0
1494111.0, 1494111.0, 1494089.0
> Centro(chrIV) 133
HAP5, HAP4, HAP2
1.0, 1.0, 1.0
1496718.0, 1496716.0, 1496718.0
1496722.0, 1496724.0, 1496722.0
> Centro(chrV) 134
AFT2, AFT2, AFT2, AFT2, RCS1, RCS1, MOT3
0.3, 0.63, 1.0, 1.0, 0.645, 1.0, 1.0
42061.0, 42094.0, 42281.0, 42325.0, 42094.0, 42325.0, 42304.0
42066.0, 42099.0, 42286.0, 42330.0, 42102.0, 42333.0, 42309.0
> Centro(chrV) 135
FHL1, RAP1
1.0, 1.0
53720.0, 53720.0
53730.0, 53729.0
> Centro(chrV) 136
DIG1, DIG1, INO4, SWI4, SWI6, NRG1, TEC1, MCM1, MCM1
1.0, 1.0, 0.69, 1.0, 1.0, 0.785, 1.0, 1.0, 1.0
77828.0, 77837.0, 77633.0, 77814.0, 77815.0, 77987.0, 77961.0, 77762.0, 77797.0
77834.0, 77843.0, 77642.0, 77822.0, 77822.0, 77993.0, 77967.0, 77774.0, 77809.0
> Centro(chrV) 137
RPN4, ABF1
1.0, 1.0
82890.0, 82903.0
82898.0, 82915.0
> Centro(chrV) 138
CBF1, UME6, HAP4
1.0, 0.155, 1.0
107048.0, 106776.0, 107011.0
107054.0, 106785.0, 107019.0
> Centro(chrV) 139
MBP1, SWI4, SWI6
1.0, 1.0, 1.0
152785.0, 152784.0, 152784.0
152791.0, 152792.0, 152791.0
> Centro(chrV) 140
PHO4, SKN7
1.0, 1.0
153162.0, 153106.0
153168.0, 153114.0
> Centro(chrV) 141
NRG1, NRG1, SKN7
1.0, 0.79, 0.71
174782.0, 174953.0, 174602.0
174788.0, 174959.0, 174610.0
> Centro(chrV) 142
CIN5, RGT1, RGT1, RGT1
1.0, 1.0, 1.0, 1.0
212293.0, 212107.0, 212179.0, 212239.0
212300.0, 212113.0, 212185.0, 212245.0
> Centro(chrV) 143
HSF1, PHO2
1.0, 1.0
222453.0, 222404.0
222465.0, 222414.0
> Centro(chrV) 144
REB1, GCN4
1.0, 1.0
229595.0, 229652.0
229601.0, 229658.0
> Centro(chrV) 145
CBF1, INO4
1.0, 1.0
237353.0, 237316.0
237359.0, 237325.0
> Centro(chrV) 146
DAL82, SOK2, SOK2
1.0, 1.0, 1.0
242706.0, 242590.0, 242610.0
242712.0, 242597.0, 242617.0
> Centro(chrV) 147
REB1, DIG1, AFT2
1.0, 0.78, 1.0
250532.0, 250704.0, 250520.0
250538.0, 250710.0, 250525.0
> Centro(chrV) 148
FKH1, FKH2, MBP1, MBP1, MBP1, MBP1, SWI4, SWI4, SWI4, SWI4, SWI6, SWI6, SWI6, SWI6, SWI6
1.0, 1.0, 1.0, 1.0, 1.0, 1.0, 1.0, 1.0, 1.0, 0.495, 1.0, 1.0, 1.0, 1.0, 0.5
298450.0, 298450.0, 298455.0, 298505.0, 298576.0, 298641.0, 298454.0, 298505.0, 298641.0, 298706.0, 298454.0, 298506.0, 298577.0, 298642.0, 298706.0
298457.0, 298461.0, 298461.0, 298511.0, 298582.0, 298647.0, 298462.0, 298513.0, 298649.0, 298714.0, 298461.0, 298513.0, 298584.0, 298649.0, 298713.0
> Centro(chrV) 149
GCN4, GCN4, YAP7, YAP7
1.0, 1.0, 1.0, 1.0
337783.0, 337839.0, 337782.0, 337838.0
337789.0, 337845.0, 337790.0, 337846.0
> Centro(chrV) 150
BAS1, BAS1, CBF1, CBF1, MET4, MET32, MET32, MET31, MET31
1.0, 1.0, 1.0, 1.0, 1.0, 1.0, 1.0, 1.0, 1.0
342512.0, 342617.0, 342652.0, 342690.0, 342596.0, 342462.0, 342602.0, 342462.0, 342602.0
342517.0, 342622.0, 342658.0, 342696.0, 342610.0, 342470.0, 342610.0, 342470.0, 342610.0
> Centro(chrV) 151
RPN4, SWI6
1.0, 1.0
349517.0, 349775.0
349525.0, 349782.0
> Centro(chrV) 152
MBP1, SWI4, SWI6, UME6, MCM1
1.0, 1.0, 1.0, 1.0, 1.0
386357.0, 386356.0, 386356.0, 386416.0, 386310.0
386363.0, 386364.0, 386363.0, 386425.0, 386322.0
> Centro(chrV) 153
CBF1, TYE7
1.0, 1.0
394149.0, 394148.0
394155.0, 394156.0
> Centro(chrV) 154
FHL1, RAP1
1.0, 1.0
396376.0, 396376.0
396386.0, 396385.0
> Centro(chrV) 155
MBP1, MBP1, TEC1
1.0, 1.0, 1.0
399343.0, 399344.0, 399351.0
399349.0, 399350.0, 399357.0
> Centro(chrV) 156
FKH1, FKH1, FKH1, FKH1, FKH2, FKH2, CBF1, ACE2, ACE2
0.245, 1.0, 1.0, 1.0, 1.0, 1.0, 1.0, 1.0, 1.0
409225.0, 409412.0, 409458.0, 409575.0, 409412.0, 409458.0, 409513.0, 409307.0, 409451.0
409232.0, 409419.0, 409465.0, 409582.0, 409423.0, 409469.0, 409519.0, 409313.0, 409457.0
> Centro(chrV) 157
DAL82, ADR1, ADR1
1.0, 1.0, 1.0
432252.0, 432239.0, 432278.0
432258.0, 432244.0, 432283.0
> Centro(chrV) 158
AFT2, AFT2, AFT2, AFT2, RCS1, RCS1, MAC1, HAP1
1.0, 1.0, 1.0, 0.7275, 1.0, 1.0, 0.9175, 1.0
461904.0, 461941.0, 462095.0, 462146.0, 461904.0, 462092.0, 461810.0, 461994.0
461909.0, 461946.0, 462100.0, 462151.0, 461912.0, 462100.0, 461816.0, 462004.0
> Centro(chrV) 159
HAP5, HAP5, HAP3, HAP3, HAP2, HAP2
1.0, 1.0, 1.0, 1.0, 1.0, 1.0
539398.0, 539445.0, 539398.0, 539445.0, 539398.0, 539445.0
539402.0, 539449.0, 539402.0, 539449.0, 539402.0, 539449.0
> Centro(chrV) 160
RPN4, CBF1, GCR1, GCR1, GCR1, MSN2, AFT2, TYE7
1.0, 1.0, 1.0, 1.0, 1.0, 1.0, 0.975, 1.0
545295.0, 545209.0, 545219.0, 545285.0, 545305.0, 545181.0, 545406.0, 545208.0
545303.0, 545215.0, 545227.0, 545293.0, 545313.0, 545189.0, 545411.0, 545216.0
> Centro(chrVI) 161
HSF1, STE12, STE12, TEC1, TEC1, TEC1
1.0, 1.0, 1.0, 0.86, 1.0, 0.22
55026.0, 54930.0, 54978.0, 54790.0, 54921.0, 55182.0
55038.0, 54936.0, 54984.0, 54796.0, 54927.0, 55188.0
> Centro(chrVI) 162
DIG1, DIG1, DIG1, STE12, STE12, MCM1, HAP5
1.0, 1.0, 1.0, 1.0, 1.0, 1.0, 1.0
82255.0, 82340.0, 82381.0, 82255.0, 82381.0, 82357.0, 82364.0
82261.0, 82346.0, 82387.0, 82261.0, 82387.0, 82369.0, 82368.0
> Centro(chrVI) 163
RPN4, REB1, CBF1
1.0, 1.0, 1.0
90492.0, 90404.0, 90388.0
90500.0, 90410.0, 90394.0
> Centro(chrVI) 164
RPN4, RPN4, REB1, RDS1
0.085, 1.0, 1.0, 1.0
90492.0, 90724.0, 90841.0, 90734.0
90500.0, 90732.0, 90847.0, 90741.0
> Centro(chrVI) 165
CBF1, ABF1, ABF1
1.0, 1.0, 1.0
103394.0, 103334.0, 103368.0
103400.0, 103346.0, 103380.0
> Centro(chrVI) 166
REB1, YDR026C
1.0, 1.0
130038.0, 130036.0
130044.0, 130045.0
> Centro(chrVI) 167
RPN4, FKH1
1.0, 1.0
153264.0, 153219.0
153272.0, 153226.0
> Centro(chrVI) 168
NRG1, UME6
1.0, 1.0
176787.0, 176797.0
176793.0, 176806.0
> Centro(chrVI) 169
AFT2, SWI5, SWI6
1.0, 1.0, 1.0
183062.0, 182927.0, 182942.0
183067.0, 182932.0, 182949.0
> Centro(chrVI) 170
FKH1, SUM1, SUM1
1.0, 1.0, 1.0
199627.0, 199615.0, 199615.0
199634.0, 199625.0, 199625.0
> Centro(chrVI) 171
CBF1, CBF1, TYE7, TYE7
1.0, 1.0, 1.0, 1.0
213050.0, 213050.0, 213049.0, 213049.0
213056.0, 213056.0, 213057.0, 213057.0
> Centro(chrVI) 172
FHL1, RAP1
1.0, 1.0
221909.0, 221910.0
221919.0, 221919.0
> Centro(chrVII) 173
FKH1, FKH2
1.0, 1.0
14443.0, 14443.0
14450.0, 14454.0
> Centro(chrVII) 174
CIN5, SWI6
1.0, 1.0
23607.0, 23520.0
23614.0, 23527.0
> Centro(chrVII) 175
REB1, HAP4, HAP1
1.0, 1.0, 1.0
144583.0, 144600.0, 144620.0
144589.0, 144608.0, 144630.0
> Centro(chrVII) 176
FHL1, FHL1, RAP1, RAP1
1.0, 1.0, 1.0, 1.0
149313.0, 149313.0, 149314.0, 149314.0
149323.0, 149323.0, 149323.0, 149323.0
> Centro(chrVII) 177
HAP5, HAP1, HAP3, HAP2
1.0, 1.0, 1.0, 1.0
150784.0, 150738.0, 150784.0, 150784.0
150788.0, 150748.0, 150788.0, 150788.0
> Centro(chrVII) 178
BAS1, GCN4
1.0, 1.0
152995.0, 152994.0
153000.0, 153000.0
> Centro(chrVII) 179
BAS1, BAS1, BAS1, GCN4, GCN4, MET4, UME6
1.0, 1.0, 1.0, 1.0, 1.0, 1.0, 1.0
156286.0, 156392.0, 156402.0, 156285.0, 156401.0, 156423.0, 156462.0
156291.0, 156397.0, 156407.0, 156291.0, 156407.0, 156437.0, 156471.0
> Centro(chrVII) 180
REB1, AFT2
1.0, 1.0
157733.0, 157753.0
157739.0, 157758.0
> Centro(chrVII) 181
SWI4, SWI4, SWI6, SWI6
1.0, 1.0, 1.0, 1.0
166223.0, 166241.0, 166224.0, 166242.0
166231.0, 166249.0, 166231.0, 166249.0
> Centro(chrVII) 182
REB1, YDR026C
1.0, 1.0
217387.0, 217386.0
217393.0, 217395.0
> Centro(chrVII) 183
SFP1, SFP1, FHL1, FHL1
1.0, 1.0, 1.0, 1.0
254335.0, 254335.0, 254334.0, 254334.0
254344.0, 254344.0, 254344.0, 254344.0
> Centro(chrVII) 184
NDD1, FKH2
1.0, 1.0
289498.0, 289513.0
289510.0, 289524.0
> Centro(chrVII) 185
AFT2, AFT2, AFT2, AFT2, RCS1, RCS1
1.0, 1.0, 1.0, 0.0325, 1.0, 1.0
371358.0, 371358.0, 371402.0, 371626.0, 371355.0, 371399.0
371363.0, 371363.0, 371407.0, 371631.0, 371363.0, 371407.0
> Centro(chrVII) 186
CBF1, SUT1, SUT1, HAP1, SKN7
1.0, 0.22, 1.0, 0.685, 1.0
397925.0, 397820.0, 398048.0, 398229.0, 398072.0
397931.0, 397829.0, 398057.0, 398239.0, 398080.0
> Centro(chrVII) 187
SWI4, SWI6, SKN7, SKN7
1.0, 1.0, 1.0, 1.0
427100.0, 427100.0, 427085.0, 427109.0
427108.0, 427107.0, 427093.0, 427117.0
> Centro(chrVII) 188
FKH1, FKH1, FKH1, SWI5, SWI5, STE12
0.89, 1.0, 1.0, 1.0, 1.0, 1.0
443253.0, 443388.0, 443489.0, 443441.0, 443521.0, 443368.0
443260.0, 443395.0, 443496.0, 443446.0, 443526.0, 443374.0
> Centro(chrVII) 189
NDD1, FKH2, FKH2, FKH2, MCM1
1.0, 1.0, 1.0, 1.0, 1.0
454687.0, 454615.0, 454699.0, 454742.0, 454687.0
454699.0, 454626.0, 454710.0, 454753.0, 454699.0
> Centro(chrVII) 190
RPN4, NRG1
1.0, 1.0
472522.0, 472598.0
472530.0, 472604.0
> Centro(chrVII) 191
HSF1, CIN5, GLN3
1.0, 1.0, 1.0
483704.0, 483813.0, 483861.0
483716.0, 483820.0, 483869.0
> Centro(chrVII) 192
NDD1, GLN3
1.0, 1.0
484177.0, 484341.0
484189.0, 484349.0
> Centro(chrVII) 193
SPT23, HAP1
1.0, 1.0
496700.0, 496677.0
496707.0, 496687.0
> Centro(chrVII) 194
DIG1, SWI4, SWI6, SWI6, STE12
1.0, 1.0, 1.0, 1.0, 1.0
516466.0, 516479.0, 516434.0, 516480.0, 516466.0
516472.0, 516487.0, 516441.0, 516487.0, 516472.0
> Centro(chrVII) 195
DAL81, HAP2, HAP2
1.0, 1.0, 1.0
524846.0, 524971.0, 524983.0
524864.0, 524975.0, 524987.0
> Centro(chrVII) 196
FKH1, FKH1, ACE2, MBP1, SWI5, SWI5, SWI5, SWI4, SWI6, SWI6
1.0, 1.0, 1.0, 1.0, 1.0, 1.0, 1.0, 1.0, 1.0, 1.0
576912.0, 576912.0, 576763.0, 576791.0, 576690.0, 576764.0, 576832.0, 576700.0, 576701.0, 576792.0
576919.0, 576919.0, 576769.0, 576797.0, 576695.0, 576769.0, 576837.0, 576708.0, 576708.0, 576799.0
> Centro(chrVII) 197
RPN4, MCM1
1.0, 1.0
589682.0, 589603.0
589690.0, 589615.0
> Centro(chrVII) 198
NRG1, SKN7
1.0, 1.0
592779.0, 592664.0
592785.0, 592672.0
> Centro(chrVII) 199
ABF1, SUM1
1.0, 1.0
607253.0, 607275.0
607265.0, 607285.0
> Centro(chrVII) 200
CBF1, SWI5
1.0, 1.0
609925.0, 610163.0
609931.0, 610168.0
> Centro(chrVII) 201
SUT1, UME6
1.0, 1.0
625084.0, 625262.0
625093.0, 625271.0
> Centro(chrVII) 202
REB1, MBP1
1.0, 1.0
640531.0, 640612.0
640537.0, 640618.0
> Centro(chrVII) 203
SWI5, SKN7
1.0, 1.0
651039.0, 650914.0
651044.0, 650922.0
> Centro(chrVII) 204
MSN2, MSN4, HAP1
1.0, 1.0, 1.0
654274.0, 654273.0, 654174.0
654282.0, 654279.0, 654184.0
> Centro(chrVII) 205
NDD1, FKH1, FKH2, MCM1
1.0, 1.0, 1.0, 1.0
667947.0, 667976.0, 667972.0, 667947.0
667959.0, 667983.0, 667983.0, 667959.0
> Centro(chrVII) 206
YDR026C, GCN4
1.0, 1.0
672044.0, 672091.0
672053.0, 672097.0
> Centro(chrVII) 207
STB1, MBP1, MBP1, MBP1, MBP1, SWI4, SWI6, SWI6, SWI6
1.0, 1.0, 1.0, 1.0, 1.0, 1.0, 1.0, 1.0, 1.0
706864.0, 706865.0, 706865.0, 706902.0, 706937.0, 706865.0, 706866.0, 706866.0, 706901.0
706873.0, 706871.0, 706871.0, 706908.0, 706943.0, 706873.0, 706873.0, 706873.0, 706908.0
> Centro(chrVII) 208
HSF1, HSF1, HSF1, RPN4, MOT3
1.0, 1.0, 1.0, 1.0, 1.0
772115.0, 772179.0, 772230.0, 772276.0, 772346.0
772127.0, 772191.0, 772242.0, 772284.0, 772351.0
> Centro(chrVII) 209
FHL1, RAP1
1.0, 1.0
788535.0, 788536.0
788545.0, 788545.0
> Centro(chrVII) 210
HSF1, GCN4
1.0, 1.0
809778.0, 809936.0
809790.0, 809942.0
> Centro(chrVII) 211
RFX1, SWI6
1.0, 1.0
856687.0, 856616.0
856699.0, 856623.0
> Centro(chrVII) 212
MBP1, MBP1, SWI5, SWI5, SWI5, SWI4, SWI4, SWI4, SWI6
1.0, 1.0, 0.12, 1.0, 1.0, 1.0, 1.0, 1.0, 1.0
878611.0, 878661.0, 878346.0, 878601.0, 878674.0, 878499.0, 878582.0, 878659.0, 878583.0
878617.0, 878667.0, 878351.0, 878606.0, 878679.0, 878507.0, 878590.0, 878667.0, 878590.0
> Centro(chrVII) 213
HSF1, HSF1, CIN5, GCR1, MSN4
0.43, 1.0, 0.485, 1.0, 1.0
884037.0, 884244.0, 884448.0, 884294.0, 884162.0
884049.0, 884256.0, 884455.0, 884302.0, 884168.0
> Centro(chrVII) 214
BAS1, BAS1, CBF1, GCN4
1.0, 1.0, 1.0, 1.0
905726.0, 905842.0, 905704.0, 905726.0
905731.0, 905847.0, 905710.0, 905732.0
> Centro(chrVII) 215
YAP7, YAP7, YAP1
1.0, 1.0, 1.0
913406.0, 913442.0, 913407.0
913414.0, 913450.0, 913415.0
> Centro(chrVII) 216
REB1, YOX1
1.0, 1.0
932121.0, 932196.0
932127.0, 932207.0
> Centro(chrVII) 217
STB1, STB1, MBP1, MBP1, SWI4, SWI4, SWI6, SWI6, STE12, TEC1
1.0, 1.0, 1.0, 1.0, 1.0, 1.0, 1.0, 1.0, 1.0, 1.0
939225.0, 939260.0, 939226.0, 939262.0, 939226.0, 939260.0, 939227.0, 939260.0, 939381.0, 939246.0
939234.0, 939269.0, 939232.0, 939268.0, 939234.0, 939268.0, 939234.0, 939267.0, 939387.0, 939252.0
> Centro(chrVII) 218
CBF1, TYE7
1.0, 1.0
942366.0, 942365.0
942372.0, 942373.0
> Centro(chrVII) 219
REB1, ABF1
1.0, 1.0
953845.0, 953663.0
953851.0, 953675.0
> Centro(chrVII) 220
CIN5, CBF1, GLN3
1.0, 1.0, 1.0
958411.0, 958551.0, 958643.0
958418.0, 958557.0, 958651.0
> Centro(chrVII) 221
CAD1, YAP6, YAP7, HAP5, HAP2
1.0, 1.0, 1.0, 1.0, 1.0
959499.0, 959501.0, 959500.0, 959474.0, 959474.0
959508.0, 959507.0, 959508.0, 959478.0, 959478.0
> Centro(chrVII) 222
CIN5, INO2, SOK2, SOK2, SOK2, RCS1
1.0, 1.0, 1.0, 1.0, 1.0, 1.0
968965.0, 969045.0, 968955.0, 969050.0, 969079.0, 968993.0
968972.0, 969051.0, 968962.0, 969057.0, 969086.0, 969001.0
> Centro(chrVII) 223
CIN5, PHD1, PHD1, PHD1, SUT1, SOK2, SOK2, SOK2, SKN7, SKN7, SKN7
0.395, 0.485, 1.0, 1.0, 1.0, 0.495, 1.0, 1.0, 1.0, 1.0, 1.0
987566.0, 987154.0, 987229.0, 987314.0, 987396.0, 987155.0, 987414.0, 987492.0, 987244.0, 987312.0, 987444.0
987573.0, 987161.0, 987236.0, 987321.0, 987405.0, 987162.0, 987421.0, 987499.0, 987252.0, 987320.0, 987452.0
> Centro(chrVII) 224
HSF1, XBP1
1.0, 1.0
987679.0, 987827.0
987691.0, 987833.0
> Centro(chrVII) 225
STE12, NRG1
1.0, 1.0
989784.0, 989749.0
989790.0, 989755.0
> Centro(chrVII) 226
RPN4, ABF1
1.0, 1.0
999241.0, 999298.0
999249.0, 999310.0
> Centro(chrVII) 227
PHO4, INO2, INO2
1.0, 1.0, 1.0
1000275.0, 1000227.0, 1000275.0
1000281.0, 1000233.0, 1000281.0
> Centro(chrVII) 228
MSN2, SUM1
1.0, 1.0
1004464.0, 1004373.0
1004472.0, 1004383.0
> Centro(chrVII) 229
ABF1, UME6
1.0, 1.0
1027123.0, 1027079.0
1027135.0, 1027088.0
> Centro(chrVII) 230
SWI6, SWI6, SKN7
1.0, 1.0, 1.0
1050276.0, 1050387.0, 1050475.0
1050283.0, 1050394.0, 1050483.0
> Centro(chrVIII) 231
REB1, UME6
1.0, 1.0
39922.0, 39894.0
39928.0, 39903.0
> Centro(chrVIII) 232
NDD1, FKH2, ABF1, ABF1, GLN3
0.91, 0.755, 0.55, 0.87, 1.0
48478.0, 48494.0, 48124.0, 48156.0, 48321.0
48490.0, 48505.0, 48136.0, 48168.0, 48329.0
> Centro(chrVIII) 233
DIG1, DIG1, DIG1, DIG1, DIG1, STE12, STE12, STE12, STE12, MCM1
1.0, 1.0, 1.0, 0.41, 0.06, 1.0, 1.0, 1.0, 0.06, 0.96
115170.0, 115308.0, 115308.0, 115517.0, 115552.0, 115170.0, 115308.0, 115308.0, 115552.0, 115151.0
115176.0, 115314.0, 115314.0, 115523.0, 115558.0, 115176.0, 115314.0, 115314.0, 115558.0, 115163.0
> Centro(chrVIII) 234
PHD1, GLN3
1.0, 1.0
121714.0, 121815.0
121721.0, 121823.0
> Centro(chrVIII) 235
YAP7, HAP1
1.0, 1.0
122529.0, 122398.0
122537.0, 122408.0
> Centro(chrVIII) 236
GLN3, GCN4
1.0, 1.0
141475.0, 141568.0
141483.0, 141574.0
> Centro(chrVIII) 237
GLN3, GCN4, YAP7
1.0, 1.0, 1.0
168696.0, 168655.0, 168654.0
168704.0, 168661.0, 168662.0
> Centro(chrVIII) 238
SKO1, CBF1, AFT2, RAP1
1.0, 1.0, 1.0, 1.0
175210.0, 175322.0, 175175.0, 175176.0
175215.0, 175328.0, 175180.0, 175185.0
> Centro(chrVIII) 239
CBF1, TYE7
1.0, 1.0
190293.0, 190292.0
190299.0, 190300.0
> Centro(chrVIII) 240
HAP5, HAP4, HAP1, HAP3, HAP2
1.0, 1.0, 1.0, 1.0, 1.0
209413.0, 209411.0, 209429.0, 209413.0, 209413.0
209417.0, 209419.0, 209439.0, 209417.0, 209417.0
> Centro(chrVIII) 241
FKH2, FKH2, STB1, MBP1, SWI4, SWI4, SWI6
0.115, 1.0, 1.0, 1.0, 1.0, 1.0, 1.0
222525.0, 222734.0, 222765.0, 222774.0, 222765.0, 222765.0, 222765.0
222536.0, 222745.0, 222774.0, 222780.0, 222773.0, 222773.0, 222772.0
> Centro(chrVIII) 242
HSF1, STE12
1.0, 1.0
272020.0, 272125.0
272032.0, 272131.0
> Centro(chrVIII) 243
DIG1, DIG1, DIG1, DIG1, DIG1, DIG1, DIG1, STE12, STE12, STE12, STE12, STE12, STE12, TEC1
1.0, 1.0, 1.0, 1.0, 1.0, 1.0, 1.0, 1.0, 1.0, 1.0, 1.0, 1.0, 1.0, 1.0
273702.0, 273731.0, 273731.0, 273783.0, 273783.0, 273799.0, 273808.0, 273702.0, 273731.0, 273731.0, 273783.0, 273783.0, 273819.0, 273865.0
273708.0, 273737.0, 273737.0, 273789.0, 273789.0, 273805.0, 273814.0, 273708.0, 273737.0, 273737.0, 273789.0, 273789.0, 273825.0, 273871.0
> Centro(chrVIII) 244
FKH1, DIG1, DIG1, STE12, STE12, TEC1
1.0, 1.0, 1.0, 1.0, 1.0, 0.17
274163.0, 274050.0, 274098.0, 274050.0, 274098.0, 273865.0
274170.0, 274056.0, 274104.0, 274056.0, 274104.0, 273871.0
> Centro(chrVIII) 245
CBF1, TYE7
1.0, 1.0
283486.0, 283485.0
283492.0, 283493.0
> Centro(chrVIII) 246
SKO1, RAP1, RAP1
1.0, 0.02, 1.0
297015.0, 296765.0, 297040.0
297020.0, 296774.0, 297049.0
> Centro(chrVIII) 247
NDD1, CBF1, MCM1
1.0, 1.0, 1.0
302541.0, 302561.0, 302541.0
302553.0, 302567.0, 302553.0
> Centro(chrVIII) 248
CBF1, CBF1, CBF1, PHO2, PHO4, PHO4, PHO4
1.0, 1.0, 1.0, 1.0, 1.0, 1.0, 1.0
375128.0, 375187.0, 375244.0, 375181.0, 375128.0, 375187.0, 375244.0
375134.0, 375193.0, 375250.0, 375191.0, 375134.0, 375193.0, 375250.0
> Centro(chrVIII) 249
CBF1, CBF1, PHO4, PHO4, UME6, UME6
0.2525, 1.0, 0.2525, 1.0, 1.0, 1.0
375244.0, 375458.0, 375244.0, 375458.0, 375478.0, 375564.0
375250.0, 375464.0, 375250.0, 375464.0, 375487.0, 375573.0
> Centro(chrVIII) 250
SNT2, UME6
1.0, 1.0
377863.0, 377810.0
377873.0, 377819.0
> Centro(chrVIII) 251
SWI4, SWI6
1.0, 1.0
396943.0, 396944.0
396951.0, 396951.0
> Centro(chrVIII) 252
NDD1, FKH2, YOX1, STE12, MCM1
1.0, 1.0, 1.0, 1.0, 1.0
401192.0, 401207.0, 401269.0, 401265.0, 401192.0
401204.0, 401218.0, 401280.0, 401271.0, 401204.0
> Centro(chrVIII) 253
MBP1, MBP1, UME6
1.0, 1.0, 1.0
402781.0, 402845.0, 402766.0
402787.0, 402851.0, 402775.0
> Centro(chrVIII) 254
ABF1, GCN4, GCN4
1.0, 1.0, 1.0
422553.0, 422701.0, 422749.0
422565.0, 422707.0, 422755.0
> Centro(chrVIII) 255
SPT2, RLR1
1.0, 1.0
452722.0, 452667.0
452732.0, 452678.0
> Centro(chrVIII) 256
FKH1, STB5, STB5
1.0, 1.0, 1.0
470823.0, 470677.0, 470698.0
470830.0, 470686.0, 470707.0
> Centro(chrVIII) 257
ABF1, YAP7
1.0, 1.0
498570.0, 498515.0
498582.0, 498523.0
> Centro(chrVIII) 258
FHL1, FHL1, RAP1, RAP1
1.0, 1.0, 1.0, 1.0
505989.0, 505989.0, 505990.0, 505990.0
505999.0, 505999.0, 505999.0, 505999.0
> Centro(chrVIII) 259
DIG1, STE12
1.0, 1.0
508874.0, 508874.0
508880.0, 508880.0
> Centro(chrIX) 260
STB5, SNT2, SNT2
1.0, 1.0, 1.0
41610.0, 41641.0, 41641.0
41619.0, 41651.0, 41651.0
> Centro(chrIX) 261
SFP1, FHL1, RAP1
1.0, 1.0, 1.0
99811.0, 99811.0, 99812.0
99820.0, 99821.0, 99821.0
> Centro(chrIX) 262
SWI4, SWI4, SWI6, SWI6, STE12, TEC1, TEC1, MCM1, MCM1
1.0, 1.0, 1.0, 1.0, 1.0, 1.0, 0.405, 1.0, 1.0
127852.0, 127918.0, 127918.0, 127918.0, 127923.0, 127847.0, 128128.0, 127875.0, 127875.0
127860.0, 127926.0, 127925.0, 127925.0, 127929.0, 127853.0, 128134.0, 127887.0, 127887.0
> Centro(chrIX) 263
DIG1, DIG1, STE12, STE12, TEC1
1.0, 0.57, 1.0, 0.57, 0.79
127098.0, 127291.0, 127098.0, 127291.0, 127269.0
127104.0, 127297.0, 127104.0, 127297.0, 127275.0
> Centro(chrIX) 264
FKH2, DIG1, DIG1, STE12, STE12, TEC1, TEC1, TEC1, TEC1
1.0, 1.0, 1.0, 1.0, 1.0, 1.0, 1.0, 1.0, 0.44
127362.0, 127291.0, 127503.0, 127291.0, 127503.0, 127269.0, 127407.0, 127545.0, 127613.0
127373.0, 127297.0, 127509.0, 127297.0, 127509.0, 127275.0, 127413.0, 127551.0, 127619.0
> Centro(chrIX) 265
RLM1, MCM1
1.0, 1.0
129957.0, 130029.0
129966.0, 130041.0
> Centro(chrIX) 266
CBF1, GLN3, GLN3, GLN3, SUT1, SOK2, TEC1, SKN7
1.0, 1.0, 1.0, 0.84, 1.0, 0.645, 1.0, 1.0
139210.0, 139133.0, 139198.0, 139375.0, 139292.0, 139024.0, 139239.0, 139289.0
139216.0, 139141.0, 139206.0, 139383.0, 139301.0, 139031.0, 139245.0, 139297.0
> Centro(chrIX) 267
GLN3, MOT3
0.005, 1.0
139375.0, 139626.0
139383.0, 139631.0
> Centro(chrIX) 268
ROX1, TEC1
1.0, 1.0
138148.0, 137929.0
138156.0, 137935.0
> Centro(chrIX) 269
CIN5, PHD1, PHD1, PHD1, PHD1, GLN3, SOK2, SOK2, SOK2, SOK2, SOK2, TEC1, MOT3, MOT3
1.0, 0.79, 1.0, 1.0, 1.0, 1.0, 0.7, 0.7, 1.0, 0.65, 0.65, 1.0, 1.0, 1.0
138499.0, 138375.0, 138623.0, 138651.0, 138651.0, 138454.0, 138366.0, 138366.0, 138625.0, 138731.0, 138731.0, 138401.0, 138519.0, 138575.0
138506.0, 138382.0, 138630.0, 138658.0, 138658.0, 138462.0, 138373.0, 138373.0, 138632.0, 138738.0, 138738.0, 138407.0, 138524.0, 138580.0
> Centro(chrIX) 270
RPN4, REB1
1.0, 1.0
220808.0, 220864.0
220816.0, 220870.0
> Centro(chrIX) 271
PHD1, GCN4, SWI6
1.0, 1.0, 1.0
249297.0, 249187.0, 249252.0
249304.0, 249193.0, 249259.0
> Centro(chrIX) 272
ABF1, DIG1, DIG1, DIG1, STE12, STE12
0.3, 1.0, 1.0, 1.0, 1.0, 1.0
285351.0, 285134.0, 285134.0, 285134.0, 285134.0, 285134.0
285363.0, 285140.0, 285140.0, 285140.0, 285140.0, 285140.0
> Centro(chrIX) 273
CBF1, ABF1
1.0, 1.0
292335.0, 292348.0
292341.0, 292360.0
> Centro(chrIX) 274
MBP1, MBP1, SWI6
1.0, 1.0, 1.0
308049.0, 308049.0, 308048.0
308055.0, 308055.0, 308055.0
> Centro(chrIX) 275
FHL1, RAP1, RAP1, RAP1
1.0, 1.0, 1.0, 1.0
316351.0, 316351.0, 316371.0, 316395.0
316361.0, 316360.0, 316380.0, 316404.0
> Centro(chrIX) 276
DIG1, DIG1, STE12, STE12
1.0, 1.0, 1.0, 1.0
322066.0, 322156.0, 322066.0, 322156.0
322072.0, 322162.0, 322072.0, 322162.0
> Centro(chrIX) 277
DAL82, DAL82, DAL82, DAL82, DAL82, GLN3, GLN3, GLN3, GLN3, GLN3, SUM1
1.0, 1.0, 1.0, 1.0, 0.92, 1.0, 1.0, 1.0, 1.0, 0.91, 1.0
407996.0, 408013.0, 408100.0, 408100.0, 408214.0, 407994.0, 407994.0, 408098.0, 408098.0, 408214.0, 408200.0
408002.0, 408019.0, 408106.0, 408106.0, 408220.0, 408002.0, 408002.0, 408106.0, 408106.0, 408222.0, 408210.0
> Centro(chrIX) 278
DAL82, DAL82, GLN3, GLN3, GAT1, GAT1
1.0, 1.0, 1.0, 1.0, 1.0, 1.0
410602.0, 410625.0, 410600.0, 410625.0, 410603.0, 410624.0
410608.0, 410631.0, 410608.0, 410633.0, 410609.0, 410630.0
> Centro(chrIX) 279
DAL82, DAL82, GLN3, GLN3, HAP2
1.0, 1.0, 1.0, 1.0, 1.0
412915.0, 412925.0, 412913.0, 412913.0, 412944.0
412921.0, 412931.0, 412921.0, 412921.0, 412948.0
> Centro(chrIX) 280
DAL82, DAL82, DAL82, GLN3, GLN3, GLN3, YAP7
1.0, 1.0, 1.0, 1.0, 1.0, 1.0, 1.0
414837.0, 414837.0, 414880.0, 414835.0, 414835.0, 414880.0, 414977.0
414843.0, 414843.0, 414886.0, 414843.0, 414843.0, 414888.0, 414985.0
> Centro(chrIX) 281
DAL82, DAL82, DAL82, GLN3, GLN3
1.0, 1.0, 1.0, 1.0, 1.0
415646.0, 415730.0, 415770.0, 415646.0, 415768.0
415652.0, 415736.0, 415776.0, 415654.0, 415776.0
> Centro(chrX) 282
REB1, REB1, MBP1, MBP1, SWI6, SWI6, NRG1, MCM1, MCM1
0.65, 1.0, 1.0, 1.0, 1.0, 1.0, 0.76, 1.0, 1.0
68935.0, 69102.0, 69120.0, 69120.0, 69121.0, 69121.0, 68946.0, 69144.0, 69144.0
68941.0, 69108.0, 69126.0, 69126.0, 69128.0, 69128.0, 68952.0, 69156.0, 69156.0
> Centro(chrX) 283
CBF1, DIG1, MBP1, MBP1, SWI4, SWI4, SWI6, SWI6, TEC1, TEC1
1.0, 1.0, 1.0, 1.0, 1.0, 1.0, 1.0, 1.0, 1.0, 1.0
79609.0, 79550.0, 79511.0, 79563.0, 79510.0, 79562.0, 79510.0, 79562.0, 79486.0, 79621.0
79615.0, 79556.0, 79517.0, 79569.0, 79518.0, 79570.0, 79517.0, 79569.0, 79492.0, 79627.0
> Centro(chrX) 284
DIG1, DIG1, STE12
1.0, 0.95, 1.0
79908.0, 80063.0, 79908.0
79914.0, 80069.0, 79914.0
> Centro(chrX) 285
FHL1, RAP1
1.0, 1.0
90260.0, 90260.0
90270.0, 90269.0
> Centro(chrX) 286
CBF1, INO4
1.0, 1.0
104637.0, 104584.0
104643.0, 104593.0
> Centro(chrX) 287
RLM1, RLM1, SWI5, MCM1, MCM1, MCM1
1.0, 1.0, 1.0, 0.5925, 1.0, 1.0
120222.0, 120222.0, 120136.0, 119954.0, 120065.0, 120157.0
120231.0, 120231.0, 120141.0, 119966.0, 120077.0, 120169.0
> Centro(chrX) 288
SWI5, MCM1
1.0, 1.0
119661.0, 119360.0
119666.0, 119372.0
> Centro(chrX) 289
GLN3, RLR1
1.0, 1.0
121737.0, 121895.0
121745.0, 121906.0
> Centro(chrX) 290
INO2, INO2, UME6
1.0, 1.0, 1.0
136102.0, 136168.0, 136069.0
136108.0, 136174.0, 136078.0
> Centro(chrX) 291
SPT2, DIG1, DIG1, DIG1
1.0, 0.78, 1.0, 1.0
140163.0, 140014.0, 140207.0, 140310.0
140173.0, 140020.0, 140213.0, 140316.0
> Centro(chrX) 292
CBF1, PHO4, INO2
1.0, 1.0, 1.0
192339.0, 192339.0, 192339.0
192345.0, 192345.0, 192345.0
> Centro(chrX) 293
MBP1, MBP1, SWI6, SWI6, SKN7
1.0, 1.0, 1.0, 1.0, 1.0
196068.0, 196104.0, 196067.0, 196105.0, 195968.0
196074.0, 196110.0, 196074.0, 196112.0, 195976.0
> Centro(chrX) 294
RLM1, NRG1
1.0, 1.0
220505.0, 220346.0
220514.0, 220352.0
> Centro(chrX) 295
REB1, SOK2
1.0, 1.0
223633.0, 223811.0
223639.0, 223818.0
> Centro(chrX) 296
REB1, SPT23
1.0, 1.0
228625.0, 228489.0
228631.0, 228496.0
> Centro(chrX) 297
CBF1, CAD1, YAP7, YAP1
1.0, 1.0, 1.0, 1.0
236713.0, 236728.0, 236729.0, 236728.0
236719.0, 236737.0, 236737.0, 236736.0
> Centro(chrX) 298
SWI6, SNT2
1.0, 1.0
257122.0, 257087.0
257129.0, 257097.0
> Centro(chrX) 299
UME6, UME6, UME6, RAP1
1.0, 1.0, 1.0, 1.0
265662.0, 265696.0, 265792.0, 265611.0
265671.0, 265705.0, 265801.0, 265620.0
> Centro(chrX) 300
RTG3, GCN4, YAP7
1.0, 1.0, 1.0
268470.0, 268480.0, 268479.0
268475.0, 268486.0, 268487.0
> Centro(chrX) 301
NDD1, FKH2, UME6, MCM1
1.0, 1.0, 1.0, 1.0
339527.0, 339539.0, 339461.0, 339527.0
339539.0, 339550.0, 339470.0, 339539.0
> Centro(chrX) 302
REB1, SUM1
1.0, 1.0
359860.0, 360019.0
359866.0, 360029.0
> Centro(chrX) 303
HSF1, HAC1
1.0, 1.0
381117.0, 381159.0
381129.0, 381170.0
> Centro(chrX) 304
RPN4, REB1
1.0, 1.0
435039.0, 434802.0
435047.0, 434808.0
> Centro(chrX) 305
RPN4, AFT2, AFT2, AFT2
1.0, 1.0, 1.0, 1.0
448988.0, 448890.0, 448955.0, 448999.0
448996.0, 448895.0, 448960.0, 449004.0
> Centro(chrX) 306
CBF1, TYE7
1.0, 1.0
455069.0, 455068.0
455075.0, 455076.0
> Centro(chrX) 307
CBF1, CBF1, TYE7, TYE7, MET32
1.0, 1.0, 1.0, 1.0, 1.0
455854.0, 455871.0, 455853.0, 455853.0, 455979.0
455860.0, 455877.0, 455861.0, 455861.0, 455987.0
> Centro(chrX) 308
DAL82, GAT1, SPT23
1.0, 1.0, 1.0
459522.0, 459523.0, 459504.0
459528.0, 459529.0, 459511.0
> Centro(chrX) 309
GCN4, LEU3
1.0, 1.0
466330.0, 466371.0
466336.0, 466380.0
> Centro(chrX) 310
GCN4, SUM1, SUM1, SUM1
1.0, 1.0, 1.0, 1.0
471780.0, 471775.0, 471802.0, 471914.0
471786.0, 471785.0, 471812.0, 471924.0
> Centro(chrX) 311
HSF1, MSN2
1.0, 1.0
521855.0, 521843.0
521867.0, 521851.0
> Centro(chrX) 312
SWI4, SWI6, STE12
1.0, 1.0, 1.0
535854.0, 535854.0, 535900.0
535862.0, 535861.0, 535906.0
> Centro(chrX) 313
PHO4, RAP1
1.0, 1.0
545536.0, 545552.0
545542.0, 545561.0
> Centro(chrX) 314
FKH1, FKH1, FKH1, FKH2
1.0, 1.0, 1.0, 1.0
598547.0, 598573.0, 598573.0, 598543.0
598554.0, 598580.0, 598580.0, 598554.0
> Centro(chrX) 315
INO4, INO2, INO2, YAP7, YAP1, HAP1
0.86, 1.0, 0.835, 1.0, 1.0, 1.0
623395.0, 623232.0, 623399.0, 623145.0, 623144.0, 623231.0
623404.0, 623238.0, 623405.0, 623153.0, 623152.0, 623241.0
> Centro(chrX) 316
REB1, YAP7
1.0, 1.0
649581.0, 649614.0
649587.0, 649622.0
> Centro(chrX) 317
SFP1, FHL1
1.0, 1.0
651439.0, 651438.0
651448.0, 651448.0
> Centro(chrX) 318
REB1, PHD1, SOK2
0.505, 1.0, 1.0
663582.0, 663338.0, 663382.0
663588.0, 663345.0, 663389.0
> Centro(chrX) 319
REB1, CBF1, CBF1, ABF1, TYE7, TYE7
1.0, 1.0, 1.0, 0.32, 1.0, 1.0
683621.0, 683574.0, 683603.0, 683818.0, 683574.0, 683602.0
683627.0, 683580.0, 683609.0, 683830.0, 683582.0, 683610.0
> Centro(chrX) 320
CBF1, ABF1, TYE7
1.0, 1.0, 1.0
684420.0, 684382.0, 684419.0
684426.0, 684394.0, 684427.0
> Centro(chrX) 321
YAP3, ARR1, YAP7
1.0, 1.0, 1.0
701710.0, 701710.0, 701709.0
701716.0, 701716.0, 701717.0
> Centro(chrX) 322
CBF1, FHL1, FHL1, GCN4
0.18, 1.0, 1.0, 1.0
703790.0, 703414.0, 703443.0, 703671.0
703796.0, 703424.0, 703453.0, 703677.0
> Centro(chrX) 323
GLN3, SKN7
1.0, 1.0
705455.0, 705365.0
705463.0, 705373.0
> Centro(chrXI) 324
STE12, MCM1
1.0, 1.0
46451.0, 46486.0
46457.0, 46498.0
> Centro(chrXI) 325
DIG1, DIG1, STE12, STE12, STE12
1.0, 1.0, 1.0, 1.0, 1.0
84547.0, 84596.0, 84547.0, 84547.0, 84596.0
84553.0, 84602.0, 84553.0, 84553.0, 84602.0
> Centro(chrXI) 326
CIN5, INO4, INO4, INO2, INO2, HAP5, HAP1
1.0, 0.875, 1.0, 0.85, 1.0, 1.0, 1.0
99996.0, 99808.0, 99968.0, 99807.0, 99972.0, 100116.0, 100006.0
100003.0, 99817.0, 99977.0, 99813.0, 99978.0, 100120.0, 100016.0
> Centro(chrXI) 327
FHL1, FHL1, RAP1, RAP1
1.0, 1.0, 1.0, 1.0
108909.0, 108909.0, 108909.0, 108909.0
108919.0, 108919.0, 108918.0, 108918.0
> Centro(chrXI) 328
STE12, YHP1
1.0, 1.0
112687.0, 112557.0
112693.0, 112562.0
> Centro(chrXI) 329
SKO1, MBP1, MBP1
1.0, 1.0, 1.0
147002.0, 146952.0, 146979.0
147007.0, 146958.0, 146985.0
> Centro(chrXI) 330
RPN4, REB1
1.0, 1.0
174063.0, 174018.0
174071.0, 174024.0
> Centro(chrXI) 331
PHD1, PHD1, PHD1, PHD1, SUT1, SUT1, SUT1, SUT1, SUT1, SOK2, SOK2, SOK2, NRG1, NRG1, SKN7, SKN7, SKN7
1.0, 1.0, 1.0, 1.0, 0.77, 1.0, 1.0, 1.0, 0.73, 1.0, 1.0, 1.0, 0.775, 1.0, 0.755, 1.0, 0.755
231013.0, 231039.0, 231124.0, 231184.0, 230865.0, 230955.0, 231102.0, 231126.0, 231215.0, 231015.0, 231037.0, 231131.0, 230867.0, 231135.0, 230864.0, 230954.0, 231213.0
231020.0, 231046.0, 231131.0, 231191.0, 230874.0, 230964.0, 231111.0, 231135.0, 231224.0, 231022.0, 231044.0, 231138.0, 230873.0, 231141.0, 230872.0, 230962.0, 231221.0
> Centro(chrXI) 332
CIN5, CIN5, SOK2
1.0, 0.26, 1.0
229790.0, 230014.0, 229748.0
229797.0, 230021.0, 229755.0
> Centro(chrXI) 333
REB1, DIG1, DIG1, DIG1, STE12, STE12, TEC1
1.0, 1.0, 1.0, 1.0, 0.68, 1.0, 1.0
245429.0, 245330.0, 245386.0, 245507.0, 245247.0, 245507.0, 245472.0
245435.0, 245336.0, 245392.0, 245513.0, 245253.0, 245513.0, 245478.0
> Centro(chrXI) 334
CAD1, GCN4, GCN4, YAP7, AFT2
1.0, 0.185, 1.0, 1.0, 0.15
247701.0, 247471.0, 247703.0, 247702.0, 247468.0
247710.0, 247477.0, 247709.0, 247710.0, 247473.0
> Centro(chrXI) 335
MBP1, SWI4, SWI4
1.0, 0.565, 1.0
248407.0, 248213.0, 248407.0
248413.0, 248221.0, 248415.0
> Centro(chrXI) 336
MBP1, MBP1, MBP1, SWI4, SWI4, SWI4, SWI4
1.0, 1.0, 1.0, 1.0, 1.0, 1.0, 1.0
248066.0, 248100.0, 248100.0, 248065.0, 248099.0, 248099.0, 248213.0
248072.0, 248106.0, 248106.0, 248073.0, 248107.0, 248107.0, 248221.0
> Centro(chrXI) 337
DAL82, STB1, SOK2, SWI4, SWI6, TEC1, HAP1
1.0, 1.0, 1.0, 1.0, 1.0, 1.0, 1.0
258589.0, 258583.0, 258664.0, 258583.0, 258583.0, 258657.0, 258578.0
258595.0, 258592.0, 258671.0, 258591.0, 258590.0, 258663.0, 258588.0
> Centro(chrXI) 338
DIG1, STE12
1.0, 1.0
259493.0, 259493.0
259499.0, 259499.0
> Centro(chrXI) 339
SKO1, DIG1, RLM1, SWI4, SWI6, SWI6, STE12, NRG1, NRG1
1.0, 0.425, 1.0, 1.0, 1.0, 1.0, 0.425, 1.0, 1.0
260381.0, 260146.0, 260390.0, 260315.0, 260316.0, 260353.0, 260146.0, 260426.0, 260451.0
260386.0, 260152.0, 260399.0, 260323.0, 260323.0, 260360.0, 260152.0, 260432.0, 260457.0
> Centro(chrXI) 340
DIG1, DIG1, STE12, TEC1
1.0, 1.0, 1.0, 1.0
261516.0, 261664.0, 261516.0, 261648.0
261522.0, 261670.0, 261522.0, 261654.0
> Centro(chrXI) 341
CAD1, YAP7, YAP1, YAP1
1.0, 1.0, 1.0, 1.0
277622.0, 277623.0, 277624.0, 277668.0
277631.0, 277631.0, 277632.0, 277676.0
> Centro(chrXI) 342
MSN2, MSN4
1.0, 1.0
278489.0, 278492.0
278497.0, 278498.0
> Centro(chrXI) 343
ABF1, UME6
1.0, 1.0
288360.0, 288348.0
288372.0, 288357.0
> Centro(chrXI) 344
PHD1, PHD1, MSN2, SUT1, SUT1, SOK2, SOK2, SOK2, SKN7
1.0, 1.0, 1.0, 1.0, 1.0, 1.0, 1.0, 1.0, 1.0
322242.0, 322348.0, 322180.0, 322092.0, 322208.0, 322112.0, 322207.0, 322346.0, 322299.0
322249.0, 322355.0, 322188.0, 322101.0, 322217.0, 322119.0, 322214.0, 322353.0, 322307.0
> Centro(chrXI) 345
PHD1, PHD1, SOK2, SOK2, SOK2
0.64, 1.0, 0.45, 1.0, 1.0
321426.0, 321612.0, 321407.0, 321721.0, 321721.0
321433.0, 321619.0, 321414.0, 321728.0, 321728.0
> Centro(chrXI) 346
REB1, HAP1
1.0, 1.0
340391.0, 340468.0
340397.0, 340478.0
> Centro(chrXI) 347
CIN5, SOK2, SOK2, SKN7
1.0, 1.0, 1.0, 1.0
355851.0, 355767.0, 355818.0, 355669.0
355858.0, 355774.0, 355825.0, 355677.0
> Centro(chrXI) 348
SOK2, SOK2, SOK2, SKN7
0.86, 1.0, 1.0, 0.915
355347.0, 355511.0, 355511.0, 355669.0
355354.0, 355518.0, 355518.0, 355677.0
> Centro(chrXI) 349
CAD1, YAP7
1.0, 1.0
361564.0, 361564.0
361573.0, 361572.0
> Centro(chrXI) 350
DIG1, STE12
1.0, 1.0
379676.0, 379676.0
379682.0, 379682.0
> Centro(chrXI) 351
CBF1, ABF1, GCN4, TYE7, TYE7, ADR1, ADR1, HAP4
1.0, 1.0, 1.0, 1.0, 1.0, 1.0, 1.0, 1.0
407893.0, 407972.0, 407957.0, 407892.0, 407892.0, 407827.0, 408017.0, 407846.0
407899.0, 407984.0, 407963.0, 407900.0, 407900.0, 407832.0, 408022.0, 407854.0
> Centro(chrXI) 352
CBF1, MBP1, SWI4
1.0, 1.0, 1.0
428762.0, 428731.0, 428730.0
428768.0, 428737.0, 428738.0
> Centro(chrXI) 353
NDD1, NDD1, NDD1, FKH2, SWI6, STE12, MCM1, MCM1, MOT3, MOT3, SKN7, SKN7, SKN7
1.0, 1.0, 1.0, 1.0, 1.0, 1.0, 1.0, 1.0, 1.0, 1.0, 1.0, 1.0, 1.0
518714.0, 518777.0, 518879.0, 518763.0, 518866.0, 518875.0, 518714.0, 518879.0, 518659.0, 518659.0, 518624.0, 518687.0, 518803.0
518726.0, 518789.0, 518891.0, 518774.0, 518873.0, 518881.0, 518726.0, 518891.0, 518664.0, 518664.0, 518632.0, 518695.0, 518811.0
> Centro(chrXI) 354
CAD1, YAP7, YAP1, AFT2, AFT2, AFT2, AFT2
0.95, 0.955, 0.945, 1.0, 1.0, 1.0, 1.0
533559.0, 533559.0, 533560.0, 533293.0, 533338.0, 533369.0, 533406.0
533568.0, 533567.0, 533568.0, 533298.0, 533343.0, 533374.0, 533411.0
> Centro(chrXI) 355
YAP7, STE12
1.0, 1.0
557119.0, 557073.0
557127.0, 557079.0
> Centro(chrXI) 356
MSN2, MSN4, NRG1
1.0, 1.0, 1.0
566981.0, 566983.0, 566944.0
566989.0, 566989.0, 566950.0
> Centro(chrXI) 357
CAD1, YAP7
1.0, 1.0
575714.0, 575715.0
575723.0, 575723.0
> Centro(chrXI) 358
SUT1, SUT1, RGT1, RGT1, RGT1, RGT1, RGT1, SKN7
1.0, 1.0, 1.0, 1.0, 1.0, 1.0, 1.0, 1.0
580680.0, 580849.0, 580654.0, 580749.0, 580780.0, 580866.0, 580899.0, 580826.0
580689.0, 580858.0, 580660.0, 580755.0, 580786.0, 580872.0, 580905.0, 580834.0
> Centro(chrXI) 359
STE12, TEC1, TEC1
1.0, 1.0, 0.14
610741.0, 610751.0, 610987.0
610747.0, 610757.0, 610993.0
> Centro(chrXI) 360
SIP4, SIP4, MCM1
1.0, 1.0, 1.0
630230.0, 630307.0, 630250.0
630242.0, 630319.0, 630262.0
> Centro(chrXII) 361
RPN4, UME6, RAP1
1.0, 1.0, 1.0
65358.0, 65524.0, 65501.0
65366.0, 65533.0, 65510.0
> Centro(chrXII) 362
ROX1, HAP5, HAP3, HAP2
1.0, 1.0, 1.0, 1.0
86967.0, 87058.0, 87058.0, 87058.0
86975.0, 87062.0, 87062.0, 87062.0
> Centro(chrXII) 363
UME6, SKN7
1.0, 1.0
108574.0, 108530.0
108583.0, 108538.0
> Centro(chrXII) 364
TEC1, HAP2
1.0, 1.0
111668.0, 111629.0
111674.0, 111633.0
> Centro(chrXII) 365
RTG3, GLN3
1.0, 1.0
112679.0, 112614.0
112684.0, 112622.0
> Centro(chrXII) 366
GAT1, SPT23, SOK2, SOK2, SOK2, SOK2, GZF3, AZF1
0.17, 1.0, 0.195, 1.0, 1.0, 1.0, 0.165, 1.0
187172.0, 187402.0, 187174.0, 187407.0, 187438.0, 187488.0, 187172.0, 187480.0
187178.0, 187409.0, 187181.0, 187414.0, 187445.0, 187495.0, 187177.0, 187497.0
> Centro(chrXII) 367
GCR1, RAP1
1.0, 1.0
234660.0, 234706.0
234668.0, 234715.0
> Centro(chrXII) 368
YOX1, MBP1, SPT23
1.0, 1.0, 0.0325
242183.0, 242157.0, 241924.0
242194.0, 242163.0, 241931.0
> Centro(chrXII) 369
SPT23, SPT23, SPT23, FHL1, FHL1, RAP1, RAP1
0.3325, 1.0, 1.0, 1.0, 1.0, 1.0, 1.0
241604.0, 241903.0, 241924.0, 241809.0, 241830.0, 241809.0, 241830.0
241611.0, 241910.0, 241931.0, 241819.0, 241840.0, 241818.0, 241839.0
> Centro(chrXII) 370
YOX1, SPT23, SPT23
1.0, 1.0, 1.0
243374.0, 243451.0, 243570.0
243385.0, 243458.0, 243577.0
> Centro(chrXII) 371
FHL1, YAP7, YAP7, YAP1
1.0, 1.0, 0.925, 1.0
282659.0, 282757.0, 282914.0, 282756.0
282669.0, 282765.0, 282922.0, 282764.0
> Centro(chrXII) 372
NDD1, DIG1, SWI4, TEC1, MCM1
1.0, 1.0, 1.0, 1.0, 1.0
300516.0, 300487.0, 300463.0, 300479.0, 300516.0
300528.0, 300493.0, 300471.0, 300485.0, 300528.0
> Centro(chrXII) 373
CBF1, CBF1, MET32
1.0, 1.0, 1.0
323210.0, 323236.0, 323258.0
323216.0, 323242.0, 323266.0
> Centro(chrXII) 374
MBP1, MBP1, SWI6
1.0, 1.0, 1.0
346086.0, 346116.0, 346115.0
346092.0, 346122.0, 346122.0
> Centro(chrXII) 375
MET4, MET32, MET31
1.0, 1.0, 1.0
514985.0, 514987.0, 514987.0
514999.0, 514995.0, 514995.0
> Centro(chrXII) 376
NDD1, MCM1, MCM1
1.0, 1.0, 1.0
534673.0, 534649.0, 534673.0
534685.0, 534661.0, 534685.0
> Centro(chrXII) 377
AFT2, AFT2, AFT2, AFT2, AFT2, RCS1, RCS1, RCS1, HAP1, HAP1
1.0, 1.0, 1.0, 0.785, 0.785, 1.0, 1.0, 1.0, 1.0, 1.0
553835.0, 553944.0, 554081.0, 554125.0, 554125.0, 553832.0, 553944.0, 554078.0, 553923.0, 553959.0
553840.0, 553949.0, 554086.0, 554130.0, 554130.0, 553840.0, 553952.0, 554086.0, 553933.0, 553969.0
> Centro(chrXII) 378
HSF1, STE12
1.0, 1.0
573349.0, 573409.0
573361.0, 573415.0
> Centro(chrXII) 379
HAP5, HAP5, HAP3, HAP3, HAP2, HAP2
1.0, 1.0, 1.0, 1.0, 1.0, 1.0
576497.0, 576545.0, 576497.0, 576545.0, 576497.0, 576545.0
576501.0, 576549.0, 576501.0, 576549.0, 576501.0, 576549.0
> Centro(chrXII) 380
CBF1, PHO4, GCN4
1.0, 1.0, 0.86
677776.0, 677776.0, 677940.0
677782.0, 677782.0, 677946.0
> Centro(chrXII) 381
FKH2, RFX1, ACE2, ACE2, ACE2, SWI5, SWI5
1.0, 1.0, 1.0, 1.0, 1.0, 1.0, 1.0
710581.0, 710757.0, 710658.0, 710679.0, 710699.0, 710658.0, 710680.0
710592.0, 710769.0, 710664.0, 710685.0, 710705.0, 710663.0, 710685.0
> Centro(chrXII) 382
UME6, SKN7
1.0, 1.0
722911.0, 722915.0
722920.0, 722923.0
> Centro(chrXII) 383
YAP6, YAP7
1.0, 1.0
723773.0, 723772.0
723779.0, 723780.0
> Centro(chrXII) 384
FKH2, MBP1, MBP1
1.0, 1.0, 0.42
728170.0, 728276.0, 728484.0
728181.0, 728282.0, 728490.0
> Centro(chrXII) 385
DIG1, RLM1, SWI4, SWI4, SWI6, STE12
0.3825, 1.0, 1.0, 1.0, 1.0, 0.3825
790160.0, 789933.0, 789862.0, 789961.0, 789962.0, 790160.0
790166.0, 789942.0, 789870.0, 789969.0, 789969.0, 790166.0
> Centro(chrXII) 386
DIG1, DIG1, STE12, STE12
1.0, 1.0, 1.0, 1.0
790160.0, 790317.0, 790160.0, 790317.0
790166.0, 790323.0, 790166.0, 790323.0
> Centro(chrXII) 387
FKH1, STE12
1.0, 1.0
833787.0, 833714.0
833794.0, 833720.0
> Centro(chrXII) 388
GCN4, GCN4, LEU3, LEU3, LEU3
1.0, 1.0, 1.0, 1.0, 1.0
839557.0, 839586.0, 839511.0, 839620.0, 839620.0
839563.0, 839592.0, 839520.0, 839629.0, 839629.0
> Centro(chrXII) 389
SMP1, REB1, RLM1
1.0, 1.0, 1.0
903501.0, 903490.0, 903505.0
903514.0, 903496.0, 903514.0
> Centro(chrXII) 390
FKH1, FKH1, FKH2, RAP1
1.0, 1.0, 1.0, 0.925
921641.0, 921728.0, 921641.0, 921842.0
921648.0, 921735.0, 921652.0, 921851.0
> Centro(chrXII) 391
DAL82, MBP1
1.0, 1.0
993104.0, 993006.0
993110.0, 993012.0
> Centro(chrXII) 392
MBP1, SWI5, SWI6
1.0, 1.0, 1.0
1014321.0, 1014386.0, 1014320.0
1014327.0, 1014391.0, 1014327.0
> Centro(chrXII) 393
DIG1, DIG1, STE12, STE12
1.0, 1.0, 1.0, 1.0
1041603.0, 1041623.0, 1041603.0, 1041623.0
1041609.0, 1041629.0, 1041609.0, 1041629.0
> Centro(chrXIII) 394
CBF1, PHO4, NRG1
1.0, 1.0, 1.0
26674.0, 26674.0, 26815.0
26680.0, 26680.0, 26821.0
> Centro(chrXIII) 395
SWI4, SWI6
1.0, 1.0
27950.0, 27950.0
27958.0, 27957.0
> Centro(chrXIII) 396
REB1, CBF1, CBF1
1.0, 1.0, 1.0
30391.0, 30359.0, 30370.0
30397.0, 30365.0, 30376.0
> Centro(chrXIII) 397
REB1, HAP3
1.0, 1.0
30002.0, 30030.0
30008.0, 30034.0
> Centro(chrXIII) 398
PHD1, GCN4
1.0, 1.0
37965.0, 37881.0
37972.0, 37887.0
> Centro(chrXIII) 399
MSN2, MSN4
1.0, 1.0
70458.0, 70443.0
70466.0, 70449.0
> Centro(chrXIII) 400
REB1, REB1, ABF1, ABF1
1.0, 0.835, 0.555, 1.0
104521.0, 104695.0, 104331.0, 104533.0
104527.0, 104701.0, 104343.0, 104545.0
> Centro(chrXIII) 401
FKH2, FHL1, RAP1
1.0, 1.0, 1.0
146022.0, 146085.0, 146085.0
146033.0, 146095.0, 146094.0
> Centro(chrXIII) 402
NDD1, FKH2, MCM1
1.0, 1.0, 1.0
170215.0, 170227.0, 170215.0
170227.0, 170238.0, 170227.0
> Centro(chrXIII) 403
DIG1, DIG1, DIG1, STE12, STE12, STE12
1.0, 1.0, 1.0, 1.0, 1.0, 1.0
181225.0, 181308.0, 181334.0, 181225.0, 181308.0, 181334.0
181231.0, 181314.0, 181340.0, 181231.0, 181314.0, 181340.0
> Centro(chrXIII) 404
YAP1, HAP1, HAP1
1.0, 1.0, 1.0
219956.0, 219886.0, 219976.0
219964.0, 219896.0, 219986.0
> Centro(chrXIII) 405
MBP1, MBP1, MBP1, SWI4, SWI4, SWI6, SWI6, SWI6, SWI6
1.0, 1.0, 1.0, 1.0, 1.0, 1.0, 1.0, 1.0, 1.0
220908.0, 220969.0, 221174.0, 221037.0, 221174.0, 220909.0, 220970.0, 221038.0, 221175.0
220914.0, 220975.0, 221180.0, 221045.0, 221182.0, 220916.0, 220977.0, 221045.0, 221182.0
> Centro(chrXIII) 406
SFP1, SFP1, FHL1, FHL1, RAP1, RAP1
1.0, 1.0, 1.0, 1.0, 1.0, 1.0
224191.0, 224216.0, 224191.0, 224216.0, 224192.0, 224217.0
224200.0, 224225.0, 224201.0, 224226.0, 224201.0, 224226.0
> Centro(chrXIII) 407
SFP1, FHL1, RAP1
1.0, 1.0, 1.0
225534.0, 225533.0, 225533.0
225543.0, 225543.0, 225542.0
> Centro(chrXIII) 408
RLR1, YAP7, HAP5, HAP4, HAP2
1.0, 1.0, 1.0, 1.0, 1.0
268906.0, 268946.0, 268964.0, 268962.0, 268964.0
268917.0, 268954.0, 268968.0, 268970.0, 268968.0
> Centro(chrXIII) 409
NDD1, MCM1
1.0, 1.0
271646.0, 271646.0
271658.0, 271658.0
> Centro(chrXIII) 410
PHD1, PHD1, PHD1, HAP1, RAP1
0.08, 1.0, 1.0, 1.0, 1.0
302651.0, 302778.0, 302893.0, 302901.0, 302966.0
302658.0, 302785.0, 302900.0, 302911.0, 302975.0
> Centro(chrXIII) 411
PHD1, PHD1, PHD1, SOK2, SOK2, SOK2, SKN7
1.0, 1.0, 1.0, 1.0, 1.0, 1.0, 1.0
306195.0, 306294.0, 306294.0, 306197.0, 306292.0, 306361.0, 306147.0
306202.0, 306301.0, 306301.0, 306204.0, 306299.0, 306368.0, 306155.0
> Centro(chrXIII) 412
SOK2, SOK2, SWI4, SWI4, SWI6, SWI6, SWI6, RCS1
1.0, 0.5975, 1.0, 1.0, 1.0, 1.0, 1.0, 1.0
306575.0, 306873.0, 306669.0, 306696.0, 306561.0, 306669.0, 306696.0, 306708.0
306582.0, 306880.0, 306677.0, 306704.0, 306568.0, 306676.0, 306703.0, 306716.0
> Centro(chrXIII) 413
CAD1, YAP7, YAP1
1.0, 1.0, 1.0
348420.0, 348421.0, 348422.0
348429.0, 348429.0, 348430.0
> Centro(chrXIII) 414
REB1, UME6
1.0, 1.0
349991.0, 350283.0
349997.0, 350292.0
> Centro(chrXIII) 415
SOK2, HAP1
1.0, 1.0
388293.0, 388307.0
388300.0, 388317.0
> Centro(chrXIII) 416
FKH1, MBP1
1.0, 1.0
424901.0, 424826.0
424908.0, 424832.0
> Centro(chrXIII) 417
MSN2, AFT2
1.0, 1.0
442383.0, 442390.0
442391.0, 442395.0
> Centro(chrXIII) 418
REB1, FKH1, FKH2
1.0, 1.0, 1.0
502019.0, 501984.0, 501984.0
502025.0, 501991.0, 501995.0
> Centro(chrXIII) 419
MSN4, YAP7
1.0, 1.0
505039.0, 505090.0
505045.0, 505098.0
> Centro(chrXIII) 420
PHD1, PHD1, PHD1, PHD1, SUT1, SUT1, SOK2, SOK2, GCN4, SWI6, SWI6, STE12, TEC1, SKN7, SKN7
0.87, 1.0, 1.0, 1.0, 0.88, 1.0, 1.0, 1.0, 0.585, 1.0, 1.0, 1.0, 1.0, 0.675, 1.0
540508.0, 540621.0, 540742.0, 540780.0, 540508.0, 540780.0, 540619.0, 540766.0, 540480.0, 540528.0, 540795.0, 540668.0, 540675.0, 540488.0, 540783.0
540515.0, 540628.0, 540749.0, 540787.0, 540517.0, 540789.0, 540626.0, 540773.0, 540486.0, 540535.0, 540802.0, 540674.0, 540681.0, 540496.0, 540791.0
> Centro(chrXIII) 421
HAP1, SKN7
1.0, 1.0
556914.0, 556871.0
556924.0, 556879.0
> Centro(chrXIII) 422
HSF1, CIN5, CIN5, CIN5, RFX1, AFT2, AFT2, RCS1
1.0, 0.225, 1.0, 1.0, 1.0, 1.0, 1.0, 1.0
616307.0, 616013.0, 616293.0, 616293.0, 616385.0, 616152.0, 616189.0, 616186.0
616319.0, 616020.0, 616300.0, 616300.0, 616397.0, 616157.0, 616194.0, 616194.0
> Centro(chrXIII) 423
MBP1, MBP1, SWI4, SWI6
1.0, 1.0, 1.0, 1.0
619585.0, 619622.0, 619596.0, 619623.0
619591.0, 619628.0, 619604.0, 619630.0
> Centro(chrXIII) 424
FKH1, FKH2
1.0, 1.0
627987.0, 627983.0
627994.0, 627994.0
> Centro(chrXIII) 425
HSF1, REB1, UME6
1.0, 1.0, 1.0
632142.0, 632104.0, 632085.0
632154.0, 632110.0, 632094.0
> Centro(chrXIII) 426
REB1, REB1, BAS1, BAS1, GCN4, GCN4
1.0, 1.0, 1.0, 1.0, 1.0, 1.0
637178.0, 637194.0, 637208.0, 637242.0, 637208.0, 637241.0
637184.0, 637200.0, 637213.0, 637247.0, 637214.0, 637247.0
> Centro(chrXIII) 427
CBF1, TYE7
1.0, 1.0
654582.0, 654582.0
654588.0, 654590.0
> Centro(chrXIII) 428
FKH1, FKH2, ABF1, DIG1, STE12
1.0, 1.0, 1.0, 0.405, 0.295
659375.0, 659375.0, 659356.0, 659587.0, 659598.0
659382.0, 659386.0, 659368.0, 659593.0, 659604.0
> Centro(chrXIII) 429
NDD1, FKH2, MBP1, SWI4, SWI4, SWI4, SWI4, SWI6, SWI6, SWI6
0.49, 0.875, 1.0, 0.64, 1.0, 1.0, 0.79, 0.775, 1.0, 1.0
661832.0, 661871.0, 662036.0, 661849.0, 662053.0, 662131.0, 662206.0, 661863.0, 662053.0, 662131.0
661844.0, 661882.0, 662042.0, 661857.0, 662061.0, 662139.0, 662214.0, 661870.0, 662060.0, 662138.0
> Centro(chrXIII) 430
FKH1, FKH2, SWI6
1.0, 1.0, 1.0
696656.0, 696652.0, 696623.0
696663.0, 696663.0, 696630.0
> Centro(chrXIII) 431
DIG1, STE12, TEC1
1.0, 1.0, 1.0
736704.0, 736704.0, 736793.0
736710.0, 736710.0, 736799.0
> Centro(chrXIII) 432
FHL1, RAP1
1.0, 1.0
754572.0, 754573.0
754582.0, 754582.0
> Centro(chrXIII) 433
HSF1, DAL82, MSN4, SKN7, SKN7
1.0, 1.0, 1.0, 1.0, 1.0
774359.0, 774553.0, 774499.0, 774427.0, 774532.0
774371.0, 774559.0, 774505.0, 774435.0, 774540.0
> Centro(chrXIII) 434
MBP1, AFT2, SWI4, SWI4, SWI4, SWI6, SWI6, SWI6
1.0, 1.0, 1.0, 1.0, 0.6275, 1.0, 1.0, 0.6325
826600.0, 826698.0, 826599.0, 826667.0, 826854.0, 826599.0, 826667.0, 826854.0
826606.0, 826703.0, 826607.0, 826675.0, 826862.0, 826606.0, 826674.0, 826861.0
> Centro(chrXIII) 435
CBF1, TYE7
1.0, 1.0
869781.0, 869780.0
869787.0, 869788.0
> Centro(chrXIII) 436
DIG1, DIG1, DIG1, MBP1, MBP1, SWI4, SWI4, SWI4, SWI6, SWI6, SWI6, STE12, STE12, STE12
1.0, 1.0, 1.0, 1.0, 1.0, 1.0, 1.0, 1.0, 1.0, 1.0, 1.0, 1.0, 1.0, 1.0
880484.0, 880599.0, 880625.0, 880568.0, 880605.0, 880605.0, 880627.0, 880727.0, 880606.0, 880627.0, 880727.0, 880484.0, 880599.0, 880625.0
880490.0, 880605.0, 880631.0, 880574.0, 880611.0, 880613.0, 880635.0, 880735.0, 880613.0, 880634.0, 880734.0, 880490.0, 880605.0, 880631.0
> Centro(chrXIII) 437
STB1, MBP1, SWI4, SWI4, SWI6
1.0, 1.0, 1.0, 1.0, 1.0
886645.0, 886653.0, 886645.0, 886688.0, 886645.0
886654.0, 886659.0, 886653.0, 886696.0, 886652.0
> Centro(chrXIV) 438
ACE2, ACE2, SWI5, SWI5, SWI5, SWI5
1.0, 1.0, 1.0, 1.0, 1.0, 1.0
23661.0, 23849.0, 23661.0, 23712.0, 23774.0, 23849.0
23667.0, 23855.0, 23666.0, 23717.0, 23779.0, 23854.0
> Centro(chrXIV) 439
ABF1, MBP1, MBP1
1.0, 1.0, 1.0
48151.0, 48165.0, 48177.0
48163.0, 48171.0, 48183.0
> Centro(chrXIV) 440
DIG1, DIG1, MBP1, SWI4, STE12, MCM1, MCM1
1.0, 1.0, 1.0, 1.0, 1.0, 1.0, 1.0
68508.0, 68628.0, 68532.0, 68567.0, 68508.0, 68548.0, 68585.0
68514.0, 68634.0, 68538.0, 68575.0, 68514.0, 68560.0, 68597.0
> Centro(chrXIV) 441
PHD1, PHD1, STB1, STB1, STB1, STB1, STB1, MBP1, SWI4, SWI4, SWI4, SWI4, SWI4, SWI4, SWI4, SWI6, SWI6, SWI6, SWI6, SWI6, TEC1, MCM1, MCM1
1.0, 1.0, 0.455, 1.0, 1.0, 1.0, 1.0, 1.0, 0.45, 1.0, 1.0, 1.0, 1.0, 1.0, 1.0, 1.0, 1.0, 1.0, 1.0, 1.0, 0.76, 1.0, 1.0
87554.0, 87590.0, 87387.0, 87582.0, 87582.0, 87618.0, 87678.0, 87583.0, 87387.0, 87570.0, 87592.0, 87592.0, 87603.0, 87619.0, 87678.0, 87570.0, 87593.0, 87593.0, 87603.0, 87678.0, 87767.0, 87518.0, 87536.0
87561.0, 87597.0, 87396.0, 87591.0, 87591.0, 87627.0, 87687.0, 87589.0, 87395.0, 87578.0, 87600.0, 87600.0, 87611.0, 87627.0, 87686.0, 87577.0, 87600.0, 87600.0, 87610.0, 87685.0, 87773.0, 87530.0, 87548.0
> Centro(chrXIV) 442
CBF1, TEC1, TEC1
1.0, 1.0, 1.0
107351.0, 107212.0, 107270.0
107357.0, 107218.0, 107276.0
> Centro(chrXIV) 443
DIG1, DIG1, STE12, STE12
1.0, 1.0, 1.0, 1.0
110747.0, 110758.0, 110747.0, 110758.0
110753.0, 110764.0, 110753.0, 110764.0
> Centro(chrXIV) 444
CBF1, MET4, MET32, MET31
1.0, 1.0, 1.0, 1.0
116995.0, 117020.0, 117042.0, 117042.0
117001.0, 117034.0, 117050.0, 117050.0
> Centro(chrXIV) 445
MBP1, MBP1, SWI6, SWI6
1.0, 1.0, 1.0, 1.0
122727.0, 122746.0, 122726.0, 122745.0
122733.0, 122752.0, 122733.0, 122752.0
> Centro(chrXIV) 446
DIG1, DIG1, DIG1, STE12, STE12, STE12
1.0, 1.0, 1.0, 1.0, 1.0, 1.0
129253.0, 129253.0, 129385.0, 129253.0, 129253.0, 129385.0
129259.0, 129259.0, 129391.0, 129259.0, 129259.0, 129391.0
> Centro(chrXIV) 447
AFT2, RCS1
1.0, 1.0
138274.0, 138271.0
138279.0, 138279.0
> Centro(chrXIV) 448
AFT2, RCS1
1.0, 1.0
157977.0, 157974.0
157982.0, 157982.0
> Centro(chrXIV) 449
REB1, ABF1, ABF1
1.0, 1.0, 0.68
187688.0, 187698.0, 187880.0
187694.0, 187710.0, 187892.0
> Centro(chrXIV) 450
UGA3, MSN4, RDS1, AFT2, AFT2
1.0, 1.0, 1.0, 1.0, 1.0
198276.0, 198173.0, 198267.0, 198162.0, 198293.0
198285.0, 198179.0, 198274.0, 198167.0, 198298.0
> Centro(chrXIV) 451
CBF1, TYE7
1.0, 1.0
214754.0, 214753.0
214760.0, 214761.0
> Centro(chrXIV) 452
MBP1, MBP1, SWI4, SWI6, SWI6, NRG1
1.0, 1.0, 1.0, 1.0, 1.0, 1.0
217397.0, 217397.0, 217397.0, 217396.0, 217396.0, 217472.0
217403.0, 217403.0, 217405.0, 217403.0, 217403.0, 217478.0
> Centro(chrXIV) 453
ABF1, YAP7
1.0, 1.0
247277.0, 247310.0
247289.0, 247318.0
> Centro(chrXIV) 454
DIG1, DIG1, MBP1, MBP1, MBP1, SWI5, STE12, STE12, SKN7
1.0, 1.0, 1.0, 1.0, 1.0, 1.0, 1.0, 1.0, 1.0
276111.0, 276162.0, 276204.0, 276219.0, 276220.0, 276184.0, 276111.0, 276162.0, 276180.0
276117.0, 276168.0, 276210.0, 276225.0, 276226.0, 276189.0, 276117.0, 276168.0, 276188.0
> Centro(chrXIV) 455
ABF1, ABF1, GCN4, GCN4
1.0, 1.0, 0.75, 1.0
295817.0, 295839.0, 295642.0, 295814.0
295829.0, 295851.0, 295648.0, 295820.0
> Centro(chrXIV) 456
CIN5, CIN5, PHD1, PHD1, SUT1, SOK2, STE12, SKN7, SKN7
0.02, 0.02, 1.0, 1.0, 1.0, 1.0, 0.025, 1.0, 0.805
301129.0, 301129.0, 301307.0, 301378.0, 301376.0, 301309.0, 301625.0, 301411.0, 301546.0
301136.0, 301136.0, 301314.0, 301385.0, 301385.0, 301316.0, 301631.0, 301419.0, 301554.0
> Centro(chrXIV) 457
CIN5, SOK2, SKN7
1.0, 1.0, 1.0
301820.0, 301917.0, 301941.0
301827.0, 301924.0, 301949.0
> Centro(chrXIV) 458
FKH1, FKH2
1.0, 1.0
307208.0, 307208.0
307215.0, 307219.0
> Centro(chrXIV) 459
FKH2, SKN7
1.0, 1.0
310455.0, 310325.0
310466.0, 310333.0
> Centro(chrXIV) 460
REB1, INO4, INO2, INO2
1.0, 1.0, 1.0, 1.0
317900.0, 317828.0, 317832.0, 317907.0
317906.0, 317837.0, 317838.0, 317913.0
> Centro(chrXIV) 461
YAP7, YAP1
1.0, 1.0
373865.0, 373866.0
373873.0, 373874.0
> Centro(chrXIV) 462
REB1, HAP1
1.0, 1.0
417648.0, 417631.0
417654.0, 417641.0
> Centro(chrXIV) 463
DIG1, DIG1, STE12
1.0, 1.0, 1.0
424650.0, 424705.0, 424650.0
424656.0, 424711.0, 424656.0
> Centro(chrXIV) 464
CBF1, GCN4, GCN4, LEU3
0.425, 1.0, 1.0, 1.0
427406.0, 427109.0, 427172.0, 427197.0
427412.0, 427115.0, 427178.0, 427206.0
> Centro(chrXIV) 465
FHL1, FHL1, RAP1
1.0, 1.0, 1.0
444608.0, 444608.0, 444625.0
444618.0, 444618.0, 444634.0
> Centro(chrXIV) 466
REB1, FKH1
1.0, 1.0
452144.0, 452186.0
452150.0, 452193.0
> Centro(chrXIV) 467
REB1, AFT2
1.0, 1.0
456299.0, 456278.0
456305.0, 456283.0
> Centro(chrXIV) 468
CIN5, CIN5, STE12, XBP1, SKN7
1.0, 1.0, 1.0, 1.0, 1.0
462073.0, 462073.0, 462317.0, 462182.0, 462214.0
462080.0, 462080.0, 462323.0, 462188.0, 462222.0
> Centro(chrXIV) 469
ACE2, SWI5, SWI5
1.0, 1.0, 1.0
479414.0, 479331.0, 479414.0
479420.0, 479336.0, 479419.0
> Centro(chrXIV) 470
HSF1, MBP1
1.0, 1.0
481102.0, 481167.0
481114.0, 481173.0
> Centro(chrXIV) 471
SFP1, FHL1, RAP1
1.0, 1.0, 1.0
495397.0, 495397.0, 495398.0
495406.0, 495407.0, 495407.0
> Centro(chrXIV) 472
GCN4, NRG1
1.0, 1.0
503274.0, 503264.0
503280.0, 503270.0
> Centro(chrXIV) 473
HSF1, CBF1
1.0, 1.0
507460.0, 507510.0
507472.0, 507516.0
> Centro(chrXIV) 474
NDD1, FKH2, MCM1
1.0, 1.0, 1.0
516909.0, 516895.0, 516909.0
516921.0, 516906.0, 516921.0
> Centro(chrXIV) 475
DIG1, DIG1, STE12, TEC1, TEC1, TEC1, MCM1, MCM1
1.0, 1.0, 1.0, 1.0, 1.0, 1.0, 1.0, 1.0
529743.0, 529743.0, 529759.0, 529590.0, 529664.0, 529859.0, 529654.0, 529674.0
529749.0, 529749.0, 529765.0, 529596.0, 529670.0, 529865.0, 529666.0, 529686.0
> Centro(chrXIV) 476
RTG3, CBF1, CBF1, CBF1, ABF1, PHO2, ROX1, MOT3
1.0, 1.0, 1.0, 1.0, 1.0, 1.0, 1.0, 1.0
559354.0, 559394.0, 559457.0, 559477.0, 559494.0, 559496.0, 559294.0, 559389.0
559359.0, 559400.0, 559463.0, 559483.0, 559506.0, 559506.0, 559302.0, 559394.0
> Centro(chrXIV) 477
DIG1, STE12
1.0, 1.0
586528.0, 586528.0
586534.0, 586534.0
> Centro(chrXIV) 478
DAL82, DAL82, GCN4
1.0, 1.0, 1.0
622920.0, 622959.0, 623035.0
622926.0, 622965.0, 623041.0
> Centro(chrXIV) 479
REB1, YDR026C
1.0, 1.0
647054.0, 647052.0
647060.0, 647061.0
> Centro(chrXIV) 480
REB1, CBF1
1.0, 1.0
652004.0, 651909.0
652010.0, 651915.0
> Centro(chrXIV) 481
INO4, INO2
1.0, 1.0
662087.0, 662086.0
662096.0, 662092.0
> Centro(chrXIV) 482
DIG1, SOK2, AFT2, MCM1, MCM1, MCM1
1.0, 1.0, 1.0, 1.0, 1.0, 1.0
676017.0, 675919.0, 675917.0, 675900.0, 675935.0, 675935.0
676023.0, 675926.0, 675922.0, 675912.0, 675947.0, 675947.0
> Centro(chrXIV) 483
CBF1, TYE7, TYE7
1.0, 1.0, 1.0
719186.0, 719113.0, 719186.0
719192.0, 719121.0, 719194.0
> Centro(chrXIV) 484
RCS1, RCS1, NRG1, HAP1
1.0, 1.0, 1.0, 1.0
739512.0, 739552.0, 739570.0, 739620.0
739520.0, 739560.0, 739576.0, 739630.0
> Centro(chrXV) 485
CBF1, PHO4, RAP1
1.0, 1.0, 1.0
69304.0, 69304.0, 69289.0
69310.0, 69310.0, 69298.0
> Centro(chrXV) 486
FHL1, RAP1, RAP1
1.0, 1.0, 1.0
79949.0, 79928.0, 79950.0
79959.0, 79937.0, 79959.0
> Centro(chrXV) 487
SIP4, SIP4, SIP4, RDS1, STP1, SKN7, SKN7
1.0, 1.0, 1.0, 1.0, 1.0, 1.0, 1.0
83287.0, 83310.0, 83341.0, 83286.0, 83261.0, 83262.0, 83349.0
83299.0, 83322.0, 83353.0, 83293.0, 83273.0, 83270.0, 83357.0
> Centro(chrXV) 488
SFP1, SFP1, FHL1, FHL1
1.0, 1.0, 1.0, 1.0
93087.0, 93113.0, 93087.0, 93113.0
93096.0, 93122.0, 93097.0, 93123.0
> Centro(chrXV) 489
GLN3, GCN4
1.0, 1.0
96592.0, 96505.0
96600.0, 96511.0
> Centro(chrXV) 490
CIN5, ABF1
1.0, 1.0
99538.0, 99579.0
99545.0, 99591.0
> Centro(chrXV) 491
FKH1, FKH1, MSN2, SWI4, SWI6, SWI6, HAP1
1.0, 1.0, 1.0, 1.0, 1.0, 1.0, 1.0
103991.0, 104129.0, 104024.0, 104037.0, 103935.0, 104038.0, 104086.0
103998.0, 104136.0, 104032.0, 104045.0, 103942.0, 104045.0, 104096.0
> Centro(chrXV) 492
CIN5, GLN3
1.0, 1.0
109989.0, 109985.0
109996.0, 109993.0
> Centro(chrXV) 493
CBF1, UME6
1.0, 1.0
128826.0, 128799.0
128832.0, 128808.0
> Centro(chrXV) 494
STE12, STE12, RAP1
1.0, 1.0, 1.0
168000.0, 168112.0, 168208.0
168006.0, 168118.0, 168217.0
> Centro(chrXV) 495
HAP4, HAP2
1.0, 1.0
185302.0, 185304.0
185310.0, 185308.0
> Centro(chrXV) 496
CBF1, GCN4, TYE7
1.0, 1.0, 1.0
207305.0, 207324.0, 207304.0
207311.0, 207330.0, 207312.0
> Centro(chrXV) 497
CIN5, RAP1
1.0, 1.0
216217.0, 216452.0
216224.0, 216461.0
> Centro(chrXV) 498
GLN3, GLN3, GCN4, GCN4, GCN4, YAP7, YAP7, SKN7
1.0, 1.0, 1.0, 1.0, 1.0, 1.0, 1.0, 1.0
218728.0, 218806.0, 218866.0, 218936.0, 218964.0, 218865.0, 218963.0, 218791.0
218736.0, 218814.0, 218872.0, 218942.0, 218970.0, 218873.0, 218971.0, 218799.0
> Centro(chrXV) 499
FHL1, RAP1, RAP1, SKN7
1.0, 1.0, 1.0, 0.4075
253978.0, 253947.0, 253979.0, 253754.0
253988.0, 253956.0, 253988.0, 253762.0
> Centro(chrXV) 500
FKH1, STE12
1.0, 1.0
267961.0, 268137.0
267968.0, 268143.0
> Centro(chrXV) 501
YAP7, NRG1
1.0, 1.0
271651.0, 271764.0
271659.0, 271770.0
> Centro(chrXV) 502
CIN5, PHD1, MSN4, SOK2
1.0, 1.0, 1.0, 1.0
383353.0, 383366.0, 383459.0, 383287.0
383360.0, 383373.0, 383465.0, 383294.0
> Centro(chrXV) 503
CBF1, HAP1
1.0, 1.0
446887.0, 446936.0
446893.0, 446946.0
> Centro(chrXV) 504
MBP1, MCM1
1.0, 1.0
449019.0, 449060.0
449025.0, 449072.0
> Centro(chrXV) 505
DAL80, REB1, STE12
1.0, 1.0, 1.0
502639.0, 502611.0, 502714.0
502643.0, 502617.0, 502720.0
> Centro(chrXV) 506
FHL1, RAP1
1.0, 1.0
505321.0, 505321.0
505331.0, 505330.0
> Centro(chrXV) 507
REB1, BAS1, BAS1
1.0, 1.0, 1.0
566357.0, 566340.0, 566383.0
566363.0, 566345.0, 566388.0
> Centro(chrXV) 508
GAL4, PDR1
1.0, 1.0
586490.0, 586548.0
586506.0, 586558.0
> Centro(chrXV) 509
RPN4, REB1, REB1
1.0, 1.0, 1.0
631902.0, 631915.0, 631946.0
631910.0, 631921.0, 631952.0
> Centro(chrXV) 510
CIN5, CIN5, CIN5, SOK2
1.0, 1.0, 1.0, 1.0
670572.0, 670673.0, 670673.0, 670618.0
670579.0, 670680.0, 670680.0, 670625.0
> Centro(chrXV) 511
CIN5, CIN5, PHD1, SUT1, SOK2, SOK2
1.0, 1.0, 1.0, 1.0, 0.75, 1.0
671250.0, 671250.0, 671265.0, 671268.0, 671075.0, 671263.0
671257.0, 671257.0, 671272.0, 671277.0, 671082.0, 671270.0
> Centro(chrXV) 512
MSN4, YAP7, YAP7, AFT2, AFT2, AFT2, NRG1, LEU3, SKN7
0.575, 1.0, 0.675, 1.0, 1.0, 1.0, 1.0, 1.0, 1.0
762527.0, 762207.0, 762516.0, 762202.0, 762335.0, 762416.0, 762416.0, 762263.0, 762187.0
762533.0, 762215.0, 762524.0, 762207.0, 762340.0, 762421.0, 762422.0, 762272.0, 762195.0
> Centro(chrXV) 513
MSN4, YAP7, NRG1
0.27, 0.17, 1.0
762527.0, 762516.0, 762750.0
762533.0, 762524.0, 762756.0
> Centro(chrXV) 514
CIN5, INO2
1.0, 1.0
770434.0, 770272.0
770441.0, 770278.0
> Centro(chrXV) 515
SFP1, FHL1, RAP1, RAP1
1.0, 1.0, 1.0, 1.0
779854.0, 779854.0, 779855.0, 779905.0
779863.0, 779864.0, 779864.0, 779914.0
> Centro(chrXV) 516
FKH2, STB1, MBP1, SWI6, STE12
1.0, 1.0, 1.0, 1.0, 1.0
797580.0, 797489.0, 797490.0, 797489.0, 797595.0
797591.0, 797498.0, 797496.0, 797496.0, 797601.0
> Centro(chrXV) 517
NDD1, FKH2, STB1, STB1, SWI4, SWI4, SWI6, SWI6, SWI6, STE12, STE12
1.0, 1.0, 1.0, 1.0, 1.0, 1.0, 1.0, 1.0, 1.0, 1.0, 1.0
797114.0, 797125.0, 797134.0, 797190.0, 797135.0, 797190.0, 797136.0, 797136.0, 797190.0, 797139.0, 797228.0
797126.0, 797136.0, 797143.0, 797199.0, 797143.0, 797198.0, 797143.0, 797143.0, 797197.0, 797145.0, 797234.0
> Centro(chrXV) 518
RPN4, ABF1
1.0, 1.0
817094.0, 817136.0
817102.0, 817148.0
> Centro(chrXV) 519
HSF1, CBF1
1.0, 1.0
877896.0, 878183.0
877908.0, 878189.0
> Centro(chrXV) 520
SFP1, FHL1, RAP1
1.0, 1.0, 1.0
901538.0, 901538.0, 901539.0
901547.0, 901548.0, 901548.0
> Centro(chrXV) 521
INO4, INO2, AFT2
1.0, 1.0, 1.0
908941.0, 908940.0, 909002.0
908950.0, 908946.0, 909007.0
> Centro(chrXV) 522
SKO1, SKO1, AFT2
1.0, 1.0, 1.0
908658.0, 908678.0, 908600.0
908663.0, 908683.0, 908605.0
> Centro(chrXV) 523
SUM1, RAP1
1.0, 1.0
1025682.0, 1025875.0
1025692.0, 1025884.0
> Centro(chrXV) 524
STB1, STB1, SWI4, SWI4, SWI6, SWI6
1.0, 1.0, 1.0, 1.0, 1.0, 1.0
1036622.0, 1036660.0, 1036622.0, 1036661.0, 1036622.0, 1036655.0
1036631.0, 1036669.0, 1036630.0, 1036669.0, 1036629.0, 1036662.0
> Centro(chrXVI) 525
MBP1, MBP1, SWI4
1.0, 1.0, 1.0
38027.0, 38027.0, 38026.0
38033.0, 38033.0, 38034.0
> Centro(chrXVI) 526
HSF1, CBF1, GCN4, GCN4
1.0, 1.0, 1.0, 1.0
75104.0, 75081.0, 74971.0, 75008.0
75116.0, 75087.0, 74977.0, 75014.0
> Centro(chrXVI) 527
HSF1, CBF1, GCN4
1.0, 1.0, 1.0
75627.0, 75482.0, 75400.0
75639.0, 75488.0, 75406.0
> Centro(chrXVI) 528
FHL1, RAP1
1.0, 1.0
76544.0, 76545.0
76554.0, 76554.0
> Centro(chrXVI) 529
FKH2, ABF1
1.0, 1.0
95271.0, 95319.0
95282.0, 95331.0
> Centro(chrXVI) 530
INO4, INO2
1.0, 1.0
108416.0, 108420.0
108425.0, 108426.0
> Centro(chrXVI) 531
PHD1, PHD1, ROX1, NRG1, SKN7
0.635, 0.565, 1.0, 1.0, 1.0
114522.0, 114902.0, 114708.0, 114766.0, 114598.0
114529.0, 114909.0, 114716.0, 114772.0, 114606.0
> Centro(chrXVI) 532
HAP5, HAP3, HAP2
1.0, 1.0, 1.0
159678.0, 159678.0, 159678.0
159682.0, 159682.0, 159682.0
> Centro(chrXVI) 533
REB1, CBF1, TYE7
1.0, 1.0, 1.0
163780.0, 163766.0, 163765.0
163786.0, 163772.0, 163773.0
> Centro(chrXVI) 534
DIG1, DIG1, STE12, STE12
1.0, 1.0, 1.0, 1.0
183231.0, 183392.0, 183231.0, 183392.0
183237.0, 183398.0, 183237.0, 183398.0
> Centro(chrXVI) 535
DIG1, SUT1, STE12
1.0, 1.0, 1.0
214134.0, 214165.0, 214134.0
214140.0, 214174.0, 214140.0
> Centro(chrXVI) 536
FKH1, DIG1, STE12, MAC1
1.0, 1.0, 1.0, 1.0
215142.0, 215089.0, 215089.0, 215002.0
215149.0, 215095.0, 215095.0, 215008.0
> Centro(chrXVI) 537
DIG1, DIG1, SWI4, SWI4, SWI4, SWI6, SWI6, SWI6, STE12, STE12, TEC1
1.0, 1.0, 1.0, 1.0, 1.0, 1.0, 1.0, 1.0, 1.0, 1.0, 1.0
242899.0, 243036.0, 242902.0, 242920.0, 242943.0, 242903.0, 242921.0, 242944.0, 242899.0, 243036.0, 243054.0
242905.0, 243042.0, 242910.0, 242928.0, 242951.0, 242910.0, 242928.0, 242951.0, 242905.0, 243042.0, 243060.0
> Centro(chrXVI) 538
DIG1, STE12
1.0, 1.0
257029.0, 257029.0
257035.0, 257035.0
> Centro(chrXVI) 539
FKH1, FKH2
1.0, 1.0
259497.0, 259493.0
259504.0, 259504.0
> Centro(chrXVI) 540
GCN4, AFT2, AFT2, RCS1, SKN7
1.0, 1.0, 1.0, 1.0, 1.0
297375.0, 297292.0, 297292.0, 297292.0, 297270.0
297381.0, 297297.0, 297297.0, 297300.0, 297278.0
> Centro(chrXVI) 541
FHL1, RAP1
1.0, 1.0
302829.0, 302829.0
302839.0, 302838.0
> Centro(chrXVI) 542
FKH1, FKH1, FKH2, FKH2
1.0, 1.0, 1.0, 1.0
329286.0, 329318.0, 329282.0, 329314.0
329293.0, 329325.0, 329293.0, 329325.0
> Centro(chrXVI) 543
SFP1, SFP1, FHL1, FHL1
1.0, 1.0, 1.0, 1.0
378813.0, 378838.0, 378813.0, 378838.0
378822.0, 378847.0, 378823.0, 378848.0
> Centro(chrXVI) 544
HSF1, FKH1, FKH1
1.0, 1.0, 1.0
491782.0, 491630.0, 491662.0
491794.0, 491637.0, 491669.0
> Centro(chrXVI) 545
CBF1, CBF1, PHO4, PHO4
1.0, 1.0, 1.0, 1.0
517321.0, 517355.0, 517321.0, 517355.0
517327.0, 517361.0, 517327.0, 517361.0
> Centro(chrXVI) 546
UME6, RAP1
1.0, 1.0
520302.0, 520333.0
520311.0, 520342.0
> Centro(chrXVI) 547
DIG1, STE12
1.0, 1.0
567023.0, 567023.0
567029.0, 567029.0
> Centro(chrXVI) 548
SKO1, PHD1, SOK2
1.0, 1.0, 1.0
585918.0, 585892.0, 585890.0
585923.0, 585899.0, 585897.0
> Centro(chrXVI) 549
INO4, SOK2, SOK2
1.0, 1.0, 1.0
586326.0, 586353.0, 586494.0
586335.0, 586360.0, 586501.0
> Centro(chrXVI) 550
UME6, RAP1
1.0, 1.0
627490.0, 627542.0
627499.0, 627551.0
> Centro(chrXVI) 551
FKH1, FKH1, FKH2, FKH2
1.0, 0.13, 1.0, 0.11
641333.0, 641569.0, 641329.0, 641569.0
641340.0, 641576.0, 641340.0, 641580.0
> Centro(chrXVI) 552
FKH1, FKH1, FKH2, GLN3
1.0, 0.2475, 1.0, 1.0
641569.0, 641812.0, 641569.0, 641602.0
641576.0, 641819.0, 641580.0, 641610.0
> Centro(chrXVI) 553
CAD1, YAP7
1.0, 1.0
659054.0, 659054.0
659063.0, 659062.0
> Centro(chrXVI) 554
MSN4, SKN7, SKN7
1.0, 1.0, 1.0
678891.0, 678874.0, 678895.0
678897.0, 678882.0, 678903.0
> Centro(chrXVI) 555
CBF1, FHL1, RAP1
1.0, 1.0, 1.0
731967.0, 732103.0, 732103.0
731973.0, 732113.0, 732112.0
> Centro(chrXVI) 556
FKH1, ABF1, SNT2
1.0, 1.0, 1.0
736752.0, 736820.0, 736837.0
736759.0, 736832.0, 736847.0
> Centro(chrXVI) 557
REB1, NDD1, NDD1, FKH1, FKH1, FKH2, FKH2, DIG1, AFT2, SWI4, SWI4, SWI6, SWI6, STE12, MCM1, MCM1, MCM1
1.0, 1.0, 1.0, 1.0, 1.0, 1.0, 1.0, 1.0, 1.0, 1.0, 1.0, 0.98, 1.0, 1.0, 1.0, 1.0, 1.0
770866.0, 770902.0, 771111.0, 770886.0, 770979.0, 770886.0, 770975.0, 771076.0, 771012.0, 770836.0, 770991.0, 770825.0, 770993.0, 771076.0, 770902.0, 770964.0, 771111.0
770872.0, 770914.0, 771123.0, 770893.0, 770986.0, 770897.0, 770986.0, 771082.0, 771017.0, 770844.0, 770999.0, 770832.0, 771000.0, 771082.0, 770914.0, 770976.0, 771123.0
> Centro(chrXVI) 558
MBP1, MBP1, SWI6, SNT2
1.0, 1.0, 1.0, 1.0
775513.0, 775563.0, 775514.0, 775490.0
775519.0, 775569.0, 775521.0, 775500.0
> Centro(chrXVI) 559
CIN5, RCS1, MAC1, MAC1
1.0, 1.0, 1.0, 1.0
785749.0, 785807.0, 785870.0, 785893.0
785756.0, 785815.0, 785876.0, 785899.0
> Centro(chrXVI) 560
ABF1, STB4, STB4
0.62, 1.0, 1.0
792549.0, 792331.0, 792363.0
792561.0, 792339.0, 792371.0
> Centro(chrXVI) 561
DAL82, GLN3, GCN4, HAP5, HAP2
1.0, 1.0, 1.0, 1.0, 1.0
822235.0, 822233.0, 822389.0, 822260.0, 822260.0
822241.0, 822241.0, 822395.0, 822264.0, 822264.0
> Centro(chrXVI) 562
NDD1, SUT1
1.0, 1.0
829250.0, 828952.0
829262.0, 828961.0
> Centro(chrXVI) 563
AFT2, AFT2, AFT2, RCS1
1.0, 1.0, 0.5725, 1.0
831721.0, 831845.0, 832037.0, 831842.0
831726.0, 831850.0, 832042.0, 831850.0
> Centro(chrXVI) 564
DIG1, STE12
1.0, 1.0
837802.0, 837802.0
837808.0, 837808.0
> Centro(chrXVI) 565
HSF1, SNT2
1.0, 1.0
843041.0, 842989.0
843053.0, 842999.0
> Centro(chrXVI) 566
OPI1, OPI1, MBP1, SWI4, SWI6, SWI6, SWI6
1.0, 1.0, 1.0, 1.0, 0.65, 1.0, 1.0
856949.0, 856949.0, 857089.0, 857119.0, 856903.0, 857088.0, 857120.0
856955.0, 856955.0, 857095.0, 857127.0, 856910.0, 857095.0, 857127.0
> Centro(chrXVI) 567
MSN2, SKN7
1.0, 1.0
860944.0, 860726.0
860952.0, 860734.0
> Centro(chrXVI) 568
GCN4, YAP7
1.0, 1.0
877770.0, 877769.0
877776.0, 877777.0
> Centro(chrXVI) 569
DIG1, PDR1, STE12, GZF3
1.0, 1.0, 1.0, 0.93
883483.0, 883498.0, 883483.0, 883649.0
883489.0, 883508.0, 883489.0, 883654.0


module size: 300
Width of the decreasing/increasing part of the membership function: 100
