# Supplementary material for: CisMiner: Genome-Wide In-Silico Cis-Regulatory Module Prediction by Fuzzy Itemset Mining
Source: PLoS One. 2014 Sep 30;9(9):e108065. doi: 10.1371/journal.pone.0108065 (PMC4182448; doi:10.1371/journal.pone.0108065)
Supplement: File S3 — Fuzzy transactions. Second dataset. Fuzzy transactional database built when considering the TFBSs detected by Patser (S. cerevisiae genome). (TXT) [file pone.0108065.s003.txt]

> Centro(chr1) 0
AFT2, AFT2, AFT2, RAP1, RAP1, RAP1, REB1, REB1, REB1, REB1, REB1, SFL1, TBF1, RAP1_C, RAP1_C, RAP1_C, HAP234_01
1.0, 1.0, 1.0, 1.0, 1.0, 1.0, 1.0, 1.0, 1.0, 0.97, 0.5, 0.12, 1.0, 1.0, 1.0, 1.0, 0.905
7, 15, 45, 9, 17, 47, 118, 128, 146, 218, 265, 297, 83, 7, 15, 45, 221
14, 22, 52, 18, 26, 56, 126, 136, 154, 226, 273, 317, 90, 20, 28, 58, 236
> Centro(chr1) 1
AFT2, GAT1, RAP1, TEC1
1.0, 0.49, 1.0, 1.0
989, 1190, 865, 1019
996, 1197, 874, 1026
> Centro(chr1) 2
ASH1, HAC1, MBP1, MBP1, MBP1::SWI6, MGA1, MGA1, MSN4, RSC3, RSC30, YML081W, YPR013C
1.0, 1.0, 1.0, 1.0, 1.0, 0.75, 1.0, 0.85, 1.0, 1.0, 0.86, 1.0
1454, 1344, 1458, 1463, 1457, 1260, 1435, 1278, 1464, 1462, 1277, 1410
1463, 1351, 1464, 1469, 1463, 1280, 1455, 1282, 1470, 1469, 1285, 1418
> Centro(chr1) 3
ECM22, ECM22, EDS1, GCR2, INO2, INO4, MCM1, SIP4, STE12, YER184C, MCM1_01
1.0, 1.0, 1.0, 1.0, 1.0, 1.0, 1.0, 1.0, 1.0, 1.0, 1.0
3985, 3986, 4196, 4154, 4112, 4112, 4188, 3986, 4006, 3985, 4185
3991, 3992, 4204, 4160, 4120, 4120, 4199, 3992, 4012, 3992, 4200
> Centro(chr1) 4
MATA1, RME1, TEC1
1.0, 1.0, 1.0
2355, 2235, 2271
2361, 2244, 2278
> Centro(chr1) 5
ARO80, ARO80, IME1, RDR1, UME6, YAP1, YAP3, YAP3, REPCAR1_01
1.0, 1.0, 1.0, 0.365, 1.0, 1.0, 1.0, 1.0, 1.0
2721, 2904, 2764, 2975, 2758, 2744, 2749, 2751, 2758
2741, 2924, 2771, 2982, 2770, 2763, 2756, 2758, 2774
> Centro(chr1) 6
ACE2, FKH2, GCR1, GCR2, GIS1, MSN4, MSN4, SWI5, YER130C
1.0, 1.0, 1.0, 1.0, 1.0, 1.0, 1.0, 1.0, 1.0
3384, 3285, 3333, 3334, 3222, 3225, 3436, 3383, 3222
3390, 3291, 3340, 3340, 3230, 3229, 3440, 3390, 3230
> Centro(chr1) 7
MBP1, RDR1, RSC3, TBP, TBP
1.0, 1.0, 1.0, 1.0, 1.0
6463, 6487, 6462, 6574, 6577
6469, 6494, 6468, 6594, 6597
> Centro(chr1) 8
CST6, RME1, SFP1, SKO1, STE12, YAP3
0.25, 1.0, 1.0, 1.0, 1.0, 1.0
7149, 6781, 6966, 6925, 6887, 6924
7157, 6790, 6986, 6932, 6893, 6931
> Centro(chr1) 9
AZF1, MAC1
1.0, 1.0
6079, 5964
6087, 5971
> Centro(chr1) 10
ABF2, ACE2, ARO80, SWI5, TEC1, MATA1_01
0.085, 1.0, 1.0, 1.0, 1.0, 1.0
5184, 4943, 4809, 4942, 4938, 4955
5190, 4949, 4829, 4949, 4945, 4964
> Centro(chr1) 11
ACE2, ASH1, FHL1, FKH1, FKH2, HSF1, MATA1, MET32, NRG1, SWI5, HSF_05
0.35, 0.875, 1.0, 1.0, 1.0, 1.0, 1.0, 0.59, 1.0, 0.355, 1.0
5235, 5611, 5569, 5377, 5384, 5326, 5450, 5641, 5526, 5235, 5545
5241, 5620, 5576, 5396, 5390, 5333, 5456, 5647, 5545, 5242, 5559
> Centro(chr1) 12
AFT2, CHA4, CUP9, CUP9, DAL82, MATA1, MATA1, MET28, MET31, MET32, MSN4, PDR8, REI1, RME1, RPN4, STP3, STP4
1.0, 0.705, 1.0, 1.0, 1.0, 1.0, 0.82, 1.0, 1.0, 1.0, 1.0, 0.695, 1.0, 0.315, 1.0, 1.0, 1.0
9205, 9175, 9271, 9383, 9333, 9273, 9523, 9357, 9355, 9355, 9462, 9174, 9460, 9572, 9355, 9337, 9337
9212, 9182, 9279, 9391, 9341, 9279, 9529, 9362, 9363, 9361, 9466, 9181, 9466, 9581, 9361, 9345, 9345
> Centro(chr1) 13
ABF1, GAT1, RFX1, YRM1
1.0, 1.0, 0.385, 1.0
10050, 9826, 9719, 10035
10065, 9833, 9726, 10042
> Centro(chr1) 14
MET28, MET32
1.0, 1.0
11982, 11983
11987, 11989
> Centro(chr1) 15
ADR1, ARO80, CST6, RIM101
1.0, 1.0, 1.0, 1.0
10543, 10473, 10705, 10604
10549, 10493, 10713, 10610
> Centro(chr1) 16
ADR1, FKH2, FKH2, HSF1, MIG1, MIG2, MIG3, RIM101, STB3, STE12, SUT1, YGR067C, YML081W, ZMS1
1.0, 1.0, 1.0, 1.0, 1.0, 1.0, 1.0, 1.0, 0.08, 1.0, 1.0, 1.0, 1.0, 1.0
11239, 11096, 11343, 11188, 11239, 11240, 11240, 11149, 10991, 11390, 11240, 11239, 11239, 11238
11245, 11102, 11349, 11195, 11245, 11246, 11246, 11155, 11011, 11396, 11246, 11252, 11247, 11246
> Centro(chr1) 17
CUP2, HSF1, MSN4, TOD6, REI1, RPN4
1.0, 1.0, 1.0, 0.9725, 1.0, 0.9225
12998, 13134, 13011, 13218, 13009, 13230
13008, 13141, 13015, 13238, 13015, 13236
> Centro(chr1) 18
GCR2, MBP1::SWI6, SWI4
1.0, 1.0, 1.0
23863, 23987, 23988
23869, 23993, 23995
> Centro(chr1) 19
AZF1, HSF1, MAC1, MSN4, ROX1, SKO1, YER130C
1.0, 1.0, 1.0, 1.0, 0.875, 0.015, 1.0
23236, 23179, 23217, 23271, 23397, 22988, 23270
23244, 23186, 23224, 23275, 23408, 22995, 23278
> Centro(chr1) 20
AFT1, ARG81, GCN4, HAC1, YAP3, MATA1_01, GCN4_01, PHO4_01, AP1_C
0.21, 1.0, 1.0, 1.0, 1.0, 0.645, 1.0, 1.0, 1.0
19711, 19489, 19482, 19528, 19361, 19673, 19479, 19525, 19488
19731, 19496, 19502, 19535, 19368, 19682, 19505, 19536, 19496
> Centro(chr1) 21
AFT1, AFT2, CST6, HAC1, MATA1, MSN4, YER130C, YRM1, MATA1_01
1.0, 1.0, 1.0, 1.0, 1.0, 1.0, 1.0, 1.0, 1.0
19711, 19913, 19820, 19863, 19808, 19968, 19967, 19742, 19673
19731, 19920, 19828, 19870, 19814, 19972, 19975, 19749, 19682
> Centro(chr1) 22
ACE2, ARG81, GCN4, MET32, STP1, TEA1, GCN4_01, MIG1_01, AP1_C
1.0, 0.535, 0.54, 0.92, 1.0, 1.0, 0.54, 1.0, 0.54
22022, 22218, 22211, 21864, 21950, 21879, 22208, 21949, 22217
22028, 22225, 22231, 21870, 21957, 21886, 22234, 21965, 22225
> Centro(chr1) 23
CUP2, INO2, INO4, MGA1, REB1, RME1, SFP1
1.0, 0.18, 0.18, 0.55, 1.0, 1.0, 1.0
20526, 20756, 20756, 20713, 20562, 20453, 20515
20536, 20764, 20764, 20733, 20570, 20462, 20535
> Centro(chr1) 24
MSN4, STB3, STP1, UGA3, YER130C, YRR1
0.4025, 1.0, 1.0, 1.0, 0.4125, 1.0
19968, 20268, 20099, 20100, 19967, 20251
19972, 20288, 20106, 20107, 19975, 20261
> Centro(chr1) 25
IME1, MATA1
1.0, 1.0
21461, 21438
21468, 21444
> Centro(chr1) 26
ADR1, AZF1, CEP3, CRZ1, EDS1, INO2, INO4, MAC1, MBP1, MBP1::SWI6, MET31, MET32, MGA1, MIG1, MSN4, OAF1, RGT1, ROX1, RPN4, STB4, STE12, SUT1, YGR067C, YML081W, YNR063W, YPR022C, YPR196W, HSF_02
0.7425, 1.0, 1.0, 1.0, 1.0, 0.5375, 0.5375, 0.1675, 1.0, 1.0, 1.0, 1.0, 0.1675, 0.7425, 1.0, 1.0, 1.0, 1.0, 1.0, 1.0, 1.0, 1.0, 0.7075, 0.7325, 1.0, 0.7325, 1.0, 1.0
21129, 21036, 20954, 20921, 20951, 20756, 20756, 21186, 20926, 20927, 20918, 20920, 20713, 21129, 20869, 21078, 20950, 21097, 20920, 20955, 20848, 21093, 21129, 21129, 21078, 21130, 20951, 20958
21135, 21044, 20961, 20929, 20959, 20764, 20764, 21193, 20932, 20933, 20926, 20926, 20733, 21135, 20873, 21086, 20960, 21108, 20926, 20961, 20854, 21099, 21142, 21137, 21085, 21136, 20959, 20972
> Centro(chr1) 27
CUP2, CUP2, SFP1
0.94, 1.0, 1.0
15704, 15860, 15860
15714, 15870, 15880
> Centro(chr1) 28
AFT2, CEP3, CUP2, MIG3, NHP10, OAF1, PUT3, SIP4, STB4, YER184C
1.0, 0.65, 0.835, 1.0, 1.0, 1.0, 1.0, 1.0, 0.655, 1.0
15400, 15354, 15704, 15540, 15539, 15537, 15539, 15540, 15355, 15540
15407, 15361, 15714, 15546, 15546, 15545, 15546, 15546, 15361, 15547
> Centro(chr1) 29
ABF2, HAC1, LEU3, MAC1, STE12, TBS1, HSF_05
1.0, 0.2725, 1.0, 1.0, 0.4075, 0.7325, 1.0
13745, 14100, 13937, 13868, 14087, 14054, 13883
13751, 14107, 13946, 13875, 14093, 14061, 13897
> Centro(chr1) 30
ACE2, HAC1, MSN4, STE12, SUT1, SWI5, TBS1, UGA3, RAP1_C
1.0, 1.0, 0.3025, 1.0, 1.0, 1.0, 1.0, 1.0, 1.0
14225, 14100, 14418, 14087, 14311, 14225, 14054, 14311, 14166
14231, 14107, 14422, 14093, 14317, 14232, 14061, 14318, 14179
> Centro(chr1) 31
ABF2, CEP3, FKH1, FKH2, GCR1, GCR2, GCR2, MSN4, PHD1, ROX1, SFL1, STB4, STE12, GCR1_01, HSF_05
1.0, 0.0625, 1.0, 1.0, 1.0, 1.0, 1.0, 1.0, 1.0, 1.0, 0.0825, 0.0575, 1.0, 1.0, 1.0
15093, 15354, 15201, 15208, 15110, 14995, 15111, 14993, 15245, 15070, 14862, 15355, 15195, 15110, 15011
15099, 15361, 15220, 15214, 15117, 15001, 15117, 14997, 15254, 15081, 14882, 15361, 15201, 15118, 15025
> Centro(chr1) 32
CAT8, DAL80, ECM22, ECM22, GCR2, GSM1, GSM1, GSM1, LEU3, LYS14, MCM1, MSN4, NRG1, PHD1, RDR1, SFL1, SFL1, SIP4, SIP4, SOK2, SOK2, SUT2, TEA1, TEC1, YER184C, YJL103C, YJL103C, YLR278C, MCM1_01
1.0, 1.0, 1.0, 1.0, 0.145, 1.0, 1.0, 1.0, 0.28, 1.0, 0.68, 0.175, 0.21, 0.27, 1.0, 1.0, 1.0, 1.0, 1.0, 0.265, 0.275, 1.0, 1.0, 0.63, 1.0, 1.0, 1.0, 1.0, 0.69
14833, 14624, 14833, 14834, 14995, 14622, 14824, 14829, 14536, 14835, 14575, 14993, 14524, 14535, 14675, 14776, 14862, 14833, 14834, 14534, 14535, 14623, 14759, 14572, 14833, 14831, 14832, 14831, 14574
14838, 14630, 14839, 14840, 15001, 14642, 14844, 14849, 14545, 14842, 14586, 14997, 14543, 14544, 14682, 14796, 14882, 14839, 14840, 14544, 14545, 14642, 14766, 14579, 14840, 14841, 14842, 14838, 14589
> Centro(chr1) 33
ACE2, CIN5, CRZ1, MATA1, MET32, SOK2, YAP6
1.0, 1.0, 1.0, 1.0, 1.0, 1.0, 1.0
18768, 18913, 18766, 18788, 18765, 18730, 18906
18774, 18922, 18774, 18794, 18771, 18740, 18925
> Centro(chr1) 34
ACE2, MAC1, MCM1, MSN4, RAP1, SWI5, YAP3, MATA1_01, AP1_C
1.0, 1.0, 1.0, 1.0, 1.0, 1.0, 1.0, 0.465, 1.0
18467, 18436, 18345, 18210, 18186, 18467, 18320, 18121, 18325
18473, 18443, 18356, 18214, 18195, 18474, 18327, 18130, 18333
> Centro(chr1) 35
ADR1, HAP4, HSF1, SKO1, TBP, STB3, TEA1, YPR013C, HSF_02, HSF_05
0.71, 0.86, 0.645, 1.0, 0.9, 1.0, 1.0, 1.0, 1.0, 1.0
17691, 18030, 17684, 17971, 17703, 17847, 17882, 17869, 17928, 17923
17697, 18044, 17691, 17978, 17723, 17867, 17889, 17877, 17942, 17937
> Centro(chr1) 36
FKH1, FKH2, HSF1, MET28, MSN4, REB1, STP1, TEC1, YGR067C, YML081W, ZMS1
1.0, 1.0, 1.0, 0.87, 0.235, 1.0, 1.0, 0.43, 0.2, 0.225, 0.235
16606, 16612, 16522, 16450, 16387, 16608, 16672, 16819, 16379, 16384, 16385
16625, 16618, 16529, 16455, 16391, 16616, 16679, 16826, 16392, 16392, 16393
> Centro(chr1) 37
CBF1, FKH1, FKH2, HSF1, LYS14, MET28, MSN4, REB1, TYE7, YGR067C, YML081W, ZMS1, MATA1_01
0.6075, 0.2125, 0.2175, 1.0, 1.0, 1.0, 1.0, 0.2475, 0.6025, 1.0, 1.0, 1.0, 0.5275
16194, 16606, 16612, 16522, 16336, 16450, 16387, 16608, 16194, 16379, 16384, 16385, 16185
16201, 16625, 16618, 16529, 16343, 16455, 16391, 16616, 16200, 16392, 16392, 16393, 16194
> Centro(chr1) 38
SKN7, STB3, MATA1_01
1.0, 1.0, 0.0425
28617, 28515, 28322
28622, 28535, 28331
> Centro(chr1) 39
AZF1, MET28, SFP1, SFP1, STB3, MATA1_01
1.0, 1.0, 1.0, 1.0, 0.15, 1.0
28286, 28309, 28157, 28158, 28515, 28322
28294, 28314, 28177, 28178, 28535, 28331
> Centro(chr1) 40
AFT1, CRZ1, FKH1, FKH2, HSF1, INO2, INO4, TEA1
0.2375, 1.0, 1.0, 1.0, 0.6025, 0.3975, 0.3975, 1.0
29148, 28939, 28911, 28917, 29118, 29138, 29138, 28956
29168, 28947, 28930, 28923, 29125, 29146, 29146, 28963
> Centro(chr1) 41
AFT1, CBF1, CIN5, CST6, HSF1, HSF1, INO2, INO4, MET32, RIM101, SFP1, SFP1, STB3, TYE7, YKL222C, YLR278C
0.6575, 1.0, 1.0, 1.0, 0.2925, 1.0, 0.4975, 0.4975, 1.0, 1.0, 1.0, 1.0, 1.0, 1.0, 1.0, 1.0
29148, 29371, 29364, 29312, 29118, 29470, 29138, 29138, 29376, 29232, 29457, 29458, 29455, 29371, 29258, 29258
29168, 29378, 29373, 29320, 29125, 29477, 29146, 29146, 29382, 29238, 29477, 29478, 29475, 29377, 29266, 29265
> Centro(chr1) 42
FKH1, ABF1_01, ABF_C
1.0, 1.0, 1.0
29853, 29853, 29857
29872, 29874, 29871
> Centro(chr1) 43
FKH2, MET28, MIG2, MSN4, RIM101, RIM101, STB3, STP2, YGR067C, YML081W
1.0, 1.0, 1.0, 1.0, 0.9525, 1.0, 1.0, 1.0, 1.0, 1.0
30258, 30325, 30333, 30336, 30174, 30418, 30287, 30216, 30335, 30335
30264, 30330, 30339, 30340, 30180, 30424, 30307, 30235, 30348, 30343
> Centro(chr1) 44
AZF1, AZF1, DAL80, DAL80, GAT1, GAT1, HAP3, HAP3, HAP4, MET32, NHP6A, PDR8, TBP, TBP, TBP, MIG1_01, HAP234_01
1.0, 1.0, 1.0, 1.0, 1.0, 1.0, 1.0, 1.0, 1.0, 0.7, 0.37, 1.0, 0.87, 0.4, 0.39, 1.0, 1.0
31197, 31395, 31301, 31306, 31301, 31305, 31222, 31264, 31217, 31481, 31507, 31258, 31131, 31504, 31505, 31249, 31220
31205, 31403, 31307, 31312, 31308, 31312, 31236, 31278, 31231, 31487, 31527, 31265, 31151, 31524, 31525, 31265, 31235
> Centro(chr1) 45
AZF1, FHL1, MATA1, MET4, TBP, STE12
1.0, 0.425, 0.89, 1.0, 0.11, 1.0
31038, 30691, 30738, 30974, 31131, 30899
31046, 30698, 30744, 30981, 31151, 30905
> Centro(chr1) 46
ABF1, ADR1, AZF1, GIS1, IME1, IME1, MIG1, MIG2, MIG3, MSN4, MSN4, PDR1, PDR3, RDR1, RDR1, SUT1, YGR067C, YML081W, ZMS1
1.0, 1.0, 1.0, 1.0, 1.0, 1.0, 1.0, 1.0, 1.0, 1.0, 1.0, 1.0, 1.0, 1.0, 1.0, 1.0, 1.0, 1.0, 1.0
33078, 33082, 32954, 33183, 33053, 33055, 33082, 33081, 33081, 33136, 33186, 33054, 33054, 33052, 33056, 33081, 33075, 33080, 33081
33093, 33088, 32962, 33191, 33060, 33062, 33088, 33087, 33087, 33140, 33190, 33061, 33061, 33059, 33063, 33087, 33088, 33088, 33089
> Centro(chr1) 47
ADR1, HAP4, MAC1, MIG1, MSN4, NRG1, PDR1, PDR8, RSC30, SUT1, TEC1, TOS8, UGA3, YER130C, YGR067C, YML081W, YPR022C, YRR1, MATA1_01, MIG1_01
1.0, 1.0, 1.0, 1.0, 1.0, 1.0, 1.0, 1.0, 1.0, 1.0, 1.0, 1.0, 1.0, 1.0, 1.0, 1.0, 1.0, 1.0, 1.0, 1.0
35013, 34822, 34857, 35013, 34876, 34937, 34734, 34891, 34734, 34733, 34775, 34782, 34733, 34875, 35006, 35011, 35012, 34728, 34796, 35004
35019, 34836, 34864, 35019, 34880, 34956, 34741, 34898, 34741, 34739, 34782, 34789, 34740, 34883, 35019, 35019, 35018, 34738, 34805, 35020
> Centro(chr1) 48
MSN4, NRG1, TOD6, DOT6, RIM101, SFL1, SFP1, STE12, STP1, YGR067C, REPCAR1_01
1.0, 1.0, 1.0, 1.0, 1.0, 1.0, 1.0, 1.0, 1.0, 1.0, 1.0
36324, 36483, 36456, 36456, 36457, 36425, 36466, 36386, 36329, 36323, 36323
36328, 36502, 36476, 36476, 36463, 36445, 36486, 36392, 36336, 36336, 36339
> Centro(chr1) 49
AZF1, MATA1, MET32
1.0, 1.0, 1.0
37345, 37400, 37445
37353, 37406, 37451
> Centro(chr1) 50
DAL80, GAT1, OAF1, RDS2, REB1, HSF_02
1.0, 1.0, 1.0, 1.0, 1.0, 1.0
39186, 39185, 39180, 39183, 39092, 39195
39192, 39192, 39188, 39189, 39100, 39209
> Centro(chr1) 51
ACE2, GIS1, MATA1, MSN4, STE12
1.0, 1.0, 1.0, 1.0, 1.0
42022, 42066, 42114, 42067, 42136
42028, 42074, 42120, 42071, 42142
> Centro(chr1) 52
ABF1, AZF1, AZF1, CBF1, GIS1, HAC1, MGA1, MSN4, PHO4, REB1, RSC3, RSC3, STE12, STE12, STP4, SWI4, TYE7, YRR1, ABF1_01, PHO4_01, ABF_C
0.415, 1.0, 1.0, 0.185, 1.0, 0.175, 1.0, 1.0, 0.185, 0.92, 1.0, 1.0, 1.0, 1.0, 1.0, 1.0, 0.19, 1.0, 0.425, 0.185, 0.42
45498, 45591, 45631, 45479, 45788, 45478, 45715, 45789, 45479, 45552, 45650, 45651, 45824, 45854, 45812, 45648, 45480, 45709, 45496, 45477, 45499
45513, 45599, 45639, 45486, 45796, 45485, 45735, 45793, 45486, 45560, 45656, 45657, 45830, 45860, 45820, 45655, 45486, 45719, 45517, 45488, 45513
> Centro(chr1) 53
ABF1, ABF1, ABF1, ADR1, ADR1, ADR1, AZF1, CBF1, CBF1, CRZ1, CUP2, GIS1, HAC1, HAP4, IME1, INO2, MIG2, MIG2, MIG2, MIG2, MSN4, MSN4, TOD6, DOT6, PHO4, REB1, RPN4, TYE7, TYE7, UGA3, UME6, UME6, YER184C, YGR067C, YLL054C, YML081W, YPR196W, REPCAR1_01, REPCAR1_01, REPCAR1_01, ABF1_01, PHO4_01, ABF_C, ABF_C
1.0, 1.0, 1.0, 0.895, 1.0, 1.0, 0.185, 1.0, 1.0, 1.0, 1.0, 1.0, 1.0, 1.0, 1.0, 1.0, 1.0, 1.0, 1.0, 1.0, 1.0, 1.0, 1.0, 1.0, 1.0, 0.575, 0.725, 1.0, 1.0, 1.0, 0.325, 1.0, 1.0, 1.0, 1.0, 1.0, 1.0, 0.735, 1.0, 1.0, 1.0, 1.0, 1.0, 1.0
45318, 45441, 45498, 45200, 45255, 45314, 45591, 45401, 45479, 45235, 45299, 45414, 45478, 45316, 45239, 45333, 45360, 45361, 45362, 45363, 45359, 45417, 45361, 45361, 45479, 45552, 45183, 45402, 45480, 45241, 45140, 45240, 45380, 45351, 45441, 45356, 45383, 45179, 45228, 45236, 45496, 45477, 45319, 45499
45333, 45456, 45513, 45206, 45261, 45320, 45599, 45408, 45486, 45243, 45309, 45422, 45485, 45330, 45246, 45341, 45366, 45367, 45368, 45369, 45363, 45421, 45381, 45381, 45486, 45560, 45189, 45408, 45486, 45248, 45152, 45252, 45387, 45364, 45447, 45364, 45391, 45195, 45244, 45252, 45517, 45488, 45333, 45513
> Centro(chr1) 54
GCR2, NDT80
1.0, 1.0
48422, 48513
48428, 48533
> Centro(chr1) 55
NHP6A, TBP
1.0, 1.0
51798, 51800
51818, 51820
> Centro(chr1) 56
GCR2, SWI4
1.0, 1.0
56971, 56919
56977, 56926
> Centro(chr1) 57
ECM22, ECM22, LYS14, RGT1, ROX1, SIP4, SIP4, YBR239C, YER184C
1.0, 1.0, 1.0, 1.0, 1.0, 1.0, 1.0, 1.0, 1.0
57453, 57454, 57455, 57448, 57413, 57453, 57454, 57452, 57453
57459, 57460, 57462, 57458, 57424, 57459, 57460, 57459, 57460
> Centro(chr1) 58
ARG81, ARG81, BAS1, CHA4, CUP2, IME1, YAP6, YLL054C, GCN4_C, GCN4_C
1.0, 1.0, 1.0, 1.0, 1.0, 1.0, 1.0, 1.0, 1.0, 1.0
58553, 58569, 58548, 58556, 58545, 58557, 58570, 58558, 58551, 58567
58560, 58576, 58568, 58563, 58555, 58564, 58589, 58564, 58560, 58576
> Centro(chr1) 59
ABF1, ABF1_01, ABF_C
1.0, 1.0, 1.0
61163, 61161, 61164
61178, 61182, 61178
> Centro(chr1) 60
ABF1, ABF1, CUP2, FHL1, MET32
1.0, 1.0, 1.0, 1.0, 1.0
62657, 62673, 62761, 62687, 62745
62672, 62688, 62771, 62694, 62751
> Centro(chr1) 61
AZF1, MSN4, YGR067C, YML081W, ZMS1
0.25, 1.0, 1.0, 1.0, 1.0
65687, 65464, 65456, 65461, 65462
65695, 65468, 65469, 65469, 65470
> Centro(chr1) 62
MATA1, MCM1, MCM1, STB4, XBP1, HSF_02
1.0, 1.0, 1.0, 1.0, 0.8775, 1.0
67879, 67626, 67798, 67683, 67930, 67731
67885, 67637, 67809, 67689, 67936, 67745
> Centro(chr1) 63
ACE2, AZF1, AZF1, GAL4, IME1, MAC1, MSN4, SKN7, STB3, UGA3, XBP1, YPR196W, HSF_04
1.0, 1.0, 1.0, 0.2475, 0.0325, 1.0, 1.0, 1.0, 1.0, 0.0525, 0.2725, 0.2175, 1.0
68216, 68094, 68125, 68374, 68399, 68164, 68232, 68205, 68107, 68397, 67930, 68380, 68137
68222, 68102, 68133, 68388, 68406, 68171, 68236, 68210, 68127, 68404, 67936, 68388, 68151
> Centro(chr1) 64
ABF1, ACE2, AFT1, AFT2, CRZ1, GAL4, GIS1, HMRA2, IME1, MATALPHA2, MCM1, MCM1, MCM1, MCM1, MET32, MSN4, PHD1, REB1, REI1, STB5, STP1, SUT1, UGA3, USV1, YPR196W, MCM1_01, MCM1_01, MCM1_01, RAP1_C
1.0, 1.0, 1.0, 1.0, 1.0, 1.0, 1.0, 0.7, 1.0, 0.705, 1.0, 1.0, 1.0, 1.0, 1.0, 1.0, 1.0, 1.0, 1.0, 1.0, 1.0, 1.0, 1.0, 1.0, 1.0, 1.0, 1.0, 1.0, 1.0
68575, 68531, 68643, 68505, 68516, 68374, 68551, 68685, 68399, 68684, 68411, 68463, 68465, 68479, 68646, 68552, 68431, 68418, 68552, 68570, 68572, 68521, 68397, 68546, 68380, 68410, 68462, 68478, 68426
68590, 68537, 68663, 68512, 68524, 68388, 68559, 68692, 68406, 68692, 68422, 68474, 68476, 68490, 68652, 68556, 68440, 68426, 68558, 68577, 68579, 68527, 68404, 68565, 68388, 68425, 68477, 68493, 68439
> Centro(chr1) 65
ADR1, AZF1, AZF1, CHA4, MAC1, MET4, MIG1, MIG2, MIG2, MIG2, MIG3, RDR1, RGT1, RME1, RPN4, SNT2, STB5, STP1, STP1, STP2, STP3, STP4, SUT1, YGR067C, YML081W, YPR022C, YPR022C
1.0, 1.0, 1.0, 1.0, 0.55, 0.7, 1.0, 1.0, 1.0, 1.0, 1.0, 1.0, 1.0, 0.34, 1.0, 1.0, 1.0, 1.0, 1.0, 1.0, 1.0, 1.0, 1.0, 1.0, 1.0, 1.0, 1.0
69733, 69709, 69825, 69741, 69546, 69921, 69733, 69732, 69735, 69736, 69732, 69741, 69742, 69956, 69738, 69799, 69799, 69754, 69797, 69791, 69800, 69800, 69755, 69726, 69731, 69732, 69750
69739, 69717, 69833, 69748, 69553, 69928, 69739, 69738, 69741, 69742, 69738, 69748, 69752, 69965, 69744, 69809, 69806, 69761, 69804, 69810, 69808, 69808, 69761, 69739, 69739, 69738, 69756
> Centro(chr1) 66
GCR1, HAP4, MSN4, YER130C, HSF_02
0.745, 1.0, 1.0, 1.0, 0.91
71472, 71756, 71649, 71648, 71485
71479, 71770, 71653, 71656, 71499
> Centro(chr1) 67
ABF1, ABF1, CHA4, EDS1, EDS1, EDS1, FKH1, GCR1, GCR2, GIS1, HAC1, MET4, MIG1, MIG3, MSN4, PHO4, RAP1, RGT1, RGT1, ROX1, SIP4, SNT2, STP3, STP4, TYE7, TYE7, UGA3, UME6, YER184C, YER184C, YPR196W, YPR196W, REPCAR1_01, ABF1_01, GCR1_01, PHO4_01, ABF_C, ABF_C, RAP1_C
1.0, 1.0, 1.0, 0.31, 1.0, 1.0, 0.735, 1.0, 1.0, 0.38, 0.515, 1.0, 1.0, 1.0, 0.37, 0.505, 1.0, 1.0, 1.0, 1.0, 1.0, 1.0, 1.0, 1.0, 0.51, 0.5, 1.0, 1.0, 1.0, 1.0, 1.0, 1.0, 1.0, 1.0, 1.0, 0.505, 1.0, 1.0, 1.0
70948, 71175, 71189, 70844, 71029, 71063, 70881, 71146, 71147, 70851, 71262, 71151, 70940, 70941, 70852, 71263, 71133, 71028, 71062, 71164, 70941, 70969, 70970, 70970, 71263, 71264, 71188, 70926, 71033, 71067, 71029, 71063, 70926, 70944, 71146, 71261, 70948, 71176, 71131
70963, 71190, 71196, 70852, 71037, 71071, 70900, 71153, 71153, 70859, 71269, 71158, 70946, 70947, 70856, 71270, 71142, 71038, 71072, 71175, 70947, 70979, 70978, 70978, 71269, 71270, 71195, 70938, 71040, 71074, 71037, 71071, 70942, 70965, 71154, 71272, 70962, 71190, 71144
> Centro(chr1) 68
ABF1, CST6, EDS1, FKH1, GCR2, GIS1, MIG1, MIG2, MIG3, MSN4, MSN4, NDT80, OAF1, RFX1, SIP4, TEA1, UME6, YER130C, YNR063W, REPCAR1_01, ABF1_01, ABF_C
0.0425, 1.0, 1.0, 0.6925, 1.0, 1.0, 0.1675, 1.0, 0.1575, 1.0, 1.0, 0.6425, 1.0, 1.0, 0.1575, 0.6075, 0.2775, 1.0, 1.0, 0.2575, 0.0525, 0.0475
70948, 70716, 70844, 70881, 70700, 70851, 70940, 70741, 70941, 70740, 70852, 70514, 70609, 70713, 70941, 70517, 70926, 70737, 70610, 70926, 70944, 70948
70963, 70724, 70852, 70900, 70706, 70859, 70946, 70747, 70947, 70744, 70856, 70534, 70617, 70720, 70947, 70524, 70938, 70745, 70617, 70942, 70965, 70962
> Centro(chr1) 69
AZF1, CUP2, MET32, NDT80, OAF1, OAF1, RDS2, TBF1, TEA1, YNR063W, YPR196W
1.0, 1.0, 0.68, 1.0, 1.0, 0.4, 1.0, 0.935, 1.0, 0.395, 1.0
70372, 70440, 70218, 70514, 70401, 70609, 70400, 70243, 70517, 70610, 70402
70380, 70450, 70224, 70534, 70409, 70617, 70406, 70250, 70524, 70617, 70410
> Centro(chr1) 70
DAL80, GAT1, MBP1::SWI6, STE12, SUT1, SWI4, YAP6
1.0, 1.0, 1.0, 1.0, 1.0, 1.0, 0.845
73835, 73824, 73793, 73796, 73760, 73791, 73955
73841, 73831, 73799, 73802, 73766, 73798, 73974
> Centro(chr1) 71
ARG81, SUT1
1.0, 0.095
73519, 73760
73526, 73766
> Centro(chr1) 72
CUP2, MSN4, YER130C
1.0, 1.0, 1.0
74934, 74957, 74956
74944, 74961, 74964
> Centro(chr1) 73
ABF1, GAT1, MAC1, MSN4, SFP1, STB3, STB3, STB3, ZMS1, ABF1_01, ABF_C
1.0, 1.0, 0.945, 1.0, 1.0, 1.0, 1.0, 1.0, 1.0, 1.0, 1.0
76293, 76413, 76153, 76385, 76305, 76271, 76302, 76308, 76383, 76289, 76293
76308, 76420, 76160, 76389, 76325, 76291, 76322, 76328, 76391, 76310, 76307
> Centro(chr1) 74
ACE2, CHA4, HAP3, MET28, MET32, MET4, MSN4, MSN4, TOD6, DOT6, PHD1, PHD1, PHD1, RAP1, REI1, RPN4, SOK2, SOK2, SOK2, STE12, STP1, STP2, SWI4, SWI5
0.86, 1.0, 1.0, 1.0, 0.75, 1.0, 1.0, 1.0, 1.0, 1.0, 1.0, 1.0, 0.755, 1.0, 1.0, 0.5, 1.0, 1.0, 0.75, 1.0, 1.0, 1.0, 0.145, 0.865
82375, 82104, 82171, 82298, 82036, 82296, 82071, 82088, 82089, 82089, 82089, 82290, 82384, 82112, 82088, 82411, 82088, 82289, 82384, 82211, 82284, 82279, 81975, 82374
82381, 82111, 82185, 82303, 82042, 82303, 82075, 82092, 82109, 82109, 82098, 82299, 82393, 82121, 82094, 82417, 82098, 82299, 82394, 82217, 82291, 82298, 81982, 82381
> Centro(chr1) 75
CUP2, EDS1, ROX1, GAL4_01
1.0, 1.0, 1.0, 1.0
84558, 84569, 84662, 84501
84568, 84577, 84673, 84523
> Centro(chr1) 76
GCR1, GCR2, TBP, TBP
1.0, 1.0, 1.0, 1.0
87783, 87784, 87763, 87766
87790, 87790, 87783, 87786
> Centro(chr1) 77
DAL82, GCR1, GCR2, MET28, MET28, MET32, REB1, STE12
1.0, 1.0, 1.0, 1.0, 0.2775, 0.2925, 1.0, 1.0
87243, 87068, 87069, 87194, 87402, 87400, 87164, 87146
87251, 87075, 87075, 87199, 87407, 87406, 87172, 87152
> Centro(chr1) 78
AZF1, CAT8, FKH2, HAP1, MATA1, MSN4, SFL1, SIP4, STB3, STB5, STE12, TBF1, YDR520C, YLR278C, HSF_02, HSF_02
1.0, 1.0, 1.0, 1.0, 1.0, 0.565, 0.785, 1.0, 1.0, 1.0, 0.215, 0.86, 1.0, 1.0, 0.735, 0.785
92599, 92662, 92642, 92444, 92728, 92788, 92415, 92661, 92580, 92444, 92822, 92757, 92443, 92445, 92413, 92418
92607, 92667, 92648, 92451, 92734, 92792, 92435, 92667, 92600, 92451, 92828, 92764, 92452, 92452, 92427, 92432
> Centro(chr1) 79
DAL82, HAC1, HAC1, PHO4, TYE7, TYE7, PHO4_01
1.0, 1.0, 1.0, 1.0, 1.0, 1.0, 1.0
100134, 100150, 100152, 100151, 100151, 100152, 100149
100142, 100157, 100159, 100158, 100157, 100158, 100160
> Centro(chr1) 80
CBF1, HAP4, MSN4, RIM101, RTG3, STP3, STP4, TYE7, TYE7, YPR015C
1.0, 1.0, 1.0, 1.0, 1.0, 1.0, 1.0, 1.0, 1.0, 1.0
99876, 99871, 99787, 99739, 99870, 99742, 99742, 99876, 99877, 99894
99883, 99885, 99791, 99745, 99889, 99750, 99750, 99882, 99883, 99913
> Centro(chr1) 81
TOD6, REB1, RGT1, SFP1, TOS8
1.0, 1.0, 1.0, 1.0, 1.0
101256, 101311, 101268, 101266, 101192
101276, 101319, 101278, 101286, 101199
> Centro(chr1) 82
ACE2, ADR1, CUP2, CUP2, FKH2, REB1, ROX1, SWI4, SWI4, SWI4, SWI5, YAP7
1.0, 1.0, 1.0, 1.0, 1.0, 1.0, 0.4875, 1.0, 1.0, 1.0, 1.0, 1.0
106203, 105965, 106194, 106197, 106003, 106088, 105868, 105928, 106052, 106054, 106203, 106119
106209, 105971, 106204, 106207, 106009, 106096, 105879, 105935, 106059, 106061, 106210, 106129
> Centro(chr1) 83
ABF1, HAC1, OPI1, SWI4, ABF1_01, ABF_C
1.0, 1.0, 0.36, 1.0, 1.0, 1.0
108788, 108765, 108565, 108688, 108786, 108789
108803, 108772, 108571, 108695, 108807, 108803
> Centro(chr1) 84
AZF1, STB3, YPR015C
1.0, 1.0, 1.0
110527, 110423, 110476
110535, 110443, 110495
> Centro(chr1) 85
ACE2, GAT1, SRD1, STB3, SUT2, SWI5, YLL054C, YLR278C, HSF_04, HAP234_01
1.0, 0.975, 1.0, 1.0, 1.0, 1.0, 1.0, 1.0, 1.0, 1.0
113400, 113604, 113538, 113459, 113382, 113400, 113498, 113388, 113434, 113470
113406, 113611, 113545, 113479, 113401, 113407, 113504, 113395, 113448, 113485
> Centro(chr1) 86
AFT2, FKH1, FKH2
1.0, 1.0, 1.0
114851, 114872, 114878
114858, 114891, 114884
> Centro(chr1) 87
ABF2, INO2, INO4, MIG1_01
1.0, 1.0, 1.0, 1.0
118465, 118402, 118402, 118524
118471, 118410, 118410, 118540
> Centro(chr1) 88
ARG81, CBF1, GSM1, MIG1, MIG3, MSN4, NDT80, TOD6, DOT6, REB1, RTG3, SFL1, SIP4, TBP, SPT23, STE12, TYE7, TYE7, HSF_02
0.8475, 0.8875, 1.0, 1.0, 1.0, 1.0, 0.5325, 0.5275, 0.5275, 1.0, 0.8875, 0.0875, 1.0, 0.0425, 1.0, 1.0, 0.8825, 0.8925, 1.0
119744, 119748, 119994, 120002, 120003, 119844, 119706, 120100, 120100, 119767, 119742, 120144, 120003, 119657, 119885, 119947, 119748, 119749, 119930
119751, 119755, 120014, 120008, 120009, 119848, 119726, 120120, 120120, 119775, 119761, 120164, 120009, 119677, 119892, 119953, 119754, 119755, 119944
> Centro(chr1) 89
ABF1, LYS14, TEC1, ABF1_01, ABF_C
1.0, 1.0, 1.0, 1.0, 1.0
124674, 124696, 124697, 124672, 124675
124689, 124703, 124704, 124693, 124689
> Centro(chr1) 90
AZF1, HSF_02
1.0, 1.0
126877, 126867
126885, 126881
> Centro(chr1) 91
AZF1, YAP7
1.0, 1.0
128188, 128171
128196, 128181
> Centro(chr1) 92
ABF1, ACE2, GCR2, DOT6, SWI5, MCM1_01
1.0, 1.0, 1.0, 1.0, 1.0, 1.0
129261, 129151, 129229, 129245, 129151, 129126
129276, 129157, 129235, 129265, 129158, 129141
> Centro(chr1) 93
CBF1, HSF1, MET31, MET31, MET31, MET32, MET32, MET32, MET4, RPN4, RPN4, RPN4, RTG3, STP2, TYE7, TYE7, XBP1, XBP1, YAP7, HSF_02
1.0, 1.0, 1.0, 1.0, 1.0, 1.0, 1.0, 1.0, 1.0, 1.0, 1.0, 1.0, 1.0, 1.0, 1.0, 1.0, 1.0, 1.0, 1.0, 1.0
130582, 130692, 130489, 130599, 130606, 130489, 130601, 130606, 130598, 130489, 130601, 130606, 130576, 130695, 130582, 130583, 130632, 130633, 130561, 130638
130589, 130699, 130497, 130607, 130614, 130495, 130607, 130612, 130605, 130495, 130607, 130612, 130595, 130714, 130588, 130589, 130638, 130639, 130571, 130652
> Centro(chr1) 94
ABF1, HAC1, MAC1, SOK2
1.0, 1.0, 1.0, 1.0
132089, 131992, 132076, 132154
132104, 131999, 132083, 132164
> Centro(chr1) 95
GIS1, MSN4, MSN4, YGR067C, YML081W, ZMS1
1.0, 1.0, 1.0, 1.0, 1.0, 1.0
136812, 136815, 136876, 136868, 136873, 136874
136820, 136819, 136880, 136881, 136881, 136882
> Centro(chr1) 96
HAP1, MATA1, MGA1, PDR8, TEA1
1.0, 1.0, 1.0, 1.0, 1.0
137666, 137650, 137647, 137665, 137665
137673, 137656, 137667, 137672, 137672
> Centro(chr1) 97
ABF1, GCR1, GCR2, HAC1, RIM101, SWI4, YPR013C, MCM1_01
1.0, 0.44, 0.435, 1.0, 0.385, 1.0, 1.0, 1.0
138511, 138715, 138716, 138522, 138721, 138509, 138420, 138385
138526, 138722, 138722, 138529, 138727, 138516, 138428, 138400
> Centro(chr1) 98
ACE2, CUP2, GCR1, GCR1, GCR2, GCR2, RIM101, SWI5
1.0, 1.0, 1.0, 1.0, 1.0, 1.0, 1.0, 1.0
138803, 138805, 138715, 138873, 138716, 138874, 138721, 138802
138809, 138815, 138722, 138880, 138722, 138880, 138727, 138809
> Centro(chr1) 99
CEP3, RGT1, SFL1, TBP, STB4
1.0, 1.0, 1.0, 1.0, 1.0
139430, 139431, 139380, 139401, 139430
139437, 139441, 139400, 139421, 139436
> Centro(chr1) 100
AZF1, AZF1, RDS2, YBR239C, GAL4_C
1.0, 1.0, 1.0, 0.99, 1.0
142295, 142530, 142418, 142258, 142402
142303, 142538, 142424, 142265, 142423
> Centro(chr1) 101
ABF1, AZF1, CBF1, CHA4, EDS1, HSF1, MSN4, PHD1, PHO4, RAP1, RDR1, SFL1, SFP1, SFP1, SFP1, SFP1, SOK2, SOK2, SPT23, STB3, TBF1, TEA1, TYE7, UGA3, UME6, REPCAR1_01, ABF1_01, PHO4_01, HSF_04, HSF_04, HSF_04, ABF_C
1.0, 1.0, 1.0, 1.0, 1.0, 0.63, 0.225, 1.0, 1.0, 1.0, 1.0, 0.185, 1.0, 1.0, 0.975, 0.965, 1.0, 1.0, 1.0, 0.945, 1.0, 1.0, 1.0, 0.55, 0.535, 0.555, 1.0, 1.0, 0.685, 1.0, 1.0, 1.0
141826, 141876, 141864, 141897, 141894, 141677, 141638, 141943, 141864, 141848, 141897, 142089, 141912, 141913, 142010, 142011, 141942, 141943, 141967, 142013, 141931, 141860, 141865, 141669, 141665, 141665, 141822, 141862, 141679, 141777, 141782, 141826
141841, 141884, 141871, 141904, 141902, 141684, 141642, 141952, 141871, 141857, 141904, 142109, 141932, 141933, 142030, 142031, 141952, 141953, 141974, 142033, 141938, 141867, 141871, 141676, 141677, 141681, 141843, 141873, 141693, 141791, 141796, 141840
> Centro(chr1) 102
CUP2, LYS14, MET28, NHP6A, RGT1, SFL1, SWI4, YAP7, YDR520C
1.0, 1.0, 0.54, 1.0, 1.0, 1.0, 1.0, 1.0, 1.0
143491, 143373, 143570, 143334, 143370, 143484, 143309, 143319, 143377
143501, 143380, 143575, 143354, 143380, 143504, 143316, 143329, 143386
> Centro(chr1) 103
MET32, STP1, SWI4, TBS1
1.0, 1.0, 1.0, 0.9825
151173, 151271, 151257, 151063
151179, 151278, 151264, 151070
> Centro(chr1) 104
AFT2, AZF1, CEP3, RME1, ROX1, SFL1, STB4
0.0175, 1.0, 1.0, 1.0, 1.0, 1.0, 1.0
151869, 152031, 152138, 152133, 151989, 152094, 152138
151876, 152039, 152145, 152142, 152000, 152114, 152144
> Centro(chr1) 105
AFT2, CEP3, SPT23, STB4, AP1_C
0.885, 1.0, 1.0, 1.0, 1.0
151869, 151567, 151825, 151568, 151707
151876, 151574, 151832, 151574, 151715
> Centro(chr1) 106
LEU3, SKO1, YAP3, HSF_04
1.0, 1.0, 1.0, 1.0
154004, 153921, 153924, 154026
154013, 153928, 153931, 154040
> Centro(chr1) 107
CUP2, MSN4, REI1
1.0, 1.0, 1.0
154802, 154939, 154939
154812, 154943, 154945
> Centro(chr1) 108
ACE2, DAL80, GAT1, MBP1, MBP1::SWI6, SFL1, SWI5
1.0, 1.0, 1.0, 1.0, 1.0, 1.0, 1.0
158646, 158851, 158850, 158749, 158749, 158812, 158646
158652, 158857, 158857, 158755, 158755, 158832, 158653
> Centro(chr1) 109
CUP2, FKH2, HAC1, HAC1, PHO4, STB4, TYE7, UGA3, HSF_05
1.0, 1.0, 1.0, 1.0, 1.0, 1.0, 1.0, 1.0, 1.0
159910, 159989, 160047, 160049, 160048, 160118, 160048, 159910, 159992
159920, 159995, 160054, 160056, 160055, 160124, 160054, 159917, 160006
> Centro(chr1) 110
FHL1, GCR1, GCR2, SPT23, STB5, STE12, XBP1, XBP1, GCR1_01, HSF_04
1.0, 1.0, 1.0, 1.0, 1.0, 1.0, 1.0, 1.0, 1.0, 1.0
160488, 160454, 160455, 160557, 160502, 160448, 160328, 160329, 160454, 160309
160495, 160461, 160461, 160564, 160509, 160454, 160334, 160335, 160462, 160323
> Centro(chr1) 111
AZF1, HSF_05, RAP1_C
1.0, 1.0, 1.0
164388, 164342, 164328
164396, 164356, 164341
> Centro(chr1) 112
DAL82, FHL1, GCR1, GCR2, GCR2, SPT23, STB5, STE12, STP3, STP4, TEA1, XBP1, XBP1, GCR1_01, HSF_04
0.0375, 1.0, 1.0, 1.0, 0.0075, 1.0, 1.0, 1.0, 0.0775, 0.0775, 0.0425, 1.0, 1.0, 1.0, 1.0
166288, 166076, 166042, 166043, 166292, 166145, 166090, 166036, 166284, 166284, 166288, 165916, 165917, 166042, 165897
166296, 166083, 166049, 166049, 166298, 166152, 166097, 166042, 166292, 166292, 166295, 165922, 165923, 166050, 165911
> Centro(chr1) 113
CUP9, DAL82, FHL1, FHL1, GCR2, LYS14, MATA1, OPI1, TOD6, DOT6, SFL1, SPT23, STB5, STP3, STP4, TEA1, YBR239C, GCR1_01, MIG1_01, HSF_02
0.905, 1.0, 0.02, 1.0, 1.0, 1.0, 1.0, 1.0, 1.0, 1.0, 0.115, 0.71, 0.16, 1.0, 1.0, 1.0, 1.0, 0.805, 1.0, 1.0
166483, 166288, 166076, 166330, 166292, 166323, 166358, 166317, 166304, 166304, 166556, 166145, 166090, 166284, 166284, 166288, 166324, 166493, 166464, 166314
166491, 166296, 166083, 166337, 166298, 166330, 166364, 166323, 166324, 166324, 166576, 166152, 166097, 166292, 166292, 166295, 166331, 166501, 166480, 166328
> Centro(chr1) 114
ACE2, FKH1, FKH2, MET28, MSN4, REI1, TEC1
1.0, 1.0, 1.0, 1.0, 1.0, 1.0, 1.0
169014, 169034, 169041, 168959, 169023, 169023, 168886
169020, 169053, 169047, 168964, 169027, 169029, 168893
> Centro(chr1) 115
AZF1, INO2, INO4
0.72, 1.0, 1.0
172014, 172192, 172192
172022, 172200, 172200
> Centro(chr1) 116
AZF1, FKH1, MCM1, SKO1, STB3, MCM1_01, GAL4_C
0.765, 1.0, 1.0, 1.0, 1.0, 1.0, 1.0
172014, 171809, 171829, 171841, 171841, 171826, 171889
172022, 171828, 171840, 171848, 171861, 171841, 171910
> Centro(chr1) 117
CHA4, HSF1, UGA3, YRR1
1.0, 1.0, 1.0, 1.0
176763, 176729, 176762, 176764
176770, 176736, 176769, 176774
> Centro(chr1) 118
GCR2, YKL222C, YRM1, YRR1
1.0, 1.0, 1.0, 1.0
176376, 176460, 176460, 176457
176382, 176468, 176467, 176467
> Centro(chr1) 119
HMRA2, MATALPHA2, RIM101, SFL1, SFP1, SFP1
1.0, 1.0, 1.0, 1.0, 1.0, 1.0
176169, 176169, 175928, 176032, 176025, 176026
176176, 176177, 175934, 176052, 176045, 176046
> Centro(chr1) 120
CUP2, DAL80, GZF3, MET28, MSN4, NDT80, RFX1, RME1, ROX1, SFP1, STE12
1.0, 1.0, 1.0, 1.0, 1.0, 1.0, 1.0, 1.0, 1.0, 1.0, 1.0
175535, 175678, 175678, 175513, 175686, 175506, 175477, 175746, 175697, 175540, 175609
175545, 175684, 175685, 175518, 175690, 175526, 175484, 175755, 175708, 175560, 175615
> Centro(chr1) 121
ARO80, HSF1, MATA1, MATA1, REB1, RME1, HSF_02
1.0, 1.0, 1.0, 1.0, 1.0, 1.0, 1.0
177831, 177939, 177707, 177960, 177742, 177736, 177894
177851, 177946, 177713, 177966, 177750, 177745, 177908
> Centro(chr1) 122
GCR1, GCR2, HSF1, MGA1, GCR1_01, HSF_02, HSF_02, HSF_03
0.55, 0.555, 0.21, 0.215, 0.555, 1.0, 1.0, 0.035
177274, 177274, 177308, 177301, 177273, 177073, 177078, 177322
177281, 177280, 177315, 177321, 177281, 177087, 177092, 177336
> Centro(chr1) 123
GCR1, GCR2, HSF1, MGA1, MSN4, NDT80, PHD1, RIM101, SOK2, SOK2, SUT2, GCR1_01, MCM1_01, HSF_03, HSF_05
1.0, 1.0, 1.0, 1.0, 0.62, 0.69, 1.0, 1.0, 1.0, 0.83, 1.0, 1.0, 1.0, 1.0, 1.0
177274, 177274, 177308, 177301, 177543, 177528, 177353, 177432, 177352, 177519, 177456, 177273, 177469, 177322, 177327
177281, 177280, 177315, 177321, 177547, 177548, 177362, 177438, 177362, 177529, 177475, 177281, 177484, 177336, 177341
> Centro(chr1) 124
CHA4, CRZ1, CUP9, LEU3, MET32, MSN4, PHD1, PHD1, REI1, RPN4, SMP1, SOK2, SOK2, SOK2, SOK2, STP3, UGA3, ABF_C, AP1_C
1.0, 1.0, 1.0, 1.0, 1.0, 1.0, 1.0, 1.0, 1.0, 1.0, 0.875, 1.0, 1.0, 1.0, 1.0, 1.0, 1.0, 0.565, 1.0
178433, 178375, 178306, 178404, 178437, 178411, 178405, 178560, 178409, 178437, 178589, 178404, 178405, 178559, 178560, 178400, 178434, 178623, 178448
178440, 178383, 178314, 178413, 178443, 178415, 178414, 178569, 178415, 178443, 178609, 178414, 178415, 178569, 178570, 178408, 178441, 178637, 178456
> Centro(chr1) 125
ADR1, EDS1, FHL1, MET4, RDR1, RGT1, SPT23, SUT1, YGR067C, YML081W, YPR022C, YPR196W, ZMS1
1.0, 0.235, 1.0, 0.83, 0.21, 0.235, 1.0, 0.685, 1.0, 1.0, 1.0, 0.235, 1.0
179088, 178796, 178958, 179190, 178794, 178795, 179023, 178842, 179088, 179088, 179089, 178796, 179087
179094, 178804, 178965, 179197, 178801, 178805, 179030, 178848, 179101, 179096, 179095, 178804, 179095
> Centro(chr1) 126
ADR1, MSN4, YER130C
0.725, 1.0, 1.0
183462, 183641, 183638
183468, 183645, 183646
> Centro(chr1) 127
ADR1, GCR1, GCR2, MSN4, STE12, XBP1, XBP1, GCR1_01, HSF_03, HSF_04
1.0, 1.0, 1.0, 0.29, 1.0, 1.0, 1.0, 1.0, 1.0, 1.0
183462, 183256, 183256, 183116, 183296, 183376, 183377, 183255, 183379, 183384
183468, 183263, 183262, 183120, 183302, 183382, 183383, 183263, 183393, 183398
> Centro(chr1) 128
ACE2, GCR1, GCR2, PHD1, RSC30, SOK2, SOK2, STE12, STE12, SWI5
0.8775, 1.0, 1.0, 1.0, 0.1825, 1.0, 1.0, 1.0, 1.0, 0.8725
182052, 181744, 181782, 181888, 182121, 181887, 181888, 181807, 181981, 182052
182058, 181751, 181788, 181897, 182128, 181897, 181898, 181813, 181987, 182059
> Centro(chr1) 129
ABF1, CAT8, CST6, GCR2, LYS14, SKO1, STB4, STE12, TEC1, YLR278C, ABF1_01, ABF_C
0.8875, 1.0, 0.8325, 1.0, 1.0, 0.8075, 1.0, 1.0, 1.0, 1.0, 0.8975, 0.8925
182657, 182929, 182655, 182797, 182789, 182653, 182783, 182687, 182848, 182927, 182655, 182658
182672, 182934, 182663, 182803, 182796, 182660, 182789, 182693, 182855, 182934, 182676, 182672
> Centro(chr1) 130
ABF1, CST6, DAL82, MATA1, RSC3, RSC3, RSC3, RSC30, RSC30, SKO1, SOK2, STB4, STE12, SUT1, TEA1, TEA1, TEA1, YKL222C, YRM1, ABF1_01, ABF_C
0.505, 0.56, 1.0, 1.0, 1.0, 1.0, 1.0, 1.0, 1.0, 0.585, 1.0, 1.0, 0.25, 1.0, 1.0, 1.0, 1.0, 0.69, 0.695, 0.495, 0.5
182657, 182655, 182380, 182387, 182376, 182377, 182543, 182375, 182377, 182653, 182526, 182462, 182687, 182546, 182376, 182378, 182547, 182280, 182281, 182655, 182658
182672, 182663, 182388, 182393, 182382, 182383, 182549, 182382, 182384, 182660, 182536, 182468, 182693, 182552, 182383, 182385, 182554, 182288, 182288, 182676, 182672
> Centro(chr1) 131
AFT2, CRZ1, MET28, MET4
1.0, 1.0, 0.2425, 0.2525
181024, 180922, 181200, 181198
181031, 180930, 181205, 181205
> Centro(chr1) 132
AFT2, AZF1, GCR2, HAP4, MET28, MET4, RFX1, TEA1
1.0, 1.0, 1.0, 1.0, 1.0, 1.0, 1.0, 1.0
181324, 181261, 181377, 181317, 181200, 181198, 181246, 181371
181331, 181269, 181383, 181331, 181205, 181205, 181253, 181378
> Centro(chr1) 133
HSF1, RME1, SWI4, TEC1
1.0, 1.0, 0.56, 1.0
180424, 180397, 180681, 180550
180431, 180406, 180688, 180557
> Centro(chr1) 134
MBP1, RIM101, RSC3, YLL054C
1.0, 1.0, 1.0, 1.0
179830, 179827, 179829, 179963
179836, 179833, 179835, 179969
> Centro(chr1) 135
AFT1, SKO1, STB5, TEA1, PHO4_01
1.0, 0.695, 1.0, 1.0, 1.0
184575, 184762, 184475, 184553, 184681
184595, 184769, 184482, 184560, 184692
> Centro(chr1) 136
CAT8, CEP3, MSN4, MSN4, OAF1, PDR8, SFL1, SIP4, SPT23, STB4, STE12, YER130C, YGR067C, YJL103C, YJL103C, YKL222C, YLR278C, YNR063W
1.0, 1.0, 1.0, 1.0, 1.0, 1.0, 1.0, 1.0, 1.0, 1.0, 1.0, 1.0, 1.0, 1.0, 1.0, 1.0, 1.0, 1.0
186217, 186172, 186105, 186293, 186214, 186215, 186189, 186217, 186155, 186173, 186300, 186290, 186097, 186215, 186216, 186215, 186215, 186215
186222, 186179, 186109, 186297, 186222, 186222, 186209, 186223, 186162, 186179, 186306, 186298, 186110, 186225, 186226, 186223, 186222, 186222
> Centro(chr1) 137
AZF1, RDR1
1.0, 1.0
185847, 185597
185855, 185604
> Centro(chr1) 138
ABF2, ABF2, CEP3, NRG1, DOT6, STB4, STE12, STP3
1.0, 1.0, 1.0, 1.0, 1.0, 1.0, 1.0, 0.5975
187985, 187986, 187959, 188004, 187879, 187959, 188026, 187781
187991, 187992, 187966, 188023, 187899, 187965, 188032, 187789
> Centro(chr1) 139
CUP2, DAL82, GCR1, GCR2, RDS1, RSC3, RSC3, RSC30, TEA1, TEC1, YLL054C, YLL054C, HSF_02
1.0, 1.0, 0.1775, 0.1725, 0.1025, 1.0, 1.0, 1.0, 1.0, 1.0, 0.0925, 0.1025, 1.0
189168, 189158, 188894, 188894, 188887, 189156, 189157, 189157, 189158, 189097, 188886, 188887, 189179
189178, 189166, 188901, 188900, 188893, 189162, 189163, 189164, 189165, 189104, 188892, 188893, 189193
> Centro(chr1) 140
ABF1, ABF1, AFT2, AFT2, ARG81, ASH1, GAL4, HSF1, MIG1, MIG2, MIG3, MSN4, MSN4, OAF1, PDR1, PDR1, RDR1, RSC3, RTG3, TBP, SUT1, SUT1, SUT1, TEA1, TEA1, UGA3, UGA3, UME6, YER130C, YGR067C, YJL103C, YML081W, YRR1, ZMS1, REPCAR1_01, ABF1_01, MCM1_01, ABF_C, GCN4_C
0.38, 1.0, 1.0, 1.0, 1.0, 1.0, 1.0, 1.0, 1.0, 1.0, 1.0, 1.0, 1.0, 1.0, 1.0, 1.0, 0.37, 1.0, 0.32, 1.0, 1.0, 1.0, 1.0, 1.0, 1.0, 1.0, 1.0, 1.0, 1.0, 1.0, 1.0, 1.0, 1.0, 1.0, 1.0, 0.37, 1.0, 0.375, 1.0
189827, 190184, 190130, 190162, 190014, 189939, 190027, 190088, 190043, 190044, 190044, 189908, 190174, 190041, 190033, 190045, 189830, 190044, 189819, 190091, 190025, 190044, 190064, 190042, 190048, 190066, 190165, 189962, 189905, 190173, 190023, 190173, 190039, 190042, 189958, 189823, 189936, 189827, 190014
189842, 190199, 190137, 190169, 190021, 189948, 190041, 190095, 190049, 190050, 190050, 189912, 190178, 190049, 190040, 190052, 189837, 190050, 189838, 190111, 190031, 190050, 190070, 190049, 190055, 190073, 190172, 189974, 189913, 190186, 190033, 190181, 190049, 190050, 189974, 189844, 189951, 189841, 190023
> Centro(chr1) 141
ABF1, ABF1, ADR1, ADR1, AFT2, ARG81, ASH1, MATA1, MIG1, MIG2, MIG3, MSN4, RDR1, RTG3, UME6, XBP1, YER130C, YGR067C, YML081W, YPR022C, REPCAR1_01, ABF1_01, ABF1_01, MCM1_01, ABF_C, ABF_C, GCN4_C
0.145, 1.0, 1.0, 1.0, 1.0, 0.015, 0.755, 1.0, 1.0, 1.0, 1.0, 1.0, 1.0, 1.0, 0.51, 1.0, 1.0, 1.0, 1.0, 1.0, 0.53, 0.155, 1.0, 0.755, 0.15, 1.0, 0.005
189526, 189827, 189745, 189766, 189763, 190014, 189939, 189621, 189766, 189767, 189767, 189908, 189830, 189819, 189962, 189662, 189905, 189766, 189766, 189767, 189958, 189524, 189823, 189936, 189527, 189827, 190014
189541, 189842, 189751, 189772, 189770, 190021, 189948, 189627, 189772, 189773, 189773, 189912, 189837, 189838, 189974, 189668, 189913, 189779, 189774, 189773, 189974, 189545, 189844, 189951, 189541, 189841, 190023
> Centro(chr1) 142
AZF1, MSN4, YGR067C, PHO4_01
1.0, 1.0, 1.0, 1.0
192479, 192605, 192604, 192451
192487, 192609, 192617, 192462
> Centro(chr1) 143
ARG81, CEP3, CIN5, FKH2, STB4, TBS1, GCN4_C
1.0, 1.0, 1.0, 1.0, 1.0, 1.0, 1.0
203133, 203273, 203338, 203384, 203273, 203246, 203133
203140, 203280, 203347, 203390, 203279, 203253, 203142
> Centro(chr1) 144
ABF1, GAT1, OPI1, SFL1, STB5
1.0, 1.0, 0.2, 1.0, 1.0
201926, 201830, 202144, 201975, 201897
201941, 201837, 202150, 201995, 201904
> Centro(chr1) 145
FHL1, GCR1, GCR2, LYS14, MCM1, PDR8, SFP1, YER184C, YKL222C, GCR1_01, MCM1_01
1.0, 1.0, 1.0, 1.0, 1.0, 1.0, 1.0, 1.0, 1.0, 1.0, 1.0
202586, 202731, 202732, 202749, 202709, 202823, 202688, 202626, 202748, 202731, 202708
202593, 202738, 202738, 202756, 202720, 202830, 202708, 202633, 202756, 202739, 202723
> Centro(chr1) 146
IXR1, MATA1, OAF1, OPI1, RDS2, STB3, STE12, SWI4, YAP3, YAP6, MATA1_01
1.0, 1.0, 1.0, 1.0, 1.0, 1.0, 0.93, 1.0, 0.875, 1.0, 1.0
202251, 202346, 202248, 202144, 202251, 202286, 202450, 202395, 202455, 202426, 202193
202265, 202352, 202256, 202150, 202257, 202306, 202456, 202402, 202462, 202445, 202202
> Centro(chr1) 147
EDS1, STE12
1.0, 1.0
200821, 200959
200829, 200965
> Centro(chr1) 148
ACE2, GCR2, LYS14, SWI5
1.0, 1.0, 1.0, 1.0
201360, 201186, 201201, 201360
201366, 201192, 201208, 201367
> Centro(chr1) 149
GCR1, GCR1, GCR2, HAC1, HAP4, HSF1, RDR1, STE12, TBS1, ABF1_01, ABF_C
1.0, 1.0, 1.0, 0.2, 1.0, 1.0, 1.0, 1.0, 1.0, 0.88, 0.885
200216, 200356, 200217, 200126, 200298, 200357, 200481, 200226, 200413, 200511, 200514
200223, 200363, 200223, 200133, 200312, 200364, 200488, 200232, 200420, 200532, 200528
> Centro(chr1) 150
AFT2, CRZ1, HAP4, MAC1, MATA1, YLL054C
1.0, 1.0, 1.0, 0.145, 0.17, 0.19
199451, 199315, 199432, 199671, 199669, 199205
199458, 199323, 199446, 199678, 199675, 199211
> Centro(chr1) 151
FKH2, MAC1, MATA1, MBP1::SWI6, SOK2
1.0, 1.0, 1.0, 1.0, 1.0
199725, 199671, 199669, 199736, 199863
199731, 199678, 199675, 199742, 199873
> Centro(chr1) 152
ABF2, MSN4, MSN4, REI1, YER130C, HSF_03, HSF_05
1.0, 1.0, 0.15, 1.0, 0.14, 1.0, 1.0
196590, 196625, 196861, 196625, 196860, 196579, 196584
196596, 196629, 196865, 196631, 196868, 196593, 196598
> Centro(chr1) 153
ACE2, AFT2, CEP3, GCN4, GCR2, STB4, UGA3
1.0, 1.0, 1.0, 1.0, 1.0, 1.0, 1.0
197088, 197177, 197233, 197315, 197370, 197233, 197116
197094, 197184, 197240, 197335, 197376, 197239, 197123
> Centro(chr1) 154
GCN4, GCR2, SKN7, STE12
0.05, 0.53, 0.375, 1.0
197315, 197370, 197780, 197567
197335, 197376, 197785, 197573
> Centro(chr1) 155
ACE2, HSF1, MET32, SKN7
1.0, 1.0, 1.0, 0.78
197885, 198077, 198018, 197780
197891, 198084, 198024, 197785
> Centro(chr1) 156
CRZ1, INO2, MSN4, STB3, STP1, SWI4, YER130C, YLL054C, YPR022C, HAP234_01
0.465, 0.385, 0.225, 1.0, 1.0, 1.0, 0.235, 1.0, 1.0, 1.0
199315, 198900, 198886, 199136, 199133, 199079, 198885, 199205, 199119, 199108
199323, 198908, 198890, 199156, 199140, 199086, 198893, 199211, 199125, 199123
> Centro(chr1) 157
ECM22, ECM22, EDS1, GCR2, MBP1, MSN4, RDR1, ROX1, RSC3, RSC3, RSC30, RSC30, SIP4, SIP4, SUT1, SUT1, SWI4, TEA1, YER130C, YER184C
1.0, 1.0, 1.0, 1.0, 0.3125, 1.0, 1.0, 1.0, 1.0, 1.0, 0.3175, 1.0, 1.0, 1.0, 1.0, 1.0, 1.0, 1.0, 1.0, 1.0
198602, 198603, 198641, 198516, 198351, 198713, 198644, 198470, 198566, 198567, 198351, 198567, 198602, 198603, 198567, 198569, 198564, 198570, 198712, 198602
198608, 198609, 198649, 198522, 198357, 198717, 198651, 198481, 198572, 198573, 198358, 198574, 198608, 198609, 198573, 198575, 198571, 198577, 198720, 198609
> Centro(chr1) 158
MBP1::SWI6, SWI4
1.0, 1.0
208023, 208021
208029, 208028
> Centro(chr1) 159
CUP2, LYS14, MAC1, SKN7, YBR239C
1.0, 1.0, 1.0, 1.0, 1.0
209279, 209405, 209332, 209409, 209406
209289, 209412, 209339, 209414, 209413
> Centro(chr1) 160
HSF1, MAC1, MSN4, SKO1, YER130C
1.0, 1.0, 1.0, 0.21, 1.0
208814, 208776, 208731, 209005, 208728
208821, 208783, 208735, 209012, 208736
> Centro(chr1) 161
ABF2, LEU3, MAC1, HSF_05
1.0, 1.0, 1.0, 1.0
218541, 218347, 218418, 218396
218547, 218356, 218425, 218410
> Centro(chr1) 162
ACE2, INO2, INO4, PHD1, STB5, STP3, STP4, SWI5, RAP1_C
1.0, 1.0, 1.0, 0.335, 1.0, 1.0, 1.0, 1.0, 1.0
218058, 217904, 217904, 217783, 217893, 218000, 218000, 218057, 218110
218064, 217912, 217912, 217792, 217900, 218008, 218008, 218064, 218123
> Centro(chr1) 163
CAT8, DAL80, GSM1, INO2, INO4, MCM1, OAF1, PHD1, PHD1, RDR1, SFL1, SIP4, SOK2, SOK2, STB5, SUT2, TEC1, YJL103C, YLR278C, MCM1_01
1.0, 1.0, 1.0, 0.21, 0.21, 1.0, 1.0, 1.0, 1.0, 1.0, 0.75, 1.0, 1.0, 1.0, 0.325, 1.0, 1.0, 1.0, 1.0, 1.0
217675, 217659, 217669, 217904, 217904, 217703, 217675, 217745, 217783, 217608, 217494, 217674, 217744, 217745, 217893, 217669, 217710, 217672, 217675, 217700
217680, 217665, 217689, 217912, 217912, 217714, 217683, 217754, 217792, 217615, 217514, 217680, 217754, 217755, 217900, 217688, 217717, 217682, 217682, 217715
> Centro(chr1) 164
FKH1, FKH2, HSF1, MET28, NRG1, REB1, STP1, TEC1
1.0, 1.0, 1.0, 0.57, 1.0, 1.0, 1.0, 0.73
215681, 215688, 215777, 215851, 215597, 215690, 215627, 215480
215700, 215694, 215784, 215856, 215616, 215698, 215634, 215487
> Centro(chr1) 165
FKH1, FKH2, HSF1, LYS14, MET28, MSN4, REB1, SKO1, SWI4, YAP3, YGR067C, YML081W, ZMS1, MATA1_01
0.01, 0.015, 0.91, 1.0, 1.0, 1.0, 0.045, 1.0, 0.88, 1.0, 1.0, 1.0, 1.0, 0.82
215681, 215688, 215777, 215963, 215851, 215915, 215690, 215937, 216098, 215936, 215914, 215914, 215913, 216103
215700, 215694, 215784, 215970, 215856, 215919, 215698, 215944, 216105, 215943, 215927, 215922, 215921, 216112
> Centro(chr1) 166
CEP3, FKH1, FKH2, PHD1, STB4, STE12
1.0, 1.0, 1.0, 1.0, 1.0, 1.0
216927, 217068, 217074, 217034, 216927, 217087
216934, 217087, 217080, 217043, 216933, 217093
> Centro(chr1) 167
CUP2, CUP2, PUT3, SFP1, TBF1
0.94, 1.0, 0.835, 0.89, 1.0
216416, 216572, 216740, 216406, 216691
216426, 216582, 216747, 216426, 216698
> Centro(chr1) 168
ACE2, ADR1, AFT2, CIN5, CRZ1, MATA1, MCM1, MET32, SFL1, YAP6
1.0, 0.695, 0.67, 1.0, 1.0, 1.0, 1.0, 1.0, 0.285, 1.0
213340, 213014, 213011, 213192, 213340, 213320, 213077, 213343, 212966, 213189
213346, 213020, 213018, 213201, 213348, 213326, 213088, 213349, 212986, 213208
> Centro(chr1) 169
ABF2, ACE2, CUP2, MAC1, MCM1, MCM1, RAP1, SWI5, YAP3, AP1_C
0.535, 1.0, 1.0, 1.0, 1.0, 1.0, 0.03, 1.0, 1.0, 1.0
213461, 213627, 213629, 213657, 213536, 213745, 213903, 213626, 213774, 213768
213467, 213633, 213639, 213664, 213547, 213756, 213912, 213633, 213781, 213776
> Centro(chr1) 170
ABF2, ACE2, ADR1, CEP3, EDS1, HSF1, SKO1, TBP, STB3, STB3, STB4, SWI5, TEA1, YPR013C
0.365, 1.0, 1.0, 1.0, 1.0, 1.0, 1.0, 1.0, 1.0, 0.445, 1.0, 1.0, 1.0, 1.0
214476, 214287, 214405, 214167, 214164, 214411, 214120, 214379, 214231, 214461, 214168, 214287, 214209, 214221
214482, 214293, 214411, 214174, 214172, 214418, 214127, 214399, 214251, 214481, 214174, 214294, 214216, 214229
> Centro(chr1) 171
ASH1, HAP4, HAP4, PDR8, STB3, TEC1
1.0, 0.07, 1.0, 1.0, 1.0, 1.0
215058, 214787, 215122, 215054, 214947, 215013
215067, 214801, 215136, 215061, 214967, 215020
> Centro(chr1) 172
AFT1, ARG81, GCN4, LEU3, YAP3, MATA1_01, GCN4_01, AP1_C
0.21, 1.0, 1.0, 1.0, 1.0, 0.645, 1.0, 1.0
212382, 212617, 212611, 212512, 212744, 212431, 212608, 212617
212402, 212624, 212631, 212521, 212751, 212440, 212634, 212625
> Centro(chr1) 173
AFT1, AFT2, ARO80, CST6, LEU3, MATA1, MSN4, YER130C, YRM1, MATA1_01
1.0, 1.0, 0.62, 1.0, 0.135, 1.0, 1.0, 1.0, 1.0, 0.945
212382, 212184, 212082, 212276, 212512, 212290, 212131, 212128, 212364, 212431
212402, 212191, 212102, 212284, 212521, 212296, 212135, 212136, 212371, 212440
> Centro(chr1) 174
ACE2, CIN5, CUP2, LYS14, MET32, ROX1, SFL1, STP1, TEA1, YAP3, YBR239C
0.215, 1.0, 0.615, 1.0, 1.0, 1.0, 0.635, 0.93, 1.0, 1.0, 1.0
209980, 210207, 210395, 210343, 210138, 210157, 210388, 210051, 210122, 210208, 210342
209986, 210216, 210405, 210350, 210144, 210168, 210408, 210058, 210129, 210215, 210349
> Centro(chr1) 175
CUP2, MGA1, REB1, RME1, SFP1, STB3, YRR1
1.0, 0.1825, 1.0, 1.0, 1.0, 0.3375, 0.1275
211563, 211366, 211529, 211637, 211564, 211814, 211840
211573, 211386, 211537, 211646, 211584, 211834, 211850
> Centro(chr1) 176
ADR1, AZF1, CEP3, CRZ1, EDS1, INO2, INO4, MAC1, MBP1, MBP1::SWI6, MET31, MGA1, MIG1, MSN4, RGT1, ROX1, RPN4, SOK2, STB4, STE12, SUT1, YGR067C, YML081W, YPR022C, YPR196W, HSF_02
0.76, 1.0, 1.0, 1.0, 1.0, 0.52, 0.52, 0.185, 1.0, 1.0, 1.0, 0.15, 0.76, 1.0, 1.0, 1.0, 1.0, 1.0, 1.0, 1.0, 1.0, 0.725, 0.75, 0.75, 1.0, 1.0
210964, 211055, 211138, 211170, 211140, 211335, 211335, 210906, 211167, 211166, 211173, 211366, 210964, 211226, 211139, 210991, 211173, 211075, 211138, 211245, 211000, 210957, 210962, 210963, 211140, 211127
210970, 211063, 211145, 211178, 211148, 211343, 211343, 210913, 211173, 211172, 211181, 211386, 210970, 211230, 211149, 211002, 211179, 211085, 211144, 211251, 211006, 210970, 210970, 210969, 211148, 211141
> Centro(chr1) 177
CHA4, IXR1, MBP1::SWI6, MIG1, MIG2, MIG3, MSN4, NHP10, RSC3, RSC3, RSC3, RSC3, RSC30, RSC30, SUT1, SWI4, TEA1, TEA1, TEC1, YGR067C, YML081W, ZMS1
1.0, 1.0, 1.0, 1.0, 1.0, 1.0, 1.0, 1.0, 1.0, 1.0, 1.0, 1.0, 1.0, 1.0, 1.0, 1.0, 1.0, 1.0, 0.7475, 1.0, 1.0, 1.0
220585, 220586, 220637, 220585, 220586, 220586, 220580, 220585, 220741, 220742, 220743, 220744, 220740, 220742, 220586, 220598, 220741, 220743, 220769, 220585, 220585, 220584
220592, 220600, 220643, 220591, 220592, 220592, 220584, 220592, 220747, 220748, 220749, 220750, 220747, 220749, 220592, 220605, 220748, 220750, 220776, 220598, 220593, 220592
> Centro(chr1) 178
AZF1, TEC1
1.0, 0.145
221004, 220769
221012, 220776
> Centro(chr1) 179
ACE2, ADR1, HSF1, OPI1, TOS8, UGA3, REPCAR1_01, REPCAR1_01, GCR1_01
1.0, 1.0, 0.465, 0.97, 1.0, 1.0, 1.0, 1.0, 0.78
219337, 219381, 219177, 219534, 219497, 219459, 219374, 219454, 219208
219343, 219387, 219184, 219540, 219504, 219466, 219390, 219470, 219216
> Centro(chr1) 180
ACE2, AFT2, GCR2, HSF1, STE12, YLL054C, YPR196W
1.0, 0.06, 0.155, 1.0, 1.0, 1.0, 1.0
219948, 219844, 219854, 220088, 220065, 219960, 220173
219954, 219851, 219860, 220095, 220071, 219966, 220181
> Centro(chr1) 181
ACE2, AFT2, CBF1, GCR2, OPI1, RTG3, STP3, STP4, TOS8, TYE7, TYE7, YLL054C
0.4475, 1.0, 1.0, 1.0, 0.4125, 1.0, 1.0, 1.0, 0.0475, 1.0, 1.0, 0.3275
219948, 219844, 219742, 219854, 219534, 219736, 219690, 219690, 219497, 219742, 219743, 219960
219954, 219851, 219749, 219860, 219540, 219755, 219698, 219698, 219504, 219748, 219749, 219966
> Centro(chr1) 182
CRZ1, CUP9, MET31, RFX1, RPN4, RTG3, SPT23, STB5, STP1, STP2
1.0, 1.0, 1.0, 1.0, 1.0, 0.605, 0.795, 1.0, 0.115, 0.115
221867, 221798, 221870, 221774, 221870, 222051, 221697, 221921, 222106, 222100
221875, 221806, 221878, 221781, 221876, 222070, 221704, 221928, 222113, 222119
> Centro(chr1) 183
GCR2, GCR2, MET32, PHD1, RDR1, RPN4, RTG3, SOK2, STB5, STP1, STP2, STP3, STP3, STP4, STP4, YBR239C
1.0, 1.0, 1.0, 1.0, 1.0, 1.0, 0.325, 1.0, 1.0, 0.815, 0.815, 1.0, 1.0, 1.0, 1.0, 1.0
222306, 222315, 222347, 222338, 222367, 222347, 222051, 222338, 222188, 222106, 222100, 222213, 222243, 222213, 222243, 222367
222312, 222321, 222353, 222347, 222374, 222353, 222070, 222348, 222195, 222113, 222119, 222221, 222251, 222221, 222251, 222374
> Centro(chr1) 184
CUP9, FKH2, RSC3, RSC3, RSC30, SFP1, SUT1, SWI4
0.7, 0.84, 1.0, 1.0, 1.0, 1.0, 1.0, 1.0
223358, 223013, 223178, 223179, 223179, 223184, 223179, 223176
223366, 223019, 223184, 223185, 223186, 223204, 223185, 223183
> Centro(chr1) 185
CAT8, GSM1, PDR1, RGT1, RSC3, RSC3, RSC30, SFL1, SIP4, STP1, SUT1, SWI4, YDR520C, YJL103C, YLR278C, YPR196W, GAL4_01
1.0, 1.0, 0.375, 1.0, 1.0, 1.0, 1.0, 1.0, 1.0, 1.0, 1.0, 0.385, 1.0, 1.0, 1.0, 1.0, 1.0
223810, 223804, 223586, 223810, 223799, 223800, 223798, 223713, 223809, 223796, 223799, 223587, 223810, 223806, 223810, 223811, 223793
223815, 223824, 223593, 223820, 223805, 223806, 223805, 223733, 223815, 223803, 223805, 223594, 223819, 223816, 223817, 223819, 223815
> Centro(chr1) 186
MAC1, MATALPHA2, STP1
0.83, 1.0, 1.0
224373, 224548, 224540
224380, 224556, 224547
> Centro(chr1) 187
AFT2, AZF1, CAT8, FKH2, MATA1, MCM1, OAF1, PHO4, RDR1, RIM101, RIM101, STE12, TYE7, YRR1, PHO4_01, PHO4_01, MCM1_01
0.345, 1.0, 1.0, 1.0, 1.0, 1.0, 1.0, 1.0, 1.0, 1.0, 1.0, 0.2, 1.0, 1.0, 1.0, 1.0, 1.0
224961, 225094, 225225, 225219, 225159, 225289, 225225, 225176, 225240, 225166, 225322, 224947, 225177, 225283, 225041, 225174, 225286
224968, 225102, 225230, 225225, 225165, 225300, 225233, 225183, 225247, 225172, 225328, 224953, 225183, 225293, 225052, 225185, 225301
> Centro(chr1) 188
ACE2, CIN5, CUP2, CUP9, MATA1, MATALPHA2, STB3
1.0, 1.0, 1.0, 0.57, 0.58, 0.44, 1.0
226938, 226875, 226932, 227130, 227130, 227143, 226919
226944, 226884, 226942, 227138, 227136, 227151, 226939
> Centro(chr1) 189
ACE2, ADR1, CAT8, EDS1, EDS1, MATALPHA2, MIG1, MIG2, MIG3, NRG1, RDR1, RGT1, RIM101, RSC3, RSC3, RSC3, RSC30, STP1, STP1, STP2, STP2, STP2, STP2, STP2, SUT1, SUT1, SUT1, SWI5, UME6, YGR067C, YML081W, ZMS1, REPCAR1_01, REPCAR1_01, HSF_02, HSF_03
0.69, 1.0, 1.0, 1.0, 0.57, 0.09, 1.0, 1.0, 1.0, 1.0, 1.0, 1.0, 1.0, 1.0, 1.0, 1.0, 1.0, 1.0, 1.0, 1.0, 1.0, 1.0, 1.0, 1.0, 1.0, 1.0, 1.0, 0.685, 1.0, 1.0, 1.0, 1.0, 1.0, 1.0, 0.44, 1.0
227566, 227384, 227509, 227414, 227577, 227143, 227384, 227385, 227385, 227507, 227412, 227413, 227518, 227370, 227375, 227385, 227368, 227366, 227371, 227360, 227361, 227364, 227365, 227366, 227367, 227372, 227385, 227566, 227519, 227384, 227384, 227383, 227360, 227515, 227587, 227480
227572, 227390, 227514, 227422, 227585, 227151, 227390, 227391, 227391, 227526, 227419, 227423, 227524, 227376, 227381, 227391, 227375, 227373, 227378, 227379, 227380, 227383, 227384, 227385, 227373, 227378, 227391, 227573, 227531, 227397, 227392, 227391, 227376, 227531, 227601, 227494
> Centro(chr1) 190
ABF1, ADR1, ADR1, AFT2, AFT2, AFT2, AFT2, AFT2, AFT2, AFT2, AFT2, AFT2, AFT2, AFT2, MIG1, MSN4, RAP1, RAP1, RAP1, RAP1, RAP1, RAP1, RAP1, RAP1, RAP1, REI1, YAP6, YGR067C, YML081W, YPR022C, ABF1_01, GCN4_01, ABF_C, RAP1_C, RAP1_C, RAP1_C, RAP1_C, RAP1_C, RAP1_C, RAP1_C
1.0, 0.53, 1.0, 0.555, 1.0, 1.0, 1.0, 1.0, 1.0, 1.0, 1.0, 1.0, 1.0, 1.0, 1.0, 0.36, 1.0, 1.0, 1.0, 1.0, 1.0, 1.0, 1.0, 1.0, 1.0, 0.35, 1.0, 1.0, 1.0, 1.0, 1.0, 1.0, 1.0, 1.0, 1.0, 1.0, 1.0, 1.0, 1.0, 1.0
230037, 229946, 229997, 229948, 230117, 230130, 230141, 230147, 230153, 230159, 230165, 230171, 230189, 230200, 229997, 229930, 230126, 230137, 230143, 230149, 230155, 230161, 230167, 230185, 230196, 229928, 230019, 229990, 229995, 229996, 230033, 229996, 230037, 230124, 230141, 230147, 230153, 230159, 230165, 230183
230052, 229952, 230003, 229955, 230124, 230137, 230148, 230154, 230160, 230166, 230172, 230178, 230196, 230207, 230003, 229934, 230135, 230146, 230152, 230158, 230164, 230170, 230176, 230194, 230205, 229934, 230038, 230003, 230003, 230002, 230054, 230022, 230051, 230137, 230154, 230160, 230166, 230172, 230178, 230196
> Centro(chr1) 191
ABF1, ADR1, ADR1, ADR1, AFT2, CBF1, FKH1, FKH1, FKH1, FKH2, FKH2, FKH2, HAC1, IME1, MATALPHA2, MIG1, MSN4, PHO4, REB1, REI1, TYE7, TYE7, YAP6, YAP6, YGR067C, YML081W, YPR022C, ABF1_01, GCN4_01, PHO4_01, ABF_C
1.0, 0.4925, 0.8075, 0.2975, 0.7825, 1.0, 1.0, 1.0, 1.0, 1.0, 1.0, 1.0, 1.0, 1.0, 0.3725, 0.2975, 0.9775, 1.0, 1.0, 0.9875, 1.0, 1.0, 1.0, 0.0125, 0.3325, 0.3075, 0.3075, 1.0, 0.2075, 1.0, 1.0
229669, 229576, 229946, 229997, 229948, 229857, 229755, 229785, 229800, 229762, 229792, 229807, 229858, 229654, 229563, 229997, 229930, 229857, 229740, 229928, 229857, 229858, 229651, 230019, 229990, 229995, 229996, 229665, 229996, 229855, 229669
229684, 229582, 229952, 230003, 229955, 229864, 229774, 229804, 229819, 229768, 229798, 229813, 229865, 229661, 229571, 230003, 229934, 229864, 229748, 229934, 229863, 229864, 229670, 230038, 230003, 230003, 230002, 229686, 230022, 229866, 229683
> Centro(chr1) 192
ADR1, MATALPHA2, RAP1
0.355, 0.475, 1.0
229576, 229563, 229360
229582, 229571, 229369
> Centro(chr2) 193
FKH2, MATA1, REB1, ROX1, SFP1
1.0, 1.0, 1.0, 1.0, 1.0
86, 239, 41, 166, 206
92, 245, 49, 177, 226
> Centro(chr2) 194
ACE2, ACE2, ACE2, CBF1, GCR1, GCR1, GCR2, GCR2, HAC1, TOD6, DOT6, PHO4, TYE7, YPR013C, GCR1_01
0.19, 1.0, 1.0, 1.0, 1.0, 1.0, 1.0, 1.0, 1.0, 1.0, 1.0, 1.0, 1.0, 1.0, 1.0
2211, 2319, 2355, 2428, 2492, 2523, 2492, 2523, 2429, 2435, 2435, 2428, 2428, 2514, 2491
2217, 2325, 2361, 2435, 2499, 2530, 2498, 2529, 2436, 2455, 2455, 2435, 2434, 2522, 2499
> Centro(chr2) 195
ACE2, ARG81, CEP3, CUP2, GCR2, MATA1, MATA1, NDT80, RDR1, RIM101, RME1, STB4, TOS8, HAP234_01
1.0, 1.0, 1.0, 1.0, 0.83, 1.0, 1.0, 1.0, 1.0, 0.73, 1.0, 1.0, 1.0, 1.0
1165, 1381, 1327, 1265, 1130, 1221, 1344, 1171, 1390, 1474, 1234, 1327, 1197, 1418
1171, 1388, 1334, 1275, 1136, 1227, 1350, 1191, 1397, 1480, 1243, 1333, 1204, 1433
> Centro(chr2) 196
ACE2, ACE2, ACE2, ACE2, ACE2, STB5, STB5
1.0, 1.0, 1.0, 1.0, 0.16, 0.225, 1.0
1815, 1851, 1887, 1959, 2067, 1605, 1713
1821, 1857, 1893, 1965, 2073, 1612, 1720
> Centro(chr2) 197
PDR1, STP1
1.0, 1.0
4166, 4164
4173, 4171
> Centro(chr2) 198
CST6, CST6, IME1, RAP1, RPN4, STB5, UGA3, YPR022C
1.0, 1.0, 0.525, 1.0, 1.0, 0.835, 0.545, 0.16
6628, 6629, 6432, 6556, 6729, 6796, 6434, 6396
6636, 6637, 6439, 6565, 6735, 6803, 6441, 6402
> Centro(chr2) 199
ABF1, AFT1, IME1, IME1, INO2, RAP1, STE12, UGA3, YAP6, YPR022C, ABF1_01, ABF_C
1.0, 1.0, 1.0, 1.0, 0.975, 0.35, 0.305, 1.0, 1.0, 1.0, 1.0, 1.0
6337, 6322, 6360, 6432, 6189, 6556, 6123, 6434, 6351, 6396, 6335, 6338
6352, 6342, 6367, 6439, 6197, 6565, 6129, 6441, 6370, 6402, 6356, 6352
> Centro(chr2) 200
AFT1, CUP2, DAL82, GCN4, IME1, MSN4, RDR1, SKN7, SOK2, SPT23, STP4, YBR239C, YRM1, HSF_05
1.0, 1.0, 1.0, 1.0, 0.585, 1.0, 0.095, 1.0, 1.0, 1.0, 1.0, 0.095, 1.0, 0.06
5170, 5192, 5162, 5274, 5412, 5249, 5461, 5303, 5169, 5296, 5166, 5461, 5299, 5461
5190, 5202, 5170, 5294, 5419, 5253, 5468, 5308, 5179, 5303, 5174, 5468, 5306, 5475
> Centro(chr2) 201
ABF1, ADR1, ADR1, CHA4, FHL1, IME1, IME1, MBP1, MCM1, MCM1, MCM1, MIG1, MIG2, MIG3, RAP1, RDR1, RSC3, RSC30, SUT1, UGA3, YBR239C, YGR067C, YML081W, YPR196W, ZMS1, MCM1_01, MCM1_01, HSF_05
0.945, 1.0, 1.0, 1.0, 1.0, 0.515, 1.0, 1.0, 1.0, 1.0, 1.0, 1.0, 1.0, 1.0, 1.0, 1.0, 1.0, 1.0, 1.0, 1.0, 1.0, 1.0, 1.0, 1.0, 1.0, 1.0, 1.0, 1.0
5762, 5595, 5611, 5611, 5722, 5412, 5614, 5573, 5508, 5510, 5737, 5611, 5612, 5612, 5632, 5461, 5572, 5573, 5612, 5612, 5461, 5611, 5611, 5608, 5610, 5507, 5734, 5461
5777, 5601, 5617, 5618, 5729, 5419, 5621, 5579, 5519, 5521, 5748, 5617, 5618, 5618, 5641, 5468, 5578, 5580, 5618, 5619, 5468, 5624, 5619, 5616, 5618, 5522, 5749, 5475
> Centro(chr2) 202
ABF2, CUP9, INO2, INO2, INO4, MSN4, RFX1, SOK2, YGR067C, YML081W, ABF1_01
1.0, 1.0, 1.0, 0.1, 1.0, 1.0, 0.735, 1.0, 1.0, 1.0, 0.895
8527, 8636, 8612, 8907, 8612, 8668, 8491, 8671, 8667, 8667, 8821
8533, 8644, 8620, 8915, 8620, 8672, 8498, 8681, 8680, 8675, 8842
> Centro(chr2) 203
CAD1, REB1, RSC3, RSC3, RSC30, SUT1, TEC1, UGA3, YAP7, MATA1_01
1.0, 1.0, 1.0, 1.0, 1.0, 1.0, 0.255, 1.0, 1.0, 0.105
9743, 9531, 9638, 9639, 9637, 9638, 9413, 9605, 9743, 9397
9752, 9539, 9644, 9645, 9644, 9644, 9420, 9612, 9753, 9406
> Centro(chr2) 204
FHL1, GCR1, GCR1, GCR2, GCR2, STB5, STE12, TEC1, MATA1_01, GCR1_01
1.0, 0.0725, 1.0, 0.0675, 1.0, 1.0, 1.0, 0.4275, 0.5775, 1.0
9172, 8963, 9206, 8963, 9206, 9158, 9213, 9413, 9397, 9205
9179, 8970, 9213, 8969, 9212, 9165, 9219, 9420, 9406, 9213
> Centro(chr2) 205
ACE2, AFT2, ARG81, CIN5, MATA1, RME1, SWI5, REPCAR1_01
1.0, 1.0, 1.0, 1.0, 0.3075, 1.0, 1.0, 1.0
7939, 7854, 7873, 7993, 8158, 8035, 7938, 7794
7945, 7861, 7880, 8002, 8164, 8044, 7945, 7810
> Centro(chr2) 206
ASH1, CUP9, GCR2, HSF1, MBP1, MBP1, MBP1::SWI6, MSN4, RSC3, RSC30, YML081W, YPR013C
1.0, 1.0, 1.0, 1.0, 1.0, 1.0, 1.0, 0.745, 1.0, 1.0, 0.755, 1.0
7257, 7148, 7336, 7306, 7261, 7266, 7260, 7084, 7267, 7265, 7083, 7213
7266, 7156, 7342, 7313, 7267, 7272, 7266, 7088, 7273, 7272, 7091, 7221
> Centro(chr2) 207
GCR2, HSF1, MBP1, MBP1, MBP1::SWI6, RSC3, RSC30, STB5
0.765, 0.47, 0.015, 0.065, 0.005, 0.075, 0.06, 1.0
7336, 7306, 7261, 7266, 7260, 7267, 7265, 7509
7342, 7313, 7267, 7272, 7266, 7273, 7272, 7516
> Centro(chr2) 208
ABF2, RIM101
1.0, 1.0
10777, 10636
10783, 10642
> Centro(chr2) 209
FKH2, GCR2, DOT6, RDR1, RDR1, TOS8, YBR239C
1.0, 1.0, 1.0, 1.0, 0.945, 1.0, 1.0
13999, 13985, 14025, 14170, 14187, 13930, 14170
14005, 13991, 14045, 14177, 14194, 13937, 14177
> Centro(chr2) 210
ACE2, MSN4, PDR8, RPN4, SWI5, USV1, YER130C, YPR013C, REPCAR1_01
0.475, 1.0, 1.0, 1.0, 0.47, 1.0, 1.0, 1.0, 1.0
18052, 17826, 17755, 17869, 18052, 17946, 17823, 17829, 17754
18058, 17830, 17762, 17875, 18059, 17965, 17831, 17837, 17770
> Centro(chr2) 211
ABF1, NHP6A, SFL1, STP3, STP4, YPR013C, ABF1_01, ABF_C
1.0, 1.0, 1.0, 1.0, 1.0, 0.8825, 1.0, 1.0
21388, 21481, 21293, 21403, 21403, 21559, 21384, 21388
21403, 21501, 21313, 21411, 21411, 21567, 21405, 21402
> Centro(chr2) 212
MATALPHA2, SFL1, STB3
0.4, 1.0, 1.0
21722, 21977, 21926
21730, 21997, 21946
> Centro(chr2) 213
ABF1, ACE2, ARG81, ASH1, CUP2, IME1, PDR1, PHD1, RDR1, SUT1, SWI5, UGA3, YAP1, YJL103C, GCN4_01
1.0, 0.665, 1.0, 1.0, 0.705, 1.0, 1.0, 0.7, 1.0, 1.0, 0.66, 1.0, 0.24, 1.0, 1.0
23877, 24065, 23871, 23901, 24059, 23882, 23881, 23700, 23883, 23880, 24065, 23880, 23649, 23777, 23861
23892, 24071, 23878, 23910, 24069, 23889, 23888, 23709, 23890, 23886, 24072, 23887, 23668, 23787, 23887
> Centro(chr2) 214
FKH1, TBP
1.0, 1.0
24853, 24889
24872, 24909
> Centro(chr2) 215
ARG81, CEP3, EDS1, GIS1, HAC1, MCM1, MSN4, STB4, YER130C, GCN4_C
1.0, 1.0, 1.0, 1.0, 1.0, 1.0, 1.0, 1.0, 1.0, 1.0
28347, 28411, 28314, 28304, 28381, 28299, 28307, 28412, 28304, 28347
28354, 28418, 28322, 28312, 28388, 28310, 28311, 28418, 28312, 28356
> Centro(chr2) 216
CUP9, GCR1, GCR2, MATA1, STB5, STE12, GCR1_01
1.0, 1.0, 1.0, 1.0, 1.0, 1.0, 1.0
29722, 29757, 29757, 29839, 29709, 29764, 29756
29730, 29764, 29763, 29845, 29716, 29770, 29764
> Centro(chr2) 217
AFT1, AFT2, HAP1, PDR1, RIM101, STP3, STP4, YDR520C, YRM1, HSF_05
1.0, 1.0, 0.475, 0.975, 0.28, 1.0, 1.0, 0.475, 0.465, 1.0
28888, 28896, 29094, 28739, 29114, 28891, 28891, 29093, 29095, 28866
28908, 28903, 29101, 28746, 29120, 28899, 28899, 29102, 29102, 28880
> Centro(chr2) 218
ACE2, CRZ1, HAP1, TOD6, DOT6, RIM101, STB4, STP1, STP2, SWI5, UME6, UME6, YDR520C, YRM1, REPCAR1_01
1.0, 1.0, 1.0, 0.5625, 0.5625, 1.0, 1.0, 1.0, 1.0, 1.0, 1.0, 0.6425, 1.0, 1.0, 1.0
29175, 29173, 29094, 29364, 29364, 29114, 29214, 29172, 29281, 29175, 29178, 29360, 29093, 29095, 29174
29181, 29181, 29101, 29384, 29384, 29120, 29220, 29179, 29300, 29182, 29190, 29372, 29102, 29102, 29190
> Centro(chr2) 219
MCM1, TOD6, DOT6, TBP, STB3, MATA1_01, MCM1_01, HSF_02
1.0, 1.0, 1.0, 1.0, 0.65, 0.495, 1.0, 1.0
36870, 36946, 36946, 36875, 36703, 36693, 36869, 36904
36881, 36966, 36966, 36895, 36723, 36702, 36884, 36918
> Centro(chr2) 220
CHA4, GAL4, HAP3, HAP3, HAP4, HAP4, HAP5, HAP5, MET28, MSN4, PDR8, PUT3, PUT3, RDS1, RDS1, RGT1, RSC30, SKN7, SKN7, STB3, SUT1, TEC1, YLL054C, YLL054C, YLL054C, YNR063W, YPR196W, MATA1_01, MATA1_01, HAP234_01, HAP234_01
1.0, 1.0, 1.0, 1.0, 1.0, 1.0, 1.0, 1.0, 1.0, 1.0, 1.0, 1.0, 1.0, 1.0, 1.0, 1.0, 1.0, 1.0, 1.0, 0.925, 1.0, 1.0, 1.0, 1.0, 1.0, 1.0, 1.0, 1.0, 1.0, 1.0, 1.0
36534, 36570, 36541, 36577, 36536, 36582, 36536, 36582, 36475, 36623, 36533, 36551, 36553, 36569, 36570, 36530, 36551, 36571, 36573, 36703, 36535, 36486, 36550, 36569, 36570, 36533, 36531, 36559, 36693, 36539, 36578
36541, 36584, 36555, 36591, 36550, 36596, 36550, 36596, 36480, 36627, 36540, 36558, 36560, 36575, 36576, 36540, 36558, 36576, 36578, 36723, 36541, 36493, 36556, 36575, 36576, 36540, 36539, 36568, 36702, 36554, 36593
> Centro(chr2) 221
HAP4, LYS14, TEC1, YBR239C
1.0, 1.0, 1.0, 1.0
35935, 35977, 36098, 35978
35949, 35984, 36105, 35985
> Centro(chr2) 222
CUP9, GCR1, GCR2, MAC1, MATA1, MSN4, STB5, STE12, TEC1, XBP1, YER130C, YPR013C, MATA1_01, GCR1_01
1.0, 1.0, 1.0, 0.2, 1.0, 1.0, 1.0, 1.0, 1.0, 0.235, 1.0, 1.0, 1.0, 1.0
35349, 35384, 35384, 35702, 35466, 35485, 35336, 35391, 35591, 35699, 35484, 35478, 35575, 35383
35357, 35391, 35390, 35709, 35472, 35489, 35343, 35397, 35598, 35705, 35492, 35486, 35584, 35391
> Centro(chr2) 223
CHA4, CUP2, EDS1, MSN4, RDR1, RPN4, YRR1
1.0, 1.0, 1.0, 1.0, 1.0, 1.0, 1.0
39025, 38895, 39022, 38889, 39025, 39029, 39021
39032, 38905, 39030, 38893, 39032, 39035, 39031
> Centro(chr2) 224
ABF1, ACE2, FKH1, FKH2, SWI4, SWI4, SWI5, ABF_C
1.0, 1.0, 1.0, 1.0, 1.0, 1.0, 1.0, 1.0
40643, 40810, 40677, 40684, 40648, 40670, 40809, 40644
40658, 40816, 40696, 40690, 40655, 40677, 40816, 40658
> Centro(chr2) 225
CUP2, STB5, YAP1
1.0, 1.0, 1.0
43127, 43157, 43156
43137, 43164, 43175
> Centro(chr2) 226
ADR1, IME1, MATALPHA2, MIG1, DOT6, STB5, YML081W, YPR022C, REPCAR1_01, PHO4_01
1.0, 1.0, 1.0, 1.0, 1.0, 1.0, 1.0, 1.0, 1.0, 1.0
44229, 44178, 44168, 44229, 44237, 44176, 44227, 44228, 44172, 44188
44235, 44185, 44176, 44235, 44257, 44183, 44235, 44234, 44188, 44199
> Centro(chr2) 227
CAT8, ECM22, ECM22, FKH1, FKH2, MET32, OAF1, RGT1, RGT1, RPN4, SFP1, SFP1, SIP4, SIP4, YDR520C, YER184C, YJL103C, YLR278C
1.0, 1.0, 1.0, 1.0, 1.0, 0.9975, 1.0, 1.0, 1.0, 0.9975, 1.0, 1.0, 1.0, 1.0, 1.0, 1.0, 1.0, 1.0
45866, 45866, 45867, 45795, 45802, 45714, 45863, 45861, 45868, 45714, 45851, 45852, 45866, 45867, 45862, 45866, 45865, 45864
45871, 45872, 45873, 45814, 45808, 45720, 45871, 45871, 45878, 45720, 45871, 45872, 45872, 45873, 45871, 45873, 45875, 45871
> Centro(chr2) 228
ADR1, ASH1, AZF1, CHA4, CHA4, CRZ1, MCM1, MIG1, MIG2, MIG3, MSN4, NHP10, RAP1, RAP1, REI1, RSC3, RSC30, SKN7, STP2, SUT1, YGR067C, YML081W, ZMS1, REPCAR1_01, RAP1_C
1.0, 0.905, 0.07, 1.0, 1.0, 0.36, 0.895, 1.0, 1.0, 1.0, 1.0, 1.0, 0.545, 0.735, 1.0, 1.0, 1.0, 1.0, 1.0, 1.0, 1.0, 1.0, 1.0, 1.0, 0.735
45369, 45207, 45124, 45368, 45390, 45153, 45205, 45369, 45368, 45368, 45305, 45368, 45171, 45190, 45303, 45372, 45371, 45432, 45363, 45368, 45362, 45367, 45368, 45426, 45188
45375, 45216, 45132, 45375, 45397, 45161, 45216, 45375, 45374, 45374, 45309, 45375, 45180, 45199, 45309, 45378, 45378, 45437, 45382, 45374, 45375, 45375, 45376, 45442, 45201
> Centro(chr2) 229
ABF1, DAL82, FKH1, FKH2, ROX1, UGA3, ABF1_01, ABF_C
1.0, 1.0, 1.0, 1.0, 1.0, 1.0, 1.0, 1.0
47263, 47351, 47174, 47181, 47176, 47277, 47261, 47264
47278, 47359, 47193, 47187, 47187, 47284, 47282, 47278
> Centro(chr2) 230
AZF1, GCR1, GCR2, NRG1, STB3, TOS8, HSF_02
1.0, 1.0, 1.0, 1.0, 1.0, 1.0, 1.0
48703, 48696, 48697, 48764, 48620, 48792, 48715
48711, 48703, 48703, 48783, 48640, 48799, 48729
> Centro(chr2) 231
GCR1, GCR2, SPT23, YKL222C, YRM1, GCR1_01
1.0, 1.0, 1.0, 1.0, 1.0, 1.0
49562, 49563, 49398, 49401, 49401, 49562
49569, 49569, 49405, 49409, 49408, 49570
> Centro(chr2) 232
ACE2, ADR1, HAC1, SWI5
1.0, 1.0, 1.0, 1.0
59537, 59626, 59600, 59537
59543, 59632, 59607, 59544
> Centro(chr2) 233
ADR1, AFT2, AZF1, MIG1, RAP1, RAP1, SOK2, MIG1_01, RAP1_C, RAP1_C
1.0, 1.0, 1.0, 1.0, 1.0, 1.0, 1.0, 1.0, 1.0, 1.0
61068, 61071, 60935, 61124, 60919, 61047, 61044, 61115, 60917, 61045
61074, 61078, 60943, 61130, 60928, 61056, 61054, 61131, 60930, 61058
> Centro(chr2) 234
ACE2, ADR1, CHA4, MIG1, MIG2, MIG3, NHP10, STB5, STP2, SUT1, SWI5, YGR067C, YML081W, ZMS1
1.0, 1.0, 1.0, 1.0, 1.0, 1.0, 1.0, 1.0, 1.0, 1.0, 1.0, 1.0, 1.0, 1.0
60616, 60495, 60494, 60495, 60494, 60494, 60494, 60540, 60489, 60494, 60615, 60488, 60493, 60494
60622, 60501, 60501, 60501, 60500, 60500, 60501, 60547, 60508, 60500, 60622, 60501, 60501, 60502
> Centro(chr2) 235
ADR1, AFT2, AZF1, CBF1, CRZ1, FHL1, GCR2, MBP1, MBP1::SWI6, MET32, MIG1, MIG2, MIG2, MIG3, SMP1, STE12, TEC1, TYE7, YGR067C, YML081W, YPR015C, YPR022C, HSF_03, HSF_05
1.0, 0.415, 1.0, 1.0, 1.0, 0.395, 0.81, 1.0, 1.0, 1.0, 1.0, 1.0, 1.0, 1.0, 0.34, 0.35, 1.0, 1.0, 1.0, 1.0, 0.595, 1.0, 1.0, 1.0
63526, 63735, 63674, 63520, 63539, 63737, 63696, 63502, 63502, 63542, 63526, 63525, 63528, 63525, 63736, 63312, 63583, 63520, 63519, 63524, 63711, 63525, 63484, 63400
63532, 63742, 63682, 63527, 63547, 63744, 63702, 63508, 63508, 63548, 63532, 63531, 63534, 63531, 63756, 63318, 63590, 63526, 63532, 63532, 63730, 63531, 63498, 63414
> Centro(chr2) 236
ARO80, AZF1, AZF1, IME1, MBP1::SWI6, MIG2, MIG2, MSN4, NRG1, REB1, STP1, STP2, UGA3, UME6, YDR026C, YDR520C, YRM1, REPCAR1_01, GCN4_C
0.5525, 1.0, 1.0, 1.0, 1.0, 1.0, 1.0, 1.0, 1.0, 1.0, 0.5075, 0.5075, 1.0, 1.0, 1.0, 1.0, 1.0, 1.0, 0.0075
62997, 62784, 62952, 62837, 62800, 62748, 62749, 62747, 62748, 62808, 63008, 63002, 62835, 62831, 62808, 62813, 62813, 62831, 63057
63017, 62792, 62960, 62844, 62806, 62754, 62755, 62751, 62767, 62816, 63015, 63021, 62842, 62843, 62817, 62822, 62820, 62847, 63066
> Centro(chr2) 237
ACE2, ARG81, ARO80, CAT8, GSM1, MGA1, MIG1, MIG3, SIP4, SIP4, SRD1, STE12, STP1, STP2, SWI5, YER184C, YJL103C, YJL103C, YLR278C, HSF_05, GCN4_C
1.0, 0.72, 0.165, 1.0, 1.0, 1.0, 1.0, 1.0, 1.0, 1.0, 1.0, 1.0, 0.21, 0.21, 1.0, 1.0, 1.0, 1.0, 1.0, 0.835, 0.71
63134, 63059, 62997, 63239, 63235, 63228, 63241, 63240, 63239, 63240, 63139, 63312, 63008, 63002, 63134, 63239, 63237, 63238, 63237, 63400, 63057
63140, 63066, 63017, 63244, 63255, 63248, 63247, 63246, 63245, 63246, 63146, 63318, 63015, 63021, 63141, 63246, 63247, 63248, 63244, 63414, 63066
> Centro(chr2) 238
HSF1, MET28, MGA1, REB1, RSC30
1.0, 1.0, 1.0, 1.0, 1.0
69611, 69563, 69604, 69652, 69649
69618, 69568, 69624, 69660, 69656
> Centro(chr2) 239
ACE2, AZF1, CUP2, HSF1, SFP1, SFP1, SPT23, STB3
0.625, 1.0, 1.0, 1.0, 0.175, 0.185, 1.0, 0.205
71549, 71822, 71681, 71718, 71497, 71498, 71754, 71500
71555, 71830, 71691, 71725, 71517, 71518, 71761, 71520
> Centro(chr2) 240
ACE2, ACE2, ARG81, FHL1, FKH1, FKH2, GCR2, HSF1, NRG1, TOD6, DOT6, SFP1, SFP1, STB3, SWI5
0.9375, 1.0, 1.0, 1.0, 0.8225, 0.8275, 1.0, 1.0, 1.0, 1.0, 1.0, 1.0, 1.0, 1.0, 0.9325
71251, 71549, 71322, 71390, 71233, 71240, 71431, 71293, 71431, 71417, 71417, 71497, 71498, 71500, 71250
71257, 71555, 71329, 71397, 71252, 71246, 71437, 71300, 71450, 71437, 71437, 71517, 71518, 71520, 71257
> Centro(chr2) 241
FKH2, HMRA2, MATALPHA2, STP1, SUT1
1.0, 1.0, 1.0, 1.0, 1.0
72975, 73049, 73048, 73055, 73055
72981, 73056, 73056, 73062, 73061
> Centro(chr2) 242
TEC1, MATA1_01
1.0, 1.0
74725, 74765
74732, 74774
> Centro(chr2) 243
ABF1, NRG1, YNR063W, YPR196W, ABF1_01
1.0, 1.0, 1.0, 1.0, 1.0
75068, 75013, 75176, 75177, 75066
75083, 75032, 75183, 75185, 75087
> Centro(chr2) 244
CAT8, IME1, MSN4, MSN4, SIP4, SKN7, STP1, UGA3, YGR067C, YML081W, REPCAR1_01
1.0, 1.0, 1.0, 1.0, 1.0, 1.0, 1.0, 1.0, 1.0, 1.0, 1.0
80878, 80860, 80795, 80818, 80878, 80873, 80857, 80855, 80794, 80794, 80851
80883, 80867, 80799, 80822, 80884, 80878, 80864, 80862, 80807, 80802, 80867
> Centro(chr2) 245
EDS1, FKH2, HSF1, HSF_02
1.0, 1.0, 1.0, 1.0
80245, 80285, 80300, 80354
80253, 80291, 80307, 80368
> Centro(chr2) 246
ARG81, MGA1, RDR1, REB1, SFP1, SFP1
1.0, 1.0, 1.0, 1.0, 1.0, 1.0
84357, 84471, 84390, 84433, 84402, 84403
84364, 84491, 84397, 84441, 84422, 84423
> Centro(chr2) 247
ABF1, AFT2, HSF1, MATA1, MET28, MET32, SNT2, STB5, STP1, STP2, STP3, STP4, HSF_02, HSF_04, HSF_04
1.0, 1.0, 1.0, 1.0, 1.0, 1.0, 1.0, 1.0, 1.0, 1.0, 1.0, 1.0, 1.0, 1.0, 1.0
86700, 86658, 86545, 86562, 86637, 86606, 86700, 86703, 86705, 86699, 86701, 86701, 86546, 86614, 86624
86715, 86665, 86552, 86568, 86642, 86612, 86710, 86710, 86712, 86718, 86709, 86709, 86560, 86628, 86638
> Centro(chr2) 248
INO2, INO4, TOD6, DOT6, SFL1, STB3, HSF_02
1.0, 1.0, 1.0, 1.0, 1.0, 1.0, 1.0
88397, 88397, 88472, 88472, 88483, 88350, 88481
88405, 88405, 88492, 88492, 88503, 88370, 88495
> Centro(chr2) 249
ACE2, AZF1, FKH1, FKH2, GAL4, MET28, MET4, MSN4, STE12, STP1, STP2, SWI5, YML081W
1.0, 1.0, 1.0, 1.0, 1.0, 1.0, 1.0, 1.0, 0.96, 1.0, 1.0, 1.0, 1.0
88160, 88122, 88020, 88027, 87963, 88062, 88062, 87972, 88181, 87962, 87956, 88160, 87971
88166, 88130, 88039, 88033, 87977, 88067, 88069, 87976, 88187, 87969, 87975, 88167, 87979
> Centro(chr2) 250
ACE2, ACE2, AFT2, AZF1, EDS1, IME1, MSN4, TOD6, DOT6, RAP1, RAP1, RGT1, STB5, SWI5, YGR067C, YML081W, RAP1_C, RAP1_C
1.0, 1.0, 1.0, 1.0, 1.0, 1.0, 1.0, 0.595, 0.595, 1.0, 1.0, 1.0, 1.0, 1.0, 1.0, 1.0, 1.0, 1.0
89602, 89649, 89799, 89839, 89701, 89707, 89635, 89891, 89891, 89783, 89803, 89700, 89620, 89648, 89627, 89632, 89781, 89801
89608, 89655, 89806, 89847, 89709, 89714, 89639, 89911, 89911, 89792, 89812, 89710, 89627, 89655, 89640, 89640, 89794, 89814
> Centro(chr2) 251
HSF1, LYS14, RDR1, STE12
0.6225, 1.0, 1.0, 1.0
89409, 89188, 89187, 89255
89416, 89195, 89194, 89261
> Centro(chr2) 252
CBF1, CUP2, INO2, MSN4, TOD6, PHO4, RTG3, SFP1, STB3, TYE7, TYE7, YGR067C, YML081W, PHO4_01
1.0, 0.535, 1.0, 1.0, 1.0, 1.0, 1.0, 1.0, 1.0, 1.0, 1.0, 1.0, 1.0, 1.0
92211, 92406, 92347, 92104, 92325, 92211, 92205, 92304, 92289, 92211, 92212, 92103, 92103, 92209
92218, 92416, 92355, 92108, 92345, 92218, 92224, 92324, 92309, 92217, 92218, 92116, 92111, 92220
> Centro(chr2) 253
CAT8, ECM22, ECM22, LEU3, SIP4, SIP4, TBS1, YBR239C, YER184C, YJL103C, YJL103C
1.0, 1.0, 1.0, 1.0, 1.0, 1.0, 1.0, 1.0, 1.0, 1.0, 1.0
93510, 93508, 93509, 93510, 93508, 93509, 93511, 93507, 93508, 93506, 93507
93515, 93514, 93515, 93519, 93514, 93515, 93518, 93514, 93515, 93516, 93517
> Centro(chr2) 254
MATA1, MSN4, RAP1, HSF_02
0.5125, 1.0, 1.0, 0.3925
96124, 95953, 95897, 96132
96130, 95957, 95906, 96146
> Centro(chr2) 255
EDS1, LYS14, MATA1, MCM1, MCM1, RDR1, YBR239C, MCM1_01, HSF_02
1.0, 1.0, 0.705, 1.0, 1.0, 1.0, 1.0, 1.0, 0.825
96371, 96303, 96124, 96301, 96303, 96221, 96302, 96300, 96132
96379, 96310, 96130, 96312, 96314, 96228, 96309, 96315, 96146
> Centro(chr2) 256
ABF1, ABF1, ABF1, ARO80, CAT8, FKH2, GCR2, GSM1, GSM1, MATA1, MIG1, MIG3, MIG3, MSN4, NHP10, NHP10, OAF1, OAF1, PDR8, PUT3, SIP4, SIP4, SIP4, SKN7, STB5, UGA3, UME6, UME6, YAP3, YER184C, YER184C, YJL103C, YJL103C, YKL222C, YLR278C, YNR063W, REPCAR1_01, ABF1_01, ABF1_01, ABF_C, ABF_C
1.0, 1.0, 1.0, 1.0, 1.0, 0.115, 1.0, 1.0, 1.0, 1.0, 1.0, 1.0, 1.0, 1.0, 1.0, 1.0, 1.0, 1.0, 1.0, 1.0, 1.0, 1.0, 1.0, 1.0, 1.0, 1.0, 1.0, 1.0, 1.0, 1.0, 1.0, 1.0, 1.0, 1.0, 1.0, 1.0, 1.0, 1.0, 1.0, 1.0, 1.0
101362, 101366, 101407, 101305, 101296, 101537, 101162, 101287, 101292, 101211, 101298, 101297, 101313, 101268, 101297, 101313, 101293, 101298, 101294, 101313, 101296, 101297, 101313, 101264, 101299, 101353, 101349, 101392, 101281, 101296, 101312, 101294, 101295, 101294, 101294, 101294, 101349, 101364, 101403, 101367, 101407
101377, 101381, 101422, 101325, 101301, 101543, 101168, 101307, 101312, 101217, 101304, 101303, 101319, 101272, 101304, 101320, 101301, 101306, 101301, 101320, 101302, 101303, 101319, 101269, 101306, 101360, 101361, 101404, 101288, 101303, 101319, 101304, 101305, 101302, 101301, 101301, 101365, 101385, 101424, 101381, 101421
> Centro(chr2) 257
CAT8, CRZ1, DAL82, DAL82, FKH2, GCR2, LEU3, MET31, MET32, RPN4, RSC3, RSC30, RSC30, TBP, STP2, SUT1, SWI4, TEA1, TEA1, TEA1, UGA3, XBP1, YLR278C
0.815, 1.0, 1.0, 1.0, 0.1, 1.0, 0.835, 1.0, 1.0, 1.0, 1.0, 0.675, 1.0, 1.0, 1.0, 0.69, 1.0, 1.0, 1.0, 1.0, 0.685, 0.39, 0.825
101609, 101785, 101776, 101780, 101537, 101848, 101609, 101788, 101788, 101788, 101786, 101594, 101784, 101740, 101780, 101596, 101842, 101772, 101774, 101783, 101595, 101566, 101609
101614, 101793, 101784, 101788, 101543, 101854, 101618, 101796, 101794, 101794, 101792, 101601, 101791, 101760, 101799, 101602, 101849, 101779, 101781, 101790, 101602, 101572, 101616
> Centro(chr2) 258
HSF1, MBP1::SWI6, RAP1, RGT1, SOK2, STE12, SWI4, XBP1, YPR022C, RAP1_C
1.0, 1.0, 0.54, 0.045, 1.0, 1.0, 1.0, 1.0, 1.0, 0.54
107465, 107593, 107799, 107848, 107639, 107602, 107594, 107542, 107607, 107797
107472, 107599, 107808, 107858, 107649, 107608, 107601, 107548, 107613, 107810
> Centro(chr2) 259
HAP3, MET32, MSN4, REB1, RPN4
1.0, 1.0, 1.0, 1.0, 1.0
111311, 111318, 111350, 111294, 111318
111325, 111324, 111354, 111302, 111324
> Centro(chr2) 260
ABF1, CHA4, MSN4, RFX1, RPN4, TOS8, YER130C, YLR278C, YPR196W, REPCAR1_01, ABF1_01, HSF_05, ABF_C
1.0, 1.0, 1.0, 1.0, 1.0, 1.0, 1.0, 1.0, 1.0, 1.0, 1.0, 1.0, 1.0
113540, 113448, 113660, 113644, 113647, 113454, 113659, 113447, 113445, 113643, 113536, 113503, 113540
113555, 113455, 113664, 113651, 113653, 113461, 113667, 113454, 113453, 113659, 113557, 113517, 113554
> Centro(chr2) 261
MAC1, NDT80, OPI1, RFX1
0.3675, 1.0, 0.9175, 1.0
115550, 115265, 115179, 115402
115557, 115285, 115185, 115409
> Centro(chr2) 262
CUP2, LEU3, MSN4, NRG1, RFX1, RIM101, SKN7, SOK2, SOK2, STB5, STP3, STP4, SUT1, UGA3, YDR520C, HSF_02
1.0, 1.0, 1.0, 1.0, 1.0, 1.0, 1.0, 1.0, 1.0, 1.0, 1.0, 1.0, 1.0, 1.0, 1.0, 0.745
116870, 117010, 116988, 116915, 117086, 116865, 117008, 117028, 117029, 116978, 117059, 117059, 116976, 117111, 116977, 117179
116880, 117019, 116992, 116934, 117093, 116871, 117013, 117038, 117039, 116985, 117067, 117067, 116982, 117118, 116986, 117193
> Centro(chr2) 263
ARG81, FKH1, FKH2, MET28, TOD6, TOD6, DOT6, DOT6, SFP1, SFP1, UGA3, HSF_02, HSF_02
1.0, 1.0, 1.0, 1.0, 1.0, 1.0, 1.0, 1.0, 1.0, 1.0, 0.1, 0.815, 0.545
117497, 117462, 117468, 117261, 117342, 117347, 117342, 117347, 117292, 117293, 117111, 117179, 117543
117504, 117481, 117474, 117266, 117362, 117367, 117362, 117367, 117312, 117313, 117118, 117193, 117557
> Centro(chr2) 264
AFT2, HAP5, RAP1, RAP1_C
1.0, 1.0, 1.0, 1.0
119222, 119313, 119224, 119222
119229, 119327, 119233, 119235
> Centro(chr2) 265
AFT2, MSN4, STE12, YAP6, YML081W, ZMS1
1.0, 1.0, 0.825, 1.0, 1.0, 1.0
122675, 122679, 122508, 122663, 122678, 122677
122682, 122683, 122514, 122682, 122686, 122685
> Centro(chr2) 266
ADR1, FKH1, FKH2, REB1, YPR196W, HSF_02, HSF_03
1.0, 1.0, 1.0, 1.0, 1.0, 1.0, 0.56
122067, 122190, 122196, 122224, 122035, 122174, 122368
122073, 122209, 122202, 122232, 122043, 122188, 122382
> Centro(chr2) 267
ABF1, ACE2, REB1, RGT1, SMP1, STB4, STP3, SWI5, ABF1_01, HSF_05, ABF_C
1.0, 1.0, 1.0, 1.0, 1.0, 1.0, 1.0, 1.0, 1.0, 1.0, 1.0
124926, 124852, 124950, 124969, 124933, 124968, 124832, 124852, 124922, 124890, 124926
124941, 124858, 124958, 124979, 124953, 124974, 124840, 124859, 124943, 124904, 124940
> Centro(chr2) 268
CAT8, CIN5, ECM22, ECM22, FKH1, HMRA2, MATA1, MCM1, MET28, MET4, MSN4, REB1, SIP4, STB5, STE12, STP1, XBP1, YER184C, YJL103C, YJL103C, HSF_02, HSF_05
1.0, 1.0, 1.0, 1.0, 0.4775, 1.0, 0.3475, 0.1825, 1.0, 1.0, 0.7425, 0.1475, 1.0, 0.4125, 1.0, 0.4325, 0.5875, 1.0, 1.0, 1.0, 1.0, 1.0
126435, 126556, 126433, 126434, 126611, 126399, 126200, 126181, 126375, 126373, 126592, 126179, 126434, 126206, 126320, 126208, 126224, 126433, 126431, 126432, 126532, 126427
126440, 126565, 126439, 126440, 126630, 126406, 126206, 126192, 126380, 126380, 126596, 126187, 126440, 126213, 126326, 126215, 126230, 126440, 126441, 126442, 126546, 126441
> Centro(chr2) 269
ABF2, LEU3, MATA1, MATA1, MSN4, MSN4, DOT6, REB1, STP4, SWI4, SWI4, YER130C, YGR067C, YML081W
0.6375, 1.0, 1.0, 1.0, 1.0, 1.0, 1.0, 1.0, 0.9875, 1.0, 1.0, 1.0, 1.0, 1.0
132100, 132295, 132311, 132409, 132238, 132285, 132385, 132301, 132134, 132146, 132327, 132235, 132284, 132284
132106, 132304, 132317, 132415, 132242, 132289, 132405, 132309, 132142, 132153, 132334, 132243, 132297, 132292
> Centro(chr2) 270
ACE2, CUP2, IME1, LYS14, PDR1, RDR1, SFP1, STB3, SUT1, SUT1, SWI5, GAL4_01
1.0, 1.0, 0.8975, 1.0, 0.9075, 1.0, 1.0, 1.0, 0.8925, 0.9225, 1.0, 0.8725
136588, 136590, 136427, 136666, 136428, 136667, 136589, 136622, 136427, 136430, 136587, 136417
136594, 136600, 136434, 136673, 136435, 136674, 136609, 136642, 136433, 136436, 136594, 136439
> Centro(chr2) 271
ARO80, ASH1, AZF1, HAP3, HAP4, HAP5, MSN4, MSN4, NHP10, PHD1, RAP1, REB1, REI1, RSC30, RSC30, SUT1, USV1, YPR015C, HAP234_01
1.0, 1.0, 1.0, 1.0, 1.0, 1.0, 1.0, 1.0, 1.0, 1.0, 1.0, 1.0, 1.0, 1.0, 1.0, 1.0, 1.0, 1.0, 1.0
135735, 135921, 135976, 135858, 135853, 135853, 135734, 135986, 135718, 135792, 135881, 135912, 135986, 135805, 135807, 135807, 135807, 135929, 135856
135755, 135930, 135984, 135872, 135867, 135867, 135738, 135990, 135725, 135801, 135890, 135920, 135992, 135812, 135814, 135813, 135826, 135948, 135871
> Centro(chr2) 272
CRZ1, FKH1, FKH2, GAT1, RPN4, SFP1, STP2
1.0, 0.73, 0.735, 1.0, 1.0, 1.0, 0.67
137935, 138126, 138132, 137928, 137934, 137968, 137766
137943, 138145, 138138, 137935, 137940, 137988, 137785
> Centro(chr2) 273
ABF1, FHL1, RME1, RPN4, ABF1_01, ABF_C
1.0, 1.0, 0.825, 1.0, 1.0, 1.0
141100, 141077, 140935, 141160, 141096, 141100
141115, 141084, 140944, 141166, 141117, 141114
> Centro(chr2) 274
CUP9, MATA1, RDR1, RIM101, RME1, SFP1, YRM1, YRR1
0.425, 0.415, 1.0, 0.165, 1.0, 1.0, 1.0, 1.0
140516, 140518, 140310, 140543, 140455, 140442, 140309, 140306
140524, 140524, 140317, 140549, 140464, 140462, 140316, 140316
> Centro(chr2) 275
ADR1, ARO80, AZF1, AZF1, CHA4, CRZ1, CUP9, DAL80, GAT1, GZF3, IME1, MATA1, MET28, MIG1, MIG2, MIG3, MSN4, NDT80, PDR1, PDR8, RGT1, RIM101, RME1, RSC3, SFP1, STP1, STP2, SUT1, SUT1, YER130C, YGR067C, YLL054C, YML081W, YNR063W, YPR022C, YPR196W, MIG1_01
0.3625, 1.0, 1.0, 1.0, 1.0, 0.3225, 1.0, 1.0, 1.0, 1.0, 1.0, 1.0, 1.0, 0.3625, 0.3725, 0.3725, 1.0, 1.0, 1.0, 1.0, 1.0, 1.0, 0.7125, 1.0, 0.6375, 1.0, 1.0, 1.0, 1.0, 1.0, 0.3975, 1.0, 0.3725, 1.0, 0.3725, 1.0, 0.4025
140849, 140600, 140664, 140712, 140633, 140852, 140516, 140585, 140584, 140585, 140632, 140518, 140620, 140849, 140848, 140848, 140655, 140683, 140631, 140634, 140634, 140543, 140455, 140580, 140442, 140629, 140744, 140630, 140633, 140652, 140842, 140732, 140847, 140634, 140848, 140635, 140840
140855, 140620, 140672, 140720, 140640, 140860, 140524, 140591, 140591, 140592, 140639, 140524, 140625, 140855, 140854, 140854, 140659, 140703, 140638, 140641, 140644, 140549, 140464, 140586, 140462, 140636, 140763, 140636, 140639, 140660, 140855, 140738, 140855, 140641, 140854, 140643, 140856
> Centro(chr2) 276
GAT1, SFP1
1.0, 1.0
143807, 143604
143814, 143624
> Centro(chr2) 277
GAT1, MSN4, YML081W, ZMS1
0.225, 1.0, 1.0, 1.0
143010, 143239, 143236, 143237
143017, 143243, 143244, 143245
> Centro(chr2) 278
CHA4, GAT1, UGA3, YPR013C, YPR015C
1.0, 0.47, 1.0, 1.0, 1.0
142808, 143010, 142807, 142800, 142795
142815, 143017, 142814, 142808, 142814
> Centro(chr2) 279
DAL80, GAT1, HSF1, RME1, SFP1
0.94, 0.945, 1.0, 1.0, 1.0
145048, 145048, 145310, 145210, 145197
145054, 145055, 145317, 145219, 145217
> Centro(chr2) 280
ABF1, CIN5, PHD1, RME1, SOK2, STE12, STE12
1.0, 1.0, 1.0, 1.0, 1.0, 1.0, 1.0
145538, 145621, 145585, 145568, 145585, 145528, 145708
145553, 145630, 145594, 145577, 145595, 145534, 145714
> Centro(chr2) 281
ABF1, ABF1, ACE2, TOD6, TOD6, DOT6, DOT6, PUT3, RME1, STB3, STE12, SWI5, TBF1, ABF1_01, ABF1_01, ABF_C, ABF_C
1.0, 1.0, 1.0, 1.0, 1.0, 1.0, 1.0, 0.5675, 1.0, 1.0, 0.1775, 1.0, 1.0, 1.0, 1.0, 1.0, 1.0
145935, 146009, 146030, 145867, 145872, 145867, 145872, 146133, 145866, 145882, 145708, 146030, 145986, 145933, 146007, 145936, 146010
145950, 146024, 146036, 145887, 145892, 145887, 145892, 146140, 145875, 145902, 145714, 146037, 145993, 145954, 146028, 145950, 146024
> Centro(chr2) 282
CAT8, EDS1, GSM1, MIG3, NHP10, OAF1, PDR1, RDR1, SIP4, SIP4, YER184C, YJL103C, YJL103C, YLR278C, ZMS1
1.0, 1.0, 1.0, 1.0, 1.0, 1.0, 1.0, 1.0, 1.0, 1.0, 1.0, 1.0, 1.0, 1.0, 1.0
147027, 147006, 147016, 147025, 147024, 147022, 147024, 147004, 147025, 147026, 147025, 147023, 147024, 147027, 147023
147032, 147014, 147036, 147031, 147031, 147030, 147031, 147011, 147031, 147032, 147032, 147033, 147034, 147034, 147031
> Centro(chr2) 283
SFP1, TBP
1.0, 1.0
150278, 150348
150298, 150368
> Centro(chr2) 284
CUP2, REB1
1.0, 1.0
151319, 151350
151329, 151358
> Centro(chr2) 285
MBP1, MBP1, MBP1, MBP1::SWI6, MBP1::SWI6, MBP1::SWI6, STE12
1.0, 1.0, 1.0, 1.0, 1.0, 1.0, 1.0
153803, 153804, 153827, 153803, 153804, 153827, 153720
153809, 153810, 153833, 153809, 153810, 153833, 153726
> Centro(chr2) 286
DAL82, FKH1, LEU3, MBP1, RSC3, STE12, YPR196W, HSF_03
1.0, 1.0, 1.0, 1.0, 1.0, 1.0, 1.0, 1.0
158558, 158477, 158563, 158561, 158562, 158602, 158570, 158459
158566, 158496, 158572, 158567, 158568, 158608, 158578, 158473
> Centro(chr2) 287
ACE2, ACE2, ADR1, ADR1, AFT1, AZF1, AZF1, AZF1, DAL80, GAT1, MIG1, MIG2, MIG3, MSN4, RDS1, RDS1, REB1, REB1, REI1, RIM101, RME1, RSC3, RSC3, RSC30, SKN7, SWI5, YGR067C, YGR067C, YLL054C, YLL054C, YML081W, YML081W, YPR022C, YPR022C, ZMS1
0.02, 0.76, 0.49, 1.0, 1.0, 0.88, 0.94, 1.0, 1.0, 1.0, 0.49, 0.5, 0.5, 1.0, 1.0, 1.0, 1.0, 1.0, 1.0, 1.0, 1.0, 1.0, 1.0, 1.0, 1.0, 0.765, 0.525, 1.0, 1.0, 1.0, 0.5, 1.0, 0.5, 1.0, 0.49
159755, 160177, 159802, 160099, 160088, 159840, 159846, 159865, 160141, 160141, 159802, 159803, 159803, 160119, 160003, 160004, 159954, 160145, 160119, 160071, 159857, 160111, 160112, 160112, 160003, 160176, 159802, 160099, 160003, 160004, 159802, 160099, 159803, 160100, 159801
159761, 160183, 159808, 160105, 160108, 159848, 159854, 159873, 160147, 160148, 159808, 159809, 159809, 160123, 160009, 160010, 159962, 160153, 160125, 160077, 159866, 160117, 160118, 160119, 160008, 160183, 159815, 160112, 160009, 160010, 159810, 160107, 159809, 160106, 159809
> Centro(chr2) 288
ABF2, MSN4, DOT6, SWI4, REPCAR1_01
1.0, 1.0, 1.0, 1.0, 1.0
161673, 161596, 161558, 161561, 161566
161679, 161600, 161578, 161568, 161582
> Centro(chr2) 289
AZF1, MGA1, SFL1
1.0, 1.0, 1.0
162871, 162771, 162824
162879, 162791, 162844
> Centro(chr2) 290
ABF1, ABF1, ADR1, HAP3, HAP3, HAP4, HAP4, HAP5, HAP5, MATA1, MIG1, MSN4, OAF1, PDR8, RDS2, RSC30, RSC30, STP4, SUT1, YGR067C, YML081W, YML081W, YPR013C, YPR022C, ABF1_01, ABF_C, HAP234_01, HAP234_01
1.0, 1.0, 1.0, 1.0, 1.0, 1.0, 1.0, 1.0, 1.0, 1.0, 1.0, 0.57, 1.0, 1.0, 1.0, 1.0, 1.0, 1.0, 1.0, 1.0, 0.56, 1.0, 1.0, 1.0, 1.0, 1.0, 1.0, 1.0
164217, 164356, 164270, 164279, 164295, 164274, 164300, 164274, 164300, 164203, 164270, 164086, 164238, 164229, 164241, 164286, 164288, 164309, 164287, 164263, 164083, 164268, 164223, 164269, 164352, 164356, 164277, 164296
164232, 164371, 164276, 164293, 164309, 164288, 164314, 164288, 164314, 164209, 164276, 164090, 164246, 164236, 164247, 164293, 164295, 164317, 164293, 164276, 164091, 164276, 164231, 164275, 164373, 164370, 164292, 164311
> Centro(chr2) 291
ARG81, INO2, MAC1, MATA1, MBP1::SWI6, MSN4, TBP, STE12, YPR022C
1.0, 1.0, 1.0, 1.0, 1.0, 1.0, 0.465, 1.0, 1.0
165780, 165815, 165792, 165757, 165635, 165736, 165977, 165798, 165832
165787, 165823, 165799, 165763, 165641, 165740, 165997, 165804, 165838
> Centro(chr2) 292
ARG81, ASH1, AZF1, CAT8, CHA4, GIS1, IME1, LEU3, LEU3, MBP1, MBP1::SWI6, MSN4, MSN4, PHD1, RDR1, REB1, REI1, SIP4, SOK2, SOK2, SOK2, TBS1, TEC1, YJL103C, YLL054C, REPCAR1_01, GCN4_C, RAP1_C, RAP1_C
1.0, 1.0, 0.915, 1.0, 1.0, 1.0, 1.0, 1.0, 1.0, 1.0, 1.0, 1.0, 1.0, 1.0, 1.0, 0.485, 1.0, 1.0, 1.0, 1.0, 1.0, 1.0, 1.0, 1.0, 1.0, 1.0, 1.0, 1.0, 1.0
165197, 165295, 165039, 165293, 165118, 165221, 165119, 165115, 165189, 165320, 165320, 165139, 165222, 165325, 165163, 164996, 165139, 165293, 165139, 165324, 165325, 165116, 165132, 165292, 165120, 165182, 165197, 165232, 165256
165204, 165304, 165047, 165298, 165125, 165229, 165126, 165124, 165198, 165326, 165326, 165143, 165226, 165334, 165170, 165004, 165145, 165299, 165149, 165334, 165335, 165123, 165139, 165302, 165126, 165198, 165206, 165245, 165269
> Centro(chr2) 293
AZF1, AZF1, CHA4, GAT1, HAC1, IME1, LEU3, MSN4, RDR1, REB1, REI1, SOK2, TBS1, TEC1, YLL054C
0.955, 1.0, 0.68, 1.0, 1.0, 0.67, 0.7, 0.485, 0.23, 1.0, 0.475, 0.455, 0.7, 0.54, 0.665
164781, 165039, 165118, 164809, 164936, 165119, 165115, 165139, 165163, 164996, 165139, 165139, 165116, 165132, 165120
164789, 165047, 165125, 164816, 164943, 165126, 165124, 165143, 165170, 165004, 165145, 165149, 165123, 165139, 165126
> Centro(chr2) 294
CAD1, EDS1, GSM1, TOD6, TOD6, DOT6, PHD1, RAP1, SFP1, TEC1, YAP7, HSF_04, RAP1_C
1.0, 1.0, 0.565, 0.845, 1.0, 0.845, 1.0, 1.0, 1.0, 1.0, 1.0, 1.0, 1.0
168153, 168073, 168305, 167946, 168220, 167946, 168117, 168036, 168072, 168170, 168152, 168166, 168034
168162, 168081, 168325, 167966, 168240, 167966, 168126, 168045, 168092, 168177, 168162, 168180, 168047
> Centro(chr2) 295
GCR2, GIS1, HMRA2, MSN4, MSN4, REI1, RFX1, STE12, STE12, USV1, YER130C
1.0, 1.0, 1.0, 1.0, 1.0, 1.0, 1.0, 0.885, 1.0, 1.0, 1.0
169827, 169703, 169651, 169706, 169900, 169898, 169777, 169616, 169894, 169891, 169703
169833, 169711, 169658, 169710, 169904, 169904, 169784, 169622, 169900, 169910, 169711
> Centro(chr2) 296
HMRA2, STE12, YAP3
0.01, 0.365, 1.0
169651, 169616, 169402
169658, 169622, 169409
> Centro(chr2) 297
CEP3, HMRA2, SFP1, STB4, TBS1, TOS8, YBR239C, YPR013C
1.0, 1.0, 1.0, 1.0, 1.0, 1.0, 1.0, 0.5575
171174, 171082, 171221, 171175, 171172, 171210, 171174, 171368
171181, 171089, 171241, 171181, 171179, 171217, 171181, 171376
> Centro(chr2) 298
FKH1, FKH2, MATA1, MSN4, REI1, YER130C, YPR015C
1.0, 1.0, 1.0, 1.0, 1.0, 1.0, 1.0
170766, 170773, 170788, 170779, 170779, 170778, 170684
170785, 170779, 170794, 170783, 170785, 170786, 170703
> Centro(chr2) 299
CRZ1, CUP2, CUP2, EDS1, RDR1, SMP1, SMP1, YRR1, GAL4_01
1.0, 1.0, 1.0, 1.0, 1.0, 1.0, 1.0, 1.0, 1.0
170362, 170289, 170420, 170419, 170422, 170516, 170517, 170418, 170408
170370, 170299, 170430, 170427, 170429, 170536, 170537, 170428, 170430
> Centro(chr2) 300
ABF2, ACE2, CRZ1, HSF1, NDT80, NRG1, STP1, XBP1
0.345, 1.0, 1.0, 1.0, 1.0, 0.19, 1.0, 1.0
172158, 171943, 171941, 171954, 171931, 172167, 171940, 171982
172164, 171949, 171949, 171961, 171951, 172186, 171947, 171988
> Centro(chr2) 301
ABF2, CST6, HSF1, NRG1, RSC3, RSC3, RSC30, RSC30, SFP1, STB3, STB3, SUT1, TEA1, XBP1, YAP3, ABF1_01, ABF_C
1.0, 0.895, 0.01, 1.0, 1.0, 1.0, 1.0, 1.0, 0.425, 0.565, 0.445, 1.0, 1.0, 0.285, 1.0, 0.96, 0.955
172158, 172363, 171954, 172167, 172201, 172202, 172200, 172202, 172404, 172390, 172402, 172201, 172203, 171982, 172351, 172350, 172354
172164, 172371, 171961, 172186, 172207, 172208, 172207, 172209, 172424, 172410, 172422, 172207, 172210, 171988, 172358, 172371, 172368
> Centro(chr2) 302
CHA4, HMRA2, LYS14, MATA1, HSF_05
1.0, 1.0, 1.0, 1.0, 1.0
177737, 177727, 177736, 177795, 177646
177744, 177734, 177743, 177801, 177660
> Centro(chr2) 303
ACE2, AFT2, HMRA2, MATALPHA2, RAP1, RPN4, STB5, STE12, SUT1, SWI5, REPCAR1_01, RAP1_C
1.0, 1.0, 1.0, 1.0, 1.0, 1.0, 1.0, 0.5775, 1.0, 1.0, 1.0, 1.0
181583, 181480, 181565, 181564, 181496, 181466, 181595, 181339, 181598, 181582, 181460, 181494
181589, 181487, 181572, 181572, 181505, 181472, 181602, 181345, 181604, 181589, 181476, 181507
> Centro(chr2) 304
CHA4, HAP3, HAP4, MATA1, MET28, MET32, RDR1, STP3, STP4, HAP234_01
1.0, 1.0, 1.0, 1.0, 0.9725, 0.9875, 1.0, 1.0, 1.0, 1.0
182158, 182151, 182146, 182267, 182344, 182342, 182158, 182222, 182222, 182149
182165, 182165, 182160, 182273, 182349, 182348, 182165, 182230, 182230, 182164
> Centro(chr2) 305
DAL82, FKH1, MCM1_01, HSF_03
1.0, 1.0, 1.0, 1.0
184158, 184116, 184335, 184325
184166, 184135, 184350, 184339
> Centro(chr2) 306
ABF1, AFT1, FKH1, GCR2, INO4, TOD6, RIM101
1.0, 1.0, 1.0, 1.0, 1.0, 1.0, 1.0
186624, 186634, 186788, 186649, 186749, 186557, 186734
186639, 186654, 186807, 186655, 186757, 186577, 186740
> Centro(chr2) 307
MSN4, SFL1, SFL1, STE12, SUT2, MATA1_01
1.0, 1.0, 1.0, 0.0475, 1.0, 0.4625
192034, 191829, 191887, 192189, 191987, 192146
192038, 191849, 191907, 192195, 192006, 192155
> Centro(chr2) 308
AZF1, CUP2, SFL1, STE12, STE12, TEC1, MATA1_01
1.0, 1.0, 1.0, 1.0, 1.0, 1.0, 1.0
192432, 192427, 192379, 192189, 192295, 192252, 192146
192440, 192437, 192399, 192195, 192301, 192259, 192155
> Centro(chr2) 309
ABF1, CRZ1, DAL82, HAP3, HAP4, HAP5, IME1, LEU3, MET32, MGA1, MSN4, MSN4, MSN4, MSN4, RAP1, REI1, RSC3, RSC3, RSC3, RSC3, RSC3, RSC30, RSC30, RSC30, STB5, STP1, STP2, STP2, STP2, STP2, STP2, STP2, SUT1, SUT1, TEA1, TEA1, TEA1, UGA3, UGA3, UME6, UME6, XBP1, XBP1, YDR520C, YJL103C, YKL222C, YLR278C, REPCAR1_01, REPCAR1_01, GAL4_01, ABF_C
1.0, 1.0, 1.0, 1.0, 1.0, 1.0, 0.795, 1.0, 1.0, 0.4, 1.0, 1.0, 1.0, 0.34, 1.0, 1.0, 1.0, 1.0, 1.0, 1.0, 1.0, 1.0, 1.0, 1.0, 0.085, 1.0, 1.0, 1.0, 1.0, 1.0, 1.0, 1.0, 1.0, 1.0, 0.905, 1.0, 1.0, 1.0, 1.0, 0.76, 1.0, 1.0, 1.0, 0.085, 1.0, 1.0, 1.0, 0.78, 1.0, 1.0, 1.0
193676, 193681, 193806, 193816, 193811, 193811, 193606, 193693, 193684, 193980, 193653, 193738, 193769, 193994, 193899, 193769, 193679, 193680, 193682, 193777, 193778, 193680, 193776, 193778, 194018, 193698, 193676, 193683, 193773, 193774, 193775, 193776, 193778, 193787, 193617, 193800, 193807, 193697, 193784, 193600, 193696, 193825, 193826, 194017, 193785, 193669, 193669, 193600, 193692, 193772, 193677
193691, 193689, 193814, 193830, 193825, 193825, 193613, 193702, 193690, 194000, 193657, 193742, 193773, 193998, 193908, 193775, 193685, 193686, 193688, 193783, 193784, 193687, 193783, 193785, 194025, 193705, 193695, 193702, 193792, 193793, 193794, 193795, 193784, 193793, 193624, 193807, 193814, 193704, 193791, 193612, 193708, 193831, 193832, 194026, 193795, 193677, 193676, 193616, 193708, 193794, 193691
> Centro(chr2) 310
ABF1, CST6, GCR2, LYS14, LYS14, MIG1, MIG1, MIG2, MIG3, NHP10, OAF1, OPI1, OPI1, RFX1, RSC3, SKN7, SKO1, STB4, STE12, SUT1, SUT1, TEA1, YRR1, ZMS1, ABF1_01, MIG1_01, ABF_C
1.0, 1.0, 0.0675, 1.0, 0.1425, 1.0, 1.0, 1.0, 1.0, 1.0, 1.0, 1.0, 1.0, 1.0, 1.0, 0.7725, 1.0, 0.2075, 1.0, 1.0, 0.7775, 1.0, 1.0, 1.0, 1.0, 1.0, 1.0
197751, 197749, 197892, 197638, 197884, 197534, 197649, 197533, 197533, 197648, 197534, 197545, 197645, 197664, 197533, 197822, 197747, 197878, 197781, 197533, 197821, 197534, 197534, 197533, 197749, 197525, 197752
197766, 197757, 197898, 197645, 197891, 197540, 197655, 197539, 197539, 197655, 197542, 197551, 197651, 197671, 197539, 197827, 197754, 197884, 197787, 197539, 197827, 197541, 197544, 197541, 197770, 197541, 197766
> Centro(chr2) 311
CBF1, INO2, MSN4, NDT80, REB1, RTG3, TEC1, TYE7, TYE7, ZMS1, PHO4_01
1.0, 1.0, 0.965, 1.0, 1.0, 1.0, 0.11, 1.0, 1.0, 0.965, 1.0
198182, 198182, 198337, 198098, 198130, 198176, 197943, 198182, 198183, 198335, 198180
198189, 198190, 198341, 198118, 198138, 198195, 197950, 198188, 198189, 198343, 198191
> Centro(chr2) 312
CAT8, ECM22, GCR1, GCR2, MET32, OAF1, REB1, SIP4
1.0, 0.5, 1.0, 1.0, 0.21, 1.0, 0.08, 0.5
198818, 198675, 198932, 198933, 198646, 198815, 198632, 198675
198823, 198681, 198939, 198939, 198652, 198823, 198640, 198681
> Centro(chr2) 313
ECM22, FKH1, FKH2, HSF1, MET32, MSN4, OAF1, REB1, RPN4, SIP4, ZMS1
1.0, 1.0, 1.0, 1.0, 1.0, 0.1925, 0.0075, 1.0, 1.0, 1.0, 0.1925
198675, 198453, 198459, 198527, 198646, 198337, 198815, 198632, 198606, 198675, 198335
198681, 198472, 198465, 198534, 198652, 198341, 198823, 198640, 198612, 198681, 198343
> Centro(chr2) 314
CIN5, CIN5, CST6, CST6, DAL82, GAT1, HAP5, TOD6, PDR8, REB1, RSC3, RSC3, RSC30, RSC30, TEA1, TEA1, YAP6, YNR063W
0.83, 1.0, 0.835, 0.845, 1.0, 1.0, 1.0, 1.0, 1.0, 1.0, 1.0, 1.0, 1.0, 1.0, 1.0, 1.0, 0.83, 1.0
195994, 196017, 195995, 195996, 196206, 196074, 196258, 196216, 196162, 196039, 196204, 196205, 196203, 196205, 196202, 196206, 195989, 196162
196003, 196026, 196003, 196004, 196214, 196081, 196272, 196236, 196169, 196047, 196210, 196211, 196210, 196212, 196209, 196213, 196008, 196169
> Centro(chr2) 315
AZF1, CST6, FKH2, MATA1
1.0, 1.0, 0.93, 0.88
195740, 195857, 195898, 195903
195748, 195865, 195904, 195909
> Centro(chr2) 316
MATA1, PHD1
1.0, 1.0
196615, 196540
196621, 196549
> Centro(chr2) 317
FKH2, GCR1, MAC1, GCR1_01
1.0, 1.0, 0.1775, 1.0
197054, 197119, 196854, 197119
197060, 197126, 196861, 197127
> Centro(chr2) 318
HSF1, MET28, MSN4, TOD6, REB1
1.0, 1.0, 1.0, 1.0, 1.0
201894, 201867, 202004, 201815, 201870
201901, 201872, 202008, 201835, 201878
> Centro(chr2) 319
AZF1, RIM101, STB5, STP4, TBF1, TEC1, HSF_02
1.0, 1.0, 1.0, 1.0, 1.0, 1.0, 1.0
203367, 203343, 203378, 203355, 203348, 203271, 203290
203375, 203349, 203385, 203363, 203355, 203278, 203304
> Centro(chr2) 320
ARO80, MIG2, MSN4, MSN4, MSN4, REI1, YML081W
1.0, 1.0, 1.0, 1.0, 1.0, 1.0, 1.0
206086, 205966, 205946, 205965, 206037, 205944, 205962
206106, 205972, 205950, 205969, 206041, 205950, 205970
> Centro(chr2) 321
FKH2, STP3, STP4, SWI4, SWI4, HSF_05, RAP1_C
1.0, 1.0, 1.0, 1.0, 1.0, 1.0, 1.0
207098, 207173, 207173, 207050, 207052, 207073, 207161
207104, 207181, 207181, 207057, 207059, 207087, 207174
> Centro(chr2) 322
ADR1, CAD1, MIG1, MIG2, MIG3, RME1, YAP3, YGR067C, YML081W, YPR022C, ZMS1
1.0, 1.0, 1.0, 1.0, 1.0, 1.0, 1.0, 1.0, 1.0, 1.0, 1.0
209369, 209270, 209369, 209370, 209370, 209309, 209288, 209369, 209369, 209370, 209368
209375, 209279, 209375, 209376, 209376, 209318, 209295, 209382, 209377, 209376, 209376
> Centro(chr2) 323
MSN4, RFX1, RME1, STE12, YAP3
1.0, 1.0, 1.0, 1.0, 1.0
212186, 212268, 212190, 212278, 212218
212190, 212275, 212199, 212284, 212225
> Centro(chr2) 324
CST6, EDS1, IME1, IME1, IME1, IME1, NDT80, PDR1, PDR1, PDR3, PDR3, RDR1, RDR1, STB5, SUT1, SUT2, MATA1_01, HSF_04
0.725, 1.0, 1.0, 1.0, 1.0, 1.0, 1.0, 1.0, 1.0, 1.0, 1.0, 1.0, 1.0, 1.0, 1.0, 1.0, 0.99, 1.0
217096, 217283, 217245, 217247, 217278, 217280, 217370, 217246, 217279, 217246, 217279, 217244, 217277, 217147, 217248, 217265, 217424, 217384
217104, 217291, 217252, 217254, 217285, 217287, 217390, 217253, 217286, 217253, 217286, 217251, 217284, 217154, 217254, 217284, 217433, 217398
> Centro(chr2) 325
ACE2, CST6, DOT6, STB5, STP2, STP2, SWI5
1.0, 0.515, 1.0, 0.01, 1.0, 1.0, 1.0
216864, 217096, 216894, 217147, 216892, 216893, 216863
216870, 217104, 216914, 217154, 216911, 216912, 216870
> Centro(chr2) 326
ABF1, GCR1, GCR2, MATALPHA2, MCM1, MSN4, YER130C, ABF1_01, MATA1_01, ABF_C
1.0, 1.0, 1.0, 1.0, 1.0, 1.0, 1.0, 1.0, 1.0, 1.0
216540, 216516, 216516, 216576, 216523, 216522, 216521, 216538, 216488, 216541
216555, 216523, 216522, 216584, 216534, 216526, 216529, 216559, 216497, 216555
> Centro(chr2) 327
GCR1, GCR2, MATA1, STB5, STE12, GCR1_01
1.0, 1.0, 0.31, 1.0, 1.0, 1.0
221151, 221151, 220932, 221102, 221191, 221150
221158, 221157, 220938, 221109, 221197, 221158
> Centro(chr2) 328
AZF1, CUP2, GCR2, MBP1::SWI6, MET31, MET32, MSN4, RPN4, RSC3, RSC30, SWI4, TEC1
0.35, 0.7, 0.67, 1.0, 1.0, 1.0, 1.0, 1.0, 1.0, 1.0, 1.0, 1.0
220814, 220778, 220417, 220748, 220493, 220495, 220475, 220495, 220600, 220601, 220746, 220490
220822, 220788, 220423, 220754, 220501, 220501, 220479, 220501, 220606, 220608, 220753, 220497
> Centro(chr2) 329
GCR1, GCR2, STB5, STE12, TEC1, GCR1_01, HSF_04
1.0, 1.0, 1.0, 1.0, 0.5, 1.0, 1.0
226735, 226735, 226686, 226775, 226935, 226734, 226867
226742, 226741, 226693, 226781, 226942, 226742, 226881
> Centro(chr2) 330
PHD1, RSC3, SOK2, SOK2, SUT1, TEA1, TEC1, ABF1_01, ABF_C
0.6675, 1.0, 1.0, 0.6725, 1.0, 1.0, 0.6025, 1.0, 1.0
227307, 227129, 227142, 227306, 227126, 227124, 226935, 227057, 227060
227316, 227135, 227152, 227316, 227132, 227131, 226942, 227078, 227074
> Centro(chr2) 331
CEP3, FKH2, PHD1, SOK2, STB4, STP3, STP4, SUT2, YLR278C
1.0, 1.0, 1.0, 1.0, 1.0, 1.0, 1.0, 1.0, 1.0
227446, 227561, 227307, 227306, 227447, 227496, 227496, 227403, 227409
227453, 227567, 227316, 227316, 227453, 227504, 227504, 227422, 227416
> Centro(chr2) 332
ADR1, YKL222C, YRM1, GCR1_01
1.0, 1.0, 1.0, 1.0
235342, 235195, 235195, 235316
235348, 235203, 235202, 235324
> Centro(chr2) 333
MAC1, MBP1, MBP1::SWI6, HSF_02
1.0, 0.0475, 0.0375, 1.0
235804, 236056, 236057, 235813
235811, 236062, 236063, 235827
> Centro(chr2) 334
GAL4, MBP1, MBP1::SWI6, MGA1, MIG1, TOD6, MIG1_01, HSF_03
1.0, 1.0, 1.0, 1.0, 1.0, 1.0, 1.0, 1.0
236135, 236056, 236057, 236076, 236069, 236140, 236068, 236244
236149, 236062, 236063, 236096, 236075, 236160, 236084, 236258
> Centro(chr2) 335
AZF1, TBP, REPCAR1_01
1.0, 1.0, 1.0
236920, 237029, 237003
236928, 237049, 237019
> Centro(chr2) 336
MSN4, SUT1, TEC1, YML081W, ZMS1
1.0, 1.0, 1.0, 1.0, 1.0
237606, 237591, 237631, 237603, 237604
237610, 237597, 237638, 237611, 237612
> Centro(chr2) 337
ABF1, AZF1, CEP3, MAC1, STB4, ABF1_01, ABF_C
1.0, 1.0, 1.0, 1.0, 1.0, 1.0, 1.0
238394, 238314, 238308, 238185, 238309, 238390, 238394
238409, 238322, 238315, 238192, 238315, 238411, 238408
> Centro(chr2) 338
GAT4, MATA1
1.0, 1.0
238632, 238872
238642, 238878
> Centro(chr2) 339
ADR1, CEP3, CHA4, EDS1, FHL1, MGA1, MIG1, MIG2, MIG3, PDR8, RGT1, RME1, RSC3, RSC3, RSC3, RSC30, RSC30, STB4, STP2, SUT1, SUT1, SUT1, SUT1, YAP7, YGR067C, YKL222C, YML081W, YNR063W, YPR196W, YPR196W, YRM1, YRR1, ZMS1
1.0, 1.0, 1.0, 1.0, 0.315, 1.0, 1.0, 1.0, 1.0, 1.0, 1.0, 0.495, 1.0, 1.0, 1.0, 1.0, 1.0, 1.0, 1.0, 1.0, 1.0, 1.0, 1.0, 1.0, 1.0, 1.0, 1.0, 1.0, 1.0, 1.0, 1.0, 1.0, 1.0
241550, 241526, 241556, 241528, 241332, 241619, 241550, 241551, 241551, 241557, 241527, 241349, 241551, 241553, 241554, 241552, 241554, 241526, 241513, 241551, 241553, 241554, 241556, 241607, 241550, 241556, 241550, 241557, 241528, 241547, 241557, 241557, 241549
241556, 241533, 241563, 241536, 241339, 241639, 241556, 241557, 241557, 241564, 241537, 241358, 241557, 241559, 241560, 241559, 241561, 241532, 241532, 241557, 241559, 241560, 241562, 241617, 241563, 241564, 241558, 241564, 241536, 241555, 241564, 241567, 241557
> Centro(chr2) 340
CEP3, EDS1, FKH1, FKH2, GIS1, MSN4, REB1, RGT1, STB4, SUT2, GAL4_01
1.0, 1.0, 1.0, 1.0, 1.0, 1.0, 1.0, 1.0, 1.0, 1.0, 1.0
242677, 242679, 242577, 242584, 242707, 242710, 242695, 242678, 242677, 242679, 242676
242684, 242687, 242596, 242590, 242715, 242714, 242703, 242688, 242683, 242698, 242698
> Centro(chr2) 341
CHA4, GCR1, GCR2, GCR1_01
1.0, 1.0, 1.0, 1.0
245684, 245820, 245820, 245819
245691, 245827, 245826, 245827
> Centro(chr2) 342
DAL82, DAL82, EDS1, LEU3, MCM1, PDR1, RGT1, ROX1, RSC3, RSC3, RSC30, RSC30, RSC30, RSC30, STP2, SUT1, SUT1, SUT1, TEA1, UGA3
1.0, 1.0, 0.23, 1.0, 1.0, 1.0, 0.23, 1.0, 1.0, 1.0, 1.0, 1.0, 1.0, 1.0, 1.0, 1.0, 1.0, 1.0, 1.0, 1.0
246783, 246785, 246557, 246656, 246648, 246666, 246556, 246928, 246788, 246789, 246664, 246666, 246787, 246789, 246754, 246665, 246789, 246791, 246786, 246790
246791, 246793, 246565, 246665, 246659, 246673, 246566, 246939, 246794, 246795, 246671, 246673, 246794, 246796, 246773, 246671, 246795, 246797, 246793, 246797
> Centro(chr2) 343
INO4, YLR278C
1.0, 1.0
248663, 248646
248671, 248653
> Centro(chr2) 344
ARG81, AZF1, CUP2, HSF1, MAC1, MET32, TOS8, GCN4_C
1.0, 0.09, 1.0, 1.0, 1.0, 0.3, 1.0, 1.0
252030, 252289, 252146, 252052, 252148, 252269, 252045, 252028
252037, 252297, 252156, 252059, 252155, 252275, 252052, 252037
> Centro(chr2) 345
AZF1, DAL80, FKH1, FKH1, HSF1, MATA1, MET32
1.0, 1.0, 1.0, 1.0, 1.0, 1.0, 1.0
252289, 252506, 252303, 252412, 252480, 252517, 252269
252297, 252512, 252322, 252431, 252487, 252523, 252275
> Centro(chr2) 346
ACE2, FKH1, FKH2, MBP1, MBP1::SWI6, MBP1::SWI6, SWI5
0.8725, 1.0, 1.0, 0.1225, 0.1225, 0.1325, 0.8775
251510, 251666, 251673, 251435, 251435, 251436, 251510
251516, 251685, 251679, 251441, 251441, 251442, 251517
> Centro(chr2) 347
ACE2, ADR1, AFT2, CAT8, CUP2, ECM22, GAT1, GCR1, GSM1, HSF1, MBP1, MBP1::SWI6, MBP1::SWI6, MIG1, MIG2, MIG3, PDR1, RFX1, RFX1, RSC3, SIP4, SWI5, TBS1, TEC1, YER184C, YGR067C, YJL103C, YJL103C, YLL054C, YML081W, YPR022C, YRM1, GAL4_01, HSF_03, GAL4_C
0.7375, 1.0, 1.0, 1.0, 0.6225, 1.0, 1.0, 1.0, 1.0, 1.0, 1.0, 1.0, 1.0, 1.0, 1.0, 1.0, 1.0, 0.5475, 1.0, 1.0, 1.0, 0.7325, 1.0, 1.0, 1.0, 1.0, 1.0, 1.0, 1.0, 1.0, 1.0, 0.9775, 1.0, 0.2925, 1.0
251510, 251353, 251375, 251290, 251144, 251289, 251223, 251199, 251284, 251198, 251435, 251435, 251436, 251353, 251352, 251352, 251381, 251138, 251412, 251318, 251289, 251510, 251403, 251385, 251288, 251346, 251286, 251287, 251286, 251351, 251352, 251181, 251391, 251109, 251390
251516, 251359, 251382, 251295, 251154, 251295, 251230, 251206, 251304, 251205, 251441, 251441, 251442, 251359, 251358, 251358, 251388, 251145, 251419, 251324, 251295, 251517, 251410, 251392, 251295, 251359, 251296, 251297, 251292, 251359, 251358, 251188, 251413, 251123, 251411
> Centro(chr2) 348
CUP2, FKH1, MBP1, RSC30
1.0, 1.0, 1.0, 1.0
255186, 255039, 255134, 255134
255196, 255058, 255140, 255141
> Centro(chr2) 349
CHA4, CIN5, ECM22, ECM22, EDS1, MSN4, RDR1, RGT1, SIP4, SIP4, SKN7, STP3, TEC1, UGA3, YAP1, YAP6, YAP6, YAP7, YER184C, YPR196W, GCN4_01, HSF_02
0.99, 1.0, 1.0, 1.0, 1.0, 0.775, 1.0, 1.0, 1.0, 1.0, 0.1, 1.0, 1.0, 1.0, 1.0, 1.0, 0.98, 1.0, 1.0, 1.0, 0.965, 0.695
254360, 254442, 254509, 254510, 254512, 254340, 254641, 254511, 254509, 254510, 254752, 254658, 254556, 254361, 254436, 254437, 254657, 254567, 254509, 254512, 254655, 254327
254367, 254451, 254515, 254516, 254520, 254344, 254648, 254521, 254515, 254516, 254757, 254666, 254563, 254368, 254455, 254456, 254676, 254577, 254516, 254520, 254681, 254341
> Centro(chr2) 350
AZF1, CEP3, CHA4, FKH1, FKH2, HAP4, IME1, MAC1, MCM1, MIG1, MIG2, MIG2, MIG3, MSN4, NHP10, PDR1, PUT3, PUT3, RPN4, RSC30, STB4, STB5, SUT1, SUT1, SWI4, TEA1, UGA3, YBR239C, YLL054C, YML081W, ZMS1
0.755, 1.0, 1.0, 1.0, 1.0, 0.935, 1.0, 1.0, 1.0, 1.0, 1.0, 1.0, 1.0, 1.0, 1.0, 1.0, 0.89, 0.87, 1.0, 0.87, 1.0, 1.0, 1.0, 1.0, 1.0, 1.0, 1.0, 1.0, 0.855, 1.0, 1.0
256181, 255952, 256010, 255901, 255907, 255847, 256007, 256033, 256000, 256011, 255863, 256010, 256010, 255862, 256010, 255888, 256168, 256170, 255868, 256170, 255952, 255878, 255890, 256010, 255887, 255891, 256009, 255952, 256172, 256009, 256010
256189, 255959, 256017, 255920, 255913, 255861, 256014, 256040, 256011, 256017, 255869, 256016, 256016, 255866, 256017, 255895, 256175, 256177, 255874, 256177, 255958, 255885, 255896, 256016, 255894, 255898, 256016, 255959, 256178, 256017, 256018
> Centro(chr2) 351
MATA1, AP1_C
1.0, 1.0
256782, 257021
256788, 257029
> Centro(chr2) 352
HSF1, INO2, MATA1, UME6, REPCAR1_01, HSF_05
1.0, 1.0, 1.0, 1.0, 0.995, 0.275
258978, 258914, 258849, 259124, 259124, 258752
258985, 258922, 258855, 259136, 259140, 258766
> Centro(chr2) 353
ABF1, ABF1, CHA4, DAL82, DAL82, IME1, MBP1, MBP1::SWI6, MET28, MET31, MET32, MET32, MGA1, RPN4, STE12, STP1, SUT1, UGA3, UGA3, UME6, ABF_C
1.0, 1.0, 0.8725, 0.7875, 1.0, 0.6675, 1.0, 1.0, 1.0, 1.0, 1.0, 1.0, 0.9875, 1.0, 1.0, 0.8425, 0.8375, 0.8625, 0.6475, 0.6325, 1.0
258148, 258185, 257989, 257980, 258230, 258335, 258097, 258096, 258161, 258236, 258162, 258236, 257994, 258236, 258282, 257986, 257986, 257988, 258337, 258336, 258148
258163, 258200, 257996, 257988, 258238, 258342, 258103, 258102, 258166, 258244, 258168, 258242, 258014, 258242, 258288, 257993, 257992, 257995, 258344, 258348, 258162
> Centro(chr2) 354
ABF1, ADR1, CBF1, DAL82, FKH1, FKH2, IME1, MET31, MET32, MIG2, MIG3, REB1, ROX1, RPN4, STE12, TYE7, TYE7, UGA3, UME6, YGR067C, YML081W, YPR022C, ZMS1, PHO4_01
0.245, 1.0, 1.0, 0.66, 0.235, 0.23, 1.0, 0.72, 0.71, 1.0, 1.0, 1.0, 0.255, 0.71, 1.0, 1.0, 1.0, 1.0, 1.0, 1.0, 1.0, 1.0, 1.0, 1.0
258185, 258416, 258408, 258230, 258635, 258642, 258335, 258236, 258236, 258415, 258415, 258510, 258637, 258236, 258282, 258408, 258409, 258337, 258336, 258409, 258414, 258415, 258415, 258406
258200, 258422, 258415, 258238, 258654, 258648, 258342, 258244, 258242, 258421, 258421, 258518, 258648, 258242, 258288, 258414, 258415, 258344, 258348, 258422, 258422, 258421, 258423, 258417
> Centro(chr2) 355
GCR1, GCR2, STB5, STE12, XBP1, XBP1, GCR1_01, HSF_04
1.0, 1.0, 1.0, 1.0, 1.0, 1.0, 1.0, 1.0
259692, 259692, 259643, 259732, 259812, 259813, 259691, 259824
259699, 259698, 259650, 259738, 259818, 259819, 259699, 259838
> Centro(chr2) 356
GCR1, GCR2, STB5, STE12, XBP1, XBP1, GCR1_01, HSF_04
1.0, 1.0, 1.0, 1.0, 1.0, 1.0, 1.0, 1.0
265277, 265277, 265228, 265317, 265397, 265398, 265276, 265409
265284, 265283, 265235, 265323, 265403, 265404, 265284, 265423
> Centro(chr2) 357
CRZ1, MET28, MET4, RPN4, STB5, TBS1, MATA1_01
1.0, 1.0, 1.0, 1.0, 0.85, 1.0, 1.0
266063, 266020, 266018, 266062, 266184, 265916, 265989
266071, 266025, 266025, 266068, 266191, 265923, 265998
> Centro(chr2) 358
GCR2, MBP1, MET31, MET32, RPN4, TBP, STB5
1.0, 1.0, 1.0, 1.0, 1.0, 1.0, 0.115
266443, 266355, 266402, 266402, 266402, 266488, 266184
266449, 266361, 266410, 266408, 266408, 266508, 266191
> Centro(chr2) 359
AFT1, AFT2, CST6, MSN4, PUT3, PUT3, STB3, YML081W, ZMS1
1.0, 1.0, 1.0, 1.0, 1.0, 1.0, 1.0, 1.0, 1.0
267529, 267537, 267514, 267434, 267539, 267541, 267416, 267431, 267432
267549, 267544, 267522, 267438, 267546, 267548, 267436, 267439, 267440
> Centro(chr2) 360
ABF1, ACE2, DAL82, IME1, MSN4, RDS1, RDS1, RSC3, RSC30, SWI5, YGR067C, YLL054C, YLL054C, YML081W, ZMS1, ABF1_01, ABF_C
1.0, 1.0, 0.2425, 1.0, 1.0, 1.0, 1.0, 1.0, 1.0, 1.0, 1.0, 1.0, 1.0, 1.0, 1.0, 1.0, 1.0
270058, 270055, 269873, 270079, 270166, 270120, 270121, 270062, 270062, 270055, 270165, 270120, 270121, 270165, 270164, 270056, 270059
270073, 270061, 269881, 270086, 270170, 270126, 270127, 270068, 270069, 270062, 270178, 270126, 270127, 270173, 270172, 270077, 270073
> Centro(chr2) 361
ARG81, CBF1, DAL82, INO2, MBP1::SWI6, RTG3, STB3, TYE7, TYE7, YAP3, GCN4_C
1.0, 1.0, 1.0, 1.0, 1.0, 1.0, 1.0, 1.0, 1.0, 1.0, 1.0
269771, 269733, 269873, 269733, 269716, 269727, 269675, 269733, 269734, 269631, 269771
269778, 269740, 269881, 269741, 269722, 269746, 269695, 269739, 269740, 269638, 269780
> Centro(chr2) 362
CEP3, EDS1, MATA1, MSN4, MSN4, SFP1, STB4, YML081W, ZMS1, HSF_02
1.0, 1.0, 1.0, 1.0, 1.0, 0.98, 1.0, 1.0, 1.0, 1.0
270867, 270864, 270874, 270683, 270713, 270934, 270868, 270712, 270711, 270681
270874, 270872, 270880, 270687, 270717, 270954, 270874, 270720, 270719, 270695
> Centro(chr2) 363
ABF2, AZF1, CUP9, CUP9, MET31, MET32, MET4, MSN4, REB1, RPN4, THI2, YAP3, ZMS1
1.0, 0.84, 1.0, 1.0, 1.0, 1.0, 1.0, 1.0, 0.77, 1.0, 1.0, 1.0, 1.0
274026, 274221, 274073, 274104, 274158, 274160, 274157, 274031, 273882, 274160, 274034, 273982, 274029
274032, 274229, 274081, 274112, 274166, 274166, 274164, 274035, 273890, 274166, 274048, 273989, 274037
> Centro(chr2) 364
EDS1, FKH1, FKH2, GAL4, GAL4, IME1, MSN4, MSN4, NRG1, PDR1, STB3, STP1, SUT1, SUT2, YLR278C, YML081W, REPCAR1_01, GAL4_01, GAL4_01, GAL4_01, GAL4_C, GAL4_C, GAL4_C, GAL4_C
1.0, 0.375, 0.38, 0.85, 1.0, 1.0, 1.0, 1.0, 1.0, 1.0, 1.0, 1.0, 1.0, 1.0, 1.0, 1.0, 1.0, 0.79, 0.86, 1.0, 0.845, 0.875, 1.0, 1.0
275866, 276078, 276084, 275703, 275790, 275992, 275864, 275878, 275724, 275993, 275927, 275995, 275992, 275984, 275990, 275877, 275989, 275693, 275700, 275787, 275699, 275702, 275786, 275789
275874, 276097, 276090, 275717, 275804, 275999, 275868, 275882, 275743, 276000, 275947, 276002, 275998, 276003, 275997, 275885, 276005, 275715, 275722, 275809, 275720, 275723, 275807, 275810
> Centro(chr2) 365
ADR1, FHL1, FHL1, GAL4, GAL4, GAL4, GAL4, GAL4, IME1, MBP1, MBP1::SWI6, MIG1, MIG2, MIG3, RSC3, STE12, STP1, STP2, STP2, UGA3, UME6, YAP7, YGR067C, YLL054C, YML081W, YPR022C, REPCAR1_01, GAL4_01, GAL4_01, GAL4_01, GAL4_01, MIG1_01, GAL4_C, GAL4_C, GAL4_C, GAL4_C, GAL4_C, GAL4_C
1.0, 0.1375, 1.0, 1.0, 1.0, 1.0, 1.0, 1.0, 1.0, 1.0, 1.0, 1.0, 1.0, 1.0, 1.0, 1.0, 1.0, 1.0, 1.0, 1.0, 1.0, 0.4375, 1.0, 1.0, 1.0, 1.0, 1.0, 1.0, 1.0, 1.0, 1.0, 0.5775, 1.0, 1.0, 1.0, 1.0, 1.0, 1.0
278750, 278394, 278620, 278587, 278589, 278605, 278607, 278669, 278579, 278641, 278642, 278750, 278751, 278751, 278669, 278651, 278670, 278664, 278665, 278577, 278573, 278835, 278750, 278587, 278750, 278751, 278573, 278565, 278584, 278602, 278666, 278818, 278567, 278583, 278586, 278601, 278604, 278668
278756, 278401, 278627, 278601, 278603, 278619, 278621, 278683, 278586, 278647, 278648, 278756, 278757, 278757, 278675, 278657, 278677, 278683, 278684, 278584, 278585, 278845, 278763, 278593, 278758, 278757, 278589, 278587, 278606, 278624, 278688, 278834, 278588, 278604, 278607, 278622, 278625, 278689
> Centro(chr2) 366
EDS1, OPI1, RGT1, STB3, TEC1, MCM1_01, HSF_02, HSF_03
0.1875, 1.0, 0.1875, 0.4475, 1.0, 0.1225, 1.0, 1.0
281172, 281399, 281171, 281192, 281409, 281162, 281427, 281391
281180, 281405, 281181, 281212, 281416, 281177, 281441, 281405
> Centro(chr2) 367
ADR1, EDS1, EDS1, MIG1, MIG2, MIG3, MIG3, NHP10, PDR1, RGT1, RGT1, RIM101, SIP4, STB3, YER184C, YGR067C, YJL103C, YPR022C, MIG1_01, MCM1_01
1.0, 1.0, 0.8425, 1.0, 1.0, 1.0, 1.0, 1.0, 1.0, 1.0, 0.8425, 1.0, 1.0, 0.5825, 1.0, 1.0, 1.0, 1.0, 1.0, 0.9075
280889, 281004, 281172, 280889, 280888, 280888, 281009, 281009, 281009, 281003, 281171, 280936, 281009, 281192, 281008, 280882, 281007, 280888, 281001, 281162
280895, 281012, 281180, 280895, 280894, 280894, 281015, 281016, 281016, 281013, 281181, 280942, 281015, 281212, 281015, 280895, 281017, 280894, 281017, 281177
> Centro(chr2) 368
MGA1, SWI4, MATA1_01
1.0, 1.0, 0.485
283550, 283676, 283354
283570, 283683, 283363
> Centro(chr2) 369
HAC1, SFP1, YAP3
1.0, 1.0, 1.0
284280, 284405, 284282
284287, 284425, 284289
> Centro(chr2) 370
ADR1, AFT2, ARO80, AZF1, MIG1, MIG1, MIG2, MIG3, MIG3, MSN4, NHP10, PUT3, PUT3, SIP4, TEC1, UGA3, YER130C, YGR067C, YML081W, YPR022C, REPCAR1_01, MATA1_01, MIG1_01, PHO4_01
1.0, 1.0, 1.0, 1.0, 1.0, 1.0, 1.0, 1.0, 1.0, 0.0375, 1.0, 1.0, 1.0, 1.0, 0.1775, 1.0, 0.0475, 1.0, 1.0, 1.0, 1.0, 1.0, 1.0, 1.0
289174, 289176, 289122, 289279, 289131, 289174, 289173, 289130, 289173, 289419, 289130, 289128, 289130, 289130, 288939, 289097, 289416, 289167, 289172, 289173, 289093, 289223, 289165, 289058
289180, 289183, 289142, 289287, 289137, 289180, 289179, 289136, 289179, 289423, 289137, 289135, 289137, 289136, 288946, 289104, 289424, 289180, 289180, 289179, 289109, 289232, 289181, 289069
> Centro(chr2) 371
AZF1, HAP1, INO2, MATA1, MBP1::SWI6, MBP1::SWI6, MET32, OAF1, PDR8, RAP1, REB1, SOK2, TBP, SPT23, YDR520C, YNR063W, YRM1, YRR1, HAP234_01
0.245, 1.0, 0.965, 0.115, 0.755, 0.765, 1.0, 1.0, 1.0, 1.0, 1.0, 1.0, 1.0, 0.07, 1.0, 1.0, 1.0, 1.0, 0.7
288585, 288385, 288513, 288599, 288186, 288187, 288366, 288384, 288384, 288221, 288494, 288223, 288348, 288117, 288384, 288384, 288384, 288384, 288176
288593, 288392, 288521, 288605, 288192, 288193, 288372, 288392, 288391, 288230, 288502, 288233, 288368, 288124, 288393, 288391, 288391, 288394, 288191
> Centro(chr2) 372
ACE2, AZF1, CIN5, HAP1, INO2, MATA1, OAF1, PDR8, PDR8, REB1, STB5, YDR520C, YNR063W, YRM1, YRR1
0.455, 1.0, 0.4, 0.06, 1.0, 1.0, 0.055, 0.05, 1.0, 1.0, 1.0, 0.06, 0.05, 0.05, 0.065
288834, 288585, 288838, 288385, 288513, 288599, 288384, 288384, 288629, 288494, 288711, 288384, 288384, 288384, 288384
288840, 288593, 288847, 288392, 288521, 288605, 288392, 288391, 288636, 288502, 288718, 288393, 288391, 288391, 288394
> Centro(chr2) 373
AZF1, FKH2, MAC1, YRR1, HSF_02
1.0, 1.0, 0.965, 1.0, 1.0
290359, 290502, 290348, 290510, 290577
290367, 290508, 290355, 290520, 290591
> Centro(chr2) 374
ABF1, ACE2, MATA1, PDR8, SFP1, SFP1, SFP1, STB3, STB3, STB3, YPR196W, ABF1_01, HSF_03, HSF_04, ABF_C
1.0, 1.0, 1.0, 1.0, 1.0, 1.0, 1.0, 1.0, 1.0, 1.0, 1.0, 1.0, 1.0, 1.0, 1.0
292145, 292064, 292137, 292157, 292075, 292076, 292077, 292073, 292080, 292090, 292158, 292143, 292256, 292107, 292146
292160, 292070, 292143, 292164, 292095, 292096, 292097, 292093, 292100, 292110, 292166, 292164, 292270, 292121, 292160
> Centro(chr2) 375
CIN5, DAL80, FKH1, GCR2, MBP1, MSN4, RSC3, SRD1, YAP3, YAP3, YAP7, HSF_03
1.0, 1.0, 0.905, 1.0, 1.0, 0.17, 1.0, 1.0, 1.0, 1.0, 0.61, 0.09
292413, 292636, 292654, 292501, 292372, 292735, 292373, 292554, 292414, 292453, 292688, 292256
292422, 292642, 292673, 292507, 292378, 292739, 292379, 292561, 292421, 292460, 292698, 292270
> Centro(chr2) 376
STB4, YPR013C
1.0, 1.0
294388, 294383
294394, 294391
> Centro(chr2) 377
AFT1, FKH1, SRD1
1.0, 1.0, 1.0
296053, 296110, 296078
296073, 296129, 296085
> Centro(chr2) 378
ABF1, FHL1, FKH1, FKH2, HSF1, INO2, INO4, MATALPHA2, MCM1, PDR8, RIM101, SOK2, STB3, TOS8, ABF_C
1.0, 1.0, 1.0, 1.0, 0.66, 1.0, 1.0, 1.0, 0.94, 0.75, 1.0, 1.0, 1.0, 1.0, 1.0
297938, 297810, 298077, 297870, 297758, 297897, 297897, 298069, 297784, 298117, 297800, 298030, 297909, 297951, 297938
297953, 297817, 298096, 297876, 297765, 297905, 297905, 298077, 297795, 298124, 297806, 298040, 297929, 297958, 297952
> Centro(chr2) 379
ABF1, CST6, FHL1, SFP1, STB3, ABF1_01, ABF_C
1.0, 1.0, 1.0, 1.0, 1.0, 1.0, 1.0
299982, 299985, 299996, 300009, 300006, 299980, 299983
299997, 299993, 300003, 300029, 300026, 300001, 299997
> Centro(chr2) 380
MIG1, MIG2, MIG3, SUT1, YGR067C, YML081W, ZMS1
1.0, 1.0, 1.0, 1.0, 1.0, 1.0, 1.0
301450, 301451, 301451, 301451, 301450, 301450, 301449
301456, 301457, 301457, 301457, 301463, 301458, 301457
> Centro(chr2) 381
ARG81, STP3
1.0, 1.0
301825, 301830
301832, 301838
> Centro(chr2) 382
MBP1::SWI6, REB1, STB3, SWI4
1.0, 1.0, 1.0, 1.0
304858, 304836, 304715, 304856
304864, 304844, 304735, 304863
> Centro(chr2) 383
AZF1, CHA4, TOD6, DOT6, REB1, SFP1, SFP1, SFP1, STB3, STB4, UGA3, YPR196W
1.0, 1.0, 1.0, 1.0, 1.0, 1.0, 1.0, 1.0, 1.0, 1.0, 1.0, 1.0
306127, 306096, 306036, 306036, 306160, 306082, 306083, 306084, 306080, 306114, 306097, 306093
306135, 306103, 306056, 306056, 306168, 306102, 306103, 306104, 306100, 306120, 306104, 306101
> Centro(chr2) 384
CHA4, RDR1, RSC3, RSC3, YRR1, MATA1_01
1.0, 1.0, 1.0, 1.0, 1.0, 1.0
308862, 308654, 308789, 308790, 308863, 308762
308869, 308661, 308795, 308796, 308873, 308771
> Centro(chr2) 385
ACE2, MSN4, REB1, RPN4, SUT1, YDR026C, YPR013C
1.0, 1.0, 1.0, 1.0, 1.0, 1.0, 1.0
307085, 307057, 307076, 307095, 307080, 307076, 306962
307091, 307061, 307084, 307101, 307086, 307085, 306970
> Centro(chr2) 386
AFT2, AZF1, CUP2, DAL80, EDS1, GCR1, GCR2, RAP1, RGT1, STB5, RAP1_C
1.0, 1.0, 1.0, 1.0, 1.0, 1.0, 1.0, 1.0, 1.0, 1.0, 1.0
308057, 308259, 308175, 308242, 308321, 308040, 308040, 308059, 308320, 308212, 308057
308064, 308267, 308185, 308248, 308329, 308047, 308046, 308068, 308330, 308219, 308070
> Centro(chr2) 387
PHD1, RSC3, RSC3, RSC30, SFP1, SOK2, SOK2, SWI4, SWI4
0.16, 1.0, 1.0, 1.0, 1.0, 0.165, 0.155, 1.0, 1.0
307708, 307475, 307476, 307474, 307458, 307707, 307708, 307477, 307485
307717, 307481, 307482, 307481, 307478, 307717, 307718, 307484, 307492
> Centro(chr2) 388
ACE2, AFT2, DAL82, GCR1, GCR2, MATA1, PHD1, RAP1, SOK2, SOK2, SWI5, TEA1, HSF_02, RAP1_C
1.0, 0.175, 1.0, 0.345, 0.35, 1.0, 1.0, 0.145, 1.0, 1.0, 1.0, 1.0, 1.0, 0.145
307825, 308057, 307854, 308040, 308040, 307873, 307708, 308059, 307707, 307708, 307825, 307850, 307795, 308057
307831, 308064, 307862, 308047, 308046, 307879, 307717, 308068, 307717, 307718, 307832, 307857, 307809, 308070
> Centro(chr2) 389
LEU3, SUT1, YPR022C, PHO4_01, HSF_05
1.0, 1.0, 1.0, 1.0, 1.0
310470, 310474, 310412, 310412, 310363
310479, 310480, 310418, 310423, 310377
> Centro(chr2) 390
ADR1, ARG81, FKH1, GIS1, HSF1, MATA1, MATA1, MSN4, SPT23, TBF1, YER130C, HSF_03, HSF_05, AP1_C
1.0, 0.9, 1.0, 1.0, 1.0, 1.0, 1.0, 1.0, 0.98, 1.0, 1.0, 0.805, 1.0, 0.895
311644, 311828, 311675, 311668, 311802, 311524, 311533, 311669, 311820, 311655, 311668, 311495, 311557, 311828
311650, 311835, 311694, 311676, 311809, 311530, 311539, 311673, 311827, 311662, 311676, 311509, 311571, 311836
> Centro(chr2) 391
CAT8, DAL82, GSM1, SIP4, STE12, YAP3, YER184C, YJL103C, YLR278C
1.0, 1.0, 1.0, 1.0, 1.0, 1.0, 1.0, 1.0, 1.0
315034, 315181, 315030, 315034, 314926, 315150, 315034, 315033, 315032
315039, 315189, 315050, 315040, 314932, 315157, 315041, 315043, 315039
> Centro(chr2) 392
CBF1, DAL82, FKH2, HAP3, HAP4, HAP5, TYE7, TYE7, YAP3, YJL103C, YJL103C, HAP234_01
1.0, 0.5075, 0.8125, 1.0, 1.0, 1.0, 1.0, 1.0, 0.1925, 1.0, 1.0, 1.0
315365, 315181, 315550, 315374, 315379, 315379, 315365, 315366, 315150, 315435, 315436, 315375
315372, 315189, 315556, 315388, 315393, 315393, 315371, 315372, 315157, 315445, 315446, 315390
> Centro(chr2) 393
CUP9, FKH1, FKH2, STE12, STE12
1.0, 1.0, 1.0, 0.18, 1.0
316759, 316922, 316928, 316563, 316795
316767, 316941, 316934, 316569, 316801
> Centro(chr2) 394
CIN5, SWI4
1.0, 1.0
318033, 318113
318042, 318120
> Centro(chr2) 395
AZF1, MATA1, MBP1::SWI6, RPN4, STB3, SWI4
1.0, 1.0, 1.0, 1.0, 1.0, 1.0
321707, 321772, 321696, 321814, 321832, 321694
321715, 321778, 321702, 321820, 321852, 321701
> Centro(chr2) 396
ARG81, CEP3, CRZ1, EDS1, GCN4, RGT1, RME1, STB4, STB5, STP1, STP2, YPR196W, GCN4_01, AP1_C, GCN4_C
1.0, 1.0, 1.0, 1.0, 1.0, 1.0, 1.0, 1.0, 0.115, 1.0, 1.0, 1.0, 1.0, 1.0, 1.0
324300, 324203, 324181, 324200, 324294, 324199, 324156, 324204, 323965, 324276, 324270, 324200, 324291, 324300, 324298
324307, 324210, 324189, 324208, 324314, 324209, 324165, 324210, 323972, 324283, 324289, 324208, 324317, 324308, 324307
> Centro(chr2) 397
ADR1, ARO80, GIS1, MET28, MSN4, MSN4, NDT80, RAP1, RDR1, RPN4, SFL1, STP3, STP4, YER130C, YER130C
0.56, 0.12, 1.0, 1.0, 1.0, 1.0, 1.0, 0.105, 1.0, 0.23, 1.0, 1.0, 1.0, 1.0, 1.0
326380, 326805, 326572, 326650, 326526, 326575, 326511, 326333, 326658, 326347, 326714, 326655, 326655, 326523, 326572
326386, 326825, 326580, 326655, 326530, 326579, 326531, 326342, 326665, 326353, 326734, 326663, 326663, 326531, 326580
> Centro(chr2) 398
ADR1, ARO80, ARO80, FKH2, HSF1, RAP1, RPN4, SFL1, STE12, TEC1
0.73, 1.0, 1.0, 1.0, 1.0, 1.0, 1.0, 1.0, 1.0, 1.0
326380, 326223, 326290, 326086, 326175, 326333, 326347, 326169, 326162, 326171
326386, 326243, 326310, 326092, 326182, 326342, 326353, 326189, 326168, 326178
> Centro(chr2) 399
ADR1, CIN5, GCR2, MGA1, NHP6A, YAP3
0.405, 1.0, 1.0, 1.0, 0.885, 1.0
327359, 327567, 327497, 327622, 327723, 327568
327365, 327576, 327503, 327642, 327743, 327575
> Centro(chr2) 400
ADR1, CIN5, GCR1, GCR2, GCR2, SPT23, STE12, XBP1, XBP1, HSF_04, HSF_05
1.0, 1.0, 1.0, 1.0, 0.33, 0.495, 1.0, 1.0, 1.0, 1.0, 1.0
327359, 327144, 327180, 327180, 327497, 327079, 327220, 327299, 327300, 327311, 327276
327365, 327153, 327187, 327186, 327503, 327086, 327226, 327305, 327306, 327325, 327290
> Centro(chr2) 401
ARO80, CIN5, HMRA2, MSN4, NRG1, SFL1, SPT23, YBR239C, ZMS1, MATA1_01
1.0, 0.2775, 1.0, 1.0, 1.0, 0.4775, 0.9375, 1.0, 1.0, 1.0
326805, 327144, 326826, 326983, 326855, 326714, 327079, 326864, 326981, 327025
326825, 327153, 326833, 326987, 326874, 326734, 327086, 326871, 326989, 327034
> Centro(chr2) 402
AZF1, FHL1, NDT80, RDS2, SFP1
1.0, 1.0, 1.0, 1.0, 1.0
330451, 330351, 330440, 330319, 330340
330459, 330358, 330460, 330325, 330360
> Centro(chr2) 403
AFT2, ARO80, MSN4, SRD1, YAP7, YML081W, YPR013C, ZMS1
1.0, 1.0, 1.0, 1.0, 1.0, 1.0, 1.0, 1.0
331710, 331628, 331621, 331587, 331689, 331618, 331651, 331619
331717, 331648, 331625, 331594, 331699, 331626, 331659, 331627
> Centro(chr2) 404
CUP2, FHL1, FHL1, PHD1, RAP1, RAP1, TEA1, TEA1, TEC1, RAP1_C, RAP1_C
0.875, 1.0, 0.82, 1.0, 1.0, 1.0, 1.0, 1.0, 1.0, 1.0, 1.0
332704, 332587, 332711, 332521, 332526, 332542, 332645, 332675, 332469, 332524, 332540
332714, 332594, 332718, 332530, 332535, 332551, 332652, 332682, 332476, 332537, 332553
> Centro(chr2) 405
EDS1, MAC1, MET32, PDR8, RGT1, RIM101, YPR196W
1.0, 1.0, 1.0, 1.0, 1.0, 1.0, 1.0
333263, 333207, 333280, 333137, 333262, 333236, 333138
333271, 333214, 333286, 333144, 333272, 333242, 333146
> Centro(chr2) 406
AZF1, ECM22, ECM22, LYS14, MBP1::SWI6, RGT1, SIP4, SIP4, YDR520C, YER184C, YER184C
1.0, 1.0, 1.0, 1.0, 1.0, 1.0, 1.0, 1.0, 1.0, 1.0, 1.0
334242, 334378, 334379, 334380, 334328, 334373, 334378, 334379, 334380, 334257, 334378
334250, 334384, 334385, 334387, 334334, 334383, 334384, 334385, 334389, 334264, 334385
> Centro(chr2) 407
ABF1, ASH1, AZF1, AZF1, MBP1::SWI6, SPT23, STP1, STP2, STP2, STP2, SUT1, YER184C, ABF1_01, ABF_C
1.0, 0.93, 0.775, 0.915, 0.065, 1.0, 1.0, 1.0, 1.0, 1.0, 1.0, 0.77, 1.0, 1.0
334028, 333926, 333911, 334242, 334328, 334125, 334085, 334078, 334079, 334080, 334086, 334257, 334026, 334029
334043, 333935, 333919, 334250, 334334, 334132, 334092, 334097, 334098, 334099, 334092, 334264, 334047, 334043
> Centro(chr2) 408
CBF1, CEP3, EDS1, MATA1, MET28, NRG1, REB1, REB1, RGT1, RPN4, STB4, TYE7, TYE7, YPR196W, HSF_04
1.0, 1.0, 1.0, 1.0, 0.7925, 1.0, 0.8675, 1.0, 1.0, 1.0, 1.0, 1.0, 1.0, 1.0, 1.0
337105, 337119, 337116, 337148, 336935, 337022, 336941, 337079, 337115, 337050, 337120, 337105, 337106, 337116, 337125
337112, 337126, 337124, 337154, 336940, 337041, 336949, 337087, 337125, 337056, 337126, 337111, 337112, 337124, 337139
> Centro(chr2) 409
ADR1, ADR1, CHA4, CRZ1, CUP9, MATA1, MET32, MET32, MIG1, MIG1, MIG2, MIG2, MIG3, MIG3, MSN4, NHP10, NRG1, RPN4, STP2, SUT1, YER130C, YGR067C, YGR067C, YML081W, YPR022C, YPR196W, ZMS1, MIG1_01
1.0, 1.0, 1.0, 1.0, 1.0, 1.0, 1.0, 1.0, 1.0, 1.0, 1.0, 1.0, 1.0, 1.0, 1.0, 1.0, 1.0, 1.0, 1.0, 1.0, 1.0, 1.0, 1.0, 1.0, 1.0, 1.0, 1.0, 1.0
338517, 338542, 338542, 338543, 338486, 338488, 338417, 338546, 338517, 338542, 338518, 338543, 338518, 338543, 338406, 338542, 338604, 338546, 338535, 338543, 338403, 338517, 338542, 338542, 338518, 338594, 338541, 338516
338523, 338548, 338549, 338551, 338494, 338494, 338423, 338552, 338523, 338548, 338524, 338549, 338524, 338549, 338410, 338549, 338623, 338552, 338554, 338549, 338411, 338530, 338555, 338550, 338524, 338602, 338549, 338532
> Centro(chr2) 410
AZF1, CRZ1, CRZ1, HSF1, MET32, MGA1, MSN4, RDR1, RPN4, HSF_02, HSF_02
1.0, 1.0, 1.0, 1.0, 1.0, 1.0, 1.0, 1.0, 1.0, 1.0, 1.0
339449, 339360, 339496, 339539, 339359, 339402, 339501, 339469, 339359, 339459, 339464
339457, 339368, 339504, 339546, 339365, 339422, 339505, 339476, 339365, 339473, 339478
> Centro(chr2) 411
ASH1, GCR1, GCR2, MSN4, REB1, RGT1, RIM101, YDR026C, GCR1_01
1.0, 1.0, 1.0, 1.0, 1.0, 1.0, 1.0, 1.0, 1.0
340863, 340848, 340849, 340853, 340868, 340868, 340893, 340867, 340848
340872, 340855, 340855, 340857, 340876, 340878, 340899, 340876, 340856
> Centro(chr2) 412
MATA1, MCM1, STB4, STE12, TEC1, MCM1_01
1.0, 1.0, 1.0, 1.0, 1.0, 1.0
341301, 341260, 341333, 341319, 341170, 341257
341307, 341271, 341339, 341325, 341177, 341272
> Centro(chr2) 413
ASH1, CAT8, CHA4, GAL4, GCR1, GCR2, GIS1, HAP4, MATA1, MCM1, MSN4, OAF1, TOD6, DOT6, RDR1, RDR1, REB1, RGT1, ROX1, TEA1, XBP1, YAP7, YDR520C, YLR278C, YRM1, GCR1_01, GAL4_01, GAL4_C
1.0, 1.0, 0.74, 1.0, 1.0, 1.0, 1.0, 1.0, 1.0, 1.0, 1.0, 1.0, 1.0, 1.0, 0.36, 0.74, 0.815, 1.0, 0.57, 1.0, 0.855, 1.0, 1.0, 1.0, 0.35, 1.0, 1.0, 1.0
342600, 342402, 342715, 342392, 342640, 342640, 342564, 342542, 342533, 342598, 342565, 342399, 342593, 342593, 342325, 342715, 342370, 342397, 342730, 342392, 342375, 342614, 342398, 342400, 342324, 342639, 342387, 342386
342609, 342407, 342722, 342406, 342647, 342646, 342572, 342556, 342539, 342609, 342569, 342407, 342613, 342613, 342332, 342722, 342378, 342407, 342741, 342399, 342381, 342624, 342407, 342407, 342331, 342647, 342409, 342407
> Centro(chr2) 414
AFT2, ASH1, CEP3, MBP1::SWI6, MCM1, MIG3, NHP10, PDR1, PUT3, PUT3, RFX1, RPN4, SIP4, STB4, YJL103C, REPCAR1_01, REPCAR1_01
1.0, 1.0, 0.065, 1.0, 1.0, 1.0, 1.0, 1.0, 1.0, 1.0, 1.0, 1.0, 1.0, 0.06, 1.0, 1.0, 1.0
341696, 341700, 341896, 341734, 341744, 341649, 341648, 341648, 341648, 341650, 341656, 341654, 341649, 341897, 341648, 341648, 341707
341703, 341709, 341903, 341740, 341755, 341655, 341655, 341655, 341655, 341657, 341663, 341660, 341655, 341903, 341658, 341664, 341723
> Centro(chr2) 415
ABF1, CEP3, CIN5, EDS1, MATA1, MCM1, RGT1, SKN7, STB4, TEC1, YPR196W, ABF1_01, ABF_C
1.0, 0.79, 1.0, 0.935, 1.0, 0.29, 0.935, 1.0, 0.795, 0.67, 0.935, 1.0, 1.0
342132, 341896, 342066, 341910, 342150, 342286, 341909, 342115, 341897, 342250, 341910, 342130, 342133
342147, 341903, 342075, 341918, 342156, 342297, 341919, 342120, 341903, 342257, 341918, 342151, 342147
> Centro(chr2) 416
MET32, SFL1, MATA1_01, RAP1_C
1.0, 1.0, 1.0, 1.0
344318, 344163, 344150, 344383
344324, 344183, 344159, 344396
> Centro(chr2) 417
MET32, RSC3, RAP1_C
0.06, 1.0, 0.745
344318, 344562, 344383
344324, 344568, 344396
> Centro(chr2) 418
CAT8, CAT8, CUP2, ECM22, ECM22, GIS1, MGA1, MSN4, RSC3, RSC3, RSC30, SIP4, SIP4, SUT1, UGA3, YER130C, YER184C, YJL103C, YJL103C, HSF_03
1.0, 1.0, 1.0, 1.0, 1.0, 0.705, 0.635, 0.695, 1.0, 1.0, 1.0, 1.0, 1.0, 1.0, 1.0, 0.705, 1.0, 1.0, 1.0, 0.415
347518, 347520, 347706, 347518, 347519, 347751, 347379, 347754, 347658, 347659, 347657, 347518, 347519, 347658, 347625, 347751, 347518, 347516, 347517, 347777
347523, 347525, 347716, 347524, 347525, 347759, 347399, 347758, 347664, 347665, 347664, 347524, 347525, 347664, 347632, 347759, 347525, 347526, 347527, 347791
> Centro(chr2) 419
CEP3, CUP2, EDS1, LYS14, MET31, MET32, MGA1, RGT1, RPN4, STB4, UGA3, YBR239C, REPCAR1_01
0.87, 1.0, 1.0, 1.0, 1.0, 1.0, 1.0, 1.0, 1.0, 0.865, 1.0, 1.0, 1.0
349749, 349532, 349588, 349587, 349462, 349464, 349658, 349587, 349464, 349750, 349466, 349586, 349461
349756, 349542, 349596, 349594, 349470, 349470, 349678, 349597, 349470, 349756, 349473, 349593, 349477
> Centro(chr2) 420
ADR1, AFT2, CUP2, HAP3, HSF1, MET32, MIG1, MIG2, MIG3, PHD1, RDS1, SOK2, STE12, YGR067C, YLL054C, YLL054C, YPR022C
1.0, 0.15, 1.0, 1.0, 1.0, 1.0, 1.0, 1.0, 1.0, 1.0, 1.0, 1.0, 1.0, 1.0, 1.0, 1.0, 1.0
350177, 350339, 350228, 349967, 350051, 349986, 350177, 350178, 350178, 349980, 350104, 349980, 350001, 350177, 350104, 350105, 350178
350183, 350346, 350238, 349981, 350058, 349992, 350183, 350184, 350184, 349989, 350110, 349990, 350007, 350190, 350110, 350111, 350184
> Centro(chr2) 421
AFT2, FKH1, FKH2, GCR1, GCR2, STB3, SWI4
0.405, 0.585, 0.59, 1.0, 1.0, 1.0, 1.0
350339, 350351, 350358, 350571, 350571, 350542, 350651
350346, 350370, 350364, 350578, 350577, 350562, 350658
> Centro(chr2) 422
CRZ1, ECM22, ECM23, GAT4, MET28, MIG1, NHP10, OAF1, OPI1, REB1, RIM101, SRD1
1.0, 1.0, 1.0, 1.0, 1.0, 1.0, 1.0, 1.0, 1.0, 1.0, 1.0, 1.0
350960, 350863, 350943, 350943, 351010, 350872, 350872, 350870, 350876, 350886, 351037, 350943
350968, 350869, 350953, 350953, 351015, 350878, 350879, 350878, 350882, 350894, 351043, 350950
> Centro(chr2) 423
ACE2, MAC1, MET28, MET28, MET4, MET4, RDR1, RFX1, RGT1, SFP1, REPCAR1_01
0.2125, 1.0, 1.0, 1.0, 1.0, 1.0, 1.0, 1.0, 1.0, 1.0, 1.0
351771, 351644, 351457, 351476, 351455, 351474, 351577, 351544, 351573, 351565, 351535
351777, 351651, 351462, 351481, 351462, 351481, 351584, 351551, 351583, 351585, 351551
> Centro(chr2) 424
ACE2, HAC1, TEC1
0.985, 1.0, 1.0
351771, 351922, 352041
351777, 351929, 352048
> Centro(chr2) 425
AZF1, CUP2, STE12, YAP7
1.0, 1.0, 1.0, 1.0
353493, 353482, 353419, 353379
353501, 353492, 353425, 353389
> Centro(chr2) 426
ABF1, ASH1, MATA1, MET32, MSN4, RME1, MATA1_01
1.0, 1.0, 1.0, 1.0, 1.0, 1.0, 1.0
356127, 356300, 356214, 356188, 356270, 356151, 356156
356142, 356309, 356220, 356194, 356274, 356160, 356165
> Centro(chr2) 427
ABF1, CRZ1, EDS1, HSF1, MSN4, TOD6, RGT1, TOS8
1.0, 0.7075, 1.0, 1.0, 1.0, 1.0, 1.0, 1.0
356714, 356802, 356596, 356584, 356572, 356708, 356595, 356650
356729, 356810, 356604, 356591, 356576, 356728, 356605, 356657
> Centro(chr2) 428
ADR1, CHA4, MIG1, MIG2, MIG3, MSN4, STP2, SUT1, YER130C, YGR067C, YML081W, ZMS1, MATA1_01
1.0, 1.0, 1.0, 1.0, 1.0, 1.0, 1.0, 1.0, 1.0, 1.0, 1.0, 1.0, 1.0
360450, 360449, 360450, 360449, 360449, 360366, 360309, 360449, 360363, 360443, 360448, 360449, 360567
360456, 360456, 360456, 360455, 360455, 360370, 360328, 360455, 360371, 360456, 360456, 360457, 360576
> Centro(chr2) 429
MSN4, ROX1, STE12, YER130C, HSF_03, ABF_C
0.865, 1.0, 1.0, 0.855, 1.0, 0.505
364333, 364493, 364636, 364330, 364513, 364691
364337, 364504, 364642, 364338, 364527, 364705
> Centro(chr2) 430
MET28, SKN7, TBP, TOS8, YBR239C, REPCAR1_01
0.215, 1.0, 1.0, 1.0, 1.0, 0.41
362887, 363073, 363159, 363019, 363157, 362901
362892, 363078, 363179, 363026, 363164, 362917
> Centro(chr2) 431
MET28, RAP1, SFP1, SWI4, YPR196W, REPCAR1_01, RAP1_C
0.995, 1.0, 1.0, 1.0, 1.0, 0.8, 1.0
362887, 362716, 362725, 362790, 362735, 362901, 362714
362892, 362725, 362745, 362797, 362743, 362917, 362727
> Centro(chr2) 432
ADR1, CUP9, HAP4, HSF1, MATA1, MBP1::SWI6, RME1, RPN4, STB4, SWI4, HSF_02
0.0875, 0.1875, 1.0, 1.0, 1.0, 1.0, 1.0, 1.0, 0.2775, 1.0, 1.0
363626, 363635, 363834, 363824, 363976, 363868, 363940, 363968, 363645, 363866, 363826
363632, 363643, 363848, 363831, 363982, 363874, 363949, 363974, 363651, 363873, 363840
> Centro(chr2) 433
ADR1, CHA4, CUP9, IME1, OAF1, PDR8, TBP, STB4, YKL222C, YLL054C, YLL054C, YNR063W, YRM1, YRR1
0.425, 1.0, 0.325, 1.0, 1.0, 1.0, 1.0, 0.235, 1.0, 1.0, 1.0, 1.0, 1.0, 1.0
363626, 363417, 363635, 363416, 363418, 363418, 363386, 363645, 363417, 363416, 363545, 363418, 363418, 363418
363632, 363424, 363643, 363423, 363426, 363425, 363406, 363651, 363425, 363422, 363551, 363425, 363425, 363428
> Centro(chr2) 434
AZF1, STB3, STP3, STP4
1.0, 1.0, 1.0, 1.0
365729, 365790, 365821, 365821
365737, 365810, 365829, 365829
> Centro(chr2) 435
ECM22, ECM22, HSF1, RGT1, SIP4, UME6, YER184C, REPCAR1_01
1.0, 1.0, 1.0, 1.0, 1.0, 0.225, 1.0, 0.245
366941, 366942, 366830, 366936, 366941, 366709, 366941, 366709
366947, 366948, 366837, 366946, 366947, 366721, 366948, 366725
> Centro(chr2) 436
ADR1, AZF1, CUP9, FKH1, HSF1, IME1, MATA1, RDS1, RDS1, RME1, STE12, TEC1, YGR067C, YLL054C, YLL054C, YML081W, YPR022C, ZMS1
1.0, 1.0, 1.0, 1.0, 1.0, 1.0, 1.0, 1.0, 1.0, 1.0, 0.245, 1.0, 1.0, 1.0, 1.0, 1.0, 1.0, 1.0
368481, 368311, 368301, 368493, 368252, 368338, 368301, 368337, 368338, 368361, 368576, 368434, 368481, 368337, 368338, 368481, 368482, 368480
368487, 368319, 368309, 368512, 368259, 368345, 368307, 368343, 368344, 368370, 368582, 368441, 368494, 368343, 368344, 368489, 368488, 368488
> Centro(chr2) 437
AFT2, AZF1, CAT8, GSM1, HSF1, LYS14, REB1, SIP4
1.0, 1.0, 1.0, 1.0, 1.0, 1.0, 1.0, 1.0
369686, 369785, 369875, 369832, 369739, 369843, 369833, 369875
369693, 369793, 369880, 369852, 369746, 369850, 369841, 369881
> Centro(chr2) 438
AFT2, GIS1, MSN4, RSC3, TEC1, UGA3, YER184C, YRM1
1.0, 1.0, 1.0, 0.94, 1.0, 1.0, 0.865, 0.885
370859, 370930, 370931, 371087, 370957, 371015, 370767, 370769
370866, 370938, 370935, 371093, 370964, 371022, 370774, 370776
> Centro(chr2) 439
ACE2, CBF1, EDS1, HAC1, HAC1, INO2, MCM1, NRG1, PHD1, PHO4, RFX1, RIM101, SOK2, SOK2, STE12, TYE7, TYE7, TYE7
1.0, 1.0, 0.5275, 1.0, 1.0, 1.0, 1.0, 0.8275, 0.9725, 1.0, 1.0, 1.0, 0.9675, 0.9775, 1.0, 1.0, 1.0, 1.0
371649, 371554, 371420, 371662, 371664, 371554, 371687, 371779, 371464, 371663, 371587, 371763, 371463, 371464, 371717, 371554, 371555, 371663
371655, 371561, 371428, 371669, 371671, 371562, 371698, 371798, 371473, 371670, 371594, 371769, 371473, 371474, 371723, 371560, 371561, 371669
> Centro(chr2) 440
MCM1, NRG1, RIM101, STE12
1.0, 0.93, 0.705, 0.245
371940, 371779, 371763, 371717
371951, 371798, 371769, 371723
> Centro(chr2) 441
ADR1, ASH1, AZF1, CHA4, INO4, MATA1, MCM1, MIG1, MIG2, MIG3, MSN4, PHD1, RAP1, SOK2, STE12, STP1, STP2, STP2, SUT1, TEA1, TOS8, YGR067C, YML081W, YML081W, ZMS1, MCM1_01, RAP1_C
1.0, 1.0, 1.0, 1.0, 0.195, 1.0, 1.0, 1.0, 1.0, 1.0, 0.435, 0.41, 0.1, 0.405, 1.0, 0.52, 0.51, 0.52, 1.0, 0.48, 1.0, 1.0, 1.0, 0.445, 1.0, 1.0, 0.1
373535, 373472, 373461, 373534, 373764, 373656, 373510, 373535, 373534, 373534, 373742, 373324, 373293, 373323, 373641, 373336, 373329, 373330, 373534, 373332, 373541, 373528, 373533, 373739, 373534, 373509, 373291
373541, 373481, 373469, 373541, 373772, 373662, 373521, 373541, 373540, 373540, 373746, 373333, 373302, 373333, 373647, 373343, 373348, 373349, 373540, 373339, 373548, 373541, 373541, 373747, 373542, 373524, 373304
> Centro(chr2) 442
ASH1, AZF1, EDS1, MATA1, MCM1, MET4, NRG1, PHD1, RAP1, RGT1, RGT1, SOK2, STP1, STP1, STP2, STP2, TEA1, YBR239C, MCM1_01, RAP1_C
0.175, 0.29, 0.33, 1.0, 1.0, 1.0, 1.0, 1.0, 1.0, 0.33, 1.0, 1.0, 0.805, 1.0, 1.0, 1.0, 1.0, 0.305, 1.0, 1.0
373472, 373461, 373023, 373275, 373238, 373101, 373138, 373324, 373293, 373022, 373130, 373323, 373071, 373336, 373329, 373330, 373332, 373021, 373237, 373291
373481, 373469, 373031, 373281, 373249, 373108, 373157, 373333, 373302, 373032, 373140, 373333, 373078, 373343, 373348, 373349, 373339, 373028, 373252, 373304
> Centro(chr2) 443
DAL82, GCR1, GCR2, RDR1, RFX1, YAP7, YAP7, GCR1_01
0.9, 0.775, 0.77, 1.0, 1.0, 0.28, 0.3, 0.77
376377, 376365, 376365, 376550, 376525, 376314, 376316, 376364
376385, 376372, 376371, 376557, 376532, 376324, 376326, 376372
> Centro(chr2) 444
ADR1, AFT2, ARG81, AZF1, AZF1, AZF1, GCR1, LEU3, MBP1, MIG1, MIG2, MIG3, RIM101, RSC3, STP1, STP2, STP2, STP2, STP2, SUT1, TBS1, YAP7, YAP7, YBR239C, YML081W, ZMS1, GCR1_01, GCN4_C
1.0, 1.0, 0.51, 0.345, 1.0, 0.795, 1.0, 1.0, 1.0, 1.0, 1.0, 1.0, 1.0, 1.0, 1.0, 1.0, 1.0, 1.0, 1.0, 1.0, 1.0, 0.295, 0.275, 1.0, 1.0, 1.0, 1.0, 0.52
376183, 376180, 375896, 375879, 376169, 376265, 376061, 376067, 376215, 376045, 376044, 376044, 376239, 376216, 376217, 375951, 376114, 376171, 376211, 376044, 376068, 376314, 376316, 376070, 376043, 376044, 376060, 375896
376189, 376187, 375903, 375887, 376177, 376273, 376068, 376076, 376221, 376051, 376050, 376050, 376245, 376222, 376224, 375970, 376133, 376190, 376230, 376050, 376075, 376324, 376326, 376077, 376051, 376052, 376068, 375905
> Centro(chr2) 445
FKH1, RPN4, SKN7, STB5, STP2, STP2
1.0, 1.0, 1.0, 0.435, 0.145, 1.0
379101, 379162, 379100, 378925, 378890, 379150
379120, 379168, 379105, 378932, 378909, 379169
> Centro(chr2) 446
ASH1, ASH1, AZF1, MCM1, MCM1, TOD6, TOD6, DOT6, DOT6, RSC3, RSC30, RSC30, SKN7, STB5, STP2, STP2, STP2, SUT1, SUT1, TOS8, YJL103C, GAL4_01, MCM1_01, GAL4_C
1.0, 1.0, 1.0, 0.4975, 1.0, 0.6225, 1.0, 0.6225, 1.0, 1.0, 1.0, 1.0, 1.0, 1.0, 1.0, 1.0, 1.0, 1.0, 1.0, 1.0, 1.0, 1.0, 0.5075, 1.0
378809, 378858, 378726, 378637, 378807, 378645, 378802, 378645, 378802, 378860, 378859, 378861, 378822, 378925, 378856, 378857, 378890, 378858, 378863, 378691, 378856, 378862, 378636, 378861
378818, 378867, 378734, 378648, 378818, 378665, 378822, 378665, 378822, 378866, 378866, 378868, 378827, 378932, 378875, 378876, 378909, 378864, 378869, 378698, 378866, 378884, 378651, 378882
> Centro(chr2) 447
ARO80, AZF1, GIS1, MGA1, MSN4, SWI4, SWI4, SWI4, UME6, MCM1_01
0.22, 1.0, 1.0, 1.0, 1.0, 1.0, 1.0, 1.0, 1.0, 1.0
380326, 380072, 380104, 380053, 380107, 380080, 380099, 380236, 379973, 380180
380346, 380080, 380112, 380073, 380111, 380087, 380106, 380243, 379985, 380195
> Centro(chr2) 448
ADR1, CEP3, DAL82, GIS1, MET32, MET4, MIG2, MSN4, PDR8, PHD1, REI1, RIM101, STB4, STE12, TEA1, YKL222C, HSF_02, HSF_02, HSF_03, HSF_04
0.855, 1.0, 1.0, 0.955, 0.275, 0.25, 0.925, 0.945, 1.0, 0.57, 0.955, 0.075, 1.0, 1.0, 1.0, 1.0, 1.0, 0.165, 1.0, 1.0
381384, 381191, 381238, 381373, 381442, 381444, 381377, 381376, 381219, 381411, 381374, 381462, 381191, 381224, 381238, 381219, 381308, 381449, 381167, 381162
381390, 381198, 381246, 381381, 381448, 381451, 381383, 381380, 381226, 381420, 381380, 381468, 381197, 381230, 381245, 381227, 381322, 381463, 381181, 381176
> Centro(chr2) 449
ADR1, GIS1, GIS1, GIS1, GIS1, HAP1, MET32, MET4, MIG2, MSN4, MSN4, MSN4, MSN4, PHD1, REI1, RIM101, RPH1, RPH1, SPT23, STB5, TOS8, YDR520C, YER130C, YER130C, YKL222C, YKL222C, YLR278C, YLR278C, YRR1, HSF_02, HSF_02, HSF_04
0.83, 0.73, 1.0, 1.0, 0.97, 1.0, 1.0, 1.0, 0.76, 0.74, 1.0, 1.0, 0.98, 1.0, 0.73, 1.0, 1.0, 1.0, 1.0, 1.0, 1.0, 1.0, 1.0, 1.0, 1.0, 1.0, 1.0, 1.0, 1.0, 0.11, 1.0, 1.0
381384, 381373, 381550, 381568, 381703, 381555, 381442, 381444, 381377, 381376, 381551, 381569, 381704, 381411, 381374, 381462, 381550, 381568, 381671, 381555, 381586, 381554, 381550, 381568, 381538, 381556, 381538, 381556, 381553, 381308, 381449, 381675
381390, 381381, 381558, 381576, 381711, 381562, 381448, 381451, 381383, 381380, 381555, 381573, 381708, 381420, 381380, 381468, 381557, 381575, 381678, 381562, 381593, 381563, 381558, 381576, 381546, 381564, 381545, 381563, 381563, 381322, 381463, 381689
> Centro(chr2) 450
AZF1, MBP1::SWI6, TOD6, DOT6, SWI4
1.0, 1.0, 1.0, 1.0, 1.0
383060, 383040, 383038, 383038, 383041
383068, 383046, 383058, 383058, 383048
> Centro(chr2) 451
STB3, TEA1
1.0, 1.0
386226, 386161
386246, 386168
> Centro(chr2) 452
CST6, HMRA2, MATALPHA2, REB1, UGA3
1.0, 1.0, 1.0, 1.0, 1.0
389977, 389815, 389814, 389947, 389908
389985, 389822, 389822, 389955, 389915
> Centro(chr2) 453
GAT1, MIG1
1.0, 1.0
389518, 389264
389525, 389270
> Centro(chr2) 454
ASH1, CAT8, CIN5, ECM22, ECM22, MET32, SIP4, YER184C, YJL103C
1.0, 1.0, 1.0, 1.0, 1.0, 1.0, 1.0, 1.0, 1.0
391751, 391757, 391667, 391755, 391756, 391776, 391756, 391755, 391753
391760, 391762, 391676, 391761, 391762, 391782, 391762, 391762, 391763
> Centro(chr2) 455
ABF1, ASH1, AZF1, AZF1, FKH2, MBP1, MET31, MET32, PUT3, PUT3, RPN4, RSC3, RSC30, SFP1, TBP, SPT23, STB3, STP2, STP3, SWI4, ABF1_01, ABF1_01, ABF_C
1.0, 1.0, 0.55, 1.0, 1.0, 1.0, 1.0, 1.0, 1.0, 1.0, 1.0, 1.0, 1.0, 0.94, 0.66, 1.0, 0.96, 1.0, 0.84, 1.0, 1.0, 1.0, 1.0
392534, 392545, 392414, 392575, 392708, 392610, 392613, 392613, 392548, 392550, 392613, 392611, 392609, 392759, 392787, 392733, 392757, 392605, 392775, 392570, 392468, 392532, 392471
392549, 392554, 392422, 392583, 392714, 392616, 392621, 392619, 392555, 392557, 392619, 392617, 392616, 392779, 392807, 392740, 392777, 392624, 392783, 392577, 392489, 392553, 392485
> Centro(chr2) 456
AZF1, EDS1, MCM1, RDR1, RME1, STE12, TEC1
1.0, 1.0, 1.0, 1.0, 0.7075, 0.3675, 1.0
393273, 393112, 393353, 393115, 393051, 393445, 393189
393281, 393120, 393364, 393122, 393060, 393451, 393196
> Centro(chr2) 457
CUP2, RDR1, SMP1, STE12, STP3, HSF_02
1.0, 1.0, 0.885, 1.0, 1.0, 1.0
395109, 395111, 394943, 395121, 395113, 395255
395119, 395118, 394963, 395127, 395121, 395269
> Centro(chr2) 458
HAP4, REB1, SFP1, SFP1, STB3, YDR026C, HAP234_01
1.0, 1.0, 1.0, 1.0, 1.0, 1.0, 1.0
398554, 398420, 398359, 398360, 398399, 398420, 398557
398568, 398428, 398379, 398380, 398419, 398429, 398572
> Centro(chr2) 459
ABF1, MAC1, TEA1, ABF1_01, ABF_C
1.0, 1.0, 0.205, 1.0, 1.0
401011, 400924, 401244, 401007, 401011
401026, 400931, 401251, 401028, 401025
> Centro(chr2) 460
MET4, MSN4, MSN4, REI1, REI1, RFX1, RSC30, YAP7, MIG1_01
1.0, 1.0, 1.0, 1.0, 1.0, 1.0, 1.0, 0.25, 1.0
406289, 406387, 406448, 406387, 406448, 406457, 406316, 406610, 406297
406296, 406391, 406452, 406393, 406454, 406464, 406323, 406620, 406313
> Centro(chr2) 461
ACE2, ADR1, GCR2, MET32, MIG1, REB1, TBF1, TEC1, YGR067C, YML081W, YPR022C, ZMS1
1.0, 1.0, 0.7375, 0.0275, 1.0, 1.0, 1.0, 1.0, 1.0, 1.0, 1.0, 1.0
405585, 405638, 405812, 405883, 405638, 405485, 405514, 405551, 405631, 405636, 405637, 405637
405591, 405644, 405818, 405889, 405644, 405493, 405521, 405558, 405644, 405644, 405643, 405645
> Centro(chr2) 462
ASH1, CHA4, GCR2, MBP1, MBP1, MBP1::SWI6, MBP1::SWI6, MCM1, MET32, NHP10, NRG1, OAF1, PDR8, RDS2, RFX1, RTG3, SOK2, SUT1, YKL222C, YNR063W, YPR196W, YRM1, GAL4_01
1.0, 1.0, 0.55, 1.0, 1.0, 1.0, 1.0, 1.0, 1.0, 1.0, 1.0, 1.0, 1.0, 1.0, 1.0, 1.0, 1.0, 1.0, 1.0, 1.0, 1.0, 1.0, 1.0
406001, 406025, 405812, 405898, 405993, 405897, 405898, 405999, 405883, 406018, 406001, 406006, 406026, 406005, 405893, 405988, 406045, 406025, 406025, 406026, 406015, 406026, 406004
406010, 406032, 405818, 405904, 405999, 405903, 405904, 406010, 405889, 406025, 406020, 406014, 406033, 406011, 405900, 406007, 406055, 406031, 406033, 406033, 406023, 406033, 406026
> Centro(chr2) 463
ARG81, RPN4, RTG3, TEA1, REPCAR1_01
1.0, 1.0, 1.0, 1.0, 1.0
408409, 408497, 408495, 408343, 408390
408416, 408503, 408514, 408350, 408406
> Centro(chr2) 464
ADR1, CAT8, ECM22, ECM22, GAL4, LEU3, MIG1, MIG2, MIG3, MIG3, NHP10, PUT3, SIP4, SIP4, SIP4, STE12, STE12, STE12, SUT1, TBS1, TEC1, TEC1, YER184C, YER184C, YGR067C, YJL103C, YJL103C, YML081W, YPR196W, ZMS1
0.81, 1.0, 1.0, 1.0, 1.0, 1.0, 0.81, 0.8, 1.0, 0.8, 1.0, 1.0, 1.0, 1.0, 1.0, 0.94, 1.0, 0.56, 0.8, 1.0, 1.0, 1.0, 1.0, 1.0, 0.775, 1.0, 1.0, 0.8, 1.0, 0.81
408985, 408816, 408816, 408817, 408670, 408717, 408985, 408986, 408715, 408986, 408714, 408714, 408715, 408816, 408817, 408660, 408779, 409010, 408986, 408718, 408729, 408768, 408715, 408816, 408985, 408814, 408815, 408985, 408711, 408984
408991, 408821, 408822, 408823, 408684, 408726, 408991, 408992, 408721, 408992, 408721, 408721, 408721, 408822, 408823, 408666, 408785, 409016, 408992, 408725, 408736, 408775, 408722, 408823, 408998, 408824, 408825, 408993, 408719, 408992
> Centro(chr2) 465
ASH1, AZF1, AZF1, EDS1, EDS1, MET32, MET4, PDR8, RDR1, RFX1, RGT1, RPN4, UGA3, YPR196W, HSF_05
1.0, 1.0, 1.0, 1.0, 1.0, 0.84, 0.815, 1.0, 1.0, 1.0, 1.0, 0.84, 1.0, 1.0, 1.0
407397, 407323, 407344, 407391, 407404, 407226, 407223, 407502, 407394, 407382, 407390, 407226, 407400, 407391, 407467
407406, 407331, 407352, 407399, 407412, 407232, 407230, 407509, 407401, 407389, 407400, 407232, 407407, 407399, 407481
> Centro(chr2) 466
ACE2, GCR1, GCR2, MET32, GCR1_01, RAP1_C
1.0, 1.0, 1.0, 1.0, 1.0, 0.465
408085, 408023, 408024, 408153, 408023, 407817
408091, 408030, 408030, 408159, 408031, 407830
> Centro(chr2) 467
AZF1, CUP9, PDR8, REB1, TEC1, HSF_05, RAP1_C
1.0, 1.0, 0.46, 1.0, 1.0, 0.145, 1.0
407742, 407680, 407502, 407662, 407706, 407467, 407817
407750, 407688, 407509, 407670, 407713, 407481, 407830
> Centro(chr2) 468
ACE2, AZF1, MBP1, MGA1, RSC3, RSC30, STB3, STP3, STP4, SWI5, HSF_05
1.0, 1.0, 1.0, 1.0, 1.0, 1.0, 1.0, 1.0, 1.0, 1.0, 1.0
410968, 410906, 410832, 410846, 410833, 410831, 410870, 410858, 410858, 410967, 410745
410974, 410914, 410838, 410866, 410839, 410838, 410890, 410866, 410866, 410974, 410759
> Centro(chr2) 469
FKH1, YRM1
1.0, 1.0
414042, 414021
414061, 414028
> Centro(chr2) 470
ACE2, DAL80, GAT1, HSF1, MBP1::SWI6, MCM1, MET4, RIM101, SFP1, STB5, STE12, SUT2, SWI4, TEC1, YLR278C, MATA1_01
1.0, 1.0, 1.0, 1.0, 0.135, 1.0, 1.0, 1.0, 1.0, 0.36, 1.0, 1.0, 0.12, 1.0, 1.0, 1.0
415142, 414958, 414958, 415090, 414805, 415178, 415008, 415108, 414992, 414827, 415148, 415035, 414803, 415175, 415041, 415082
415148, 414964, 414965, 415097, 414811, 415189, 415015, 415114, 415012, 414834, 415154, 415054, 414810, 415182, 415048, 415091
> Centro(chr2) 471
AZF1, DAL82, RAP1, RAP1, SFL1, TEA1, RAP1_C
1.0, 1.0, 0.455, 0.615, 0.1, 1.0, 0.615
415779, 415874, 415669, 415685, 415628, 415875, 415683
415787, 415882, 415678, 415694, 415648, 415882, 415696
> Centro(chr2) 472
ABF1, GCR1, GCR2, GCR2, MIG1, MIG3, MSN4, NHP10, RAP1, RAP1, RDR1, SFL1, SIP4, SKN7, STP2, SUT1, TBS1, YGR067C, YML081W, ZMS1, GCR1_01, RAP1_C
1.0, 1.0, 1.0, 1.0, 1.0, 1.0, 1.0, 1.0, 0.7025, 0.5425, 1.0, 1.0, 1.0, 1.0, 1.0, 1.0, 1.0, 1.0, 1.0, 1.0, 1.0, 0.5425
415607, 415411, 415412, 415594, 415490, 415491, 415363, 415490, 415669, 415685, 415582, 415628, 415491, 415493, 415480, 415492, 415488, 415362, 415362, 415361, 415411, 415683
415622, 415418, 415418, 415600, 415496, 415497, 415367, 415497, 415678, 415694, 415589, 415648, 415497, 415498, 415499, 415498, 415495, 415375, 415370, 415369, 415419, 415696
> Centro(chr2) 473
AFT2, FKH1, FKH2, MATA1, MIG2, MSN4, RDR1, RFX1, RME1, TEC1, YAP1, YAP6, YER130C
1.0, 0.54, 0.545, 1.0, 1.0, 1.0, 1.0, 0.82, 1.0, 1.0, 1.0, 1.0, 1.0
417412, 417491, 417497, 417153, 417215, 417218, 417433, 417469, 417404, 417210, 417295, 417294, 417217
417419, 417510, 417503, 417159, 417221, 417222, 417440, 417476, 417413, 417217, 417314, 417313, 417225
> Centro(chr2) 474
ARG81, CHA4, GAT4, GCR2, GIS1, INO2, INO4, MGA1, MSN4, MSN4, NDT80, PDR1, RDR1, REI1, RPN4, SKN7, SKO1, STB3, STP1, SUT1, UGA3, YAP3
0.6975, 1.0, 1.0, 1.0, 1.0, 0.8275, 0.8275, 1.0, 1.0, 1.0, 1.0, 1.0, 1.0, 1.0, 1.0, 1.0, 0.8775, 1.0, 1.0, 1.0, 1.0, 0.8875
419988, 419749, 419756, 419716, 419792, 419640, 419640, 419926, 419793, 419942, 419677, 419891, 419749, 419942, 419828, 419809, 419970, 419812, 419889, 419808, 419678, 419969
419995, 419756, 419766, 419722, 419800, 419648, 419648, 419946, 419797, 419946, 419697, 419898, 419756, 419948, 419834, 419814, 419977, 419832, 419896, 419814, 419685, 419976
> Centro(chr2) 475
CST6, GIS1, INO2, INO4, MSN4, MSN4, RGT1, STP1, STP2, STP2, SWI4, TBF1, TEA1, TEA1, YER130C, YER130C
1.0, 1.0, 0.02, 0.02, 0.61, 1.0, 1.0, 1.0, 0.805, 1.0, 1.0, 0.945, 1.0, 1.0, 0.62, 1.0
419428, 419521, 419640, 419640, 419205, 419522, 419283, 419249, 419217, 419243, 419366, 419548, 419419, 419421, 419204, 419521
419436, 419529, 419648, 419648, 419209, 419526, 419293, 419256, 419236, 419262, 419373, 419555, 419426, 419428, 419212, 419529
> Centro(chr2) 476
ABF2, ACE2, ACE2, DAL82, GIS1, HAP4, HAP5, MSN4, SPT23, SWI5, SWI5, HAP234_01
0.0175, 0.8375, 1.0, 1.0, 1.0, 1.0, 1.0, 1.0, 1.0, 0.8325, 1.0, 1.0
418502, 418584, 418837, 418767, 418783, 418665, 418840, 418784, 418732, 418583, 418836, 418661
418508, 418590, 418843, 418775, 418791, 418679, 418854, 418788, 418739, 418590, 418843, 418676
> Centro(chr2) 477
ABF2, EDS1, NHP6A, TBS1, TEA1
0.3325, 1.0, 1.0, 1.0, 1.0
418502, 418317, 418154, 418358, 418252
418508, 418325, 418174, 418365, 418259
> Centro(chr2) 478
MET4, TEC1
1.0, 1.0
417978, 417760
417985, 417767
> Centro(chr2) 479
AZF1, GCR2, GIS1, MSN4, YER130C, HSF_05, HAP234_01
1.0, 1.0, 1.0, 1.0, 1.0, 1.0, 1.0
423272, 423203, 423190, 423191, 423190, 423204, 423153
423280, 423209, 423198, 423195, 423198, 423218, 423168
> Centro(chr2) 480
DAL82, MBP1::SWI6, STB3, HSF_05
1.0, 1.0, 1.0, 1.0
423503, 423678, 423460, 423635
423511, 423684, 423480, 423649
> Centro(chr2) 481
FHL1, GCR2, MBP1::SWI6, MBP1::SWI6, MGA1, NHP6A, RAP1, SWI4, HSF_02
1.0, 1.0, 1.0, 1.0, 0.43, 1.0, 0.545, 1.0, 1.0
425972, 425907, 425956, 425963, 426163, 425879, 426157, 425961, 426055
425979, 425913, 425962, 425969, 426183, 425899, 426166, 425968, 426069
> Centro(chr2) 482
ABF1, ACE2, ACE2, AFT1, AFT2, FKH1, MSN4, MSN4, STP4, UME6, YLL054C, YML081W, ZMS1, REPCAR1_01, MIG1_01
1.0, 0.56, 0.45, 1.0, 1.0, 1.0, 1.0, 1.0, 1.0, 1.0, 0.61, 1.0, 1.0, 1.0, 1.0
426542, 426846, 426857, 426563, 426568, 426548, 426566, 426750, 426545, 426649, 426841, 426749, 426748, 426645, 426748
426557, 426852, 426863, 426583, 426575, 426567, 426570, 426754, 426553, 426661, 426847, 426757, 426756, 426661, 426764
> Centro(chr2) 483
FKH2, GCR1, MCM1, STE12, THI2, MCM1_01, MCM1_01
1.0, 1.0, 1.0, 0.525, 1.0, 1.0, 0.36
429221, 429165, 429231, 429432, 429312, 429230, 429444
429227, 429172, 429242, 429438, 429326, 429245, 429459
> Centro(chr2) 484
CEP3, GAT1, GCR1, ROX1, STB4, TEC1
0.825, 1.0, 1.0, 1.0, 0.83, 1.0
432008, 431730, 431692, 431826, 432008, 431853
432015, 431737, 431699, 431837, 432014, 431860
> Centro(chr2) 485
ADR1, CAT8, DAL82, GAT1, GCR1, GCR1, MATA1, MIG2, MIG3, SIP4, TBP, STP2, TBS1, TEA1, TEA1, YAP6, YER184C, YJL103C, YPR022C, MIG1_01, PHO4_01
1.0, 1.0, 1.0, 0.2675, 1.0, 0.6475, 0.2575, 1.0, 1.0, 1.0, 0.6675, 1.0, 1.0, 1.0, 1.0, 1.0, 1.0, 1.0, 1.0, 1.0, 0.5025
431551, 431507, 431424, 431730, 431437, 431692, 431283, 431550, 431550, 431507, 431317, 431530, 431487, 431393, 431424, 431394, 431507, 431506, 431550, 431542, 431305
431557, 431512, 431432, 431737, 431444, 431699, 431289, 431556, 431556, 431513, 431337, 431549, 431494, 431400, 431431, 431413, 431514, 431516, 431556, 431558, 431316
> Centro(chr2) 486
DAL82, FKH2, GCR1, MATA1, MCM1, MCM1, NRG1, PHO4, RIM101, RIM101, TBP, STE12, TEA1, TEA1, TYE7, YAP6, YPR022C, PHO4_01, PHO4_01, MCM1_01
0.21, 1.0, 0.085, 1.0, 1.0, 1.0, 1.0, 1.0, 1.0, 1.0, 1.0, 1.0, 0.525, 0.215, 1.0, 0.455, 1.0, 1.0, 1.0, 1.0
431424, 431077, 431437, 431283, 431088, 431090, 431156, 431198, 431109, 431209, 431317, 431053, 431393, 431424, 431198, 431394, 431196, 431196, 431305, 431087
431432, 431083, 431444, 431289, 431099, 431101, 431175, 431205, 431115, 431215, 431337, 431059, 431400, 431431, 431204, 431413, 431202, 431207, 431316, 431102
> Centro(chr2) 487
CEP3, STB4, STE12, YDR520C
1.0, 1.0, 1.0, 1.0
434380, 434381, 434295, 434377
434387, 434387, 434301, 434386
> Centro(chr2) 488
GCR1, SFL1, STB5
1.0, 1.0, 1.0
435953, 435772, 435870
435960, 435792, 435877
> Centro(chr2) 489
FKH1, MBP1::SWI6, MBP1::SWI6, RAP1
1.0, 1.0, 1.0, 1.0
441443, 441406, 441407, 441464
441462, 441412, 441413, 441473
> Centro(chr2) 490
CIN5, FKH2, LYS14, MSN4, YAP3, YBR239C, YGR067C, YML081W, MIG1_01
1.0, 1.0, 1.0, 1.0, 1.0, 1.0, 1.0, 1.0, 0.3375
443813, 443553, 443759, 443664, 443814, 443760, 443663, 443663, 443444
443822, 443559, 443766, 443668, 443821, 443767, 443676, 443671, 443460
> Centro(chr2) 491
ABF1, ACE2, HAP4, ABF1_01, HSF_04, ABF_C
1.0, 1.0, 1.0, 1.0, 1.0, 1.0
444878, 444787, 444929, 444876, 444851, 444879
444893, 444793, 444943, 444897, 444865, 444893
> Centro(chr2) 492
FKH1, MAC1, RDR1, TEC1, YBR239C
1.0, 1.0, 1.0, 1.0, 1.0
447484, 447395, 447468, 447506, 447468
447503, 447402, 447475, 447513, 447475
> Centro(chr2) 493
GIS1, MGA1, MSN4, TOD6, DOT6, RDS1, SWI4, YER130C, YLL054C, YLL054C
1.0, 1.0, 1.0, 1.0, 1.0, 1.0, 1.0, 1.0, 1.0, 1.0
449598, 449607, 449601, 449482, 449482, 449478, 449640, 449598, 449477, 449478
449606, 449627, 449605, 449502, 449502, 449484, 449647, 449606, 449483, 449484
> Centro(chr2) 494
ARG81, AZF1, AZF1, ECM22, ECM22, EDS1, MET32, RGT1, RPN4, SIP4, SIP4, YER184C, YPR196W, HSF_02, HSF_05
1.0, 1.0, 1.0, 0.035, 0.025, 0.065, 1.0, 0.065, 1.0, 0.035, 0.025, 0.03, 0.065, 1.0, 0.005
451968, 452135, 452160, 452264, 452265, 452260, 452009, 452259, 452009, 452264, 452265, 452264, 452260, 452022, 452263
451975, 452143, 452168, 452270, 452271, 452268, 452015, 452269, 452015, 452270, 452271, 452271, 452268, 452036, 452277
> Centro(chr2) 495
ABF1, ABF1, ADR1, ADR1, ADR1, AZF1, AZF1, AZF1, ECM22, ECM22, EDS1, EDS1, HMRA2, MBP1, MIG1, MIG1, MIG1, MIG2, MIG2, MIG2, MIG3, MIG3, MIG3, MSN4, PDR1, RDS1, RDS1, RGT1, RGT1, RGT1, RSC3, RSC3, RSC3, RSC30, SFL1, SIP4, SIP4, SKN7, STP2, SUT1, SUT1, YBR239C, YER184C, YGR067C, YGR067C, YGR067C, YGR067C, YLL054C, YLL054C, YML081W, YML081W, YPR022C, YPR196W, ZMS1, ZMS1, ABF1_01, ABF1_01, HSF_05, ABF_C, ABF_C
1.0, 1.0, 1.0, 1.0, 1.0, 0.73, 0.98, 0.74, 1.0, 1.0, 1.0, 1.0, 1.0, 0.49, 1.0, 1.0, 1.0, 1.0, 1.0, 1.0, 1.0, 1.0, 1.0, 1.0, 1.0, 0.64, 0.63, 1.0, 1.0, 1.0, 1.0, 1.0, 0.48, 1.0, 1.0, 1.0, 1.0, 0.625, 1.0, 1.0, 1.0, 1.0, 1.0, 1.0, 1.0, 1.0, 1.0, 0.64, 0.63, 1.0, 1.0, 1.0, 1.0, 1.0, 1.0, 1.0, 1.0, 1.0, 1.0, 1.0
452364, 452402, 452304, 452309, 452314, 452135, 452160, 452488, 452264, 452265, 452260, 452330, 452409, 452514, 452304, 452309, 452314, 452305, 452308, 452313, 452305, 452308, 452313, 452321, 452306, 452499, 452500, 452259, 452329, 452339, 452305, 452308, 452515, 452306, 452449, 452264, 452265, 452501, 452297, 452305, 452308, 452328, 452264, 452302, 452304, 452307, 452313, 452499, 452500, 452312, 452318, 452313, 452260, 452303, 452308, 452362, 452400, 452263, 452365, 452403
452379, 452417, 452310, 452315, 452320, 452143, 452168, 452496, 452270, 452271, 452268, 452338, 452416, 452520, 452310, 452315, 452320, 452311, 452314, 452319, 452311, 452314, 452319, 452325, 452313, 452505, 452506, 452269, 452339, 452349, 452311, 452314, 452521, 452313, 452469, 452270, 452271, 452506, 452316, 452311, 452314, 452335, 452271, 452315, 452317, 452320, 452326, 452505, 452506, 452320, 452326, 452319, 452268, 452311, 452316, 452383, 452421, 452277, 452379, 452417
> Centro(chr2) 496
ADR1, AFT2, MET28, MET4, MIG1, MIG2, MIG3, NDT80, OPI1, RDR1, ROX1, TEA1, YGR067C, YML081W, YPR022C, ZMS1
1.0, 1.0, 1.0, 1.0, 1.0, 1.0, 1.0, 1.0, 1.0, 1.0, 0.055, 1.0, 1.0, 1.0, 1.0, 1.0
453656, 453658, 453751, 453749, 453656, 453655, 453655, 453646, 453679, 453508, 453408, 453516, 453649, 453654, 453655, 453655
453662, 453665, 453756, 453756, 453662, 453661, 453661, 453666, 453685, 453515, 453419, 453523, 453662, 453662, 453661, 453663
> Centro(chr2) 497
ACE2, CIN5, NRG1, RME1, ROX1, SWI5
1.0, 1.0, 1.0, 0.59, 1.0, 1.0
454816, 454764, 454683, 454535, 454683, 454815
454822, 454773, 454702, 454544, 454694, 454822
> Centro(chr2) 498
FKH1, FKH2, STE12, STP4
1.0, 1.0, 1.0, 1.0
457716, 457722, 457840, 457887
457735, 457728, 457846, 457895
> Centro(chr2) 499
GIS1, MSN4, YER130C
1.0, 1.0, 1.0
458845, 458848, 458845
458853, 458852, 458853
> Centro(chr2) 500
ABF1, SUT1, SWI4, TEA1, ABF1_01, ABF_C
1.0, 1.0, 1.0, 1.0, 1.0, 1.0
458523, 458491, 458533, 458492, 458521, 458524
458538, 458497, 458540, 458499, 458542, 458538
> Centro(chr2) 501
AZF1, CST6, DAL82, STB5, STE12, YDR520C
0.5525, 1.0, 1.0, 1.0, 1.0, 1.0
460240, 460367, 460518, 460503, 460324, 460502
460248, 460375, 460526, 460510, 460330, 460511
> Centro(chr2) 502
ACE2, ARO80, DAL82, SWI5, UGA3
1.0, 1.0, 0.0175, 1.0, 1.0
460756, 460779, 460518, 460755, 460778
460762, 460799, 460526, 460762, 460785
> Centro(chr2) 503
DAL80, GAT1, SKO1, TEC1, YAP3
1.0, 1.0, 1.0, 1.0, 1.0
461167, 461167, 461053, 461039, 461054
461173, 461174, 461060, 461046, 461061
> Centro(chr2) 504
MATALPHA2, RGT1, YPR196W
1.0, 1.0, 1.0
462703, 462627, 462628
462711, 462637, 462636
> Centro(chr2) 505
GIS1, LEU3, MSN4, YER130C, YLL054C, YLL054C
1.0, 1.0, 1.0, 1.0, 1.0, 1.0
462224, 461965, 462227, 462224, 461971, 461972
462232, 461974, 462231, 462232, 461977, 461978
> Centro(chr2) 506
ADR1, AZF1, AZF1, CHA4, CRZ1, EDS1, EDS1, MSN4, MSN4, RAP1, REB1, RFX1, RGT1, RGT1, SFL1, SKO1, STP2, UGA3, UME6, YAP3, YBR239C, YGR067C, YGR067C, YML081W, YML081W, YML081W, YPR022C, REPCAR1_01
1.0, 1.0, 1.0, 1.0, 1.0, 0.33, 1.0, 1.0, 1.0, 1.0, 1.0, 1.0, 0.33, 1.0, 1.0, 0.785, 1.0, 1.0, 1.0, 0.795, 0.355, 1.0, 1.0, 1.0, 1.0, 1.0, 1.0, 1.0
466987, 467042, 467070, 466961, 467031, 466769, 467010, 466874, 467018, 466911, 466952, 466971, 466768, 467090, 467043, 467158, 467026, 466962, 466891, 467157, 466772, 466980, 467017, 466873, 466985, 467017, 466986, 466891
466993, 467050, 467078, 466968, 467039, 466777, 467018, 466878, 467022, 466920, 466960, 466978, 466778, 467100, 467063, 467165, 467045, 466969, 466903, 467164, 466779, 466993, 467030, 466881, 466993, 467025, 466992, 466907
> Centro(chr2) 507
ABF1, AFT1, AFT2, ARO80, HSF1, MSN4, RFX1, SFL1, STP2, STP3, STP4, SUT1, UGA3, YER130C, HSF_02, GAL4_C
1.0, 1.0, 1.0, 1.0, 0.535, 1.0, 1.0, 1.0, 1.0, 1.0, 1.0, 1.0, 1.0, 1.0, 0.97, 1.0
466269, 466256, 466264, 466290, 466407, 466127, 466191, 466068, 466255, 466210, 466210, 466162, 466161, 466124, 466054, 466288
466284, 466276, 466271, 466310, 466414, 466131, 466198, 466088, 466274, 466218, 466218, 466168, 466168, 466132, 466068, 466309
> Centro(chr2) 508
ABF1, ACE2, AFT2, ARG81, CBF1, CRZ1, CST6, EDS1, GCN4, HSF1, MBP1::SWI6, RGT1, RTG3, STE12, STP1, STP2, STP2, TYE7, TYE7, UGA3, UME6, YBR239C, REPCAR1_01, ABF1_01, GCN4_01, ABF_C, AP1_C, GCN4_C
1.0, 1.0, 1.0, 1.0, 1.0, 1.0, 1.0, 0.4725, 1.0, 0.9025, 1.0, 0.4725, 1.0, 1.0, 1.0, 1.0, 1.0, 1.0, 1.0, 1.0, 1.0, 0.4475, 1.0, 1.0, 1.0, 1.0, 1.0, 1.0
466563, 466597, 466555, 466531, 466580, 466597, 466511, 466769, 466525, 466407, 466519, 466768, 466574, 466680, 466551, 466545, 466546, 466580, 466581, 466621, 466617, 466772, 466617, 466559, 466522, 466563, 466531, 466529
466578, 466603, 466562, 466538, 466587, 466605, 466519, 466777, 466545, 466414, 466525, 466778, 466593, 466686, 466558, 466564, 466565, 466586, 466587, 466628, 466629, 466779, 466633, 466580, 466548, 466577, 466539, 466538
> Centro(chr2) 509
SKO1, SUT2, YAP3, YLR278C
1.0, 1.0, 1.0, 1.0
469733, 469643, 469732, 469649
469740, 469662, 469739, 469656
> Centro(chr2) 510
ACE2, ARG81, GSM1, LYS14, LYS14, SWI4, YBR239C, YER184C
1.0, 1.0, 1.0, 1.0, 1.0, 1.0, 1.0, 1.0
474052, 474114, 474124, 474135, 474163, 474122, 474134, 474133
474058, 474121, 474144, 474142, 474170, 474129, 474141, 474140
> Centro(chr2) 511
ACE2, AZF1, FKH2, GCR2, HAP3, HAP4, HSF1, MSN4, RAP1, RAP1, REI1, SFP1, TBP, TBP, SWI5, YPR022C, PHO4_01, RAP1_C, RAP1_C, HAP234_01
0.735, 1.0, 0.035, 1.0, 1.0, 1.0, 0.36, 1.0, 1.0, 1.0, 1.0, 1.0, 1.0, 0.515, 0.74, 1.0, 1.0, 1.0, 1.0, 1.0
477060, 477333, 476990, 477151, 477195, 477200, 477450, 477155, 477235, 477251, 477155, 477375, 477095, 477428, 477060, 477309, 477304, 477233, 477249, 477196
477066, 477341, 476996, 477157, 477209, 477214, 477457, 477159, 477244, 477260, 477161, 477395, 477115, 477448, 477067, 477315, 477315, 477246, 477262, 477211
> Centro(chr2) 512
CST6, MGA1, MSN4, TOD6, TOD6, DOT6, RAP1, YML081W, ZMS1, MIG1_01, RAP1_C
1.0, 1.0, 0.52, 1.0, 1.0, 1.0, 1.0, 0.51, 0.52, 1.0, 1.0
476791, 476800, 476510, 476700, 476717, 476700, 476771, 476507, 476508, 476691, 476769
476799, 476820, 476514, 476720, 476737, 476720, 476780, 476515, 476516, 476707, 476782
> Centro(chr2) 513
GCR2, GIS1, MIG2, MSN4, YER130C
1.0, 1.0, 1.0, 1.0, 1.0
479062, 479150, 479154, 479153, 479150
479068, 479158, 479160, 479157, 479158
> Centro(chr2) 514
RDR1, RME1, XBP1
1.0, 1.0, 1.0
480333, 480327, 480345
480340, 480336, 480351
> Centro(chr2) 515
MET28, MSN4, RDR1, RGT1, SKN7, SKO1, STE12, SUT2, TEC1, YDR520C, YLR278C, YRM1, YRM1, ABF1_01
1.0, 1.0, 1.0, 1.0, 1.0, 0.63, 1.0, 1.0, 1.0, 1.0, 1.0, 1.0, 1.0, 0.66
481019, 481053, 481185, 481064, 481062, 481251, 480978, 480939, 480973, 481064, 480945, 481064, 481184, 481241
481024, 481057, 481192, 481074, 481067, 481258, 480984, 480958, 480980, 481073, 480952, 481071, 481191, 481262
> Centro(chr2) 516
ABF1, MSN4, TBP, STB3, STP3, STP4, HSF_02, HSF_05, GCN4_C
1.0, 0.83, 1.0, 0.73, 1.0, 1.0, 0.92, 0.97, 0.355
483636, 483953, 483916, 483601, 483784, 483784, 483939, 483934, 483569
483651, 483957, 483936, 483621, 483792, 483792, 483953, 483948, 483578
> Centro(chr2) 517
CAT8, CRZ1, EDS1, GCR1, GCR2, LYS14, MSN4, OAF1, RGT1, RGT1, SKN7, SKN7, STE12, YBR239C, YDR520C, YER130C, YLR278C, YPR196W, GCR1_01, HAP234_01
1.0, 0.875, 1.0, 0.12, 0.115, 1.0, 0.995, 1.0, 1.0, 1.0, 0.44, 1.0, 1.0, 1.0, 1.0, 0.985, 1.0, 1.0, 0.565, 1.0
482773, 482607, 482830, 483008, 483009, 482829, 482621, 482770, 482768, 482829, 482565, 482827, 482729, 482828, 482769, 482618, 482771, 482769, 482963, 482716
482778, 482615, 482838, 483015, 483015, 482836, 482625, 482778, 482778, 482839, 482570, 482832, 482735, 482835, 482778, 482626, 482778, 482777, 482971, 482731
> Centro(chr2) 518
ADR1, GCR1, GCR2, HSF1, MIG1, MIG2, MIG3, SFP1, YGR067C, YML081W, YPR022C, HAP234_01
1.0, 0.085, 0.09, 1.0, 1.0, 1.0, 1.0, 1.0, 1.0, 1.0, 1.0, 0.765
483249, 483008, 483009, 483325, 483249, 483250, 483250, 483276, 483249, 483249, 483250, 483072
483255, 483015, 483015, 483332, 483255, 483256, 483256, 483296, 483262, 483257, 483256, 483087
> Centro(chr2) 519
ABF1, ABF_C
1.0, 1.0
484632, 484633
484647, 484647
> Centro(chr2) 520
AZF1, MSN4, RSC30, SPT23, YER130C, HSF_02
0.35, 1.0, 0.005, 0.465, 1.0, 1.0
488638, 488425, 488673, 488627, 488422, 488453
488646, 488429, 488680, 488634, 488430, 488467
> Centro(chr2) 521
ASH1, AZF1, MCM1, MET31, MET32, RPN4, RSC30, SPT23, STE12, SUT1, UGA3
1.0, 1.0, 1.0, 1.0, 1.0, 1.0, 1.0, 0.935, 1.0, 1.0, 1.0
488863, 488638, 488863, 488783, 488785, 488785, 488673, 488627, 488790, 488675, 488674
488872, 488646, 488874, 488791, 488791, 488791, 488680, 488634, 488796, 488681, 488681
> Centro(chr2) 522
AZF1, MGA1, RAP1_C
1.0, 1.0, 1.0
491087, 491066, 491201
491095, 491086, 491214
> Centro(chr2) 523
ACE2, ADR1, CHA4, GIS1, GIS1, HSF1, MIG1, MIG2, MIG3, MSN4, MSN4, MSN4, MSN4, MSN4, NRG1, REI1, REI1, REI1, RPN4, RSC3, RSC30, STB5, STP2, SUT1, YER130C, YGR067C, YML081W, YPR013C, ZMS1, HSF_03
1.0, 1.0, 1.0, 1.0, 1.0, 0.915, 1.0, 1.0, 1.0, 1.0, 1.0, 1.0, 1.0, 1.0, 1.0, 1.0, 1.0, 1.0, 1.0, 1.0, 1.0, 1.0, 1.0, 1.0, 1.0, 1.0, 1.0, 1.0, 1.0, 0.86
490653, 490657, 490656, 490626, 490665, 490815, 490657, 490656, 490656, 490627, 490637, 490666, 490693, 490747, 490679, 490627, 490637, 490691, 490623, 490710, 490711, 490726, 490651, 490656, 490665, 490650, 490655, 490740, 490656, 490817
490659, 490663, 490663, 490634, 490673, 490822, 490663, 490662, 490662, 490631, 490641, 490670, 490697, 490751, 490698, 490633, 490643, 490697, 490629, 490716, 490718, 490733, 490670, 490662, 490673, 490663, 490663, 490748, 490664, 490831
> Centro(chr2) 524
DAL82, REB1, STB3, TEA1, TOS8
1.0, 1.0, 1.0, 1.0, 1.0
493069, 492992, 492943, 493070, 492876
493077, 493000, 492963, 493077, 492883
> Centro(chr2) 525
HMRA2, MATALPHA2
1.0, 1.0
494288, 494287
494295, 494295
> Centro(chr2) 526
ABF1, MET32, TBP, STB3, ABF_C
1.0, 1.0, 1.0, 1.0, 1.0
495468, 495444, 495558, 495482, 495468
495483, 495450, 495578, 495502, 495482
> Centro(chr2) 527
MSN4, REB1, RFX1, RFX1, RIM101, YLL054C, YRR1
1.0, 1.0, 1.0, 1.0, 1.0, 1.0, 0.465
496932, 497028, 496926, 496955, 496896, 497004, 497157
496936, 497036, 496933, 496962, 496902, 497010, 497167
> Centro(chr2) 528
CST6, INO2, STE12
1.0, 1.0, 1.0
499240, 499159, 499222
499248, 499167, 499228
> Centro(chr2) 529
ADR1, CRZ1, ECM22, HAP3, MCM1, MIG1, RFX1, SUT2, YGR067C, YLR278C, YML081W, YPR022C
1.0, 1.0, 0.395, 1.0, 0.81, 1.0, 1.0, 0.37, 1.0, 0.37, 1.0, 1.0
498336, 498247, 498547, 498252, 498503, 498336, 498424, 498543, 498336, 498549, 498336, 498337
498342, 498255, 498553, 498266, 498514, 498342, 498431, 498562, 498349, 498556, 498344, 498343
> Centro(chr2) 530
CST6, CUP9, ECM22, GCR1, GCR2, HSF1, MATA1, MCM1, RFX1, SUT2, YAP6, YLL054C, YLR278C
1.0, 1.0, 1.0, 1.0, 1.0, 1.0, 1.0, 1.0, 0.72, 1.0, 1.0, 1.0, 1.0
498692, 498602, 498547, 498594, 498595, 498719, 498602, 498503, 498424, 498543, 498670, 498714, 498549
498700, 498610, 498553, 498601, 498601, 498726, 498608, 498514, 498431, 498562, 498689, 498720, 498556
> Centro(chr2) 531
ADR1, AFT2, CHA4, GIS1, MET4, MIG1, MIG2, MIG3, MSN4, STP1, STP2, STP2, SUT1, TBS1, YGR067C, YML081W, ZMS1
1.0, 1.0, 1.0, 0.16, 1.0, 1.0, 1.0, 1.0, 0.17, 1.0, 1.0, 1.0, 1.0, 1.0, 1.0, 1.0, 1.0
501715, 501712, 501715, 501480, 501738, 501715, 501716, 501716, 501483, 501703, 501696, 501697, 501716, 501705, 501715, 501715, 501714
501721, 501719, 501722, 501488, 501745, 501721, 501722, 501722, 501487, 501710, 501715, 501716, 501722, 501712, 501728, 501723, 501722
> Centro(chr2) 532
FKH1, HSF1, LEU3, SFL1, UGA3, UME6, REPCAR1_01
0.775, 1.0, 1.0, 1.0, 1.0, 1.0, 1.0
505389, 505529, 505571, 505496, 505569, 505565, 505565
505408, 505536, 505580, 505516, 505576, 505577, 505581
> Centro(chr2) 533
ARO80, CAT8, CHA4, CHA4, GSM1, HAP1, IME1, MAC1, MIG1, MIG2, MIG3, NHP10, OAF1, OAF1, PDR8, RGT1, SIP4, SOK2, STB5, STB5, SUT1, TEA1, YAP3, YDR520C, YDR520C, YDR520C, YER184C, YGR067C, YJL103C, YLL054C, YLR278C, YLR278C, YML081W, YRR1, YRR1, ZMS1
1.0, 1.0, 1.0, 1.0, 1.0, 1.0, 1.0, 0.9425, 1.0, 1.0, 1.0, 1.0, 1.0, 1.0, 0.6925, 1.0, 1.0, 1.0, 1.0, 1.0, 1.0, 1.0, 1.0, 1.0, 1.0, 1.0, 1.0, 1.0, 1.0, 1.0, 1.0, 1.0, 1.0, 1.0, 1.0, 1.0
512783, 512842, 512846, 512867, 512833, 512848, 512845, 513004, 512867, 512868, 512868, 512867, 512839, 512865, 513029, 512837, 512842, 512825, 512848, 512865, 512868, 512866, 512938, 512838, 512847, 512864, 512842, 512867, 512841, 512845, 512840, 512847, 512867, 512847, 512863, 512866
512803, 512847, 512853, 512874, 512853, 512855, 512852, 513011, 512873, 512874, 512874, 512874, 512847, 512873, 513036, 512847, 512848, 512835, 512855, 512872, 512874, 512873, 512945, 512847, 512856, 512873, 512849, 512880, 512851, 512851, 512847, 512854, 512875, 512857, 512873, 512874
> Centro(chr2) 534
REB1, SFP1, TBP, TEC1
1.0, 1.0, 1.0, 1.0
513631, 513618, 513669, 513582
513639, 513638, 513689, 513589
> Centro(chr2) 535
CRZ1, FKH1, FKH2, MSN4, MSN4, REI1, REI1, SNT2, STB5, STP1, STP2, STP3, STP4, YER130C, MIG1_01
1.0, 1.0, 1.0, 1.0, 1.0, 1.0, 1.0, 1.0, 1.0, 1.0, 1.0, 1.0, 1.0, 1.0, 1.0
515521, 515471, 515478, 515578, 515585, 515576, 515583, 515525, 515525, 515523, 515517, 515526, 515526, 515582, 515568
515529, 515490, 515484, 515582, 515589, 515582, 515589, 515535, 515532, 515530, 515536, 515534, 515534, 515590, 515584
> Centro(chr2) 536
EDS1, LEU3, MAC1, RDR1, STE12
1.0, 0.905, 1.0, 1.0, 1.0
526829, 527010, 526941, 526827, 526852
526837, 527019, 526948, 526834, 526858
> Centro(chr2) 537
AZF1, CAD1, CUP2, GCR2, MET28, MET32, TOD6, TOD6, SFP1, TEC1, YAP7
1.0, 1.0, 1.0, 1.0, 1.0, 1.0, 1.0, 0.875, 1.0, 1.0, 1.0
528169, 527912, 528172, 527996, 527958, 527959, 528090, 528191, 528178, 528035, 527911
528177, 527921, 528182, 528002, 527963, 527965, 528110, 528211, 528198, 528042, 527921
> Centro(chr2) 538
AFT1, CAT8, CIN5, ECM22, ECM22, GSM1, HAC1, SIP4, SIP4, STP3, STP4, YER184C, YJL103C, YJL103C, YRM1
0.665, 1.0, 0.75, 1.0, 1.0, 1.0, 1.0, 1.0, 1.0, 1.0, 1.0, 1.0, 1.0, 1.0, 1.0
527293, 527485, 527657, 527483, 527484, 527479, 527569, 527483, 527484, 527383, 527383, 527483, 527481, 527482, 527481
527313, 527490, 527666, 527489, 527490, 527499, 527576, 527489, 527490, 527391, 527391, 527490, 527491, 527492, 527488
> Centro(chr2) 539
MAC1, MSN4, XBP1, YAP3, YER130C
1.0, 1.0, 1.0, 1.0, 1.0
530745, 530855, 530640, 530682, 530854
530752, 530859, 530646, 530689, 530862
> Centro(chr2) 540
HAP4, INO4, STP3, STP4, SUT1, UGA3, HAP234_01
1.0, 1.0, 1.0, 1.0, 1.0, 1.0, 1.0
533698, 533546, 533666, 533666, 533586, 533585, 533701
533712, 533554, 533674, 533674, 533592, 533592, 533716
> Centro(chr2) 541
EDS1, MET32, REB1, RGT1, RGT1, SFP1, SFP1, SNT2, STB3, STB5, STP3, STP4, TOS8
1.0, 1.0, 1.0, 1.0, 1.0, 1.0, 1.0, 1.0, 1.0, 1.0, 1.0, 1.0, 0.44
532365, 532266, 532374, 532364, 532367, 532336, 532337, 532388, 532339, 532388, 532389, 532389, 532573
532373, 532272, 532382, 532374, 532377, 532356, 532357, 532398, 532359, 532395, 532397, 532397, 532580
> Centro(chr2) 542
FHL1, HSF_02
1.0, 1.0
533196, 533151
533203, 533165
> Centro(chr2) 543
ADR1, CIN5, INO2, INO4, MET32, RIM101, RPN4, STE12, STP3, STP4, MATA1_01
0.735, 1.0, 1.0, 1.0, 1.0, 1.0, 1.0, 1.0, 1.0, 1.0, 0.85
532650, 532923, 532809, 532809, 532847, 532906, 532847, 532715, 532842, 532842, 532660
532656, 532932, 532817, 532817, 532853, 532912, 532853, 532721, 532850, 532850, 532669
> Centro(chr2) 544
ABF1, STE12, ABF1_01, ABF_C
1.0, 1.0, 1.0, 1.0
535082, 535012, 535078, 535082
535097, 535018, 535099, 535096
> Centro(chr2) 545
ACE2, ARG81, ARG81, MSN4, RME1, TBP, STB5, STP1, SWI5, YAP3, GCN4_C
1.0, 1.0, 1.0, 1.0, 0.385, 0.9, 1.0, 1.0, 1.0, 0.495, 1.0
536199, 536352, 536435, 536337, 536123, 536169, 536467, 536193, 536198, 536536, 536350
536205, 536359, 536442, 536341, 536132, 536189, 536474, 536200, 536205, 536543, 536359
> Centro(chr2) 546
ADR1, MBP1, MBP1::SWI6, MIG1, MIG2, MIG3, MSN4, NDT80, TOD6, STP3, STP4, YGR067C, YML081W, YPR022C
1.0, 1.0, 1.0, 1.0, 1.0, 1.0, 1.0, 1.0, 1.0, 1.0, 1.0, 1.0, 1.0, 1.0
537678, 537621, 537621, 537678, 537677, 537677, 537716, 537642, 537598, 537571, 537571, 537671, 537676, 537677
537684, 537627, 537627, 537684, 537683, 537683, 537720, 537662, 537618, 537579, 537579, 537684, 537684, 537683
> Centro(chr2) 547
CHA4, CHA4, HAP1, MSN4, MSN4, OAF1, PDR8, REI1, YDR520C, YGR067C, YKL222C, YML081W, YNR063W, YRM1, YRR1, YRR1, ZMS1
1.0, 1.0, 1.0, 1.0, 1.0, 1.0, 1.0, 1.0, 1.0, 1.0, 1.0, 1.0, 1.0, 1.0, 1.0, 1.0, 1.0
539840, 539938, 539936, 539886, 539903, 539936, 539937, 539884, 539935, 539895, 539937, 539900, 539937, 539937, 539836, 539934, 539901
539847, 539945, 539943, 539890, 539907, 539944, 539944, 539890, 539944, 539908, 539945, 539908, 539944, 539944, 539846, 539944, 539909
> Centro(chr2) 548
FKH2, MATA1, NHP6A, RSC3, RSC3, RSC3, RSC3, RSC30, TEA1, TEA1
1.0, 1.0, 1.0, 1.0, 1.0, 1.0, 1.0, 1.0, 1.0, 1.0
541099, 541081, 541192, 541154, 541155, 541156, 541157, 541155, 541154, 541156
541105, 541087, 541212, 541160, 541161, 541162, 541163, 541162, 541161, 541163
> Centro(chr2) 549
ACE2, CHA4, MCM1, NRG1, RDR1, RDR1, RIM101, SWI5, YKL222C, YLR278C, YRM1, YRM1, YRR1, YRR1, HSF_03
0.055, 1.0, 1.0, 1.0, 1.0, 1.0, 1.0, 0.06, 1.0, 1.0, 1.0, 1.0, 1.0, 1.0, 0.475
544506, 544623, 544653, 544644, 544749, 544761, 544832, 544506, 544761, 544624, 544750, 544762, 544750, 544762, 544949
544512, 544630, 544664, 544663, 544756, 544768, 544838, 544513, 544769, 544631, 544757, 544769, 544760, 544772, 544963
> Centro(chr2) 550
MET31, MET32, RPN4
1.0, 1.0, 1.0
546324, 546324, 546324
546332, 546330, 546330
> Centro(chr2) 551
CUP2, INO4, STB5, STE12, YPR196W
1.0, 1.0, 1.0, 1.0, 1.0
547395, 547272, 547249, 547385, 547299
547405, 547280, 547256, 547391, 547307
> Centro(chr2) 552
MBP1, MSN4, STB3, YER130C
1.0, 1.0, 1.0, 1.0
548248, 548340, 548234, 548337
548254, 548344, 548254, 548345
> Centro(chr2) 553
AZF1, TOD6, TOD6, DOT6, DOT6, YER184C, YRM1
1.0, 1.0, 1.0, 1.0, 1.0, 1.0, 1.0
549622, 549575, 549664, 549575, 549664, 549652, 549650
549630, 549595, 549684, 549595, 549684, 549659, 549657
> Centro(chr2) 554
ARO80, FHL1, IME1, MSN4, NHP6A, PDR1, RDR1, RFX1, SFP1, SFP1
0.5775, 1.0, 1.0, 1.0, 1.0, 1.0, 1.0, 1.0, 1.0, 1.0
549381, 549138, 549201, 549057, 549315, 549202, 549200, 549110, 549183, 549184
549401, 549145, 549208, 549061, 549335, 549209, 549207, 549117, 549203, 549204
> Centro(chr2) 555
MSN4, REI1, SKO1, YAP3, HSF_02
1.0, 1.0, 1.0, 1.0, 1.0
551024, 551022, 551015, 551014, 550989
551028, 551028, 551022, 551021, 551003
> Centro(chr2) 556
AZF1, RDR1, STE12, STE12, SWI4, SWI4, HSF_02, HSF_05
1.0, 1.0, 1.0, 1.0, 1.0, 1.0, 1.0, 1.0
553302, 553371, 553250, 553282, 553318, 553320, 553351, 553346
553310, 553378, 553256, 553288, 553325, 553327, 553365, 553360
> Centro(chr2) 557
AZF1, AZF1, GCR1, HAC1, MGA1, MSN4, YLR278C
1.0, 1.0, 1.0, 1.0, 1.0, 1.0, 1.0
554546, 554713, 554555, 554595, 554674, 554579, 554487
554554, 554721, 554562, 554602, 554694, 554583, 554494
> Centro(chr2) 558
ACE2, LYS14, MET4, NRG1, RDR1, RFX1, TBP, TBP, STE12, SWI5, YBR239C, YRR1
1.0, 1.0, 1.0, 1.0, 0.4725, 1.0, 1.0, 1.0, 1.0, 1.0, 0.4725, 1.0
556081, 556278, 556203, 556235, 556017, 556224, 556206, 556209, 556155, 556081, 556017, 556278
556087, 556285, 556210, 556254, 556024, 556231, 556226, 556229, 556161, 556088, 556024, 556288
> Centro(chr2) 559
ABF1, ACE2, ACE2, CAT8, CUP2, FKH1, FKH2, HSF1, MAC1, MATA1, MCM1, PDR8, RDR1, SFP1, SIP4, SKN7, SWI5, SWI5, YBR239C, YER184C, YKL222C, YLL054C
1.0, 1.0, 0.5725, 1.0, 1.0, 1.0, 1.0, 0.1525, 1.0, 1.0, 1.0, 0.8025, 1.0, 1.0, 1.0, 1.0, 1.0, 0.5675, 1.0, 1.0, 0.7975, 1.0
555886, 555846, 556081, 555867, 555840, 555912, 555918, 555653, 555749, 555931, 555955, 555718, 556017, 555830, 555867, 555869, 555846, 556081, 556017, 555867, 555717, 555886
555901, 555852, 556087, 555872, 555850, 555931, 555924, 555660, 555756, 555937, 555966, 555725, 556024, 555850, 555873, 555874, 555853, 556088, 556024, 555874, 555725, 555892
> Centro(chr2) 560
ABF1, ACE2, AZF1, CUP2, GSM1, HAP1, MET32, MET4, MSN4, NRG1, OAF1, DOT6, PDR8, RDR1, RDS1, SKN7, STB5, SUT2, SWI5, TOS8, YDR520C, YKL222C, YLL054C, YLL054C, YLL054C, YLR278C, YRM1, YRR1, GCN4_01, HSF_02, HSF_05
1.0, 0.2025, 0.1575, 0.5125, 1.0, 1.0, 1.0, 1.0, 1.0, 0.8325, 1.0, 1.0, 1.0, 0.7575, 1.0, 1.0, 1.0, 1.0, 0.1975, 1.0, 1.0, 1.0, 0.3275, 1.0, 1.0, 1.0, 1.0, 1.0, 1.0, 1.0, 1.0
555096, 555354, 554889, 555321, 555132, 555139, 555070, 555067, 555248, 554951, 555138, 554968, 555220, 555298, 555265, 555266, 555139, 555132, 555354, 555153, 555138, 555107, 554907, 555264, 555265, 555138, 555108, 555108, 555262, 555170, 555165
555111, 555360, 554897, 555331, 555152, 555146, 555076, 555074, 555252, 554970, 555146, 554988, 555227, 555305, 555271, 555271, 555146, 555151, 555361, 555160, 555147, 555115, 554913, 555270, 555271, 555145, 555115, 555118, 555288, 555184, 555179
> Centro(chr2) 561
ACE2, ADR1, CAT8, CHA4, CHA4, CRZ1, CUP2, HSF1, MET32, MET32, MIG1, MIG2, MIG3, MSN4, OAF1, PDR8, RDR1, RDR1, RDS1, RDS1, RPN4, SIP4, SKN7, SKN7, SOK2, STB3, SUT1, SWI5, YER184C, YGR067C, YJL103C, YLL054C, YLL054C, YLL054C, YLL054C, YML081W, ZMS1, GCN4_01
1.0, 1.0, 1.0, 1.0, 0.915, 1.0, 1.0, 0.275, 1.0, 1.0, 1.0, 1.0, 1.0, 0.66, 1.0, 0.395, 1.0, 0.915, 0.84, 1.0, 1.0, 1.0, 0.845, 1.0, 1.0, 1.0, 1.0, 1.0, 1.0, 1.0, 1.0, 0.83, 0.84, 1.0, 1.0, 1.0, 1.0, 0.91
555354, 555435, 555379, 555434, 555589, 555432, 555321, 555653, 555431, 555572, 555435, 555434, 555434, 555248, 555379, 555220, 555298, 555589, 555265, 555376, 555431, 555378, 555266, 555377, 555553, 555462, 555434, 555354, 555377, 555428, 555375, 555264, 555265, 555375, 555376, 555433, 555434, 555262
555360, 555441, 555384, 555441, 555596, 555440, 555331, 555660, 555437, 555578, 555441, 555440, 555440, 555252, 555387, 555227, 555305, 555596, 555271, 555382, 555437, 555384, 555271, 555382, 555563, 555482, 555440, 555361, 555384, 555441, 555385, 555270, 555271, 555381, 555382, 555441, 555442, 555288
> Centro(chr2) 562
GCR1, MSN4, PDR1, PHD1, SFL1, STB4, SUT1, TEA1, UGA3
1.0, 1.0, 1.0, 1.0, 1.0, 1.0, 1.0, 1.0, 1.0
558474, 558500, 558538, 558669, 558628, 558466, 558540, 558535, 558539
558481, 558504, 558545, 558678, 558648, 558472, 558546, 558542, 558546
> Centro(chr2) 563
ACE2, ARO80, FKH1, GCR1, GCR2, TOD6, DOT6, SWI5, GCR1_01
0.29, 1.0, 1.0, 1.0, 1.0, 1.0, 1.0, 0.295, 1.0
561296, 561449, 561482, 561516, 561517, 561570, 561570, 561296, 561516
561302, 561469, 561501, 561523, 561523, 561590, 561590, 561303, 561524
> Centro(chr2) 564
ABF1, ACE2, CST6, GIS1, HSF1, MGA1, MSN4, REI1, SWI4, SWI5, USV1, ABF1_01, HSF_03, ABF_C
1.0, 1.0, 1.0, 1.0, 1.0, 1.0, 1.0, 1.0, 1.0, 1.0, 1.0, 1.0, 1.0, 1.0
561104, 561296, 561185, 561157, 561179, 561172, 561160, 561158, 561133, 561296, 561151, 561102, 561118, 561105
561119, 561302, 561193, 561165, 561186, 561192, 561164, 561164, 561140, 561303, 561170, 561123, 561132, 561119
> Centro(chr2) 565
MATA1, STE12, TEC1
1.0, 1.0, 0.175
563080, 563150, 562882
563086, 563156, 562889
> Centro(chr2) 566
GIS1, MSN4, TEC1, YER130C
1.0, 1.0, 1.0, 1.0
562783, 562784, 562882, 562783
562791, 562788, 562889, 562791
> Centro(chr2) 567
CUP2, DAL80, GCR2, HAP4, MSN4, RAP1, REB1, STB3, YGR067C, YML081W, PHO4_01
1.0, 1.0, 0.89, 1.0, 1.0, 1.0, 1.0, 1.0, 1.0, 1.0, 1.0
565702, 565715, 565461, 565593, 565624, 565630, 565524, 565674, 565616, 565621, 565598
565712, 565721, 565467, 565607, 565628, 565639, 565532, 565694, 565629, 565629, 565609
> Centro(chr2) 568
AFT2, LYS14, YKL222C, HSF_04
1.0, 1.0, 1.0, 1.0
564610, 564583, 564583, 564702
564617, 564590, 564591, 564716
> Centro(chr2) 569
ABF1, ABF1, ACE2, AFT2, CRZ1, FKH1, GAT4, HAC1, MBP1::SWI6, RIM101, STE12, SWI4, SWI5, ABF1_01, HSF_02, ABF_C
1.0, 1.0, 1.0, 1.0, 1.0, 1.0, 1.0, 1.0, 1.0, 0.76, 0.43, 1.0, 1.0, 1.0, 1.0, 1.0
565074, 565089, 565002, 565191, 565062, 564987, 565066, 565105, 565039, 564881, 564848, 565040, 565001, 565085, 565043, 565089
565089, 565104, 565008, 565198, 565070, 565006, 565076, 565112, 565045, 564887, 564854, 565047, 565008, 565106, 565057, 565103
> Centro(chr2) 570
RME1, STE12, YBR239C
1.0, 1.0, 1.0
567713, 567597, 567697
567722, 567603, 567704
> Centro(chr2) 571
ABF1, CEP3, NDT80, REB1, STB4, YBR239C, HSF_04, HSF_04, HSF_04
1.0, 1.0, 0.23, 1.0, 1.0, 1.0, 1.0, 1.0, 1.0
568655, 568557, 568778, 568650, 568558, 568557, 568445, 568547, 568558
568670, 568564, 568798, 568658, 568564, 568564, 568459, 568561, 568572
> Centro(chr2) 572
CUP9, SFP1
1.0, 1.0
571347, 571256
571355, 571276
> Centro(chr2) 573
ADR1, AFT1, FKH1, FKH2, HSF1, MIG2, MIG3, OAF1, STB5, YDR520C, YGR067C, YPR022C, ZMS1, MATA1_01
1.0, 1.0, 1.0, 1.0, 1.0, 1.0, 1.0, 1.0, 1.0, 1.0, 1.0, 1.0, 1.0, 1.0
572172, 572268, 572248, 572254, 572234, 572171, 572171, 572190, 572190, 572189, 572165, 572171, 572171, 572054
572178, 572288, 572267, 572260, 572241, 572177, 572177, 572198, 572197, 572198, 572178, 572177, 572179, 572063
> Centro(chr2) 574
ABF1, MSN4, RDR1, MATA1_01, HSF_04, HSF_04
1.0, 1.0, 1.0, 1.0, 1.0, 1.0
576196, 576218, 576291, 576201, 576220, 576225
576211, 576222, 576298, 576210, 576234, 576239
> Centro(chr2) 575
REB1, SFP1
1.0, 1.0
578214, 578118
578222, 578138
> Centro(chr2) 576
MSN4, REB1, SFP1, SFP1, YER130C
0.97, 1.0, 1.0, 1.0, 0.96
581403, 581594, 581548, 581549, 581400
581407, 581602, 581568, 581569, 581408
> Centro(chr2) 577
REB1, SOK2, STB3
1.0, 1.0, 1.0
582291, 582177, 582298
582299, 582187, 582318
> Centro(chr2) 578
ACE2, STB3, SWI5, TEC1, YAP7
1.0, 1.0, 1.0, 1.0, 1.0
583611, 583490, 583610, 583381, 583521
583617, 583510, 583617, 583388, 583531
> Centro(chr2) 579
MATA1, MSN4, YER130C
1.0, 1.0, 1.0
584796, 584747, 584744
584802, 584751, 584752
> Centro(chr2) 580
ASH1, CHA4, GAT1, HAC1, MET32, PDR1, PDR8, PDR8, RAP1, RAP1, REB1, SKN7, STE12, STP3, STP4, SUT1, SUT1, SWI4, YDR026C, YKL222C, YKL222C, YLL054C, YNR063W, YPR196W, YRM1, YRM1, RAP1_C
1.0, 1.0, 1.0, 1.0, 1.0, 1.0, 1.0, 1.0, 0.56, 0.44, 1.0, 1.0, 1.0, 1.0, 1.0, 1.0, 1.0, 1.0, 1.0, 1.0, 1.0, 1.0, 1.0, 1.0, 1.0, 1.0, 0.44
589395, 589462, 589396, 589364, 589363, 589460, 589327, 589463, 589169, 589569, 589293, 589262, 589223, 589358, 589358, 589261, 589462, 589459, 589293, 589327, 589494, 589238, 589463, 589464, 589327, 589494, 589567
589404, 589469, 589403, 589371, 589369, 589467, 589334, 589470, 589178, 589578, 589301, 589267, 589229, 589366, 589366, 589267, 589468, 589466, 589302, 589335, 589502, 589244, 589470, 589472, 589334, 589501, 589580
> Centro(chr2) 581
ABF1, FHL1, MSN4, RAP1, ROX1, TBF1, RAP1_C
1.0, 1.0, 1.0, 0.05, 1.0, 1.0, 0.05
593329, 593360, 593323, 593087, 593286, 593407, 593085
593344, 593367, 593327, 593096, 593297, 593414, 593098
> Centro(chr2) 582
ACE2, CUP2, GCR1, RAP1, RTG3, SKN7, STP3, STP4, YAP7, RAP1_C
1.0, 0.6375, 1.0, 0.3125, 1.0, 1.0, 0.9725, 0.9725, 1.0, 0.3125
592922, 593054, 592817, 593087, 592714, 593005, 592716, 592716, 592725, 593085
592928, 593064, 592824, 593096, 592733, 593010, 592724, 592724, 592735, 593098
> Centro(chr2) 583
CAT8, CRZ1, FKH1, GIS1, MATA1, MBP1::SWI6, MSN4, MSN4, MSN4, OAF1, RDS1, RDS1, REB1, REI1, RFX1, RIM101, RME1, SKN7, TBP, TBP, USV1, YLL054C, YLL054C
1.0, 1.0, 0.18, 0.605, 0.665, 1.0, 1.0, 1.0, 0.595, 1.0, 0.935, 0.945, 1.0, 1.0, 0.55, 0.525, 1.0, 1.0, 1.0, 1.0, 1.0, 0.935, 0.945
595912, 595749, 596066, 596029, 596024, 595804, 595754, 595845, 596032, 595909, 595684, 595685, 595736, 595845, 595645, 595643, 595711, 595841, 595913, 595980, 595839, 595684, 595685
595917, 595757, 596085, 596037, 596030, 595810, 595758, 595849, 596036, 595917, 595690, 595691, 595744, 595851, 595652, 595649, 595720, 595846, 595933, 596000, 595858, 595690, 595691
> Centro(chr2) 584
ABF1, ABF2, CIN5, CRZ1, GCR1, GCR2, MATA1, RIM101, RME1, YAP3, GCR1_01
0.81, 0.405, 0.44, 1.0, 1.0, 1.0, 0.265, 1.0, 1.0, 0.44, 1.0
595277, 594903, 595317, 595146, 595112, 595112, 594889, 595144, 595013, 595318, 595111
595292, 594909, 595326, 595154, 595119, 595118, 594895, 595150, 595022, 595325, 595119
> Centro(chr2) 585
LEU3, SFP1, UGA3, UME6, REPCAR1_01
1.0, 1.0, 1.0, 1.0, 1.0
597259, 597230, 597263, 597262, 597258
597268, 597250, 597270, 597274, 597274
> Centro(chr2) 586
ARG81, HAP3, HAP4, HMRA2, HSF1, MSN4, SKN7, SKO1, YGR067C, YML081W, ZMS1, GCN4_C, HAP234_01
1.0, 1.0, 1.0, 1.0, 1.0, 1.0, 1.0, 1.0, 1.0, 1.0, 1.0, 1.0, 1.0
600182, 600146, 600151, 600127, 600121, 600321, 600071, 600244, 600320, 600320, 600319, 600180, 600147
600189, 600160, 600165, 600134, 600128, 600325, 600076, 600251, 600333, 600328, 600327, 600189, 600162
> Centro(chr2) 587
ACE2, SWI5, MATA1_01
1.0, 1.0, 1.0
603634, 603633, 603593
603640, 603640, 603602
> Centro(chr2) 588
EDS1, RGT1, RGT1, YBR239C, YPR196W
1.0, 1.0, 1.0, 1.0, 1.0
604871, 604870, 604877, 604874, 604878
604879, 604880, 604887, 604881, 604886
> Centro(chr2) 589
CHA4, HSF1, MIG1, MIG2, MIG3, NHP10, RAP1, SUT1, YGR067C, YML081W, ZMS1, HSF_05
1.0, 1.0, 1.0, 1.0, 1.0, 1.0, 1.0, 1.0, 1.0, 1.0, 1.0, 1.0
604268, 604159, 604268, 604269, 604269, 604268, 604286, 604269, 604268, 604268, 604267, 604230
604275, 604166, 604274, 604275, 604275, 604275, 604295, 604275, 604281, 604276, 604275, 604244
> Centro(chr2) 590
AFT2, RAP1
1.0, 1.0
605940, 605917
605947, 605926
> Centro(chr2) 591
ACE2, GAT1, HAC1, MAC1, ROX1, SWI5, YAP3
1.0, 1.0, 1.0, 1.0, 1.0, 1.0, 1.0
606577, 606421, 606370, 606405, 606602, 606577, 606454
606583, 606428, 606377, 606412, 606613, 606584, 606461
> Centro(chr2) 592
MATA1, REB1
1.0, 1.0
607234, 607141
607240, 607149
> Centro(chr2) 593
CUP9, MATA1, MSN4, STB3, YER130C, YLL054C
1.0, 1.0, 1.0, 1.0, 1.0, 1.0
607579, 607579, 607483, 607626, 607480, 607546
607587, 607585, 607487, 607646, 607488, 607552
> Centro(chr2) 594
MSN4, TOS8, HSF_02
1.0, 1.0, 1.0
608920, 608880, 608923
608924, 608887, 608937
> Centro(chr2) 595
OAF1, RDS2, HSF_03
1.0, 1.0, 1.0
609793, 609792, 609887
609801, 609798, 609901
> Centro(chr2) 596
MATA1, MGA1, RME1, SKO1, TBP, SWI4, YAP3
1.0, 1.0, 1.0, 1.0, 1.0, 1.0, 1.0
612008, 612196, 612092, 612100, 612207, 612001, 612101
612014, 612216, 612101, 612107, 612227, 612008, 612108
> Centro(chr2) 597
RAP1, STB3, UGA3, UME6, REPCAR1_01, GCR1_01, GCR1_01, RAP1_C
1.0, 1.0, 1.0, 1.0, 1.0, 1.0, 1.0, 1.0
615188, 615174, 615036, 615032, 615032, 615140, 615168, 615186
615197, 615194, 615043, 615044, 615048, 615148, 615176, 615199
> Centro(chr2) 598
ACE2, SWI5
1.0, 1.0
613906, 613906
613912, 613913
> Centro(chr2) 599
ADR1, AFT2, ASH1, ASH1, HAC1, MIG1, MIG2, MIG3, RAP1, RAP1, RDR1, SUT1, UME6, YGR067C, YML081W, YRR1, ZMS1, REPCAR1_01, GAL4_01, PHO4_01, RAP1_C
1.0, 0.18, 0.28, 1.0, 0.93, 1.0, 1.0, 1.0, 0.15, 1.0, 1.0, 1.0, 0.925, 1.0, 1.0, 1.0, 1.0, 0.905, 0.155, 0.92, 0.15
614512, 614272, 614281, 614507, 614347, 614512, 614511, 614511, 614268, 614628, 614504, 614511, 614659, 614505, 614510, 614418, 614511, 614659, 614731, 614344, 614266
614518, 614279, 614290, 614516, 614354, 614518, 614517, 614517, 614277, 614637, 614511, 614517, 614671, 614518, 614518, 614428, 614519, 614675, 614753, 614355, 614279
> Centro(chr2) 600
ACE2, IME1, RDS2, STB3, UME6, REPCAR1_01
1.0, 1.0, 1.0, 1.0, 1.0, 1.0
615874, 616018, 615969, 615977, 616012, 616012
615880, 616025, 615975, 615997, 616024, 616028
> Centro(chr2) 601
ABF1, CAT8, GSM1, MATA1, MSN4, REB1, SIP4, STB3, SUT2, YDR026C, YLR278C, ABF1_01
1.0, 1.0, 1.0, 0.74, 1.0, 1.0, 1.0, 1.0, 1.0, 1.0, 1.0, 1.0
618682, 618553, 618547, 618862, 618721, 618709, 618552, 618773, 618547, 618709, 618553, 618678
618697, 618558, 618567, 618868, 618725, 618717, 618558, 618793, 618566, 618718, 618560, 618699
> Centro(chr2) 602
ARO80, AZF1, PHD1, PUT3, PUT3, REB1, RFX1, RSC30, STB3, YAP7, YJL103C, MCM1_01
1.0, 1.0, 0.8775, 1.0, 1.0, 1.0, 0.2025, 1.0, 1.0, 1.0, 1.0, 1.0
620650, 620738, 620819, 620656, 620658, 620686, 620428, 620658, 620566, 620778, 620656, 620687
620670, 620746, 620828, 620663, 620665, 620694, 620435, 620665, 620586, 620788, 620666, 620702
> Centro(chr2) 603
CUP2, DAL82, FHL1, RSC3, RSC3, RSC30, SFL1, SPT23, TEA1
0.445, 1.0, 1.0, 1.0, 1.0, 1.0, 0.465, 1.0, 1.0
623549, 623342, 623334, 623345, 623346, 623346, 623542, 623305, 623345
623559, 623350, 623341, 623351, 623352, 623353, 623562, 623312, 623352
> Centro(chr2) 604
CEP3, EDS1, RGT1, RIM101, STB3, STB4
1.0, 1.0, 1.0, 1.0, 0.4175, 1.0
622665, 622662, 622661, 622564, 622867, 622666
622672, 622670, 622671, 622570, 622887, 622672
> Centro(chr2) 605
FKH1, FKH1, RME1, STE12
1.0, 1.0, 1.0, 1.0
624220, 624257, 624207, 624317
624239, 624276, 624216, 624323
> Centro(chr2) 606
MBP1::SWI6, MCM1, MCM1, MSN4, SFP1, SFP1, SWI4, MCM1_01, MCM1_01, HSF_03
1.0, 1.0, 1.0, 1.0, 1.0, 1.0, 1.0, 1.0, 1.0, 1.0
625502, 625560, 625562, 625446, 625517, 625518, 625500, 625543, 625559, 625549
625508, 625571, 625573, 625450, 625537, 625538, 625507, 625558, 625574, 625563
> Centro(chr2) 607
ABF1, CAT8, DAL82, FKH1, GCR2, MET31, MSN4, MSN4, RPN4, SFL1, SUT1, TEA1, TEA1, YJL103C, YML081W, ZMS1, MIG1_01
1.0, 1.0, 1.0, 1.0, 1.0, 1.0, 1.0, 1.0, 1.0, 0.4875, 1.0, 1.0, 1.0, 1.0, 1.0, 1.0, 1.0
625187, 624972, 625003, 625135, 625121, 624954, 625125, 625165, 624956, 625260, 625009, 625004, 625010, 624968, 625162, 625163, 625155
625202, 624977, 625011, 625154, 625127, 624962, 625129, 625169, 624962, 625280, 625015, 625011, 625017, 624978, 625170, 625171, 625171
> Centro(chr2) 608
ACE2, ADR1, CRZ1, CRZ1, MET28, MET28, MET32, MIG1, MIG2, MIG3, MSN4, MSN4, PDR1, PDR8, PHD1, REI1, SUT2, SUT2, YDR520C, YER130C, YGR067C, YLR278C, YML081W, YNR063W, YPR022C, YRM1, YRR1, ZMS1, GAL4_01, MIG1_01
1.0, 1.0, 1.0, 0.9325, 1.0, 1.0, 1.0, 1.0, 1.0, 1.0, 1.0, 0.9025, 1.0, 1.0, 1.0, 0.8925, 1.0, 0.6075, 1.0, 1.0, 1.0, 0.6075, 1.0, 1.0, 1.0, 1.0, 1.0, 1.0, 1.0, 1.0
628484, 628495, 628484, 628659, 628489, 628632, 628487, 628495, 628496, 628496, 628358, 628664, 628541, 628572, 628535, 628664, 628501, 628686, 628507, 628357, 628495, 628692, 628495, 628572, 628496, 628531, 628572, 628494, 628525, 628494
628490, 628501, 628492, 628667, 628494, 628637, 628493, 628501, 628502, 628502, 628362, 628668, 628548, 628579, 628544, 628670, 628520, 628705, 628516, 628365, 628508, 628699, 628503, 628579, 628502, 628538, 628582, 628502, 628547, 628510
> Centro(chr2) 609
GIS1, INO2, INO4, MIG1, MIG2, MIG3, MSN4, MSN4, SFP1, TBP, STB3, SUT1, TOS8, YLL054C, YML081W, YML081W, ZMS1, ZMS1, MIG1_01
0.05, 0.46, 0.46, 1.0, 1.0, 1.0, 0.06, 1.0, 0.26, 1.0, 0.3, 1.0, 0.815, 1.0, 1.0, 1.0, 1.0, 1.0, 1.0
628805, 628846, 628846, 629083, 629082, 629082, 628808, 629116, 628820, 628922, 628824, 629082, 628882, 629051, 629081, 629113, 629082, 629114, 629074
628813, 628854, 628854, 629089, 629088, 629088, 628812, 629120, 628840, 628942, 628844, 629088, 628889, 629057, 629089, 629121, 629090, 629122, 629090
> Centro(chr2) 610
MBP1, RSC3, RSC30
1.0, 1.0, 1.0
633506, 633505, 633506
633512, 633511, 633513
> Centro(chr2) 611
ACE2, AFT2, CAT8, OAF1, PDR8, RDS1, RDS1, SIP4, SKN7, STP2, SWI5, YER184C, YJL103C, YLL054C, YLL054C, YLR278C, YNR063W
1.0, 1.0, 1.0, 1.0, 1.0, 1.0, 1.0, 1.0, 1.0, 1.0, 1.0, 1.0, 1.0, 1.0, 1.0, 1.0, 1.0
635017, 634967, 634981, 634981, 634981, 634977, 634978, 634980, 634979, 634964, 635016, 634979, 634977, 634977, 634978, 634981, 634981
635023, 634974, 634986, 634989, 634988, 634983, 634984, 634986, 634984, 634983, 635023, 634986, 634987, 634983, 634984, 634988, 634988
> Centro(chr2) 612
TBP, YAP3
1.0, 1.0
636603, 636558
636623, 636565
> Centro(chr2) 613
MSN4, TOD6, DOT6, STP3, STP4, YER130C
1.0, 1.0, 1.0, 1.0, 1.0, 1.0
642577, 642419, 642419, 642544, 642544, 642574
642581, 642439, 642439, 642552, 642552, 642582
> Centro(chr2) 614
ACE2, ADR1, CHA4, CRZ1, GCR2, MATA1, MGA1, MIG1, MIG1, MIG2, MIG2, MIG3, MIG3, NHP10, RME1, SNT2, STP3, STP4, SUT1, YGR067C, YKL222C, YML081W, YML081W, YPR022C, YRM1, ZMS1, MIG1_01
1.0, 1.0, 1.0, 1.0, 1.0, 0.3025, 0.4475, 1.0, 1.0, 1.0, 1.0, 1.0, 1.0, 1.0, 0.5625, 1.0, 1.0, 1.0, 1.0, 1.0, 1.0, 1.0, 1.0, 1.0, 1.0, 1.0, 1.0
643136, 643140, 643193, 643136, 643269, 643362, 642930, 643140, 643194, 643141, 643193, 643141, 643193, 643193, 642947, 643053, 643054, 643054, 643193, 643140, 643276, 643140, 643192, 643141, 643277, 643193, 643139
643142, 643146, 643200, 643144, 643275, 643368, 642950, 643146, 643200, 643147, 643199, 643147, 643199, 643200, 642956, 643063, 643062, 643062, 643199, 643153, 643284, 643148, 643200, 643147, 643284, 643201, 643155
> Centro(chr2) 615
ACE2, HAP4, LYS14, MATA1, STB4, TEC1, YBR239C
1.0, 1.0, 1.0, 0.36, 0.83, 0.905, 1.0
643439, 643572, 643614, 643362, 643409, 643735, 643615
643445, 643586, 643621, 643368, 643415, 643742, 643622
> Centro(chr2) 616
MATA1, SPT23, TEC1, XBP1
1.0, 1.0, 0.19, 1.0
644062, 643966, 643735, 643908
644068, 643973, 643742, 643914
> Centro(chr2) 617
MAC1, MATA1, MCM1, MIG1, MIG2, MIG3, ROX1, SFL1, SFP1, STB3, SUT1, YGR067C, YML081W, ZMS1
1.0, 0.27, 1.0, 1.0, 1.0, 1.0, 0.125, 0.33, 1.0, 1.0, 1.0, 1.0, 1.0, 1.0
644231, 644062, 644242, 644284, 644285, 644285, 644520, 644495, 644270, 644268, 644285, 644284, 644284, 644283
644238, 644068, 644253, 644290, 644291, 644291, 644531, 644515, 644290, 644288, 644291, 644297, 644292, 644291
> Centro(chr2) 618
ACE2, AFT2, ARO80, HAC1, RPN4, SWI5, PHO4_01, PHO4_01
1.0, 1.0, 0.935, 1.0, 1.0, 1.0, 1.0, 1.0
644949, 644809, 644659, 644836, 644756, 644949, 644751, 644833
644955, 644816, 644679, 644843, 644762, 644956, 644762, 644844
> Centro(chr2) 619
ABF1, HAP1, MIG1, NHP10, OAF1, OAF1, STB5, SUT2, YDR520C, YLR278C
0.755, 1.0, 1.0, 1.0, 1.0, 1.0, 1.0, 1.0, 1.0, 1.0
645404, 645234, 645213, 645212, 645213, 645233, 645234, 645227, 645233, 645233
645419, 645241, 645219, 645219, 645221, 645241, 645241, 645246, 645242, 645240
> Centro(chr2) 620
ABF1, FHL1, HAC1, MSN4, PDR8, RGT1, RME1, SPT23, YPR196W, ABF1_01
1.0, 0.325, 1.0, 1.0, 1.0, 1.0, 0.545, 1.0, 1.0, 1.0
647324, 647541, 647191, 647371, 647320, 647317, 647518, 647261, 647318, 647320
647339, 647548, 647198, 647375, 647327, 647327, 647527, 647268, 647326, 647341
> Centro(chr2) 621
FHL1, HSF_02
0.135, 1.0
647541, 647774
647548, 647788
> Centro(chr2) 622
AZF1, CBF1, EDS1, FHL1, HAC1, MATALPHA2, SFL1, TBP, STE12, SUT2, TYE7, YPR013C
0.1075, 1.0, 1.0, 0.4325, 1.0, 1.0, 0.6675, 1.0, 1.0, 1.0, 1.0, 1.0
649918, 650158, 650183, 649951, 650159, 650234, 649968, 650257, 650105, 650204, 650158, 650013
649926, 650165, 650191, 649958, 650166, 650242, 649988, 650277, 650111, 650223, 650164, 650021
> Centro(chr2) 623
CUP2, GAT1, GIS1, MATA1, MBP1, MSN4, MSN4, RSC3, RSC30, RSC30, YER130C
1.0, 1.0, 1.0, 1.0, 1.0, 1.0, 1.0, 1.0, 1.0, 1.0, 1.0
651318, 651330, 651276, 651231, 651217, 651214, 651279, 651216, 651215, 651217, 651276
651328, 651337, 651284, 651237, 651223, 651218, 651283, 651222, 651222, 651224, 651284
> Centro(chr2) 624
AFT2, ASH1, GIS1, MATA1, MBP1, MSN4, RPH1, STE12, UME6, YER130C, REPCAR1_01
1.0, 1.0, 1.0, 1.0, 0.52, 1.0, 1.0, 1.0, 1.0, 1.0, 1.0
653409, 653276, 653405, 653263, 653195, 653408, 653406, 653300, 653390, 653405, 653321
653416, 653285, 653413, 653269, 653201, 653412, 653413, 653306, 653402, 653413, 653337
> Centro(chr2) 625
MATA1, MBP1, UGA3
0.055, 0.735, 1.0
653263, 653195, 653018
653269, 653201, 653025
> Centro(chr2) 626
CEP3, CUP9, EDS1, HAP1, MATA1, RGT1, STB4, YDR520C, YPR196W
1.0, 1.0, 1.0, 1.0, 1.0, 1.0, 1.0, 1.0, 1.0
655416, 655320, 655413, 655448, 655320, 655412, 655417, 655447, 655413
655423, 655328, 655421, 655455, 655326, 655422, 655423, 655456, 655421
> Centro(chr2) 627
AZF1, HAP3, TEA1, TOS8, HAP234_01
1.0, 1.0, 1.0, 1.0, 1.0
657637, 657815, 657736, 657750, 657816
657645, 657829, 657743, 657757, 657831
> Centro(chr2) 628
ARO80, PUT3, PUT3, RSC30
1.0, 1.0, 1.0, 1.0
658388, 658394, 658396, 658396
658408, 658401, 658403, 658403
> Centro(chr2) 629
HSF1, ROX1, SFP1
1.0, 1.0, 1.0
664312, 664145, 664261
664319, 664156, 664281
> Centro(chr2) 630
AZF1, PDR1, RDR1, STE12, YKL222C, YRM1, YRR1
0.46, 1.0, 1.0, 0.78, 1.0, 1.0, 1.0
664859, 665066, 665064, 664892, 665063, 665063, 665060
664867, 665073, 665071, 664898, 665071, 665070, 665070
> Centro(chr2) 631
AZF1, GCR2, GIS1, HSF1, MET28, MSN4, STE12, YER130C
1.0, 1.0, 1.0, 1.0, 1.0, 1.0, 0.815, 1.0
664859, 664751, 664695, 664670, 664756, 664696, 664892, 664695
664867, 664757, 664703, 664677, 664761, 664700, 664898, 664703
> Centro(chr2) 632
MATA1, MET28, MET32, MSN4, DOT6, RME1, STP1, STP2, YGR067C, YML081W, HSF_02
1.0, 1.0, 1.0, 1.0, 1.0, 0.07, 0.02, 0.02, 1.0, 1.0, 1.0
662462, 662349, 662347, 662385, 662473, 662625, 662631, 662625, 662377, 662382, 662426
662468, 662354, 662353, 662389, 662493, 662634, 662638, 662644, 662390, 662390, 662440
> Centro(chr2) 633
ABF1, ABF1, EDS1, FHL1, GCR2, HAC1, HAP3, HAP4, MSN4, DOT6, RDR1, REB1, RME1, SKO1, STP1, STP2, STP4, YGR067C, YML081W, ABF1_01, ABF1_01, ABF_C, HAP234_01
1.0, 1.0, 1.0, 1.0, 0.67, 1.0, 1.0, 1.0, 1.0, 0.13, 1.0, 1.0, 1.0, 0.055, 1.0, 1.0, 1.0, 1.0, 1.0, 1.0, 1.0, 1.0, 1.0
662729, 662758, 662814, 662710, 662900, 662726, 662658, 662663, 662654, 662473, 662639, 662716, 662625, 662961, 662631, 662625, 662697, 662653, 662653, 662725, 662754, 662729, 662659
662744, 662773, 662822, 662717, 662906, 662733, 662672, 662677, 662658, 662493, 662646, 662724, 662634, 662968, 662638, 662644, 662705, 662666, 662661, 662746, 662775, 662743, 662674
> Centro(chr2) 634
DAL80, GAT1, MCM1, MET32, RPN4, REPCAR1_01
1.0, 1.0, 1.0, 1.0, 1.0, 1.0
663890, 663890, 663930, 663727, 663727, 663724
663896, 663897, 663941, 663733, 663733, 663740
> Centro(chr2) 635
ACE2, ADR1, HSF1, MET32, MIG1, MIG2, MIG3, PDR1, RPN4, RPN4, STP1, SUT1, SWI5, YGR067C, YML081W, YPR022C, REPCAR1_01
0.7375, 1.0, 1.0, 0.1325, 1.0, 1.0, 1.0, 1.0, 0.6875, 0.1325, 1.0, 0.7875, 0.7325, 1.0, 1.0, 1.0, 0.1125
663314, 663502, 663340, 663727, 663502, 663503, 663503, 663476, 663309, 663727, 663478, 663319, 663313, 663502, 663502, 663503, 663724
663320, 663508, 663347, 663733, 663508, 663509, 663509, 663483, 663315, 663733, 663485, 663325, 663320, 663515, 663510, 663509, 663740
> Centro(chr2) 636
AFT2, CHA4, LYS14, PDR8, TOS8, PHO4_01
0.18, 1.0, 1.0, 1.0, 1.0, 1.0
666669, 666340, 666341, 666501, 666400, 666472
666676, 666347, 666348, 666508, 666407, 666483
> Centro(chr2) 637
MCM1, SPT23, SUT2
1.0, 0.94, 1.0
670106, 669914, 670026
670117, 669921, 670045
> Centro(chr2) 638
GCR2, MBP1, MBP1::SWI6, MGA1, MSN4, SPT23, MCM1_01
1.0, 1.0, 1.0, 0.72, 1.0, 0.925, 1.0
669757, 669819, 669820, 669572, 669636, 669914, 669652
669763, 669825, 669826, 669592, 669640, 669921, 669667
> Centro(chr2) 639
CEP3, CEP3, CUP2, STB4, STB4
1.0, 1.0, 1.0, 1.0, 1.0
668503, 668517, 668354, 668503, 668517
668510, 668524, 668364, 668509, 668523
> Centro(chr2) 640
ACE2, ADR1, CUP2, FKH2, GSM1, LYS14, MATA1, MIG2, MIG3, MSN4, NRG1, NRG1, PHD1, RSC30, STE12, STP2, SUT1, SUT2, TEA1, YBR239C, YBR239C, YLR278C, YPR022C, ZMS1
1.0, 1.0, 1.0, 0.6625, 1.0, 0.7275, 1.0, 1.0, 1.0, 0.8325, 0.9825, 1.0, 0.8925, 1.0, 0.1275, 0.2025, 1.0, 1.0, 1.0, 1.0, 0.7175, 1.0, 1.0, 1.0
669257, 669171, 669093, 669294, 668961, 669287, 668979, 669170, 669170, 669278, 668952, 669034, 668948, 669005, 668873, 668874, 669005, 668961, 669006, 669125, 669288, 668967, 669170, 669170
669263, 669177, 669103, 669300, 668981, 669294, 668985, 669176, 669176, 669282, 668971, 669053, 668957, 669012, 668879, 668893, 669011, 668980, 669013, 669132, 669295, 668974, 669176, 669178
> Centro(chr2) 641
CUP9, MATA1
1.0, 1.0
676232, 676234
676240, 676240
> Centro(chr2) 642
REB1, YDR026C
1.0, 1.0
679340, 679339
679348, 679348
> Centro(chr2) 643
HAP4, HAP5, MIG1, MIG3, MSN4, NHP10, PUT3, PUT3, RSC30, SIP4, STB3, STE12, STP1, STP3, STP4, YER130C, YJL103C, YJL103C, YPR013C, REPCAR1_01, HSF_02, HAP234_01
1.0, 1.0, 1.0, 1.0, 1.0, 1.0, 1.0, 1.0, 1.0, 1.0, 1.0, 0.6325, 1.0, 1.0, 1.0, 1.0, 1.0, 1.0, 1.0, 1.0, 1.0, 1.0
680183, 680183, 680205, 680204, 680226, 680204, 680202, 680204, 680202, 680204, 680229, 680016, 680183, 680177, 680177, 680223, 680201, 680202, 680134, 680102, 680285, 680186
680197, 680197, 680211, 680210, 680230, 680211, 680209, 680211, 680209, 680210, 680249, 680022, 680190, 680185, 680185, 680231, 680211, 680212, 680142, 680118, 680299, 680201
> Centro(chr2) 644
ADR1, AFT2, AFT2, AZF1, AZF1, IME1, MIG2, MIG3, PHD1, RAP1, RAP1, RFX1, RPN4, UME6, YPR022C, REPCAR1_01, REPCAR1_01, ABF1_01, HSF_02, ABF_C, RAP1_C
0.61, 1.0, 1.0, 1.0, 1.0, 1.0, 0.6, 0.6, 1.0, 1.0, 1.0, 1.0, 1.0, 1.0, 0.6, 1.0, 1.0, 1.0, 0.15, 1.0, 1.0
681861, 682056, 682064, 682000, 682011, 682120, 681860, 681860, 682110, 682052, 682058, 682032, 682049, 682121, 681860, 682045, 682117, 682085, 681811, 682088, 682056
681867, 682063, 682071, 682008, 682019, 682127, 681866, 681866, 682119, 682061, 682067, 682039, 682055, 682133, 681866, 682061, 682133, 682106, 681825, 682102, 682069
> Centro(chr2) 645
ADR1, ADR1, AFT2, AFT2, AZF1, CEP3, CRZ1, HAP5, MET32, MIG1, MIG2, MIG3, MSN4, RPN4, SPT23, STB4, SUT1, UGA3, YGR067C, YGR067C, YML081W, YML081W, YPR022C
0.195, 0.855, 0.29, 1.0, 0.905, 1.0, 1.0, 1.0, 1.0, 0.195, 0.205, 0.205, 0.325, 1.0, 1.0, 1.0, 1.0, 1.0, 0.23, 0.36, 0.205, 0.335, 0.205
681142, 681208, 681151, 681372, 681531, 681468, 681310, 681346, 681313, 681142, 681143, 681143, 681156, 681313, 681340, 681468, 681447, 681447, 681142, 681155, 681142, 681155, 681143
681148, 681214, 681158, 681379, 681539, 681475, 681318, 681360, 681319, 681148, 681149, 681149, 681160, 681319, 681347, 681474, 681453, 681454, 681155, 681168, 681150, 681163, 681149
> Centro(chr2) 646
ACE2, ACE2, ADR1, ADR1, AFT2, AFT2, CRZ1, HAP5, HSF1, HSF1, MET32, MIG1, MIG2, MIG3, MSN4, MSN4, RPN4, SPT23, SWI5, YGR067C, YGR067C, YML081W, YML081W, YPR022C, HSF_04, HSF_05
0.31, 1.0, 1.0, 1.0, 1.0, 0.195, 0.81, 0.42, 0.425, 1.0, 0.79, 1.0, 1.0, 1.0, 1.0, 1.0, 0.79, 0.515, 0.305, 1.0, 1.0, 1.0, 1.0, 1.0, 0.7, 0.65
680923, 681103, 681142, 681208, 681151, 681372, 681310, 681346, 680934, 681118, 681313, 681142, 681143, 681143, 681001, 681156, 681313, 681340, 680922, 681142, 681155, 681142, 681155, 681143, 680958, 680953
680929, 681109, 681148, 681214, 681158, 681379, 681318, 681360, 680941, 681125, 681319, 681148, 681149, 681149, 681005, 681160, 681319, 681347, 680929, 681155, 681168, 681150, 681163, 681149, 680972, 680967
> Centro(chr2) 647
ASH1, MET32, OAF1, RDS2, STE12, SWI4
1.0, 1.0, 1.0, 1.0, 1.0, 1.0
683226, 683351, 683222, 683225, 683116, 683241
683235, 683357, 683230, 683231, 683122, 683248
> Centro(chr2) 648
MATA1, RIM101, TBP
1.0, 1.0, 1.0
685314, 685349, 685410
685320, 685355, 685430
> Centro(chr2) 649
DAL82, LYS14, MATALPHA2, MATALPHA2, RSC3, STE12, STP4
1.0, 1.0, 1.0, 1.0, 1.0, 1.0, 1.0
684864, 684797, 684879, 684884, 684862, 684948, 684865
684872, 684804, 684887, 684892, 684868, 684954, 684873
> Centro(chr2) 650
ACE2, GCR1, GCR2, MATA1, RSC30, RSC30, STP2, SUT1, UGA3, GCR1_01, HSF_05
1.0, 1.0, 1.0, 1.0, 1.0, 1.0, 1.0, 1.0, 1.0, 1.0, 1.0
686858, 686659, 686659, 686745, 686714, 686716, 686705, 686716, 686719, 686658, 686650
686864, 686666, 686665, 686751, 686721, 686723, 686724, 686722, 686726, 686666, 686664
> Centro(chr2) 651
RDS1, YLL054C, YLL054C
1.0, 1.0, 1.0
690329, 690328, 690329
690335, 690334, 690335
> Centro(chr2) 652
REB1, HSF_05
1.0, 1.0
691825, 691921
691833, 691935
> Centro(chr2) 653
MSN4, YML081W, ZMS1
1.0, 1.0, 1.0
694792, 694789, 694790
694796, 694797, 694798
> Centro(chr2) 654
AZF1, GCN4, MAC1, MAC1, MATA1, MSN4, STB5, YER130C, GCN4_01
0.62, 0.21, 1.0, 1.0, 1.0, 1.0, 1.0, 1.0, 0.21
698338, 697915, 698048, 698170, 698146, 698153, 698104, 698150, 697912
698346, 697935, 698055, 698177, 698152, 698157, 698111, 698158, 697938
> Centro(chr2) 655
ABF1, ABF1, AZF1, EDS1, EDS1, GCN4, OAF1, RDR1, RGT1, RGT1, SFP1, SFP1, SOK2, YAP1, YNR063W, YPR196W, YPR196W, ABF1_01, ABF1_01, GCN4_01, HSF_02
1.0, 1.0, 0.96, 1.0, 0.91, 0.49, 1.0, 0.885, 1.0, 0.91, 0.85, 1.0, 1.0, 0.755, 1.0, 1.0, 0.91, 1.0, 1.0, 0.49, 1.0
697617, 697707, 697566, 697720, 697879, 697915, 697574, 697882, 697719, 697878, 697549, 697786, 697695, 697889, 697575, 697720, 697879, 697613, 697705, 697912, 697782
697632, 697722, 697574, 697728, 697887, 697935, 697582, 697889, 697729, 697888, 697569, 697806, 697705, 697908, 697582, 697728, 697887, 697634, 697726, 697938, 697796
> Centro(chr2) 656
STE12, HSF_02
1.0, 1.0
700273, 700150
700279, 700164
> Centro(chr2) 657
MET28, PHD1, RTG3, TBP, TBP, TBP, GCN4_01
0.245, 1.0, 0.535, 1.0, 1.0, 1.0, 0.36
702098, 701977, 702062, 701852, 701865, 701868, 702076
702103, 701986, 702081, 701872, 701885, 701888, 702102
> Centro(chr2) 658
CHA4, FHL1, MET31, MET32, MIG1, MIG3, NHP10, RAP1, RDR1, RIM101, RPN4, RSC3, RSC3, RSC30, RSC30, SIP4, STE12, YER184C, YER184C, YJL103C, YLL054C, GCN4_01, HSF_05, HAP234_01
1.0, 1.0, 1.0, 1.0, 1.0, 1.0, 1.0, 0.7, 1.0, 1.0, 1.0, 1.0, 1.0, 1.0, 1.0, 1.0, 0.575, 1.0, 1.0, 1.0, 1.0, 1.0, 0.975, 0.86
702394, 702281, 702398, 702398, 702366, 702367, 702366, 702166, 702394, 702214, 702398, 702347, 702348, 702346, 702348, 702367, 702155, 702257, 702367, 702366, 702327, 702328, 702496, 702179
702401, 702288, 702406, 702404, 702372, 702373, 702373, 702175, 702401, 702220, 702404, 702353, 702354, 702353, 702355, 702373, 702161, 702264, 702374, 702376, 702333, 702354, 702510, 702194
> Centro(chr2) 659
GCR2, TOD6, DOT6, TBP, STE12, GAL4_01, HSF_02, GAL4_C
0.74, 1.0, 1.0, 1.0, 1.0, 1.0, 1.0, 1.0
704151, 704383, 704383, 704339, 704459, 704300, 704190, 704299
704157, 704403, 704403, 704359, 704465, 704322, 704204, 704320
> Centro(chr2) 660
ACE2, CRZ1, GAL4, GIS1, HSF1, IME1, MSN4, PDR8, PHD1, RDS1, RDS1, SKN7, SKN7, SOK2, SOK2, STP3, STP4, YLL054C, YLL054C, MATA1_01
1.0, 1.0, 1.0, 1.0, 1.0, 1.0, 1.0, 1.0, 1.0, 1.0, 1.0, 1.0, 1.0, 1.0, 1.0, 1.0, 1.0, 1.0, 1.0, 1.0
707369, 707357, 707238, 707361, 707333, 707245, 707362, 707342, 707471, 707246, 707247, 707248, 707250, 707470, 707471, 707448, 707448, 707246, 707247, 707445
707375, 707365, 707252, 707369, 707340, 707252, 707366, 707349, 707480, 707252, 707253, 707253, 707255, 707480, 707481, 707456, 707456, 707252, 707253, 707454
> Centro(chr2) 661
CHA4, PDR8, SFP1, SWI4, YNR063W
1.0, 1.0, 0.035, 1.0, 1.0
706816, 706815, 707056, 706890, 706815
706823, 706822, 707076, 706897, 706822
> Centro(chr2) 662
ECM22, ECM22, EDS1, RGT1, SIP4, YBR239C, YER184C
1.0, 1.0, 1.0, 1.0, 1.0, 1.0, 1.0
708042, 708043, 708045, 708044, 708043, 708043, 708042
708048, 708049, 708053, 708054, 708049, 708050, 708049
> Centro(chr2) 663
MSN4, YER130C
1.0, 1.0
712953, 712950
712957, 712958
> Centro(chr2) 664
MSN4, TOD6, DOT6, STB3, STB3, AP1_C
1.0, 1.0, 1.0, 1.0, 1.0, 0.875
714653, 714562, 714562, 714579, 714624, 714770
714657, 714582, 714582, 714599, 714644, 714778
> Centro(chr2) 665
ABF1, ARG81, MATA1, STB3, TEC1
1.0, 1.0, 0.975, 1.0, 0.56
716652, 716689, 716809, 716614, 716462
716667, 716696, 716815, 716634, 716469
> Centro(chr2) 666
AZF1, CUP9, FKH2, MATA1, NDT80, STP1, UME6
1.0, 1.0, 1.0, 1.0, 1.0, 1.0, 1.0
718815, 718854, 718769, 718784, 718847, 718896, 718894
718823, 718862, 718775, 718790, 718867, 718903, 718906
> Centro(chr2) 667
FKH2, UME6
1.0, 1.0
718011, 718023
718017, 718035
> Centro(chr2) 668
ADR1, AFT2, ARG81, CBF1, CRZ1, FKH1, FKH2, HAC1, MIG1, MIG2, MIG3, PHD1, SFP1, STB3, TEC1, TYE7, TYE7, YGR067C, YML081W, YPR022C, GCN4_C
1.0, 1.0, 1.0, 0.535, 1.0, 1.0, 1.0, 1.0, 1.0, 1.0, 1.0, 1.0, 1.0, 1.0, 0.965, 0.54, 0.53, 1.0, 1.0, 1.0, 1.0
718344, 718332, 718300, 718539, 718461, 718448, 718455, 718349, 718344, 718343, 718343, 718333, 718273, 718276, 718496, 718539, 718540, 718337, 718342, 718343, 718300
718350, 718339, 718307, 718546, 718469, 718467, 718461, 718356, 718350, 718349, 718349, 718342, 718293, 718296, 718503, 718545, 718546, 718350, 718350, 718349, 718309
> Centro(chr2) 669
MGA1, PDR1, RIM101, SUT1, SWI4, YLR278C
0.2475, 1.0, 0.4575, 1.0, 1.0, 1.0
721009, 721240, 721037, 721242, 721239, 721243
721029, 721247, 721043, 721248, 721246, 721250
> Centro(chr2) 670
CEP3, MGA1, MGA1, RIM101, SKN7, STB4, STE12, YRM1
1.0, 0.22, 0.68, 0.47, 1.0, 1.0, 1.0, 1.0
720792, 720599, 721009, 721037, 720842, 720793, 720970, 720826
720799, 720619, 721029, 721043, 720847, 720799, 720976, 720833
> Centro(chr2) 671
GAT1, STP3, STP4
1.0, 1.0, 1.0
722415, 722529, 722529
722422, 722537, 722537
> Centro(chr2) 672
FKH2, MSN4, MSN4, STE12, YAP7, YGR067C, YML081W
1.0, 1.0, 1.0, 1.0, 1.0, 1.0, 1.0
724310, 724389, 724428, 724450, 724363, 724420, 724425
724316, 724393, 724432, 724456, 724373, 724433, 724433
> Centro(chr2) 673
CBF1, EDS1, NDT80, TYE7, TYE7, MIG1_01
1.0, 1.0, 1.0, 1.0, 1.0, 0.145
727208, 727184, 727081, 727208, 727209, 726956
727215, 727192, 727101, 727214, 727215, 726972
> Centro(chr2) 674
ADR1, CHA4, MATA1, MET28, MET4, MIG1, MIG2, MIG3, MSN4, PDR8, PDR8, REB1, YAP7, YDR026C, YER130C, YGR067C, YML081W, YPR022C, ZMS1
1.0, 1.0, 1.0, 1.0, 1.0, 1.0, 1.0, 1.0, 0.635, 1.0, 1.0, 1.0, 1.0, 1.0, 0.625, 1.0, 1.0, 1.0, 1.0
728660, 728818, 728593, 728698, 728696, 728660, 728659, 728659, 728870, 728682, 728819, 728743, 728811, 728743, 728869, 728653, 728658, 728659, 728659
728666, 728825, 728599, 728703, 728703, 728666, 728665, 728665, 728874, 728689, 728826, 728751, 728821, 728752, 728877, 728666, 728666, 728665, 728667
> Centro(chr2) 675
AZF1, CAT8, LYS14, MATA1, MBP1, MET28, MIG1, NHP10, OAF1, SIP4, STB5, UME6, REPCAR1_01, HSF_02, HSF_04
1.0, 1.0, 1.0, 0.76, 1.0, 1.0, 1.0, 1.0, 1.0, 1.0, 1.0, 1.0, 1.0, 1.0, 1.0
728237, 728262, 728249, 728101, 728414, 728370, 728354, 728353, 728354, 728261, 728355, 728274, 728270, 728241, 728203
728245, 728267, 728256, 728107, 728420, 728375, 728360, 728360, 728362, 728267, 728362, 728286, 728286, 728255, 728217
> Centro(chr2) 676
GCR2, STE12, YAP3
1.0, 1.0, 1.0
730331, 730200, 730233
730337, 730206, 730240
> Centro(chr2) 677
ACE2, CEP3, MSN4, STB4, YER130C
1.0, 1.0, 1.0, 1.0, 1.0
734782, 734666, 734796, 734667, 734793
734788, 734673, 734800, 734673, 734801
> Centro(chr2) 678
ACE2, MAC1, MGA1, MSN4, PDR8, SWI5, YKL222C, HAP234_01
1.0, 1.0, 1.0, 1.0, 1.0, 1.0, 1.0, 1.0
736057, 736201, 736072, 736088, 736045, 736057, 736045, 736145
736063, 736208, 736092, 736092, 736052, 736064, 736053, 736160
> Centro(chr2) 679
GCR2, STE12
1.0, 1.0
738520, 738439
738526, 738445
> Centro(chr2) 680
ARG81, ARO80, TOD6, DOT6, DOT6, SFP1, SFP1, STB3, SUT1, TBF1
0.86, 0.715, 1.0, 1.0, 1.0, 1.0, 1.0, 1.0, 0.815, 1.0
739577, 739556, 739737, 739732, 739737, 739749, 739750, 739745, 739573, 739604
739584, 739576, 739757, 739752, 739757, 739769, 739770, 739765, 739579, 739611
> Centro(chr2) 681
DAL80, GAT1, MSN4, PHD1, RIM101, STB3, UME6, YGR067C, YML081W
1.0, 1.0, 1.0, 0.06, 1.0, 1.0, 0.755, 1.0, 1.0
740959, 740958, 741103, 740860, 740971, 741224, 741277, 741102, 741102
740965, 740965, 741107, 740869, 740977, 741244, 741289, 741115, 741110
> Centro(chr2) 682
ABF1, GAL4, GAT4, IXR1, MSN4, REI1, YNR063W, HSF_03, HSF_05, ABF_C
0.3125, 1.0, 0.0175, 0.1675, 1.0, 1.0, 1.0, 1.0, 1.0, 0.3175
740679, 740463, 740711, 740694, 740508, 740506, 740462, 740416, 740411, 740679
740694, 740477, 740721, 740708, 740512, 740512, 740469, 740430, 740425, 740693
> Centro(chr2) 683
ABF1, DAL80, GAT1, GAT4, IXR1, MET28, MET32, MET4, PHD1, PHD1, RIM101, ABF_C
1.0, 0.7175, 0.7225, 1.0, 1.0, 1.0, 1.0, 1.0, 1.0, 1.0, 0.5975, 1.0
740679, 740959, 740958, 740711, 740694, 740782, 740780, 740782, 740751, 740860, 740971, 740679
740694, 740965, 740965, 740721, 740708, 740787, 740786, 740789, 740760, 740869, 740977, 740693
> Centro(chr2) 684
CHA4, ECM22, ECM22, EDS1, HAP3, MSN4, RDR1, RGT1, SIP4, YER130C, YER184C, YPR013C, YPR196W
1.0, 1.0, 1.0, 1.0, 1.0, 1.0, 1.0, 1.0, 1.0, 1.0, 1.0, 1.0, 1.0
742661, 742682, 742683, 742678, 742641, 742650, 742661, 742677, 742682, 742649, 742682, 742628, 742678
742668, 742688, 742689, 742686, 742655, 742654, 742668, 742687, 742688, 742657, 742689, 742636, 742686
> Centro(chr2) 685
SKN7, STE12
1.0, 1.0
742145, 742013
742150, 742019
> Centro(chr2) 686
HSF1, TOD6, DOT6, SWI4
1.0, 1.0, 1.0, 1.0
744829, 744752, 744752, 744753
744836, 744772, 744772, 744760
> Centro(chr2) 687
ARG81, TEA1
1.0, 1.0
744402, 744507
744409, 744514
> Centro(chr2) 688
AFT1, CIN5, CUP2, MATALPHA2, STE12
1.0, 1.0, 1.0, 1.0, 1.0
747796, 747992, 747924, 747964, 747919
747816, 748001, 747934, 747972, 747925
> Centro(chr2) 689
MBP1, MBP1, MBP1::SWI6, MBP1::SWI6, NDT80, TBP, TBP
1.0, 1.0, 1.0, 1.0, 0.75, 1.0, 1.0
757292, 757293, 757292, 757293, 757110, 757158, 757163
757298, 757299, 757298, 757299, 757130, 757178, 757183
> Centro(chr2) 690
AZF1, CRZ1, MSN4, UGA3
1.0, 1.0, 1.0, 1.0
760144, 760066, 760071, 760066
760152, 760074, 760075, 760073
> Centro(chr2) 691
ABF1, AZF1, HMRA2
1.0, 1.0, 1.0
761087, 761130, 761094
761102, 761138, 761101
> Centro(chr2) 692
EDS1, MAC1, MSN4, NRG1, RGT1, RSC30, STP2, YER130C, YRM1
1.0, 1.0, 1.0, 1.0, 1.0, 1.0, 1.0, 1.0, 1.0
764835, 764803, 764761, 764809, 764834, 764829, 764820, 764758, 764869
764843, 764810, 764765, 764828, 764844, 764836, 764839, 764766, 764876
> Centro(chr2) 693
ABF1, GCR1, GCR2, STE12, UME6, REPCAR1_01, ABF1_01, ABF_C
1.0, 0.0975, 0.1025, 1.0, 1.0, 1.0, 1.0, 1.0
768098, 767862, 767863, 768104, 768053, 768049, 768096, 768099
768113, 767869, 767869, 768110, 768065, 768065, 768117, 768113
> Centro(chr2) 694
DAL82, GCR1, GCR2, MATA1, MET28, MET4, STP1, STP2, STP2, SUT1, SWI4
1.0, 1.0, 1.0, 1.0, 1.0, 1.0, 1.0, 1.0, 1.0, 1.0, 1.0
767737, 767862, 767863, 767739, 767722, 767722, 767733, 767727, 767728, 767733, 767730
767745, 767869, 767869, 767745, 767727, 767729, 767740, 767746, 767747, 767739, 767737
> Centro(chr2) 695
HMRA2, MAC1, MATALPHA2
1.0, 1.0, 1.0
768707, 768853, 768707
768714, 768860, 768715
> Centro(chr2) 696
AZF1, FHL1, GAT1, RPN4, RSC30, SKN7, STE12, SUT1, TEA1, UME6, REPCAR1_01
0.86, 1.0, 1.0, 1.0, 1.0, 0.715, 1.0, 1.0, 1.0, 1.0, 1.0
770944, 771091, 771216, 771124, 771140, 770931, 770971, 771141, 771139, 771106, 771102
770952, 771098, 771223, 771130, 771147, 770936, 770977, 771147, 771146, 771118, 771118
> Centro(chr2) 697
ABF1, ABF1, ADR1, CHA4, CRZ1, CUP2, HMRA2, IXR1, MAC1, MET28, MIG1, MIG2, MIG3, MSN4, NHP10, RAP1, RDR1, ROX1, RPN4, RSC30, STP3, STP4, SUT1, YGR067C, YGR067C, YML081W, YML081W, ZMS1, ABF1_01, HSF_02, ABF_C
1.0, 1.0, 0.725, 0.72, 0.705, 1.0, 1.0, 1.0, 1.0, 1.0, 0.725, 0.715, 0.715, 0.815, 0.72, 1.0, 1.0, 1.0, 0.685, 0.72, 0.865, 0.865, 0.715, 0.69, 0.78, 0.715, 0.805, 0.725, 1.0, 1.0, 1.0
770734, 770758, 770435, 770434, 770432, 770536, 770735, 770663, 770675, 770613, 770435, 770434, 770434, 770782, 770434, 770506, 770668, 770625, 770431, 770434, 770775, 770775, 770434, 770428, 770781, 770433, 770781, 770434, 770754, 770708, 770758
770749, 770773, 770441, 770441, 770440, 770546, 770742, 770677, 770682, 770618, 770441, 770440, 770440, 770786, 770441, 770515, 770675, 770636, 770437, 770441, 770783, 770783, 770440, 770441, 770794, 770441, 770789, 770442, 770775, 770722, 770772
> Centro(chr2) 698
ADR1, CRZ1, DAL82, FKH1, MIG2, MIG3, MSN4, YGR067C, YML081W, YPR022C, ZMS1
1.0, 0.97, 1.0, 1.0, 1.0, 1.0, 1.0, 1.0, 1.0, 1.0, 1.0
773691, 773844, 773656, 773743, 773692, 773692, 773652, 773691, 773691, 773692, 773690
773697, 773852, 773664, 773762, 773698, 773698, 773656, 773704, 773699, 773698, 773698
> Centro(chr2) 699
AZF1, DAL80, GCR2, MGA1, MSN4, NRG1, SFP1, SFP1
1.0, 0.8225, 1.0, 0.9925, 1.0, 1.0, 1.0, 1.0
774588, 774401, 774436, 774411, 774569, 774563, 774575, 774576
774596, 774407, 774442, 774431, 774573, 774582, 774595, 774596
> Centro(chr2) 700
CBF1, CRZ1, INO2, INO2, MSN4, PHO4, TYE7, TYE7
1.0, 1.0, 1.0, 1.0, 1.0, 1.0, 1.0, 1.0
776384, 776403, 776383, 776384, 776396, 776384, 776384, 776385
776391, 776411, 776391, 776392, 776400, 776391, 776390, 776391
> Centro(chr2) 701
ABF1, CAT8, FKH1, INO2, OAF1, PDR8, RME1, SFP1, YKL222C, YLR278C, YNR063W, ABF1_01, ABF_C
1.0, 1.0, 1.0, 1.0, 1.0, 1.0, 1.0, 1.0, 1.0, 1.0, 1.0, 1.0, 1.0
782448, 782412, 782414, 782548, 782412, 782412, 782471, 782428, 782411, 782412, 782412, 782446, 782449
782463, 782417, 782433, 782556, 782420, 782419, 782480, 782448, 782419, 782419, 782419, 782467, 782463
> Centro(chr2) 702
ACE2, MATA1, SWI5
1.0, 1.0, 1.0
783608, 783658, 783608
783614, 783664, 783615
> Centro(chr2) 703
TOD6, DOT6, RDR1, RGT1
1.0, 1.0, 1.0, 1.0
785514, 785514, 785528, 785529
785534, 785534, 785535, 785539
> Centro(chr2) 704
MATA1, SKO1, YAP7
1.0, 1.0, 1.0
785170, 785269, 785099
785176, 785276, 785109
> Centro(chr2) 705
ADR1, CUP2, FKH2, MET32, MIG1, MIG2, MIG3, RDR1, RPN4, TBP, TEC1, YAP6, YGR067C, YKL222C, YML081W, YPR022C, YRM1
1.0, 1.0, 1.0, 0.18, 1.0, 1.0, 1.0, 1.0, 0.18, 1.0, 1.0, 0.435, 1.0, 1.0, 1.0, 1.0, 1.0
786096, 785904, 786039, 785807, 786096, 786095, 786095, 785905, 785807, 786181, 785896, 785826, 786089, 785905, 786094, 786095, 785906
786102, 785914, 786045, 785813, 786102, 786101, 786101, 785912, 785813, 786201, 785903, 785845, 786102, 785913, 786102, 786101, 785913
> Centro(chr2) 706
ADR1, ARO80, CIN5, CUP2, MATA1, MATA1, MET28, MET32, MIG1, MIG2, MIG2, MIG3, RFX1, STE12, SUT1, YAP1, YAP3, YGR067C, YML081W, ZMS1, HSF_02
1.0, 1.0, 0.825, 1.0, 1.0, 1.0, 1.0, 1.0, 1.0, 1.0, 1.0, 1.0, 1.0, 0.2, 1.0, 0.815, 0.825, 1.0, 1.0, 1.0, 1.0
786481, 786518, 786311, 786467, 786437, 786585, 786598, 786554, 786481, 786480, 786482, 786480, 786506, 786710, 786480, 786305, 786312, 786474, 786479, 786480, 786378
786487, 786538, 786320, 786477, 786443, 786591, 786603, 786560, 786487, 786486, 786488, 786486, 786513, 786716, 786486, 786324, 786319, 786487, 786487, 786488, 786392
> Centro(chr2) 707
FKH2, MATA1, MET28, MET32, SFL1, STE12, TBS1
1.0, 0.445, 0.57, 0.135, 1.0, 1.0, 0.86
786758, 786585, 786598, 786554, 786816, 786710, 786954
786764, 786591, 786603, 786560, 786836, 786716, 786961
> Centro(chr2) 708
ADR1, ADR1, ARG81, CRZ1, HMRA2, MATALPHA2, MET28, MET31, MET32, MET32, MIG1, MIG2, MIG3, RPN4, XBP1, YGR067C, YML081W, YPR022C, YPR022C, ZMS1, MIG1_01
1.0, 1.0, 1.0, 1.0, 1.0, 1.0, 1.0, 1.0, 1.0, 1.0, 1.0, 1.0, 1.0, 1.0, 1.0, 1.0, 1.0, 1.0, 1.0, 1.0, 1.0
788722, 788890, 788858, 788654, 788777, 788777, 788822, 788742, 788653, 788742, 788722, 788891, 788891, 788742, 788747, 788722, 788722, 788723, 788891, 788889, 788721
788728, 788896, 788865, 788662, 788784, 788785, 788827, 788750, 788659, 788748, 788728, 788897, 788897, 788748, 788753, 788735, 788730, 788729, 788897, 788897, 788737
> Centro(chr2) 709
AZF1, CEP3, PHD1, SFP1, STB4
0.465, 1.0, 1.0, 1.0, 1.0
789008, 789223, 789211, 789103, 789223
789016, 789230, 789220, 789123, 789229
> Centro(chr2) 710
CEP3, CIN5, GCR2, RAP1, RIM101, STB4, UME6, XBP1, HSF_04, RAP1_C
1.0, 1.0, 1.0, 1.0, 1.0, 1.0, 1.0, 1.0, 1.0, 1.0
792626, 792684, 792803, 792678, 792750, 792626, 792699, 792540, 792794, 792676
792633, 792693, 792809, 792687, 792756, 792632, 792711, 792546, 792808, 792689
> Centro(chr2) 711
CHA4, RDR1, REB1, TBP, SWI4, MCM1_01
1.0, 1.0, 1.0, 1.0, 0.24, 1.0
792180, 792180, 792288, 792348, 791984, 792206
792187, 792187, 792296, 792368, 791991, 792221
> Centro(chr2) 712
MATA1, MIG2, MSN4, REI1, SWI4, YER130C
1.0, 1.0, 1.0, 1.0, 1.0, 1.0
791875, 791842, 791845, 791845, 791984, 791844
791881, 791848, 791849, 791851, 791991, 791852
> Centro(chr2) 713
AZF1, AZF1, YPR013C
1.0, 1.0, 1.0
796530, 796542, 796657
796538, 796550, 796665
> Centro(chr2) 714
CBF1, CRZ1, FKH1, PHO4, SFL1, STB5, TYE7, TYE7, YPR015C, YPR022C, PHO4_01
0.19, 0.685, 1.0, 0.19, 0.835, 1.0, 0.195, 0.185, 0.94, 0.215, 0.19
798839, 798789, 798530, 798839, 798768, 798680, 798839, 798840, 798758, 798837, 798837
798846, 798797, 798549, 798846, 798788, 798687, 798845, 798846, 798777, 798843, 798848
> Centro(chr2) 715
ADR1, AFT2, AZF1, CBF1, CIN5, CRZ1, CRZ1, LYS14, MET31, MET32, MET32, MIG2, MIG3, PHO4, RPN4, RSC3, SFL1, TYE7, TYE7, YGR067C, YPR015C, YPR022C, YPR022C, YRR1, PHO4_01, PHO4_01, GCN4_C
1.0, 1.0, 1.0, 1.0, 1.0, 0.58, 1.0, 0.295, 1.0, 1.0, 1.0, 1.0, 1.0, 1.0, 1.0, 1.0, 0.43, 1.0, 1.0, 1.0, 0.325, 1.0, 1.0, 0.54, 1.0, 1.0, 1.0
798983, 799035, 799004, 798839, 798872, 798789, 799027, 799202, 799066, 799030, 799068, 798982, 798982, 798839, 799068, 799070, 798768, 798839, 798840, 798976, 798758, 798837, 798982, 799176, 798837, 798977, 798914
798989, 799042, 799012, 798846, 798881, 798797, 799035, 799209, 799074, 799036, 799074, 798988, 798988, 798846, 799074, 799076, 798788, 798845, 798846, 798989, 798777, 798843, 798988, 799186, 798848, 798988, 798923
> Centro(chr2) 716
ADR1, CHA4, CRZ1, DAL82, IXR1, MIG1, MIG1, MIG2, MIG3, MIG3, NHP10, RPN4, SIP4, SUT1, YGR067C, YML081W, YPR196W, ZMS1, MIG1_01
1.0, 1.0, 1.0, 1.0, 1.0, 1.0, 1.0, 1.0, 1.0, 1.0, 1.0, 1.0, 1.0, 1.0, 1.0, 1.0, 1.0, 1.0, 1.0
800361, 800361, 800362, 800352, 800362, 800361, 800367, 800362, 800362, 800368, 800367, 800365, 800368, 800362, 800361, 800361, 800447, 800360, 800366
800367, 800368, 800370, 800360, 800376, 800367, 800373, 800368, 800368, 800374, 800374, 800371, 800374, 800368, 800374, 800369, 800455, 800368, 800382
> Centro(chr2) 717
EDS1, HAP4, MATA1, SWI4
0.0225, 0.2525, 1.0, 1.0
799749, 799723, 799572, 799432
799757, 799737, 799578, 799439
> Centro(chr2) 718
EDS1, HAP4, MATA1, MATA1, RAP1, STB3
1.0, 1.0, 0.155, 1.0, 0.65, 1.0
799749, 799723, 799572, 799803, 799990, 799803
799757, 799737, 799578, 799809, 799999, 799823
> Centro(chr2) 719
AFT2, CAD1, STB3, YAP7, YBR239C, YER184C
1.0, 1.0, 0.02, 1.0, 0.675, 0.685
802009, 802136, 802378, 802135, 802319, 802318
802016, 802145, 802398, 802145, 802326, 802325
> Centro(chr2) 720
STB3, STB5, STP2, YBR239C, YER184C, GCN4_C
1.0, 0.6475, 0.6275, 1.0, 1.0, 1.0
802378, 802600, 802596, 802319, 802318, 802444
802398, 802607, 802615, 802326, 802325, 802453
> Centro(chr2) 721
ADR1, DAL82, DAL82, DAL82, MATA1, MET28, MIG2, MIG3, MSN4, REI1, SKN7, TEA1, TEA1, YPR022C, ZMS1, MIG1_01
1.0, 0.84, 0.26, 0.23, 0.51, 1.0, 1.0, 1.0, 1.0, 1.0, 1.0, 0.255, 0.235, 1.0, 1.0, 1.0
804749, 804586, 804976, 804979, 804554, 804643, 804750, 804750, 804851, 804851, 804770, 804977, 804979, 804750, 804748, 804748
804755, 804594, 804984, 804987, 804560, 804648, 804756, 804756, 804855, 804857, 804775, 804984, 804986, 804756, 804756, 804764
> Centro(chr2) 722
ACE2, ACE2, CAT8, CUP2, DAL80, GAT1, RDR1, RFX1, STE12, TBF1, UGA3, YBR239C, YLR278C, YNR063W, YPR196W, YRM1, REPCAR1_01
0.67, 1.0, 1.0, 1.0, 1.0, 1.0, 1.0, 1.0, 1.0, 1.0, 0.385, 1.0, 1.0, 0.785, 1.0, 1.0, 0.38
808303, 808486, 808527, 808480, 808537, 808536, 808420, 808590, 808427, 808437, 808274, 808420, 808525, 808314, 808581, 808376, 808269
808309, 808492, 808532, 808490, 808543, 808543, 808427, 808597, 808433, 808444, 808281, 808427, 808532, 808321, 808589, 808383, 808285
> Centro(chr2) 723
ACE2, DAL80, GAT1, MSN4, PHD1, RAP1, RDR1, RPN4, SOK2, STB5, STE12, STE12, UGA3, YBR239C, YNR063W, YRM1, REPCAR1_01
1.0, 0.9775, 0.9825, 0.0375, 1.0, 1.0, 0.0875, 1.0, 1.0, 0.6925, 1.0, 0.0225, 1.0, 0.0875, 1.0, 0.5275, 1.0
808303, 808027, 808027, 807934, 808178, 808164, 808420, 808220, 808177, 807998, 808090, 808427, 808274, 808420, 808314, 808376, 808269
808309, 808033, 808034, 807938, 808187, 808173, 808427, 808226, 808187, 808005, 808096, 808433, 808281, 808427, 808321, 808383, 808285
> Centro(chr2) 724
ADR1, AFT2, CEP3, DAL80, GAT1, HAP4, MIG1, MIG2, MIG3, MSN4, MSN4, STB4, STB5, YML081W, YPR022C, ZMS1, HSF_02
1.0, 1.0, 1.0, 0.63, 0.625, 1.0, 1.0, 1.0, 1.0, 1.0, 1.0, 1.0, 0.915, 1.0, 1.0, 1.0, 1.0
807840, 807837, 807694, 808027, 808027, 807737, 807840, 807841, 807841, 807691, 807934, 807695, 807998, 807840, 807841, 807839, 807867
807846, 807844, 807701, 808033, 808034, 807751, 807846, 807847, 807847, 807695, 807938, 807701, 808005, 807848, 807847, 807847, 807881
> Centro(chr2) 725
ABF1, ACE2, ARO80, CUP9, GCR2, MET28, ROX1, SPT23, STE12, SWI5, ABF1_01, MCM1_01, HSF_02
1.0, 1.0, 0.965, 1.0, 0.935, 1.0, 1.0, 0.53, 0.985, 1.0, 1.0, 1.0, 1.0
807270, 807380, 807527, 807513, 807537, 807503, 807357, 807577, 807229, 807380, 807266, 807233, 807443
807285, 807386, 807547, 807521, 807543, 807508, 807368, 807584, 807235, 807387, 807287, 807248, 807457
> Centro(chr2) 726
AZF1, LYS14, REB1, RPN4
1.0, 0.725, 0.11, 1.0
810242, 810045, 809983, 810203
810250, 810052, 809991, 810209
> Centro(chr2) 727
CHA4, EDS1, HSF1, DOT6, RIM101, HSF_03
1.0, 1.0, 0.6525, 0.1075, 1.0, 1.0
809578, 809466, 809761, 809809, 809575, 809593
809585, 809474, 809768, 809829, 809581, 809607
> Centro(chr2) 728
CAT8, CUP9, GAL4, HSF1, LYS14, NDT80, DOT6, REB1, SIP4, YJL103C, YJL103C, YLR278C, HSF_03
1.0, 1.0, 1.0, 1.0, 0.3425, 1.0, 1.0, 0.9575, 1.0, 1.0, 1.0, 1.0, 0.1725
809830, 809848, 809826, 809761, 810045, 809885, 809809, 809983, 809829, 809826, 809827, 809830, 809593
809835, 809856, 809840, 809768, 810052, 809905, 809829, 809991, 809835, 809836, 809837, 809837, 809607
> Centro(chr2) 729
ACE2, AFT2, CUP2, GCR1, IME1, MSN4, RSC3, RSC3, RSC3, RSC3, RSC30, RSC30, RSC30, RTG3, STP2, SWI5, TEA1, UGA3, UME6, YGR067C, YRM1, REPCAR1_01
0.33, 0.405, 1.0, 1.0, 1.0, 1.0, 1.0, 1.0, 1.0, 1.0, 1.0, 1.0, 1.0, 1.0, 1.0, 0.335, 1.0, 1.0, 1.0, 1.0, 1.0, 1.0
811797, 811789, 811556, 811676, 811572, 811504, 811580, 811581, 811582, 811583, 811579, 811581, 811583, 811574, 811571, 811796, 811582, 811570, 811566, 811496, 811688, 811566
811803, 811796, 811566, 811683, 811579, 811508, 811586, 811587, 811588, 811589, 811586, 811588, 811590, 811593, 811590, 811803, 811589, 811577, 811578, 811509, 811695, 811582
> Centro(chr2) 730
ACE2, AFT2, ASH1, FKH2, GCR2, MCM1, MSN4, STB5, SWI5, TEA1, MCM1_01
0.635, 0.56, 1.0, 1.0, 1.0, 1.0, 1.0, 1.0, 0.63, 0.64, 1.0
811797, 811789, 811982, 811880, 812017, 811980, 812021, 812073, 811796, 812169, 811979
811803, 811796, 811991, 811886, 812023, 811991, 812025, 812080, 811803, 812176, 811994
> Centro(chr2) 731
ABF1, CRZ1, FHL1, IME1, IME1, RAP1, RPN4, STE12, YAP6, YPR022C, ABF1_01, ABF_C
1.0, 0.835, 0.01, 1.0, 1.0, 0.53, 0.855, 0.125, 1.0, 1.0, 1.0, 1.0
812635, 812786, 812371, 812548, 812620, 812422, 812785, 812858, 812617, 812585, 812631, 812635
812650, 812794, 812378, 812555, 812627, 812431, 812791, 812864, 812636, 812591, 812652, 812649
> Centro(chr2) 732
ADR1, AFT2, AFT2, AFT2, AFT2, AFT2, MATA1, RAP1, RAP1, RAP1, RAP1, REB1, REB1, REB1, REB1, YML081W, YPR022C, RAP1_C, RAP1_C, RAP1_C, RAP1_C, HAP234_01
1.0, 1.0, 1.0, 1.0, 1.0, 1.0, 1.0, 1.0, 1.0, 1.0, 1.0, 0.285, 0.765, 1.0, 1.0, 1.0, 1.0, 1.0, 1.0, 1.0, 1.0, 0.7
813055, 813134, 813142, 813148, 813163, 813176, 813126, 813138, 813144, 813159, 813172, 812912, 812960, 813044, 813064, 813053, 813054, 813136, 813142, 813157, 813170, 812950
813061, 813141, 813149, 813155, 813170, 813183, 813132, 813147, 813153, 813168, 813181, 812920, 812968, 813052, 813072, 813061, 813060, 813149, 813155, 813170, 813183, 812965
> Centro(chr3) 733
CST6, CST6, MATALPHA2, RAP1, RAP1, RFX1, STE12, STE12
1.0, 1.0, 0.745, 1.0, 1.0, 1.0, 1.0, 1.0
1118, 1119, 1350, 1046, 1161, 1188, 1227, 1238
1126, 1127, 1358, 1055, 1170, 1195, 1233, 1244
> Centro(chr3) 734
ADR1, AFT2, AFT2, AFT2, AFT2, AFT2, AFT2, AFT2, AFT2, AFT2, AFT2, AFT2, AFT2, AFT2, AFT2, AFT2, AFT2, AFT2, AFT2, AFT2, AFT2, AFT2, AFT2, AFT2, AFT2, AFT2, AFT2, AFT2, AFT2, AFT2, AFT2, AFT2, AFT2, AFT2, MIG1, MIG2, MIG3, RAP1, RAP1, RAP1, RAP1, RAP1, RAP1, RAP1, RAP1, RAP1, RAP1, RAP1, RAP1, RAP1, RAP1, RAP1, RAP1, RAP1, RAP1, RAP1, RAP1, RAP1, RAP1, RAP1, RAP1, RAP1, RAP1, RAP1, RAP1, RAP1, RAP1, RAP1, REB1, REB1, YGR067C, YML081W, YPR022C, ZMS1, RAP1_C, RAP1_C, RAP1_C, RAP1_C, RAP1_C, RAP1_C, RAP1_C, RAP1_C, RAP1_C, RAP1_C, RAP1_C, RAP1_C, RAP1_C, RAP1_C, RAP1_C, RAP1_C, RAP1_C, RAP1_C, RAP1_C, RAP1_C, RAP1_C, RAP1_C, RAP1_C, RAP1_C, RAP1_C, RAP1_C
1.0, 0.41, 0.52, 0.74, 0.82, 0.98, 1.0, 1.0, 1.0, 1.0, 1.0, 1.0, 1.0, 1.0, 1.0, 1.0, 1.0, 1.0, 1.0, 1.0, 1.0, 1.0, 1.0, 1.0, 1.0, 1.0, 1.0, 1.0, 1.0, 1.0, 1.0, 1.0, 1.0, 1.0, 1.0, 1.0, 1.0, 0.44, 0.55, 0.77, 0.85, 1.0, 1.0, 1.0, 1.0, 1.0, 1.0, 1.0, 1.0, 1.0, 1.0, 1.0, 1.0, 1.0, 1.0, 1.0, 1.0, 1.0, 1.0, 1.0, 1.0, 1.0, 1.0, 1.0, 1.0, 1.0, 1.0, 1.0, 0.415, 0.215, 1.0, 1.0, 1.0, 1.0, 0.55, 0.77, 1.0, 1.0, 1.0, 1.0, 1.0, 1.0, 1.0, 1.0, 1.0, 1.0, 1.0, 1.0, 1.0, 1.0, 1.0, 1.0, 1.0, 1.0, 1.0, 1.0, 1.0, 1.0, 1.0, 1.0
231, 10, 21, 43, 51, 67, 78, 86, 92, 105, 120, 130, 136, 149, 166, 186, 197, 203, 216, 222, 228, 235, 248, 263, 273, 284, 297, 305, 311, 326, 337, 343, 351, 357, 231, 232, 232, 12, 23, 45, 53, 69, 80, 88, 94, 107, 122, 132, 138, 151, 168, 188, 199, 205, 218, 224, 237, 250, 265, 275, 286, 299, 307, 313, 328, 339, 345, 353, 427, 447, 231, 231, 232, 230, 21, 43, 78, 86, 92, 105, 120, 130, 136, 149, 166, 197, 203, 216, 222, 235, 248, 263, 284, 297, 305, 311, 337, 343, 351, 357
237, 17, 28, 50, 58, 74, 85, 93, 99, 112, 127, 137, 143, 156, 173, 193, 204, 210, 223, 229, 235, 242, 255, 270, 280, 291, 304, 312, 318, 333, 344, 350, 358, 364, 237, 238, 238, 21, 32, 54, 62, 78, 89, 97, 103, 116, 131, 141, 147, 160, 177, 197, 208, 214, 227, 233, 246, 259, 274, 284, 295, 308, 316, 322, 337, 348, 354, 362, 435, 455, 244, 239, 238, 238, 34, 56, 91, 99, 105, 118, 133, 143, 149, 162, 179, 210, 216, 229, 235, 248, 261, 276, 297, 310, 318, 324, 350, 356, 364, 370
> Centro(chr3) 735
ABF1, IME1, INO2, REB1, REB1, STE12, YAP6, ABF1_01, ABF_C, HAP234_01
1.0, 0.875, 1.0, 0.1, 0.95, 1.0, 0.905, 1.0, 1.0, 1.0
827, 850, 687, 447, 532, 624, 841, 825, 828, 535
842, 857, 695, 455, 540, 630, 860, 846, 842, 550
> Centro(chr3) 736
ACE2, AFT2, ARG81, SWI5, MATA1_01, HSF_02
1.0, 1.0, 1.0, 1.0, 1.0, 1.0
2721, 2610, 2765, 2721, 2635, 2589
2727, 2617, 2772, 2728, 2644, 2603
> Centro(chr3) 737
ACE2, CRZ1, MAC1, MGA1, RFX1, STE12, STE12
1.0, 1.0, 1.0, 1.0, 0.935, 0.55, 0.44
3779, 3779, 3859, 3919, 4082, 4121, 4132
3785, 3787, 3866, 3939, 4089, 4127, 4138
> Centro(chr3) 738
CUP2, HAC1, MCM1, MCM1, MSN4, ROX1, STP3, STP4, YPR022C
1.0, 1.0, 0.785, 0.805, 0.57, 0.365, 1.0, 1.0, 0.45
4528, 4491, 4356, 4358, 4724, 4741, 4532, 4532, 4325
4538, 4498, 4367, 4369, 4728, 4752, 4540, 4540, 4331
> Centro(chr3) 739
AFT2, ARG81, DAL80, LYS14, MET28, MET4, STP3, XBP1, YKL222C, AP1_C
0.605, 1.0, 1.0, 0.935, 1.0, 1.0, 1.0, 1.0, 0.94, 1.0
4983, 5205, 5190, 5016, 5312, 5312, 5043, 5156, 5016, 5204
4990, 5212, 5196, 5023, 5317, 5319, 5051, 5162, 5024, 5212
> Centro(chr3) 740
ARO80, MATA1, SUT1, YLR278C
1.0, 1.0, 1.0, 1.0
5775, 5774, 5604, 5605
5795, 5780, 5610, 5612
> Centro(chr3) 741
AZF1, INO4, MGA1
1.0, 0.64, 0.91
6103, 6289, 5938
6111, 6297, 5958
> Centro(chr3) 742
CEP3, INO2, SFL1, STB4, TBS1, HSF_03
1.0, 0.9175, 0.8275, 1.0, 1.0, 1.0
9535, 9376, 9361, 9535, 9675, 9610
9542, 9384, 9381, 9541, 9682, 9624
> Centro(chr3) 743
AFT1, CAD1, DAL82, FKH1, MAC1, MAC1, MATA1, NHP6B, RME1, STB5, STE12, STP1, STP2, STP3, STP4, YAP7, MIG1_01
1.0, 1.0, 0.6, 1.0, 1.0, 1.0, 1.0, 1.0, 1.0, 1.0, 0.19, 1.0, 1.0, 1.0, 1.0, 1.0, 0.33
9056, 8968, 8836, 8901, 8891, 8961, 8933, 8996, 9050, 9090, 8796, 9092, 9086, 9088, 9088, 8968, 8805
9076, 8977, 8844, 8920, 8898, 8968, 8939, 9015, 9059, 9097, 8802, 9099, 9105, 9096, 9096, 8978, 8821
> Centro(chr3) 744
AFT2, CEP3, CUP9, DAL82, FKH1, MAC1, MSN4, STB4, STE12, MIG1_01
1.0, 1.0, 0.6625, 0.9475, 0.2425, 0.4025, 1.0, 1.0, 1.0, 1.0
8603, 8681, 8497, 8836, 8901, 8891, 8607, 8682, 8796, 8805
8610, 8688, 8505, 8844, 8920, 8898, 8611, 8688, 8802, 8821
> Centro(chr3) 745
DAL82, FKH1, FKH2, RAP1, STP3, STP4, TEA1, RAP1_C
1.0, 1.0, 1.0, 0.3375, 1.0, 1.0, 1.0, 0.3375
11456, 11468, 11474, 11239, 11452, 11452, 11456, 11237
11464, 11487, 11480, 11248, 11460, 11460, 11463, 11250
> Centro(chr3) 746
MATA1, RAP1, STP3, STP4, RAP1_C
1.0, 1.0, 1.0, 1.0, 1.0
11137, 11239, 11078, 11078, 11237
11143, 11248, 11086, 11086, 11250
> Centro(chr3) 747
GCR2, RAP1, STE12, STE12, MATA1_01, MCM1_01, RAP1_C
1.0, 1.0, 1.0, 1.0, 1.0, 1.0, 1.0
13159, 13128, 13109, 13187, 13175, 13160, 13126
13165, 13137, 13115, 13193, 13184, 13175, 13139
> Centro(chr3) 748
HAP4, MAC1, MSN4, SKN7, YAP7, YER130C
1.0, 1.0, 1.0, 1.0, 0.2175, 1.0
15533, 15568, 15591, 15617, 15349, 15590
15547, 15575, 15595, 15622, 15359, 15598
> Centro(chr3) 749
FKH2, TEA1, ABF1_01
1.0, 1.0, 1.0
14120, 14223, 14125
14126, 14230, 14146
> Centro(chr3) 750
ADR1, CAT8, CIN5, MATA1, MIG1, NHP6A, PDR8, SIP4, TBP, STB3, YER184C, YJL103C, YKL222C, YLR278C, YML081W, YPR022C, YRM1, ABF1_01, ABF_C
1.0, 1.0, 0.565, 1.0, 1.0, 0.24, 0.425, 1.0, 0.24, 1.0, 1.0, 1.0, 0.42, 1.0, 1.0, 1.0, 0.425, 1.0, 1.0
14651, 14714, 14843, 14542, 14651, 14870, 14858, 14713, 14870, 14658, 14712, 14711, 14858, 14714, 14649, 14650, 14858, 14595, 14599
14657, 14719, 14852, 14548, 14657, 14890, 14865, 14719, 14890, 14678, 14719, 14721, 14866, 14721, 14657, 14656, 14865, 14616, 14613
> Centro(chr3) 751
CIN5, CUP9, MSN4, MSN4, NHP6A, PDR8, TBP, STE12, YAP3, YGR067C, YKL222C, YRM1, MIG1_01
0.975, 1.0, 1.0, 1.0, 1.0, 1.0, 1.0, 1.0, 1.0, 1.0, 1.0, 1.0, 1.0
14843, 15013, 15039, 15090, 14870, 14858, 14870, 15126, 15027, 15082, 14858, 14858, 14992
14852, 15021, 15043, 15094, 14890, 14865, 14890, 15132, 15034, 15095, 14866, 14865, 15008
> Centro(chr3) 752
ABF1, ACE2, ACE2, AZF1, CHA4, CUP2, FKH1, FKH2, LEU3, LYS14, DOT6, PDR8, RDR1, RDR1, RSC3, STP1, SUT1, SWI4, YKL222C, YRM1, REPCAR1_01, ABF1_01, ABF_C
1.0, 0.205, 1.0, 1.0, 1.0, 1.0, 1.0, 1.0, 1.0, 1.0, 1.0, 1.0, 1.0, 1.0, 1.0, 1.0, 1.0, 1.0, 1.0, 1.0, 1.0, 1.0, 1.0
17139, 16883, 17075, 17171, 17113, 17069, 17206, 17212, 17139, 17102, 17003, 17112, 17071, 17101, 17117, 17091, 17114, 17159, 17070, 17070, 17088, 17135, 17139
17154, 16889, 17081, 17179, 17120, 17079, 17225, 17218, 17148, 17109, 17023, 17119, 17078, 17108, 17123, 17098, 17120, 17166, 17078, 17077, 17104, 17156, 17153
> Centro(chr3) 753
AFT2, CEP3, CIN5, SMP1, STB4
1.0, 1.0, 0.9, 0.725, 1.0
18735, 18795, 18574, 18551, 18795
18742, 18802, 18583, 18571, 18801
> Centro(chr3) 754
MBP1, MBP1, MBP1::SWI6, MBP1::SWI6, MBP1::SWI6, MBP1::SWI6, TBP, MATA1_01
1.0, 1.0, 1.0, 1.0, 1.0, 1.0, 1.0, 1.0
22244, 22245, 22215, 22216, 22244, 22245, 22380, 22280
22250, 22251, 22221, 22222, 22250, 22251, 22400, 22289
> Centro(chr3) 755
ABF1, EDS1, HAP3, HAP4, HAP5, MATA1, PHD1, RPN4, RSC3, RSC30, STP2, SUT1, SWI4, UME6, REPCAR1_01, ABF1_01, HAP234_01
0.85, 1.0, 1.0, 1.0, 1.0, 1.0, 0.82, 0.455, 1.0, 1.0, 1.0, 1.0, 1.0, 0.655, 0.675, 0.84, 1.0
24637, 24338, 24474, 24469, 24469, 24623, 24643, 24681, 24456, 24455, 24448, 24454, 24458, 24658, 24654, 24635, 24472
24652, 24346, 24488, 24483, 24483, 24629, 24652, 24687, 24462, 24462, 24467, 24460, 24465, 24670, 24670, 24656, 24487
> Centro(chr3) 756
TOD6, SFP1
1.0, 1.0
23467, 23503
23487, 23523
> Centro(chr3) 757
CEP3, STB4, STE12, STE12
1.0, 1.0, 1.0, 1.0
27801, 27802, 27784, 27829
27808, 27808, 27790, 27835
> Centro(chr3) 758
MAC1, MSN4, PDR1, REB1, SUT1, SWI4, UGA3
1.0, 1.0, 1.0, 1.0, 1.0, 1.0, 1.0
27491, 27498, 27440, 27461, 27439, 27441, 27439
27498, 27502, 27447, 27469, 27445, 27448, 27446
> Centro(chr3) 759
AZF1, DAL82, FKH1, FKH1, HMRA2, MATALPHA2, SWI4
1.0, 1.0, 1.0, 1.0, 1.0, 1.0, 1.0
29165, 29042, 29081, 29114, 29233, 29210, 29179
29173, 29050, 29100, 29133, 29240, 29218, 29186
> Centro(chr3) 760
AZF1, CEP3, HAC1, SFP1, SFP1, TBP, STB3, STB3, STB4, YER184C
1.0, 1.0, 1.0, 1.0, 1.0, 1.0, 0.7425, 1.0, 1.0, 0.4275
31301, 31081, 31184, 31309, 31310, 31170, 30998, 31307, 31082, 30973
31309, 31088, 31191, 31329, 31330, 31190, 31018, 31327, 31088, 30980
> Centro(chr3) 761
ACE2, AFT1, AZF1, HAC1, HMRA2, HMRA2, MATALPHA2, MATALPHA2, MBP1, MCM1, MGA1, NHP6A, SFP1, THI2, MCM1_01
0.27, 0.37, 0.9, 1.0, 1.0, 1.0, 1.0, 1.0, 1.0, 1.0, 1.0, 0.35, 1.0, 1.0, 1.0
30396, 30399, 30778, 30752, 30596, 30619, 30596, 30618, 30649, 30606, 30502, 30827, 30556, 30740, 30603
30402, 30419, 30786, 30759, 30603, 30626, 30604, 30626, 30655, 30617, 30522, 30847, 30576, 30754, 30618
> Centro(chr3) 762
ACE2, AFT1, FHL1, LYS14, MATA1, SPT23, YBR239C, YER184C
0.94, 0.84, 1.0, 1.0, 0.49, 1.0, 1.0, 1.0
30396, 30399, 30219, 30260, 30039, 30094, 30261, 30262
30402, 30419, 30226, 30267, 30045, 30101, 30268, 30269
> Centro(chr3) 763
ABF1, ARO80, GAT4, GIS1, MATA1, MSN4, MSN4, REI1, SWI4
1.0, 0.63, 0.94, 0.89, 1.0, 0.9, 1.0, 0.89, 1.0
35637, 35820, 35482, 35478, 35673, 35481, 35641, 35479, 35698
35652, 35840, 35492, 35486, 35679, 35485, 35645, 35485, 35705
> Centro(chr3) 764
CEP3, MCM1, RME1, STB4, STP2, SWI4, YBR239C, HSF_04, HSF_04
1.0, 1.0, 1.0, 1.0, 0.84, 0.98, 1.0, 1.0, 1.0
39002, 39003, 38943, 39003, 39162, 39154, 39002, 38992, 38997
39009, 39014, 38952, 39009, 39181, 39161, 39009, 39006, 39011
> Centro(chr3) 765
FKH2, MATA1, MET28, MET32, MET4, SKN7, STP2, SUT1, SWI4, TOS8
1.0, 0.45, 1.0, 1.0, 1.0, 1.0, 0.275, 0.03, 0.135, 1.0
39317, 39596, 39386, 39384, 39287, 39397, 39162, 39638, 39154, 39264
39323, 39602, 39391, 39390, 39294, 39402, 39181, 39644, 39161, 39271
> Centro(chr3) 766
AZF1, HSF1, STP3, STP4
1.0, 1.0, 1.0, 1.0
42033, 41808, 41925, 41925
42041, 41815, 41933, 41933
> Centro(chr3) 767
MET4, MSN4, NRG1, DOT6
0.3825, 0.7475, 1.0, 1.0
41061, 41026, 40751, 40935
41068, 41030, 40770, 40955
> Centro(chr3) 768
DAL82, MCM1, MCM1, MET4, MSN4, MSN4, RME1, SMP1, STP3, STP4, YPR015C, MCM1_01, MCM1_01, HSF_02
1.0, 1.0, 1.0, 0.745, 0.38, 1.0, 1.0, 0.42, 1.0, 1.0, 1.0, 1.0, 1.0, 1.0
41137, 41234, 41258, 41061, 41026, 41241, 41205, 41438, 41133, 41133, 41290, 41233, 41255, 41266
41145, 41245, 41269, 41068, 41030, 41245, 41214, 41458, 41141, 41141, 41309, 41248, 41270, 41280
> Centro(chr3) 769
AZF1, CST6, GCR1
1.0, 1.0, 1.0
44557, 44526, 44531
44565, 44534, 44538
> Centro(chr3) 770
ABF1, ACE2, SWI5, ABF1_01, ABF_C
1.0, 1.0, 1.0, 1.0, 1.0
47048, 47016, 47015, 47046, 47049
47063, 47022, 47022, 47067, 47063
> Centro(chr3) 771
ABF1, MATA1, TEC1, ABF1_01, ABF_C
1.0, 1.0, 1.0, 1.0, 1.0
48517, 48548, 48393, 48513, 48517
48532, 48554, 48400, 48534, 48531
> Centro(chr3) 772
ABF1, AFT1, GCR1, MSN4, RPN4, TBP, ABF1_01, ABF_C
1.0, 1.0, 1.0, 1.0, 1.0, 0.995, 1.0, 1.0
52509, 52615, 52590, 52618, 52619, 52395, 52507, 52510
52524, 52635, 52597, 52622, 52625, 52415, 52528, 52524
> Centro(chr3) 773
NHP6B, TBP, YAP3
1.0, 1.0, 1.0
54889, 54889, 54901
54908, 54909, 54908
> Centro(chr3) 774
CUP2, FKH1, FKH2, HAC1, MAC1, MATA1, SNT2, STB5, STP2, STP3, STP4, TOS8
1.0, 1.0, 1.0, 1.0, 0.855, 1.0, 1.0, 1.0, 1.0, 1.0, 1.0, 1.0
56821, 56610, 56617, 56755, 56550, 56729, 56713, 56713, 56705, 56714, 56714, 56816
56831, 56629, 56623, 56762, 56557, 56735, 56723, 56720, 56724, 56722, 56722, 56823
> Centro(chr3) 775
HSF1, SFL1
1.0, 1.0
57190, 56963
57197, 56983
> Centro(chr3) 776
FKH2, GAT4, INO2, INO4, TOD6, DOT6, PHD1, RAP1, SFP1, SFP1, STB3, STB3, STE12, STP3, HSF_02
1.0, 1.0, 1.0, 1.0, 1.0, 1.0, 1.0, 1.0, 1.0, 1.0, 1.0, 1.0, 0.805, 1.0, 0.685
58799, 59016, 59021, 59021, 58894, 58894, 58875, 58872, 58843, 58844, 58839, 58846, 58704, 58928, 58688
58805, 59026, 59029, 59029, 58914, 58914, 58884, 58881, 58863, 58864, 58859, 58866, 58710, 58936, 58702
> Centro(chr3) 777
ABF1, CBF1, GIS1, HMRA2, MSN4, STP1, TYE7, TYE7, REPCAR1_01, ABF1_01, ABF_C
1.0, 1.0, 1.0, 1.0, 1.0, 1.0, 1.0, 1.0, 1.0, 1.0, 1.0
61520, 61332, 61350, 61521, 61353, 61413, 61332, 61333, 61410, 61516, 61520
61535, 61339, 61358, 61528, 61357, 61420, 61338, 61339, 61426, 61537, 61534
> Centro(chr3) 778
GCR2, MCM1, SFL1
1.0, 1.0, 1.0
63294, 63336, 63287
63300, 63347, 63307
> Centro(chr3) 779
ABF1, SFP1, STB3, ABF1_01, ABF_C
1.0, 1.0, 1.0, 1.0, 1.0
65718, 65688, 65686, 65714, 65718
65733, 65708, 65706, 65735, 65732
> Centro(chr3) 780
ARG81, ARG81, CAT8, GCN4, HSF1, RAP1, SFP1, YLR278C, HSF_03, AP1_C, GCN4_C, RAP1_C
1.0, 1.0, 1.0, 1.0, 1.0, 1.0, 0.68, 1.0, 1.0, 1.0, 1.0, 1.0
68526, 68570, 68568, 68519, 68437, 68536, 68338, 68568, 68428, 68525, 68526, 68534
68533, 68577, 68573, 68539, 68444, 68545, 68358, 68575, 68442, 68533, 68535, 68547
> Centro(chr3) 781
ACE2, CRZ1, MET28, MET32, MET4, TOD6
1.0, 1.0, 1.0, 1.0, 1.0, 1.0
69943, 69943, 69948, 69946, 69948, 69946
69949, 69951, 69953, 69952, 69955, 69966
> Centro(chr3) 782
ARO80, CRZ1, FKH1, FKH1, FKH2, GCR2, INO2, INO4, NRG1, SKO1, STE12, STE12, STE12, SWI4, GCR1_01
1.0, 0.93, 1.0, 1.0, 1.0, 1.0, 1.0, 1.0, 1.0, 1.0, 1.0, 1.0, 1.0, 1.0, 1.0
71655, 71697, 71389, 71401, 71396, 71491, 71504, 71504, 71504, 71556, 71616, 71627, 71643, 71587, 71540
71675, 71705, 71408, 71420, 71402, 71497, 71512, 71512, 71523, 71563, 71622, 71633, 71649, 71594, 71548
> Centro(chr3) 783
MAC1, MBP1::SWI6, SRD1
1.0, 0.125, 1.0
74635, 74419, 74677
74642, 74425, 74684
> Centro(chr3) 784
AFT2, CAD1, MBP1::SWI6, MET28, MET31, MET32, RIM101, RPN4, XBP1, YAP3, YAP7, YAP7
1.0, 1.0, 0.155, 1.0, 1.0, 1.0, 1.0, 1.0, 1.0, 1.0, 1.0, 1.0
74142, 74264, 74419, 74186, 74184, 74184, 74114, 74184, 74137, 74164, 74262, 74264
74149, 74273, 74425, 74191, 74192, 74190, 74120, 74190, 74143, 74171, 74272, 74274
> Centro(chr3) 785
AFT2, CEP3, MAC1, MSN4, RAP1, SPT23, STB4, YAP7
0.405, 1.0, 1.0, 0.38, 1.0, 0.055, 1.0, 1.0
75741, 75532, 75504, 75745, 75413, 75776, 75532, 75557
75748, 75539, 75511, 75749, 75422, 75783, 75538, 75567
> Centro(chr3) 786
AFT2, CEP3, HMRA2, MSN4, SPT23, STB3, STB4, YAP7
1.0, 0.06, 0.82, 1.0, 1.0, 1.0, 0.055, 0.325
75741, 75532, 75944, 75745, 75776, 75830, 75532, 75557
75748, 75539, 75951, 75749, 75783, 75850, 75538, 75567
> Centro(chr3) 787
ADR1, AZF1, CIN5, GAT1, MATA1, MET28, MET4, MIG1, MIG2, MIG3, MSN4, RIM101, SKN7, STP3, STP3, STP4, YGR067C, YGR067C, YLL054C, YPR022C, ZMS1
1.0, 1.0, 0.49, 1.0, 0.005, 1.0, 1.0, 1.0, 1.0, 1.0, 1.0, 1.0, 0.94, 1.0, 1.0, 1.0, 1.0, 1.0, 1.0, 1.0, 1.0
78306, 78066, 77965, 78167, 77918, 78272, 78270, 78306, 78305, 78305, 78110, 78209, 78324, 78099, 78117, 78117, 78102, 78299, 78104, 78305, 78108
78312, 78074, 77974, 78174, 77924, 78277, 78277, 78312, 78311, 78311, 78114, 78215, 78329, 78107, 78125, 78125, 78115, 78312, 78110, 78311, 78116
> Centro(chr3) 788
AFT2, AZF1, DAL82, GIS1, IME1, IME1, IME1, MET28, MET4, MSN4, RAP1, RSC3, RSC30, SFL1, STP2, TEA1, TEC1, UGA3, UGA3, UGA3, UME6, UME6, YPR022C, REPCAR1_01, REPCAR1_01, REPCAR1_01, REPCAR1_01
1.0, 1.0, 1.0, 1.0, 1.0, 1.0, 1.0, 0.0825, 0.0725, 1.0, 1.0, 1.0, 1.0, 1.0, 1.0, 1.0, 1.0, 1.0, 1.0, 1.0, 1.0, 1.0, 1.0, 1.0, 1.0, 1.0, 1.0
78448, 78514, 78475, 78600, 78581, 78612, 78625, 78823, 78823, 78603, 78544, 78473, 78474, 78483, 78452, 78475, 78643, 78579, 78610, 78623, 78575, 78606, 78537, 78535, 78575, 78606, 78619
78455, 78522, 78483, 78608, 78588, 78619, 78632, 78828, 78830, 78607, 78553, 78479, 78481, 78503, 78471, 78482, 78650, 78586, 78617, 78630, 78587, 78618, 78543, 78551, 78591, 78622, 78635
> Centro(chr3) 789
ASH1, MET28, NDT80, RIM101, UME6, XBP1, YBR239C, REPCAR1_01, HSF_05
1.0, 1.0, 1.0, 1.0, 1.0, 0.45, 1.0, 1.0, 1.0
83445, 83327, 83429, 83397, 83350, 83146, 83231, 83346, 83224
83454, 83332, 83449, 83403, 83362, 83152, 83238, 83362, 83238
> Centro(chr3) 790
FHL1, GCR1, GCR2, HSF1, SPT23, STB5, STE12, XBP1, XBP1, GCR1_01, HSF_04
1.0, 1.0, 1.0, 1.0, 1.0, 1.0, 1.0, 1.0, 1.0, 1.0, 1.0
82779, 82813, 82813, 82669, 82710, 82765, 82820, 82939, 82940, 82812, 82951
82786, 82820, 82819, 82676, 82717, 82772, 82826, 82945, 82946, 82820, 82965
> Centro(chr3) 791
CUP2, HSF1, MIG1, NHP10, OAF1, STB5, SUT2, YLR278C
1.0, 0.41, 1.0, 1.0, 1.0, 1.0, 1.0, 1.0
82446, 82669, 82481, 82481, 82479, 82319, 82454, 82460
82456, 82676, 82487, 82488, 82487, 82326, 82473, 82467
> Centro(chr3) 792
STB5, YPR013C
0.545, 1.0
82319, 82123
82326, 82131
> Centro(chr3) 793
FHL1, GCR1, GCR2, MATA1, STB5, STE12, XBP1, XBP1, GCR1_01
1.0, 1.0, 1.0, 1.0, 1.0, 1.0, 1.0, 1.0, 1.0
84890, 84924, 84924, 85006, 84876, 84931, 85047, 85048, 84923
84897, 84931, 84930, 85012, 84883, 84937, 85053, 85054, 84931
> Centro(chr3) 794
FHL1, FHL1, GCR1, GCR1, GCR2, GCR2, MATA1, STB5, STB5, STE12, STE12, GCR1_01, GCR1_01
1.0, 0.575, 1.0, 0.235, 1.0, 0.24, 1.0, 1.0, 0.715, 1.0, 0.17, 1.0, 0.24
84148, 84374, 84182, 84408, 84182, 84408, 84264, 84134, 84360, 84189, 84415, 84181, 84407
84155, 84381, 84189, 84415, 84188, 84414, 84270, 84141, 84367, 84195, 84421, 84189, 84415
> Centro(chr3) 795
FHL1, GCR1, GCR1, GCR2, GCR2, MATA1, STB5, STE12, STE12, XBP1, XBP1, XBP1, XBP1, MATA1_01, GCR1_01, GCR1_01
1.0, 0.175, 1.0, 0.17, 1.0, 0.99, 1.0, 0.24, 1.0, 1.0, 1.0, 0.23, 0.22, 0.645, 0.17, 1.0
84374, 84182, 84408, 84182, 84408, 84264, 84360, 84189, 84415, 84531, 84532, 84642, 84643, 84599, 84181, 84407
84381, 84189, 84415, 84188, 84414, 84270, 84367, 84195, 84421, 84537, 84538, 84648, 84649, 84608, 84189, 84415
> Centro(chr3) 796
FHL1, GCR1, GCR2, MATA1, STB5, STE12, TEC1, XBP1, XBP1, MATA1_01, GCR1_01
1.0, 1.0, 1.0, 1.0, 1.0, 1.0, 0.495, 1.0, 1.0, 0.645, 1.0
90517, 90551, 90551, 90633, 90503, 90558, 90758, 90674, 90675, 90742, 90550
90524, 90558, 90557, 90639, 90510, 90564, 90765, 90680, 90681, 90751, 90558
> Centro(chr3) 797
LEU3, MET28, MET4, MSN4, REI1, RFX1, ROX1, TBP, STP3, STP4, TBS1, YBR239C, YER184C, YJL103C
1.0, 1.0, 1.0, 1.0, 1.0, 1.0, 0.99, 0.265, 1.0, 1.0, 1.0, 1.0, 1.0, 1.0
91126, 90918, 90916, 91005, 91003, 90964, 91215, 91283, 91008, 91008, 91127, 91125, 91124, 91122
91135, 90923, 90923, 91009, 91009, 90971, 91226, 91303, 91016, 91016, 91134, 91132, 91131, 91132
> Centro(chr3) 798
AFT2, CST6, RDR1, REB1, SFL1, TBP, YBR239C, MATA1_01
1.0, 1.0, 1.0, 1.0, 1.0, 1.0, 1.0, 0.0775
94483, 94550, 94576, 94474, 94595, 94577, 94576, 94320
94490, 94558, 94583, 94482, 94615, 94597, 94583, 94329
> Centro(chr3) 799
FKH1, FKH2, MET28, RFX1, RIM101, SKO1, TBF1, YAP3
1.0, 1.0, 0.76, 1.0, 1.0, 1.0, 1.0, 1.0
96113, 96119, 95946, 96249, 96064, 96225, 96073, 96226
96132, 96125, 95951, 96256, 96070, 96232, 96080, 96233
> Centro(chr3) 800
MAC1, MET28, YAP7
1.0, 0.85, 1.0
95780, 95946, 95775
95787, 95951, 95785
> Centro(chr3) 801
AZF1, MSN4, YER130C
1.0, 1.0, 1.0
101211, 101269, 101266
101219, 101273, 101274
> Centro(chr3) 802
GCR2, MATA1, TOD6, DOT6, RPN4, SFL1, UGA3
1.0, 1.0, 1.0, 1.0, 1.0, 1.0, 1.0
102011, 101816, 101903, 101903, 101842, 101888, 102003
102017, 101822, 101923, 101923, 101848, 101908, 102010
> Centro(chr3) 803
ABF1, RIM101, SPT23, STB3, ABF1_01, ABF_C
1.0, 1.0, 1.0, 1.0, 1.0, 1.0
103489, 103359, 103435, 103461, 103487, 103490
103504, 103365, 103442, 103481, 103508, 103504
> Centro(chr3) 804
ADR1, ARO80, MATA1, MBP1, MBP1::SWI6, MBP1::SWI6, MIG1, YGR067C, YML081W, YPR022C, REPCAR1_01
1.0, 0.69, 1.0, 1.0, 1.0, 1.0, 1.0, 1.0, 1.0, 1.0, 1.0
104390, 104579, 104416, 104494, 104493, 104494, 104390, 104390, 104390, 104391, 104400
104396, 104599, 104422, 104500, 104499, 104500, 104396, 104403, 104398, 104397, 104416
> Centro(chr3) 805
TEC1, GCN4_01, AP1_C
1.0, 1.0, 1.0
105621, 105682, 105691
105628, 105708, 105699
> Centro(chr3) 806
AZF1, CHA4, CUP9, GCR2, PDR8, RSC3, HSF_02
0.625, 1.0, 1.0, 1.0, 1.0, 1.0, 1.0
107241, 107054, 107035, 107059, 107053, 107094, 107050
107249, 107061, 107043, 107065, 107060, 107100, 107064
> Centro(chr3) 807
GCR2, MATA1, STE12
1.0, 1.0, 1.0
107674, 107545, 107584
107680, 107551, 107590
> Centro(chr3) 808
AFT2, INO2, TBP
0.995, 1.0, 1.0
109052, 108807, 108895
109059, 108815, 108915
> Centro(chr3) 809
CUP2, GCR2, INO2, INO4, MET4, SWI4
1.0, 1.0, 1.0, 1.0, 1.0, 1.0
111772, 111906, 111672, 111672, 111752, 111879
111782, 111912, 111680, 111680, 111759, 111886
> Centro(chr3) 810
MATA1, MATA1, MET32, SOK2
1.0, 1.0, 1.0, 1.0
112980, 113047, 112893, 112896
112986, 113053, 112899, 112906
> Centro(chr3) 811
FKH1, FKH2, HSF1
1.0, 1.0, 1.0
112531, 112537, 112663
112550, 112543, 112670
> Centro(chr3) 812
MSN4, TOD6, DOT6, REI1, ROX1, MIG1_01
1.0, 1.0, 1.0, 1.0, 1.0, 1.0
113560, 113691, 113691, 113560, 113660, 113559
113564, 113711, 113711, 113566, 113671, 113575
> Centro(chr3) 813
ACE2, CHA4, SWI5, PHO4_01
1.0, 1.0, 1.0, 0.9325
115428, 115521, 115427, 115629
115434, 115528, 115434, 115640
> Centro(chr3) 814
AZF1, CEP3, MAC1, MET28, MSN4, PDR8, RDR1, TBP, SPT23, STB4, STE12, TEA1, HSF_02
1.0, 1.0, 1.0, 1.0, 0.345, 0.02, 0.39, 1.0, 1.0, 1.0, 1.0, 0.02, 0.195
114499, 114486, 114564, 114347, 114270, 114732, 114273, 114509, 114482, 114487, 114542, 114732, 114711
114507, 114493, 114571, 114352, 114274, 114739, 114280, 114529, 114489, 114493, 114548, 114739, 114725
> Centro(chr3) 815
ADR1, CHA4, PDR8, PUT3, PUT3, RDR1, SPT23, STE12, TEA1, YRM1, HSF_02
1.0, 1.0, 1.0, 1.0, 1.0, 1.0, 1.0, 0.855, 1.0, 1.0, 1.0
114838, 114820, 114732, 114933, 114935, 114820, 114915, 114985, 114732, 114819, 114711
114844, 114827, 114739, 114940, 114942, 114827, 114922, 114991, 114739, 114826, 114725
> Centro(chr3) 816
AFT2, PUT3, PUT3, SPT23, STE12
1.0, 0.42, 0.44, 0.24, 0.935
115141, 114933, 114935, 114915, 114985
115148, 114940, 114942, 114922, 114991
> Centro(chr3) 817
FKH1, HAP5, MSN4, PHD1, SFP1, SOK2, ZMS1, HSF_05
1.0, 1.0, 0.405, 1.0, 1.0, 1.0, 0.405, 1.0
116163, 116346, 116457, 116230, 116254, 116230, 116455, 116146
116182, 116360, 116461, 116239, 116274, 116240, 116463, 116160
> Centro(chr3) 818
AFT1, AZF1, ECM22, ECM22, GCR2, HAC1, MATA1, NHP6A, RFX1, RGT1, SWI4, YDR520C, YKL222C, YLR278C, PHO4_01, HSF_03
1.0, 0.86, 1.0, 1.0, 1.0, 1.0, 1.0, 1.0, 1.0, 1.0, 1.0, 1.0, 0.69, 0.695, 1.0, 0.79
116879, 116772, 116937, 116938, 116992, 116905, 117077, 116802, 117001, 116932, 116983, 116933, 117117, 117117, 116904, 116762
116899, 116780, 116943, 116944, 116998, 116912, 117083, 116822, 117008, 116942, 116990, 116942, 117125, 117124, 116915, 116776
> Centro(chr3) 819
ABF1, ADR1, CRZ1, FKH2, MATA1, MIG1, MIG2, MIG3, RDR1, XBP1, YGR067C, YPR022C, YRM1, YRR1
1.0, 1.0, 1.0, 1.0, 1.0, 1.0, 1.0, 1.0, 1.0, 1.0, 1.0, 1.0, 1.0, 1.0
118497, 118379, 118381, 118440, 118553, 118379, 118378, 118378, 118516, 118485, 118372, 118378, 118515, 118512
118512, 118385, 118389, 118446, 118559, 118385, 118384, 118384, 118523, 118491, 118385, 118384, 118522, 118522
> Centro(chr3) 820
MBP1::SWI6, RDR1, SPT23, SWI4
1.0, 0.8225, 1.0, 1.0
119557, 119286, 119351, 119558
119563, 119293, 119358, 119565
> Centro(chr3) 821
AFT1, AFT2, MSN4, RDR1, YML081W
1.0, 1.0, 1.0, 0.7425, 1.0
120914, 120919, 120918, 120742, 120915
120934, 120926, 120922, 120749, 120923
> Centro(chr3) 822
CAT8, GCR2, GSM1, LYS14, MIG1, MIG2, MIG3, MSN4, MSN4, RDR1, REB1, SIP4, STP3, STP4, SUT1, YBR239C, YDR026C, YER184C, YGR067C, YGR067C, YLR278C, YML081W, YML081W, ZMS1
1.0, 1.0, 1.0, 1.0, 1.0, 1.0, 1.0, 0.17, 1.0, 1.0, 1.0, 1.0, 1.0, 1.0, 1.0, 1.0, 1.0, 1.0, 0.205, 1.0, 1.0, 0.18, 1.0, 1.0
120642, 120605, 120636, 120502, 120620, 120621, 120621, 120388, 120603, 120742, 120637, 120641, 120536, 120536, 120621, 120501, 120637, 120500, 120387, 120620, 120642, 120387, 120620, 120619
120647, 120611, 120656, 120509, 120626, 120627, 120627, 120392, 120607, 120749, 120645, 120647, 120544, 120544, 120627, 120508, 120646, 120507, 120400, 120633, 120649, 120395, 120628, 120627
> Centro(chr3) 823
CST6, MGA1, ROX1
1.0, 1.0, 1.0
122516, 122413, 122475
122524, 122433, 122486
> Centro(chr3) 824
ABF1, ACE2, CUP2, DAL80, MATA1, RAP1, SFP1, SFP1, SFP1, SPT23, STE12, SWI5, GCN4_01, ABF_C, RAP1_C
1.0, 1.0, 1.0, 0.06, 1.0, 0.605, 1.0, 1.0, 1.0, 1.0, 1.0, 1.0, 1.0, 1.0, 0.605
125122, 124995, 125105, 124816, 124962, 125248, 124981, 124982, 125053, 125091, 124946, 124995, 125196, 125122, 125246
125137, 125001, 125115, 124822, 124968, 125257, 125001, 125002, 125073, 125098, 124952, 125002, 125222, 125136, 125259
> Centro(chr3) 825
AZF1, MAC1, RAP1, RDR1, REB1, SWI4, TEC1, YRM1, YRR1, GCN4_01, RAP1_C
0.1125, 0.3675, 0.6425, 1.0, 1.0, 1.0, 1.0, 1.0, 1.0, 0.2075, 0.6425
125673, 125648, 125248, 125422, 125494, 125445, 125505, 125423, 125423, 125196, 125246
125681, 125655, 125257, 125429, 125502, 125452, 125512, 125430, 125433, 125222, 125259
> Centro(chr3) 826
AFT1, AZF1, HSF1, MAC1, MET28, MSN4, SKO1, TEC1, TOS8
1.0, 1.0, 1.0, 1.0, 1.0, 1.0, 1.0, 1.0, 1.0
125780, 125673, 125927, 125648, 125803, 125855, 125775, 125763, 125885
125800, 125681, 125934, 125655, 125808, 125859, 125782, 125770, 125892
> Centro(chr3) 827
CAT8, FHL1, REB1, RGT1, SIP4, SWI4, YDR026C, YLR278C, HSF_04
1.0, 0.9775, 1.0, 1.0, 1.0, 1.0, 1.0, 1.0, 0.0975
123969, 123816, 123971, 123971, 123969, 123909, 123970, 123967, 124205
123974, 123823, 123979, 123981, 123975, 123916, 123979, 123974, 124219
> Centro(chr3) 828
GCR1, GCR2, RIM101, STB5, STE12, XBP1, XBP1, GCR1_01, HSF_04
1.0, 1.0, 0.575, 1.0, 1.0, 1.0, 1.0, 1.0, 1.0
124344, 124345, 124537, 124393, 124305, 124224, 124225, 124344, 124205
124351, 124351, 124543, 124400, 124311, 124230, 124231, 124352, 124219
> Centro(chr3) 829
ADR1, EDS1, GCR2, RFX1, YKL222C, YLR278C, YRM1
1.0, 1.0, 1.0, 1.0, 1.0, 1.0, 1.0
123141, 123187, 123200, 123025, 123017, 123060, 123018
123147, 123195, 123206, 123032, 123025, 123067, 123025
> Centro(chr3) 830
ABF2, ADR1, AFT2, ARO80, FHL1, GSM1, MIG1, MIG2, MIG3, PUT3, PUT3, SOK2, TEA1, YGR067C, YML081W, YPR022C
1.0, 1.0, 1.0, 1.0, 0.075, 0.82, 1.0, 1.0, 1.0, 1.0, 1.0, 0.3, 0.245, 1.0, 1.0, 1.0
123632, 123575, 123609, 123589, 123816, 123399, 123575, 123574, 123574, 123595, 123597, 123352, 123348, 123568, 123573, 123574
123638, 123581, 123616, 123609, 123823, 123419, 123581, 123580, 123580, 123602, 123604, 123362, 123355, 123581, 123581, 123580
> Centro(chr3) 831
CRZ1, CUP2, MIG1, MIG3, NHP10, OAF1, RDS2, REB1, RME1, RSC3, RSC30, SIP4, SOK2, STB5, YJL103C, YLR278C
0.92, 1.0, 1.0, 1.0, 1.0, 1.0, 0.96, 0.63, 1.0, 1.0, 1.0, 1.0, 0.69, 1.0, 1.0, 0.785
127066, 127046, 126908, 126909, 126908, 126906, 127063, 127095, 126989, 127056, 127057, 126909, 126726, 126906, 126907, 126737
127074, 127056, 126914, 126915, 126915, 126914, 127069, 127103, 126998, 127062, 127064, 126915, 126736, 126913, 126917, 126744
> Centro(chr3) 832
MSN4, YML081W, ZMS1
1.0, 1.0, 1.0
128458, 128457, 128456
128462, 128465, 128464
> Centro(chr3) 833
ABF1, ARG81, ARO80, AZF1, FHL1, GSM1, HAP1, MIG1, MIG3, NHP10, OAF1, PDR8, PDR8, PDR8, RDR1, SFP1, SFP1, SFP1, SFP1, SIP4, STB3, SUT1, YDR520C, YER184C, YNR063W, GCN4_C
1.0, 1.0, 1.0, 1.0, 0.325, 1.0, 1.0, 1.0, 1.0, 1.0, 1.0, 1.0, 1.0, 0.775, 1.0, 1.0, 1.0, 1.0, 1.0, 1.0, 0.66, 1.0, 1.0, 1.0, 1.0, 1.0
127869, 127714, 127843, 127801, 127623, 127840, 127817, 127848, 127849, 127848, 127817, 127818, 127825, 128013, 127957, 127825, 127826, 127827, 127828, 127849, 127650, 127910, 127816, 127849, 127818, 127712
127884, 127721, 127863, 127809, 127630, 127860, 127824, 127854, 127855, 127855, 127825, 127825, 127832, 128020, 127964, 127845, 127846, 127847, 127848, 127855, 127670, 127916, 127825, 127856, 127825, 127721
> Centro(chr3) 834
ARG81, CUP2, FHL1, GCR1, GCR2, HSF1, MET28, MET4, MGA1, RME1, STB3, HSF_03, GCN4_C
0.845, 0.45, 1.0, 1.0, 0.35, 1.0, 1.0, 1.0, 1.0, 1.0, 1.0, 1.0, 0.855
127714, 127342, 127623, 127481, 127334, 127549, 127510, 127508, 127542, 127560, 127650, 127545, 127712
127721, 127352, 127630, 127488, 127340, 127556, 127515, 127515, 127562, 127569, 127670, 127559, 127721
> Centro(chr3) 835
MATA1, PDR1, RSC30, SUT1, TEA1, TEC1, YER184C
1.0, 1.0, 1.0, 1.0, 1.0, 0.12, 0.26
130567, 130595, 130595, 130594, 130592, 130354, 130368
130573, 130602, 130602, 130600, 130599, 130361, 130375
> Centro(chr3) 836
CHA4, CIN5, CUP2, FKH1, IXR1, LEU3, MATALPHA2, MSN4, PDR8, PHD1, REI1, RFX1, SFL1, SOK2, SOK2, STE12, STP3, TEA1, YNR063W
1.0, 1.0, 1.0, 0.67, 1.0, 1.0, 1.0, 0.965, 1.0, 1.0, 0.975, 1.0, 1.0, 0.995, 1.0, 1.0, 1.0, 0.75, 1.0
131867, 132006, 131955, 132038, 131923, 131711, 131840, 131709, 131866, 131710, 131709, 131856, 131928, 131709, 131710, 131761, 131869, 131686, 131866
131874, 132015, 131965, 132057, 131937, 131720, 131848, 131713, 131873, 131719, 131715, 131863, 131948, 131719, 131720, 131767, 131877, 131693, 131873
> Centro(chr3) 837
ADR1, ADR1, CAT8, CRZ1, ECM22, ECM22, GSM1, IME1, INO4, MIG1, MIG2, MIG3, MSN4, NRG1, PDR1, RGT1, SIP4, SUT1, UGA3, UME6, YER130C, YER184C, YGR067C, YJL103C, YJL103C, YML081W, ZMS1, REPCAR1_01
0.54, 1.0, 1.0, 1.0, 1.0, 1.0, 1.0, 1.0, 1.0, 1.0, 1.0, 1.0, 1.0, 1.0, 1.0, 1.0, 1.0, 1.0, 1.0, 0.72, 1.0, 1.0, 1.0, 1.0, 1.0, 1.0, 1.0, 0.74
133426, 133667, 133622, 133506, 133622, 133623, 133613, 133596, 133554, 133667, 133666, 133666, 133511, 133635, 133613, 133624, 133622, 133666, 133506, 133441, 133510, 133622, 133660, 133620, 133621, 133665, 133666, 133441
133432, 133673, 133627, 133514, 133628, 133629, 133633, 133603, 133562, 133673, 133672, 133672, 133515, 133654, 133620, 133634, 133628, 133672, 133513, 133453, 133518, 133629, 133673, 133630, 133631, 133673, 133674, 133457
> Centro(chr3) 838
ADR1, UME6, UME6, REPCAR1_01, REPCAR1_01, HAP234_01
0.655, 1.0, 0.475, 1.0, 0.455, 1.0
133426, 133358, 133441, 133358, 133441, 133237
133432, 133370, 133453, 133374, 133457, 133252
> Centro(chr3) 839
ABF1, CBF1, CHA4, DAL80, FHL1, GAT1, GCR1, GCR2, HAC1, INO2, MAC1, PHO4, RAP1, REB1, RSC3, STB3, SWI4, TYE7, TYE7, UGA3, ABF1_01, PHO4_01, MCM1_01, HSF_04, ABF_C, RAP1_C
1.0, 1.0, 0.9375, 1.0, 0.1025, 1.0, 1.0, 1.0, 1.0, 0.7525, 0.4475, 1.0, 1.0, 1.0, 1.0, 1.0, 1.0, 1.0, 1.0, 0.9475, 1.0, 1.0, 1.0, 1.0, 1.0, 1.0
137231, 137201, 137391, 137212, 136995, 137212, 137313, 137314, 137202, 137409, 137440, 137201, 137273, 137187, 137102, 137261, 137104, 137201, 137202, 137390, 137227, 137199, 137092, 137376, 137231, 137271
137246, 137208, 137398, 137218, 137002, 137219, 137320, 137320, 137209, 137417, 137447, 137208, 137282, 137195, 137108, 137281, 137111, 137207, 137208, 137397, 137248, 137210, 137107, 137390, 137245, 137284
> Centro(chr3) 840
AZF1, HAP1, OAF1, PDR8, SFL1, YDR520C, YKL222C, YRM1, YRR1
1.0, 1.0, 1.0, 1.0, 1.0, 1.0, 1.0, 1.0, 1.0
141118, 141070, 141069, 141069, 141069, 141069, 141068, 141069, 141069
141126, 141077, 141077, 141076, 141089, 141078, 141076, 141076, 141079
> Centro(chr3) 841
GAT4, RME1, TBP, STB3
1.0, 1.0, 1.0, 1.0
143395, 143459, 143405, 143503
143405, 143468, 143425, 143523
> Centro(chr3) 842
CUP2, GCR1, GCR2, LYS14, MET32, MIG1, NHP10, OPI1, RFX1, STB5, STE12, STP3, STP4, GCR1_01, HSF_04, HSF_05
0.55, 1.0, 1.0, 0.005, 0.81, 0.11, 0.105, 0.07, 0.265, 1.0, 1.0, 0.58, 0.58, 1.0, 1.0, 1.0
142763, 142959, 142960, 142710, 143129, 142721, 142720, 142717, 142736, 143008, 142920, 142767, 142767, 142959, 143081, 142834
142773, 142966, 142966, 142717, 143135, 142727, 142727, 142723, 142743, 143015, 142926, 142775, 142775, 142967, 143095, 142848
> Centro(chr3) 843
AZF1, CHA4, CUP2, GCR1, GCR2, LYS14, MIG1, NHP10, OPI1, RDR1, RFX1, SMP1, STB3, STE12, STP3, STP4, YAP3, GCR1_01, HSF_02, HSF_05
1.0, 1.0, 1.0, 0.0425, 0.0375, 1.0, 1.0, 1.0, 1.0, 1.0, 1.0, 0.2325, 1.0, 0.4375, 1.0, 1.0, 0.3075, 0.0375, 1.0, 1.0
142660, 142628, 142763, 142959, 142960, 142710, 142721, 142720, 142717, 142628, 142736, 142480, 142640, 142920, 142767, 142767, 142494, 142959, 142605, 142834
142668, 142635, 142773, 142966, 142966, 142717, 142727, 142727, 142723, 142635, 142743, 142500, 142660, 142926, 142775, 142775, 142501, 142967, 142619, 142848
> Centro(chr3) 844
DAL80, SMP1, YAP3
1.0, 0.31, 0.235
142268, 142480, 142494
142274, 142500, 142501
> Centro(chr3) 845
MATA1, STE12
1.0, 1.0
144729, 144583
144735, 144589
> Centro(chr3) 846
AFT2, DAL82, MET28, REB1, XBP1
1.0, 1.0, 1.0, 1.0, 1.0
147697, 147822, 147709, 147784, 147675
147704, 147830, 147714, 147792, 147681
> Centro(chr3) 847
AZF1, DAL82, GCR1, GCR2, STB3, GCR1_01
1.0, 0.165, 1.0, 1.0, 1.0, 1.0
148071, 147822, 148056, 148056, 148191, 148055
148079, 147830, 148063, 148062, 148211, 148063
> Centro(chr3) 848
INO2, INO2, INO4, MCM1, RLM1, STE12, MCM1_01
0.765, 1.0, 1.0, 1.0, 1.0, 1.0, 1.0
150749, 150966, 150966, 150952, 150888, 150791, 150949
150757, 150974, 150974, 150963, 150905, 150797, 150964
> Centro(chr3) 849
ARG81, AZF1, AZF1, GIS1, MSN4, MSN4, RPH1, STP3, STP4, TEC1, YER130C
1.0, 1.0, 1.0, 1.0, 1.0, 1.0, 1.0, 1.0, 1.0, 1.0, 1.0
151322, 151261, 151276, 151303, 151292, 151304, 151303, 151331, 151331, 151196, 151303
151329, 151269, 151284, 151311, 151296, 151308, 151310, 151339, 151339, 151203, 151311
> Centro(chr3) 850
CIN5, CST6, GCR1, GCR2, INO2, MATALPHA2, MET32, STE12, MATA1_01, HSF_04
1.0, 1.0, 1.0, 1.0, 1.0, 0.4025, 1.0, 1.0, 1.0, 0.8175
149559, 149560, 149596, 149596, 149540, 149350, 149463, 149636, 149463, 149725
149568, 149568, 149603, 149602, 149548, 149358, 149469, 149642, 149472, 149739
> Centro(chr3) 851
CUP9, MATALPHA2, MET32, MSN4, NRG1, NRG1, TOD6, RIM101, RPN4, RSC3, RSC30, SOK2, STP1, STP2, STP2, SUT1, SWI4, TBS1, TEC1, YML081W, ZMS1, MATA1_01
1.0, 1.0, 0.1975, 1.0, 1.0, 1.0, 1.0, 1.0, 1.0, 1.0, 1.0, 1.0, 1.0, 1.0, 1.0, 1.0, 1.0, 1.0, 1.0, 1.0, 1.0, 0.1825
149166, 149350, 149463, 149285, 149199, 149239, 149270, 149271, 149155, 149232, 149230, 149137, 149233, 149223, 149227, 149234, 149236, 149084, 149142, 149282, 149283, 149463
149174, 149358, 149469, 149289, 149218, 149258, 149290, 149277, 149161, 149238, 149237, 149147, 149240, 149242, 149246, 149240, 149243, 149091, 149149, 149290, 149291, 149472
> Centro(chr3) 852
CRZ1, CST6, DAL82, GCR2, HSF1, MET31, MET32, RSC3, STB4, STB5, STP1, STP2, STP2, STP4, TBF1, TEA1, HSF_04
1.0, 1.0, 1.0, 1.0, 1.0, 1.0, 1.0, 1.0, 1.0, 1.0, 1.0, 1.0, 1.0, 1.0, 1.0, 1.0, 0.41
149926, 150028, 149937, 149935, 150022, 149923, 149925, 149941, 149967, 149984, 149921, 149915, 149976, 149985, 149833, 149938, 149725
149934, 150036, 149945, 149941, 150029, 149931, 149931, 149947, 149973, 149991, 149928, 149934, 149995, 149993, 149840, 149945, 149739
> Centro(chr3) 853
CEP3, PHD1, STB4, HAP234_01
1.0, 0.2875, 1.0, 0.6175
152644, 152422, 152645, 152452
152651, 152431, 152651, 152467
> Centro(chr3) 854
AZF1, CST6, PHD1, RDR1, TOS8, YAP3, YBR239C, HAP234_01
1.0, 1.0, 1.0, 1.0, 1.0, 1.0, 1.0, 0.9825
152185, 152324, 152422, 152284, 152255, 152326, 152284, 152452
152193, 152332, 152431, 152291, 152262, 152333, 152291, 152467
> Centro(chr3) 855
FHL1, GCR1, GCR2, GCR2, MATA1, SFL1, SWI4
1.0, 0.89, 0.885, 1.0, 1.0, 1.0, 1.0
155838, 155677, 155677, 155901, 155956, 155894, 155737
155845, 155684, 155683, 155907, 155962, 155914, 155744
> Centro(chr3) 856
MATA1, MET32, MSN4, RPN4, YAP7, YER130C
1.0, 1.0, 1.0, 1.0, 1.0, 1.0
155285, 155226, 155109, 155226, 155110, 155108
155291, 155232, 155113, 155232, 155120, 155116
> Centro(chr3) 857
RIM101, ROX1, THI2
1.0, 1.0, 1.0
154787, 154655, 154807
154793, 154666, 154821
> Centro(chr3) 858
HAP4, DOT6, RAP1, YAP7
1.0, 1.0, 1.0, 0.5125
157387, 157405, 157255, 157123
157401, 157425, 157264, 157133
> Centro(chr3) 859
AFT1, AFT2, MIG1, NHP10, RME1, STP2, YRR1
1.0, 1.0, 1.0, 1.0, 1.0, 1.0, 1.0
157907, 157773, 157929, 157929, 157765, 157935, 157810
157927, 157780, 157935, 157936, 157774, 157954, 157820
> Centro(chr3) 860
ECM22, ECM22, LYS14, MGA1, SFP1, SFP1, SIP4, SIP4, YDR520C, YER184C, YLL054C, YLL054C
1.0, 1.0, 1.0, 0.66, 0.87, 0.86, 1.0, 1.0, 1.0, 1.0, 1.0, 1.0
158366, 158367, 158364, 158175, 158522, 158523, 158366, 158367, 158362, 158366, 158229, 158230
158372, 158373, 158371, 158195, 158542, 158543, 158372, 158373, 158371, 158373, 158235, 158236
> Centro(chr3) 861
CUP9, GIS1, MET28, MSN4, RME1, STB4, TEC1, TEC1, GCN4_01
1.0, 1.0, 1.0, 1.0, 1.0, 1.0, 1.0, 1.0, 1.0
160554, 160679, 160456, 160682, 160429, 160532, 160426, 160551, 160546
160562, 160687, 160461, 160686, 160438, 160538, 160433, 160558, 160572
> Centro(chr3) 862
AZF1, CAD1, DAL80, GAT1, MET4, YAP7
1.0, 1.0, 1.0, 1.0, 1.0, 1.0
162302, 162259, 162268, 162267, 162289, 162259
162310, 162268, 162274, 162274, 162296, 162269
> Centro(chr3) 863
ADR1, AZF1, MATA1, MCM1, MIG1, SUT1, UGA3, YGR067C, YML081W, YPR022C
1.0, 1.0, 1.0, 1.0, 1.0, 1.0, 1.0, 1.0, 1.0, 1.0
163950, 163903, 163912, 163864, 163950, 164054, 164053, 163950, 163950, 163951
163956, 163911, 163918, 163875, 163956, 164060, 164060, 163963, 163958, 163957
> Centro(chr3) 864
CHA4, FKH1, MSN4, HSF_05
1.0, 1.0, 1.0, 1.0
162933, 162889, 162909, 162881
162940, 162908, 162913, 162895
> Centro(chr3) 865
EDS1, FHL1, MAC1, RGT1, RME1
1.0, 1.0, 1.0, 1.0, 1.0
163421, 163298, 163193, 163420, 163283
163429, 163305, 163200, 163430, 163292
> Centro(chr3) 866
HSF1, RFX1
1.0, 1.0
166982, 166956
166989, 166963
> Centro(chr3) 867
AZF1, GCR1, GCR2, MAC1, MATA1, MSN4, REI1, GCR1_01
0.9875, 1.0, 1.0, 1.0, 1.0, 1.0, 1.0, 1.0
166468, 166636, 166637, 166695, 166565, 166604, 166604, 166636
166476, 166643, 166643, 166702, 166571, 166608, 166610, 166644
> Centro(chr3) 868
CAT8, FHL1, GCR1, GCR2, GCR2, MATA1, STB5, STE12, TEC1, XBP1, XBP1, YLR278C, GCR1_01, HSF_04
0.265, 1.0, 1.0, 0.03, 1.0, 1.0, 1.0, 1.0, 1.0, 1.0, 1.0, 0.275, 1.0, 1.0
169038, 168847, 168813, 168567, 168814, 168732, 168861, 168807, 168957, 168690, 168691, 169036, 168813, 168671
169043, 168854, 168820, 168573, 168820, 168738, 168868, 168813, 168964, 168696, 168697, 169043, 168821, 168685
> Centro(chr3) 869
ACE2, SWI5
1.0, 1.0
168067, 168066
168073, 168073
> Centro(chr3) 870
ABF1, CST6, ECM22, GCR2, LYS14, MIG1, NHP10, OAF1, OPI1, SKN7, SKO1, STB4, STE12, SUT1, ABF1_01, HSF_04, ABF_C
1.0, 1.0, 1.0, 1.0, 1.0, 1.0, 1.0, 1.0, 1.0, 1.0, 1.0, 1.0, 1.0, 1.0, 1.0, 0.0575, 1.0
168426, 168424, 168330, 168567, 168559, 168321, 168320, 168321, 168317, 168497, 168422, 168553, 168456, 168496, 168424, 168671, 168427
168441, 168432, 168336, 168573, 168566, 168327, 168327, 168329, 168323, 168502, 168429, 168559, 168462, 168502, 168445, 168685, 168441
> Centro(chr3) 871
RIM101, UME6, REPCAR1_01
1.0, 1.0, 1.0
170706, 170791, 170787
170712, 170803, 170803
> Centro(chr3) 872
CAT8, MET28, STB3, STB5, STE12, SWI4, YJL103C
1.0, 1.0, 1.0, 1.0, 1.0, 1.0, 1.0
170262, 170386, 170405, 170263, 170479, 170500, 170258
170267, 170391, 170425, 170270, 170485, 170507, 170268
> Centro(chr3) 873
GCR1, GCR2, STB5, STE12, XBP1, XBP1, GCR1_01, HSF_04
1.0, 1.0, 1.0, 1.0, 1.0, 1.0, 1.0, 1.0
169321, 169321, 169272, 169328, 169447, 169448, 169320, 169459
169328, 169327, 169279, 169334, 169453, 169454, 169328, 169473
> Centro(chr3) 874
FHL1, GCR2, TOD6, DOT6, RSC3, RSC3, STB5, STE12, XBP1, HSF_05
1.0, 0.555, 1.0, 1.0, 1.0, 1.0, 0.65, 0.945, 1.0, 1.0
169990, 169688, 169992, 169992, 169964, 169965, 170067, 169727, 169799, 169797
169997, 169694, 170012, 170012, 169970, 169971, 170074, 169733, 169805, 169811
> Centro(chr3) 875
CRZ1, CUP2, MET31, MET32, RPN4, SUT2, YAP3, HSF_02
1.0, 1.0, 1.0, 1.0, 1.0, 1.0, 1.0, 1.0
173749, 173815, 173752, 173752, 173752, 173623, 173704, 173642
173757, 173825, 173760, 173758, 173758, 173642, 173711, 173656
> Centro(chr3) 876
ABF2, MBP1::SWI6, RME1
0.0375, 1.0, 1.0
172895, 173153, 173128
172901, 173159, 173137
> Centro(chr3) 877
ABF2, CUP2, GCR1, GCR2, RAP1, GCR1_01
0.7, 1.0, 1.0, 1.0, 1.0, 1.0
172895, 172723, 172714, 172715, 172652, 172714
172901, 172733, 172721, 172721, 172661, 172722
> Centro(chr3) 878
ABF1, ACE2, CUP2, MSN4, STE12, ABF_C
1.0, 0.5875, 1.0, 1.0, 0.1275, 1.0
176628, 176803, 176488, 176592, 176849, 176629
176643, 176809, 176498, 176596, 176855, 176643
> Centro(chr3) 879
CST6, HSF1, MATA1, MATA1, MSN4, SMP1, STP4, YER130C, YKL222C, YRM1
1.0, 0.18, 1.0, 1.0, 0.685, 1.0, 1.0, 0.675, 1.0, 1.0
177325, 177089, 177203, 177303, 177141, 177407, 177423, 177138, 177316, 177316
177333, 177096, 177209, 177309, 177145, 177427, 177431, 177146, 177324, 177323
> Centro(chr3) 880
ACE2, ADR1, HSF1, MATA1, MSN4, RSC30, STE12, SWI4, TEA1, YER130C, YGR067C, YML081W, YPR022C
0.755, 1.0, 1.0, 0.245, 0.875, 1.0, 1.0, 1.0, 1.0, 0.885, 1.0, 1.0, 1.0
176803, 176930, 177089, 177203, 177141, 176978, 176849, 177071, 176977, 177138, 176930, 176930, 176931
176809, 176936, 177096, 177209, 177145, 176985, 176855, 177078, 176984, 177146, 176943, 176938, 176937
> Centro(chr3) 881
CUP9, MATA1, SKO1, YLL054C
1.0, 1.0, 1.0, 1.0
178042, 178044, 177945, 177932
178050, 178050, 177952, 177938
> Centro(chr3) 882
CHA4, GCR1, GCR2, PHD1, UGA3, YDR520C, GCR1_01, GAL4_01
1.0, 1.0, 1.0, 1.0, 1.0, 1.0, 1.0, 0.97
178367, 178334, 178334, 178340, 178366, 178488, 178333, 178499
178374, 178341, 178340, 178349, 178373, 178497, 178341, 178521
> Centro(chr3) 883
HAP5, MATA1, MSN4, REB1, YER130C, MATA1_01
1.0, 1.0, 1.0, 1.0, 1.0, 1.0
179467, 179507, 179366, 179306, 179365, 179393
179481, 179513, 179370, 179314, 179373, 179402
> Centro(chr3) 884
GCR2, MSN4, REB1, SKN7, SOK2, SOK2, SUT1, UME6, YDR026C, HSF_02
0.7, 0.91, 1.0, 1.0, 1.0, 1.0, 1.0, 0.37, 1.0, 1.0
179094, 178756, 178910, 178915, 178963, 178964, 178914, 179124, 178910, 178873
179100, 178760, 178918, 178920, 178973, 178974, 178920, 179136, 178919, 178887
> Centro(chr3) 885
AFT1, EDS1, RGT1, STB4
1.0, 1.0, 1.0, 1.0
186303, 186409, 186408, 186413
186323, 186417, 186418, 186419
> Centro(chr3) 886
EDS1, HMRA2, IME1, INO2, INO4, MATALPHA2, MET28, RGT1, SFP1, STB3, SWI4
1.0, 1.0, 0.015, 1.0, 1.0, 1.0, 1.0, 1.0, 1.0, 1.0, 1.0
190355, 190389, 190175, 190423, 190423, 190389, 190466, 190354, 190504, 190507, 190483
190363, 190396, 190182, 190431, 190431, 190397, 190471, 190364, 190524, 190527, 190490
> Centro(chr3) 887
RME1, STB4
1.0, 1.0
191795, 191823
191804, 191829
> Centro(chr3) 888
ABF1, AZF1, INO2, INO4, TOS8, ABF1_01, ABF_C
1.0, 1.0, 1.0, 1.0, 1.0, 1.0, 1.0
193141, 193116, 193033, 193033, 193046, 193137, 193141
193156, 193124, 193041, 193041, 193053, 193158, 193155
> Centro(chr3) 889
CBF1, MATA1, MATA1, MCM1, PHD1, PHO4, STB3, STE12, STE12, TYE7, TYE7, YPR022C, REPCAR1_01, PHO4_01
1.0, 1.0, 1.0, 1.0, 1.0, 1.0, 1.0, 1.0, 1.0, 1.0, 1.0, 1.0, 1.0, 1.0
197311, 197192, 197410, 197423, 197222, 197311, 197277, 197261, 197395, 197311, 197312, 197309, 197198, 197309
197318, 197198, 197416, 197434, 197231, 197318, 197297, 197267, 197401, 197317, 197318, 197315, 197214, 197320
> Centro(chr3) 890
GCR2, RAP1, STE12, STE12, MATA1_01, MCM1_01, RAP1_C
1.0, 1.0, 1.0, 1.0, 1.0, 1.0, 1.0
200319, 200288, 200269, 200347, 200335, 200320, 200286
200325, 200297, 200275, 200353, 200344, 200335, 200299
> Centro(chr3) 891
FKH1, FKH2, RIM101
1.0, 1.0, 1.0
206808, 206855, 206712
206827, 206861, 206718
> Centro(chr3) 892
ASH1, HSF1, MCM1, MCM1, PHD1, REB1, SOK2, MCM1_01
1.0, 1.0, 1.0, 1.0, 0.975, 1.0, 0.98, 1.0
205513, 205468, 205511, 205513, 205666, 205538, 205665, 205510
205522, 205475, 205522, 205524, 205675, 205546, 205675, 205525
> Centro(chr3) 893
ACE2, ADR1, MIG1, MSN4, SWI5, YGR067C, YML081W, YML081W, YPR022C, ZMS1
0.4425, 1.0, 1.0, 1.0, 0.4475, 1.0, 1.0, 1.0, 1.0, 1.0
206224, 206012, 206012, 206022, 206223, 206012, 206012, 206021, 206013, 206020
206230, 206018, 206018, 206026, 206230, 206025, 206020, 206029, 206019, 206028
> Centro(chr3) 894
AFT2, CHA4, FHL1, IME1, MAC1, MATA1, MET28, PDR1, RDR1, RPN4, STB5, STP1, STP4, SUT1, TBS1, UGA3
1.0, 1.0, 1.0, 1.0, 1.0, 1.0, 0.395, 1.0, 1.0, 1.0, 1.0, 1.0, 1.0, 1.0, 1.0, 1.0
209223, 209199, 209225, 209432, 209250, 209361, 209526, 209431, 209433, 209196, 209313, 209429, 209314, 209430, 209439, 209198
209230, 209206, 209232, 209439, 209257, 209367, 209531, 209438, 209440, 209202, 209320, 209436, 209322, 209436, 209446, 209205
> Centro(chr3) 895
ACE2, AZF1, CST6, CUP2, MET28, MET28, MET28, MET32, MET32, NDT80, RIM101, RSC30, SWI5, HSF_02
1.0, 1.0, 1.0, 1.0, 0.845, 1.0, 0.475, 1.0, 0.49, 0.47, 1.0, 0.385, 1.0, 1.0
209576, 209798, 209766, 209619, 209526, 209599, 209894, 209600, 209892, 209887, 209635, 209902, 209575, 209743
209582, 209806, 209774, 209629, 209531, 209604, 209899, 209606, 209898, 209907, 209641, 209909, 209582, 209757
> Centro(chr3) 896
DAL82, SUT1, TEA1, HSF_03
1.0, 1.0, 1.0, 1.0
210554, 210560, 210555, 210462
210562, 210566, 210562, 210476
> Centro(chr3) 897
ACE2, CAT8, GSM1, HAP4, MSN4, NRG1, OAF1, TOD6, DOT6, PDR8, RDS1, RFX1, SKN7, STB3, SUT1, SWI5, YER130C, YJL103C, YKL222C, YLL054C, YLL054C, YLR278C, YNR063W
1.0, 0.045, 0.03, 1.0, 1.0, 1.0, 0.03, 1.0, 1.0, 0.035, 1.0, 1.0, 1.0, 1.0, 1.0, 1.0, 1.0, 0.06, 0.04, 1.0, 1.0, 0.035, 0.035
211795, 211513, 211504, 211759, 211852, 211795, 211510, 211662, 211662, 211511, 211759, 211807, 211759, 211715, 211758, 211794, 211849, 211512, 211511, 211759, 211760, 211511, 211511
211801, 211518, 211524, 211773, 211856, 211814, 211518, 211682, 211682, 211518, 211765, 211814, 211764, 211735, 211764, 211801, 211857, 211522, 211519, 211765, 211766, 211518, 211518
> Centro(chr3) 898
ABF1, ADR1, GAL4, GAL4, HAC1, MSN4, PHO4, REB1, REI1, ROX1, TBP, TEC1, TYE7, YER130C, PHO4_01
1.0, 1.0, 1.0, 1.0, 1.0, 1.0, 1.0, 1.0, 1.0, 0.75, 1.0, 1.0, 1.0, 1.0, 1.0
213834, 213978, 213822, 213827, 213773, 213848, 213774, 213948, 213846, 214011, 213866, 213814, 213774, 213845, 213772
213849, 213984, 213836, 213841, 213780, 213852, 213781, 213956, 213852, 214022, 213886, 213821, 213780, 213853, 213783
> Centro(chr3) 899
ACE2, MBP1, MBP1::SWI6, SWI5
1.0, 1.0, 1.0, 1.0
214743, 214783, 214782, 214742
214749, 214789, 214788, 214749
> Centro(chr3) 900
ABF1, ARG81, MATA1, SFL1, SFP1, STB3, ABF_C
1.0, 1.0, 1.0, 1.0, 1.0, 1.0, 1.0
216491, 216517, 216619, 216531, 216544, 216542, 216491
216506, 216524, 216625, 216551, 216564, 216562, 216505
> Centro(chr3) 901
CUP9, NHP6A, STE12, MATA1_01, MATA1_01
1.0, 1.0, 1.0, 1.0, 0.775
220164, 220240, 220145, 220327, 220418
220172, 220260, 220151, 220336, 220427
> Centro(chr3) 902
ABF1, CIN5, INO2, TOD6, DOT6, SFP1, SFP1, ABF_C
1.0, 1.0, 1.0, 1.0, 1.0, 1.0, 1.0, 1.0
223407, 223437, 223412, 223359, 223359, 223368, 223369, 223407
223422, 223446, 223420, 223379, 223379, 223388, 223389, 223421
> Centro(chr3) 903
ACE2, FHL1, TBP, TBP, TBP
1.0, 1.0, 1.0, 1.0, 1.0
224312, 224334, 224293, 224296, 224297
224318, 224341, 224313, 224316, 224317
> Centro(chr3) 904
ADR1, ECM22, ECM22, EDS1, GAL4, IME1, MSN4, NDT80, TOD6, PDR1, RGT1, RPN4, SIP4, STB5, TEA1, UGA3, UME6, YBR239C, YER184C, REPCAR1_01, GAL4_01
0.98, 1.0, 1.0, 1.0, 1.0, 1.0, 1.0, 1.0, 1.0, 1.0, 1.0, 1.0, 1.0, 1.0, 0.095, 1.0, 1.0, 1.0, 1.0, 1.0, 1.0
225533, 225384, 225385, 225380, 225445, 225314, 225429, 225371, 225358, 225357, 225379, 225334, 225384, 225442, 225140, 225312, 225308, 225383, 225384, 225308, 225300
225539, 225390, 225391, 225388, 225459, 225321, 225433, 225391, 225378, 225364, 225389, 225340, 225390, 225449, 225147, 225319, 225320, 225390, 225391, 225324, 225322
> Centro(chr3) 905
AFT2, MET28, MGA1, RIM101, RSC3, RSC3, RSC30, STP3, STP4, SWI4, YKL222C, YRM1, YRR1
0.54, 1.0, 1.0, 1.0, 1.0, 1.0, 1.0, 1.0, 1.0, 1.0, 1.0, 1.0, 1.0
225074, 224812, 224739, 224971, 224878, 224879, 224879, 224966, 224966, 224876, 224820, 224820, 224817
225081, 224817, 224759, 224977, 224884, 224885, 224886, 224974, 224974, 224883, 224828, 224827, 224827
> Centro(chr3) 906
ARG81, AZF1, AZF1, GCR2, MIG2, MIG2, MSN4, STB3, TEC1, YAP7, YGR067C, YML081W
0.345, 1.0, 1.0, 1.0, 1.0, 1.0, 1.0, 1.0, 0.105, 1.0, 1.0, 1.0
227713, 227473, 227480, 227607, 227496, 227497, 227500, 227481, 227737, 227628, 227499, 227499
227720, 227481, 227488, 227613, 227502, 227503, 227504, 227501, 227744, 227638, 227512, 227507
> Centro(chr3) 907
ACE2, ACE2, ARG81, AZF1, RIM101, RSC30, SFL1, SUT1, SWI5, TEC1
1.0, 1.0, 0.325, 1.0, 1.0, 1.0, 1.0, 1.0, 1.0, 0.565
228017, 228032, 227713, 227813, 227850, 228013, 227793, 228012, 228032, 227737
228023, 228038, 227720, 227821, 227856, 228020, 227813, 228018, 228039, 227744
> Centro(chr3) 908
ABF1, ABF1, CEP3, EDS1, EDS1, MATALPHA2, MBP1, MBP1, MBP1::SWI6, MBP1::SWI6, MBP1::SWI6, MBP1::SWI6, MBP1::SWI6, MBP1::SWI6, MBP1::SWI6, MBP1::SWI6, MCM1, MET28, MET4, MSN4, STB4, STE12, SWI4, SWI4, YBR239C, YER130C, YPR196W, ABF1_01, MCM1_01, HSF_02
1.0, 1.0, 1.0, 1.0, 1.0, 0.9775, 1.0, 1.0, 1.0, 1.0, 1.0, 1.0, 1.0, 1.0, 1.0, 1.0, 1.0, 1.0, 1.0, 0.2625, 1.0, 1.0, 1.0, 1.0, 1.0, 0.2525, 1.0, 1.0, 1.0, 0.3625
228872, 229073, 228977, 228956, 228979, 228824, 228937, 229040, 228909, 228928, 228936, 228941, 228991, 228992, 229039, 229040, 228890, 229004, 229002, 229202, 228977, 229024, 228910, 228942, 228977, 229201, 228956, 228868, 228889, 229187
228887, 229088, 228984, 228964, 228987, 228832, 228943, 229046, 228915, 228934, 228942, 228947, 228997, 228998, 229045, 229046, 228901, 229009, 229009, 229206, 228983, 229030, 228917, 228949, 228984, 229209, 228964, 228889, 228904, 229201
> Centro(chr3) 909
AZF1, GCN4_01
1.0, 1.0
231131, 231080
231139, 231106
> Centro(chr3) 910
ECM22, ECM22, EDS1, LEU3, MATA1, MCM1, REB1, RGT1, SIP4, SIP4, SMP1, STP2, YER184C
1.0, 1.0, 1.0, 1.0, 1.0, 1.0, 1.0, 1.0, 1.0, 1.0, 0.12, 0.635, 1.0
236941, 236942, 236944, 236937, 236956, 236937, 236970, 236943, 236941, 236942, 237173, 237122, 236941
236947, 236948, 236952, 236946, 236962, 236948, 236978, 236953, 236947, 236948, 237193, 237141, 236948
> Centro(chr3) 911
ACE2, SWI5, TBF1, TOS8, YPR013C
1.0, 1.0, 1.0, 1.0, 0.585
236688, 236688, 236582, 236609, 236417
236694, 236695, 236589, 236616, 236425
> Centro(chr3) 912
AFT1, GCR1, HSF1, RAP1, SFL1, SFL1, RAP1_C
1.0, 0.77, 1.0, 1.0, 1.0, 0.705, 1.0
238932, 239006, 238833, 238777, 238826, 239006, 238775
238952, 239013, 238840, 238786, 238846, 239026, 238788
> Centro(chr3) 913
ABF1, AZF1, MAC1, TOD6, DOT6, STP3, ABF1_01
1.0, 1.0, 1.0, 1.0, 1.0, 1.0, 1.0
240670, 240725, 240547, 240671, 240671, 240555, 240666
240685, 240733, 240554, 240691, 240691, 240563, 240687
> Centro(chr3) 914
MATA1, TOD6, DOT6, REB1, STB3
1.0, 1.0, 1.0, 1.0, 1.0
242359, 242431, 242431, 242489, 242466
242365, 242451, 242451, 242497, 242486
> Centro(chr3) 915
DAL80, MSN4, PDR1, REI1, RSC30, STP3, STP4, SWI4, TEA1, GCR1_01
0.52, 1.0, 1.0, 1.0, 1.0, 1.0, 1.0, 1.0, 1.0, 0.4
246653, 246862, 246737, 246860, 246850, 246854, 246854, 246738, 246851, 246640
246659, 246866, 246744, 246866, 246857, 246862, 246862, 246745, 246858, 246648
> Centro(chr3) 916
SOK2, SOK2, TBP
1.0, 1.0, 1.0
247911, 247912, 247988
247921, 247922, 248008
> Centro(chr3) 917
RME1, HSF_02
1.0, 1.0
249213, 249207
249222, 249221
> Centro(chr3) 918
FKH1, FKH2, LYS14, MBP1::SWI6, ROX1, SWI4
1.0, 1.0, 1.0, 1.0, 1.0, 1.0
248853, 248860, 248914, 248822, 248855, 248820
248872, 248866, 248921, 248828, 248866, 248827
> Centro(chr3) 919
ABF1, GCR2, HMRA2, MSN4, RDS2, SWI4, YML081W, YRR1, ZMS1
1.0, 1.0, 1.0, 1.0, 1.0, 1.0, 1.0, 1.0, 1.0
252749, 252671, 252750, 252834, 252810, 252747, 252831, 252649, 252832
252764, 252677, 252757, 252838, 252816, 252754, 252839, 252659, 252840
> Centro(chr3) 920
AFT2, DAL82, MBP1::SWI6, MSN4, REI1, SFL1, STB3, STP4
1.0, 1.0, 1.0, 1.0, 1.0, 1.0, 1.0, 1.0
254173, 254278, 254365, 254179, 254179, 254219, 254292, 254274
254180, 254286, 254371, 254183, 254185, 254239, 254312, 254282
> Centro(chr3) 921
ABF1, CUP9, RPN4, ABF1_01, MIG1_01, ABF_C
1.0, 1.0, 1.0, 1.0, 1.0, 1.0
258752, 258706, 258771, 258748, 258779, 258752
258767, 258714, 258777, 258769, 258795, 258766
> Centro(chr3) 922
ADR1, GIS1, MATA1, MCM1, MSN4, TOD6, RDS2, YER130C
1.0, 1.0, 1.0, 1.0, 1.0, 1.0, 1.0, 1.0
259401, 259524, 259447, 259435, 259525, 259495, 259498, 259524
259407, 259532, 259453, 259446, 259529, 259515, 259504, 259532
> Centro(chr3) 923
MAC1, MSN4, YGR067C, YML081W, ZMS1, HSF_02
0.85, 1.0, 1.0, 1.0, 1.0, 0.885
259974, 260141, 260133, 260138, 260139, 260297
259981, 260145, 260146, 260146, 260147, 260311
> Centro(chr3) 924
AZF1, SPT23, PHO4_01
1.0, 1.0, 1.0
263354, 263288, 263377
263362, 263295, 263388
> Centro(chr3) 925
ABF1, ADR1, CBF1, FKH1, FKH2, HAC1, MSN4, MSN4, PHO4, RAP1, REI1, RIM101, RTG3, TYE7, YGR067C, YML081W, ZMS1, ABF1_01, PHO4_01, ABF_C
0.59, 1.0, 1.0, 1.0, 1.0, 1.0, 1.0, 1.0, 1.0, 1.0, 1.0, 1.0, 1.0, 1.0, 1.0, 1.0, 1.0, 0.6, 1.0, 0.595
262781, 262638, 262594, 262662, 262669, 262595, 262485, 262590, 262594, 262456, 262485, 262547, 262588, 262594, 262582, 262587, 262588, 262777, 262592, 262781
262796, 262644, 262601, 262681, 262675, 262602, 262489, 262594, 262601, 262465, 262491, 262553, 262607, 262600, 262595, 262595, 262596, 262798, 262603, 262795
> Centro(chr3) 926
TOD6, DOT6, STB3, TEC1, THI2, MATA1_01, MCM1_01
1.0, 1.0, 1.0, 0.2625, 1.0, 1.0, 1.0
264523, 264523, 264551, 264789, 264587, 264652, 264569
264543, 264543, 264571, 264796, 264601, 264661, 264584
> Centro(chr3) 927
CBF1, FHL1, FKH1, HAC1, RDR1, TEC1, TYE7, TYE7, XBP1, XBP1, MATA1_01
1.0, 1.0, 1.0, 1.0, 1.0, 1.0, 1.0, 1.0, 1.0, 1.0, 0.0425
264899, 264893, 265006, 264900, 264942, 264789, 264899, 264900, 264835, 264836, 264652
264906, 264900, 265025, 264907, 264949, 264796, 264905, 264906, 264841, 264842, 264661
> Centro(chr3) 928
ASH1, FKH2, HSF1, ROX1, SMP1, SMP1, STP4
0.285, 0.37, 1.0, 1.0, 1.0, 1.0, 1.0
267153, 267163, 267267, 267333, 267369, 267370, 267405
267162, 267169, 267274, 267344, 267389, 267390, 267413
> Centro(chr3) 929
ARG81, ASH1, CIN5, FKH2, HSF1, PHD1, SOK2, STE12, STE12, STP2, YAP3
1.0, 1.0, 0.6825, 1.0, 0.4475, 1.0, 1.0, 1.0, 1.0, 1.0, 0.6825
267001, 267153, 266879, 267163, 267267, 267099, 267098, 266985, 267080, 267038, 266880
267008, 267162, 266888, 267169, 267274, 267108, 267108, 266991, 267086, 267057, 266887
> Centro(chr3) 930
ACE2, CEP3, MCM1, MET32, RAP1, SNT2, SOK2, SOK2, STB4, STB5, STE12, STP3, STP4, MIG1_01, HSF_04
0.47, 1.0, 1.0, 1.0, 1.0, 1.0, 1.0, 1.0, 1.0, 1.0, 1.0, 1.0, 1.0, 1.0, 1.0
273992, 274219, 274214, 274045, 274052, 274193, 274054, 274055, 274219, 274196, 274335, 274194, 274194, 274286, 274298
273998, 274226, 274225, 274051, 274061, 274203, 274064, 274065, 274225, 274203, 274341, 274202, 274202, 274302, 274312
> Centro(chr3) 931
PHD1, SKO1, YAP3
0.335, 1.0, 1.0
273279, 273496, 273497
273288, 273503, 273504
> Centro(chr3) 932
FKH1, PHD1, RIM101, SFL1, SPT23, STB3
1.0, 0.7375, 1.0, 1.0, 1.0, 0.5975
273152, 273279, 273050, 273002, 273184, 272907
273171, 273288, 273056, 273022, 273191, 272927
> Centro(chr3) 933
FKH1, FKH2, FKH2
1.0, 1.0, 1.0
276651, 276569, 276657
276670, 276575, 276663
> Centro(chr3) 934
ABF1, AZF1, CBF1, HSF1, MSN4, NHP10, OAF1, RDS2, REI1, RFX1, RPN4, SFP1, SWI4, TYE7, TYE7, YER130C, YPR196W, REPCAR1_01, ABF1_01, ABF_C
1.0, 1.0, 1.0, 1.0, 1.0, 1.0, 1.0, 1.0, 1.0, 1.0, 1.0, 1.0, 1.0, 1.0, 1.0, 1.0, 1.0, 1.0, 1.0, 1.0
279953, 279982, 279935, 279908, 280038, 280052, 280053, 280052, 280036, 279997, 279995, 279970, 279971, 279935, 279936, 280035, 280054, 279989, 279949, 279953
279968, 279990, 279942, 279915, 280042, 280059, 280061, 280058, 280042, 280004, 280001, 279990, 279978, 279941, 279942, 280043, 280062, 280005, 279970, 279967
> Centro(chr3) 935
FHL1, MGA1, REB1
1.0, 1.0, 1.0
286699, 286740, 286613
286706, 286760, 286621
> Centro(chr3) 936
FKH1, FKH2, FKH2, STE12
1.0, 1.0, 1.0, 1.0
288007, 287984, 288013, 288007
288026, 287990, 288019, 288013
> Centro(chr3) 937
ASH1, CEP3, LEU3, REB1, RME1, STB4, SUT1
1.0, 1.0, 1.0, 1.0, 1.0, 1.0, 1.0
289558, 289377, 289455, 289397, 289432, 289378, 289550
289567, 289384, 289464, 289405, 289441, 289384, 289556
> Centro(chr3) 938
ACE2, MET32, PHD1, SOK2, SOK2, SWI5, MATA1_01
0.2475, 1.0, 0.1325, 0.1375, 0.1275, 0.2425, 1.0
290053, 289811, 290063, 290062, 290063, 290053, 289843
290059, 289817, 290072, 290072, 290073, 290060, 289852
> Centro(chr3) 939
ACE2, CHA4, MSN4, PHD1, SOK2, SOK2, STE12, SWI5, YGR067C, YLR278C, MATA1_01
1.0, 0.525, 1.0, 1.0, 1.0, 1.0, 0.93, 1.0, 1.0, 0.535, 0.145
290053, 290277, 290081, 290063, 290062, 290063, 290237, 290053, 290080, 290276, 289843
290059, 290284, 290085, 290072, 290072, 290073, 290243, 290060, 290093, 290283, 289852
> Centro(chr3) 940
FKH1, FKH2, HSF1, NHP10, TBP, STB4, YAP7, ABF1_01, ABF_C
0.895, 0.9, 1.0, 1.0, 0.65, 0.37, 1.0, 1.0, 1.0
292593, 292600, 292799, 292775, 292568, 292973, 292884, 292753, 292756
292612, 292606, 292806, 292782, 292588, 292979, 292894, 292774, 292770
> Centro(chr3) 941
ARG81, GAT1, MATALPHA2, MBP1, MBP1::SWI6, MBP1::SWI6, MSN4, NHP6A, ROX1, STE12, STE12, TEC1, USV1
1.0, 1.0, 1.0, 1.0, 1.0, 1.0, 1.0, 1.0, 1.0, 0.4625, 0.1875, 1.0, 1.0
291589, 291787, 291775, 291813, 291812, 291813, 291621, 291745, 291665, 291524, 291959, 291703, 291611
291596, 291794, 291783, 291819, 291818, 291819, 291625, 291765, 291676, 291530, 291965, 291710, 291630
> Centro(chr3) 942
FKH1, FKH2, GAT1, MATALPHA2, MBP1, MBP1::SWI6, MBP1::SWI6, NHP6A, NRG1, STE12
1.0, 1.0, 0.575, 0.46, 0.83, 0.82, 0.83, 0.22, 1.0, 1.0
291973, 291980, 291787, 291775, 291813, 291812, 291813, 291745, 292090, 291959
291992, 291986, 291794, 291783, 291819, 291818, 291819, 291765, 292109, 291965
> Centro(chr3) 943
ADR1, FKH2, HSF1, MIG1, RPN4, STE12, YGR067C, YML081W, YPR022C, ZMS1, MATA1_01
1.0, 1.0, 0.9875, 1.0, 0.7025, 0.0375, 1.0, 1.0, 1.0, 1.0, 1.0
291280, 291221, 291126, 291280, 291098, 291524, 291273, 291278, 291279, 291279, 291243
291286, 291227, 291133, 291286, 291104, 291530, 291286, 291286, 291285, 291287, 291252
> Centro(chr3) 944
OAF1, YPR196W
1.0, 1.0
293753, 293754
293761, 293762
> Centro(chr3) 945
GAT1, SFL1
1.0, 1.0
296317, 296257
296324, 296277
> Centro(chr3) 946
AFT2, AZF1, MET31, PHD1, ROX1, RPN4, TEC1, MATA1_01
0.21, 1.0, 0.765, 1.0, 1.0, 0.755, 1.0, 1.0
296650, 297000, 296705, 296965, 296919, 296705, 296879, 296965
296657, 297008, 296713, 296974, 296930, 296711, 296886, 296974
> Centro(chr3) 947
ADR1, GCR2, IME1, LYS14, LYS14, MET31, MET32, MIG1, MIG2, MIG3, PDR1, RDR1, RPN4, STE12, STP1, SUT1, XBP1, XBP1, YLL054C, YML081W, YPR013C, YPR022C, GCN4_01, MIG1_01, HSF_04
1.0, 0.01, 1.0, 1.0, 1.0, 0.41, 0.42, 1.0, 1.0, 1.0, 1.0, 1.0, 0.42, 1.0, 1.0, 1.0, 1.0, 1.0, 1.0, 1.0, 1.0, 1.0, 1.0, 1.0, 1.0
295296, 295549, 295390, 295322, 295388, 295508, 295508, 295296, 295297, 295297, 295391, 295323, 295508, 295156, 295393, 295393, 295234, 295235, 295395, 295296, 295373, 295297, 295392, 295295, 295246
295302, 295555, 295397, 295329, 295395, 295516, 295514, 295302, 295303, 295303, 295398, 295330, 295514, 295162, 295400, 295399, 295240, 295241, 295401, 295304, 295381, 295303, 295418, 295311, 295260
> Centro(chr3) 948
AFT2, FHL1, FKH2, GCR2, HSF1, HSF1, MBP1::SWI6, MBP1::SWI6, MET31, MET32, MGA1, OAF1, PDR8, ROX1, RPN4, SRD1, STP1, SUT1, SWI4, SWI4, UGA3, YDR520C, YNR063W
1.0, 1.0, 0.71, 1.0, 1.0, 1.0, 1.0, 1.0, 0.95, 0.94, 1.0, 1.0, 1.0, 0.155, 0.94, 1.0, 1.0, 1.0, 1.0, 1.0, 1.0, 0.485, 1.0
295578, 295774, 295843, 295549, 295657, 295664, 295600, 295784, 295508, 295508, 295657, 295713, 295713, 295896, 295508, 295715, 295591, 295592, 295598, 295785, 295589, 295864, 295713
295585, 295781, 295849, 295555, 295664, 295671, 295606, 295790, 295516, 295514, 295677, 295721, 295720, 295907, 295514, 295722, 295598, 295598, 295605, 295792, 295596, 295873, 295720
> Centro(chr3) 949
RDR1, ABF_C
1.0, 1.0
294375, 294324
294382, 294338
> Centro(chr3) 950
ABF1, ABF1_01, HSF_02, ABF_C
1.0, 1.0, 1.0, 1.0
294804, 294800, 294929, 294804
294819, 294821, 294943, 294818
> Centro(chr3) 951
ACE2, ADR1, GCR1, MIG1, MIG2, MIG3, RAP1, RDS2, TBP, STP1, SWI5, TEC1, YGR067C, YML081W, YPR022C
1.0, 0.46, 1.0, 0.46, 0.47, 0.47, 1.0, 1.0, 1.0, 1.0, 1.0, 0.845, 0.495, 0.47, 0.47
298661, 298932, 298781, 298932, 298931, 298931, 298761, 298728, 298728, 298658, 298661, 298893, 298925, 298930, 298931
298667, 298938, 298788, 298938, 298937, 298937, 298770, 298734, 298748, 298665, 298668, 298900, 298938, 298938, 298937
> Centro(chr3) 952
ADR1, ADR1, CBF1, GIS1, GIS1, INO2, MET28, MET32, MIG1, MIG1, MIG2, MIG2, MIG3, MIG3, MSN4, MSN4, PHO4, RDR1, RIM101, RTG3, STE12, STP1, STP2, STP2, SUT1, SWI4, TEA1, TEC1, TOS8, TYE7, TYE7, YER130C, YGR067C, YGR067C, YML081W, YPR022C, YPR022C, PHO4_01, PHO4_01
0.595, 1.0, 1.0, 1.0, 1.0, 1.0, 0.95, 0.935, 0.595, 1.0, 0.585, 1.0, 0.585, 1.0, 1.0, 1.0, 1.0, 1.0, 1.0, 1.0, 1.0, 1.0, 1.0, 1.0, 1.0, 1.0, 1.0, 0.21, 1.0, 1.0, 1.0, 1.0, 0.56, 1.0, 0.585, 0.585, 1.0, 1.0, 1.0
298932, 299244, 299117, 299019, 299161, 299116, 299278, 299279, 298932, 299244, 298931, 299243, 298931, 299243, 299020, 299164, 299117, 298990, 299233, 299111, 299260, 299123, 299116, 299117, 299124, 299126, 299146, 298893, 299172, 299117, 299118, 299019, 298925, 299237, 298930, 298931, 299243, 299115, 299238
298938, 299250, 299124, 299027, 299169, 299124, 299283, 299285, 298938, 299250, 298937, 299249, 298937, 299249, 299024, 299168, 299124, 298997, 299239, 299130, 299266, 299130, 299135, 299136, 299130, 299133, 299153, 298900, 299179, 299123, 299124, 299027, 298938, 299250, 298938, 298937, 299249, 299126, 299249
> Centro(chr3) 953
CHA4, MET32, RDR1, RPN4, RPN4, TEA1, GCR1_01
1.0, 1.0, 1.0, 1.0, 1.0, 1.0, 1.0
300399, 300403, 300399, 300403, 300479, 300351, 300528
300406, 300409, 300406, 300409, 300485, 300358, 300536
> Centro(chr3) 954
AFT1, DAL80, FKH1, FKH1, GAT1, GZF3, INO2, MET28, MET32, MSN4, STE12, HSF_02, RAP1_C
1.0, 1.0, 1.0, 1.0, 1.0, 1.0, 1.0, 0.2275, 0.2425, 1.0, 0.0525, 1.0, 1.0
299642, 299471, 299489, 299521, 299471, 299470, 299391, 299278, 299279, 299517, 299260, 299510, 299650
299662, 299477, 299508, 299540, 299478, 299477, 299399, 299283, 299285, 299521, 299266, 299524, 299663
> Centro(chr3) 955
CUP2, HAP4, RDR1, RDR1, RIM101, SFL1, SFL1, STB4, UGA3, YAP7, YBR239C, HSF_05
1.0, 0.6225, 1.0, 0.4975, 1.0, 1.0, 0.8425, 1.0, 1.0, 1.0, 0.4975, 1.0
299899, 300100, 299882, 300116, 299920, 299892, 300075, 299983, 299912, 299849, 300116, 299781
299909, 300114, 299889, 300123, 299926, 299912, 300095, 299989, 299919, 299859, 300123, 299795
> Centro(chr3) 956
CEP3, FKH2, RGT1, STB4, STP3, STP4, UGA3, YBR239C
1.0, 0.72, 1.0, 1.0, 1.0, 1.0, 1.0, 1.0
303078, 303295, 303120, 303078, 303116, 303116, 303144, 303078
303085, 303301, 303130, 303084, 303124, 303124, 303151, 303085
> Centro(chr3) 957
FHL1, HSF1, MSN4, RIM101, STP1, STP2, YAP3, YER184C, MIG1_01
1.0, 1.0, 1.0, 1.0, 0.1825, 0.1825, 1.0, 0.7725, 0.7975
304195, 304185, 304248, 304078, 303989, 303983, 304314, 304048, 304046
304202, 304192, 304252, 304084, 303996, 304002, 304321, 304055, 304062
> Centro(chr3) 958
ACE2, ADR1, DAL80, GAT1, GIS1, MBP1::SWI6, MET28, MET32, MSN4, REI1, RIM101, STP1, STP1, STP2, TEC1, USV1, YER184C, MIG1_01, PHO4_01
1.0, 1.0, 1.0, 1.0, 1.0, 1.0, 1.0, 0.5125, 1.0, 1.0, 0.2175, 1.0, 1.0, 1.0, 1.0, 1.0, 0.5125, 0.4875, 1.0
303869, 303904, 303949, 303949, 303760, 303794, 303831, 303651, 303761, 303761, 304078, 303785, 303989, 303983, 303967, 303755, 304048, 304046, 303778
303875, 303910, 303955, 303956, 303768, 303800, 303836, 303657, 303765, 303767, 304084, 303792, 303996, 304002, 303974, 303774, 304055, 304062, 303789
> Centro(chr3) 959
CIN5, MATA1, RME1, TEC1
1.0, 1.0, 1.0, 0.07
307767, 307605, 307725, 307483
307776, 307611, 307734, 307490
> Centro(chr3) 960
AFT2, AFT2, GIS1, IME1, IME1, INO2, INO4, LEU3, MATA1, MIG1, MIG3, MSN4, NHP10, NRG1, PDR1, PDR3, RDR1, RDR1, RDR1, RSC3, RSC3, RSC30, SIP4, TEA1, TEC1, UME6, YAP1, YAP3, YAP3, YER130C, YER184C, REPCAR1_01, GCR1_01
1.0, 1.0, 1.0, 1.0, 1.0, 1.0, 1.0, 0.425, 0.45, 1.0, 1.0, 1.0, 1.0, 1.0, 1.0, 1.0, 1.0, 1.0, 1.0, 1.0, 1.0, 1.0, 1.0, 1.0, 1.0, 0.47, 0.575, 0.565, 0.585, 1.0, 1.0, 0.45, 1.0
307459, 307467, 307470, 307321, 307323, 307429, 307429, 307191, 307605, 307462, 307463, 307471, 307462, 307373, 307322, 307322, 307320, 307324, 307420, 307436, 307437, 307435, 307463, 307436, 307483, 307194, 307201, 307206, 307208, 307470, 307463, 307190, 307325
307466, 307474, 307478, 307328, 307330, 307437, 307437, 307200, 307611, 307468, 307469, 307475, 307469, 307392, 307329, 307329, 307327, 307331, 307427, 307442, 307443, 307442, 307469, 307443, 307490, 307206, 307220, 307213, 307215, 307478, 307470, 307206, 307333
> Centro(chr3) 961
ABF1, ACE2, ARO80, AZF1, CEP3, MET32, RSC3, RSC3, RSC3, RSC30, RSC30, STB4, STB4, STP1, STP2, STP2, SUT1, TBS1, TBS1, YAP7
1.0, 1.0, 1.0, 0.5975, 0.8175, 0.3725, 1.0, 1.0, 1.0, 1.0, 1.0, 1.0, 0.8225, 1.0, 1.0, 1.0, 1.0, 1.0, 1.0, 1.0
305753, 305777, 305773, 305583, 305942, 305987, 305771, 305772, 305774, 305770, 305772, 305790, 305942, 305768, 305762, 305768, 305771, 305766, 305787, 305801
305768, 305783, 305793, 305591, 305949, 305993, 305777, 305778, 305780, 305777, 305779, 305796, 305948, 305775, 305781, 305787, 305777, 305773, 305794, 305811
> Centro(chr3) 962
ABF2, ADR1, AFT2, GAT1, GCR1, HSF1, MET28, MET4, RME1, SFL1, YGR067C, YPR022C, ZMS1
0.7, 1.0, 1.0, 1.0, 0.715, 0.705, 0.405, 0.395, 0.545, 1.0, 1.0, 1.0, 1.0
306705, 306525, 306471, 306544, 306346, 306345, 306316, 306314, 306719, 306659, 306525, 306526, 306524
306711, 306531, 306478, 306551, 306353, 306352, 306321, 306321, 306728, 306679, 306538, 306532, 306532
> Centro(chr3) 963
CAT8, FKH1, FKH2, GCR2, GSM1, NRG1, OAF1, SIP4, SPT23, STB5, YAP7, YJL103C, YJL103C, YLR278C, YPR013C, YPR022C
1.0, 1.0, 1.0, 1.0, 1.0, 1.0, 1.0, 1.0, 1.0, 0.215, 0.97, 1.0, 1.0, 1.0, 1.0, 1.0
308513, 308513, 308520, 308375, 308507, 308554, 308513, 308512, 308484, 308741, 308664, 308509, 308510, 308513, 308553, 308469
308518, 308532, 308526, 308381, 308527, 308573, 308521, 308518, 308491, 308748, 308674, 308519, 308520, 308520, 308561, 308475
> Centro(chr3) 964
GIS1, IME1, MSN4, RDS1, RDS1, RDS1, RDS1, REI1, STB5, YAP7, YLL054C, YLL054C, YLL054C, YLL054C, HSF_02
1.0, 1.0, 1.0, 1.0, 1.0, 1.0, 1.0, 1.0, 1.0, 0.33, 1.0, 1.0, 1.0, 1.0, 1.0
308763, 308864, 308766, 308883, 308884, 308901, 308902, 308764, 308741, 308664, 308883, 308884, 308901, 308902, 308919
308771, 308871, 308770, 308889, 308890, 308907, 308908, 308770, 308748, 308674, 308889, 308890, 308907, 308908, 308933
> Centro(chr3) 965
CEP3, INO2, NHP6A, PHD1, STB4, YAP3, HSF_03
1.0, 1.0, 1.0, 0.3775, 1.0, 1.0, 1.0
310203, 310192, 310289, 310414, 310203, 310162, 310303
310210, 310200, 310309, 310423, 310209, 310169, 310317
> Centro(chr3) 966
ABF1, ABF2, DAL82, RAP1, STB3, YAP7, YLL054C, YPR013C, ABF1_01, ABF_C
1.0, 0.5675, 1.0, 1.0, 1.0, 1.0, 0.1475, 1.0, 1.0, 1.0
310843, 310602, 310663, 310809, 310773, 310869, 310560, 310815, 310841, 310844
310858, 310608, 310671, 310818, 310793, 310879, 310566, 310823, 310862, 310858
> Centro(chr3) 967
ACE2, CHA4, IME1, IME1, IME1, RDS1, RDS1, RDS1, SFL1, STP2, SWI5, TEC1, YLL054C, YLL054C, YLL054C, YLL054C
1.0, 1.0, 1.0, 1.0, 1.0, 1.0, 1.0, 1.0, 1.0, 1.0, 1.0, 1.0, 1.0, 1.0, 1.0, 1.0
313812, 313633, 313671, 313692, 313694, 313672, 313693, 313694, 313781, 313642, 313812, 313635, 313672, 313673, 313693, 313694
313818, 313640, 313678, 313699, 313701, 313678, 313699, 313700, 313801, 313661, 313819, 313642, 313678, 313679, 313699, 313700
> Centro(chr3) 968
AFT1, AFT2, CST6, CST6, GCR1, RAP1, ROX1, TBP, SUT1, YDR520C, GCR1_01, HAP234_01
1.0, 1.0, 0.855, 0.845, 1.0, 0.12, 1.0, 1.0, 1.0, 1.0, 1.0, 0.73
315581, 315589, 315753, 315754, 315708, 315826, 315482, 315514, 315565, 315566, 315708, 315408
315601, 315596, 315761, 315762, 315715, 315835, 315493, 315534, 315571, 315575, 315716, 315423
> Centro(chr3) 969
DAL82, HSF1, RAP1, RDR1, ROX1, TBP, TEA1, TEA1, GAL4_01, GAL4_C, HAP234_01
1.0, 0.75, 1.0, 1.0, 0.8, 0.435, 1.0, 1.0, 1.0, 1.0, 1.0
315314, 315139, 315309, 315329, 315482, 315514, 315310, 315314, 315309, 315311, 315408
315322, 315146, 315318, 315336, 315493, 315534, 315317, 315321, 315331, 315332, 315423
> Centro(chr3) 970
ADR1, ADR1, AFT2, AFT2, AFT2, AFT2, AFT2, AFT2, AFT2, AFT2, AFT2, MIG1, RAP1, RAP1, RAP1, RAP1, RAP1, RAP1, RAP1, RAP1, REB1, REB1, REB1, REB1, YGR067C, YML081W, YML081W, YPR022C, YPR022C, RAP1_C, RAP1_C, RAP1_C, RAP1_C, RAP1_C, RAP1_C, RAP1_C, RAP1_C, HAP234_01
1.0, 1.0, 1.0, 1.0, 1.0, 1.0, 1.0, 1.0, 1.0, 1.0, 1.0, 1.0, 1.0, 1.0, 1.0, 1.0, 1.0, 1.0, 1.0, 1.0, 0.18, 0.66, 1.0, 1.0, 1.0, 1.0, 1.0, 1.0, 1.0, 1.0, 1.0, 1.0, 1.0, 1.0, 1.0, 1.0, 1.0, 0.595
316428, 316445, 316526, 316532, 316540, 316553, 316568, 316581, 316587, 316595, 316604, 316428, 316522, 316528, 316536, 316549, 316564, 316577, 316583, 316591, 316302, 316350, 316434, 316454, 316421, 316426, 316443, 316427, 316444, 316520, 316526, 316534, 316547, 316562, 316575, 316581, 316589, 316340
316434, 316451, 316533, 316539, 316547, 316560, 316575, 316588, 316594, 316602, 316611, 316434, 316531, 316537, 316545, 316558, 316573, 316586, 316592, 316600, 316310, 316358, 316442, 316462, 316434, 316434, 316451, 316433, 316450, 316533, 316539, 316547, 316560, 316575, 316588, 316594, 316602, 316355
> Centro(chr3) 971
IME1, INO2, RAP1, REB1, STE12, UGA3
1.0, 1.0, 0.0825, 0.1625, 0.7025, 1.0
315952, 316185, 315826, 316302, 316249, 315950
315959, 316193, 315835, 316310, 316255, 315957
> Centro(chr4) 972
ACE2, IME1, MSN4, RSC3, RSC3, RSC3, RSC3, RSC30, RSC30, RSC30, RTG3, STP2, SWI5, TEA1, UGA3, UME6, YGR067C, REPCAR1_01
0.3275, 1.0, 1.0, 1.0, 1.0, 1.0, 1.0, 1.0, 1.0, 1.0, 1.0, 1.0, 0.3325, 1.0, 1.0, 1.0, 1.0, 1.0
1483, 1707, 1773, 1697, 1698, 1699, 1700, 1696, 1698, 1700, 1693, 1696, 1483, 1697, 1709, 1708, 1772, 1704
1489, 1714, 1777, 1703, 1704, 1705, 1706, 1703, 1705, 1707, 1712, 1715, 1490, 1704, 1716, 1720, 1785, 1720
> Centro(chr4) 973
ACE2, ASH1, FKH2, GCR2, MCM1, MSN4, STB5, SWI5, TEA1, MCM1_01
0.635, 1.0, 1.0, 1.0, 1.0, 1.0, 1.0, 0.63, 0.64, 1.0
1483, 1295, 1400, 1263, 1295, 1261, 1206, 1483, 1110, 1292
1489, 1304, 1406, 1269, 1306, 1265, 1213, 1490, 1117, 1307
> Centro(chr4) 974
ADR1, ADR1, AFT2, AFT2, AFT2, AFT2, AFT2, AFT2, AFT2, AFT2, AFT2, AFT2, AFT2, AFT2, AFT2, GIS1, MIG1, MSN4, RAP1, RAP1, RAP1, RAP1, RAP1, RAP1, RAP1, RAP1, RAP1, RAP1, RAP1, RAP1, RAP1, REB1, REB1, REB1, REB1, RPH1, YER130C, YGR067C, YML081W, YML081W, YPR022C, YPR022C, RAP1_C, RAP1_C, RAP1_C, RAP1_C, RAP1_C, RAP1_C, RAP1_C, RAP1_C, RAP1_C, RAP1_C, RAP1_C, HAP234_01
1.0, 1.0, 1.0, 1.0, 1.0, 1.0, 1.0, 1.0, 1.0, 1.0, 1.0, 1.0, 1.0, 1.0, 1.0, 1.0, 1.0, 1.0, 1.0, 1.0, 1.0, 1.0, 1.0, 1.0, 1.0, 1.0, 1.0, 1.0, 1.0, 1.0, 1.0, 1.0, 1.0, 0.485, 0.005, 1.0, 1.0, 1.0, 1.0, 1.0, 1.0, 1.0, 1.0, 1.0, 1.0, 1.0, 1.0, 1.0, 1.0, 1.0, 1.0, 1.0, 1.0, 0.42
226, 243, 5, 16, 31, 44, 50, 58, 64, 94, 100, 111, 117, 130, 136, 157, 243, 158, 7, 18, 33, 46, 52, 60, 66, 96, 102, 113, 119, 132, 138, 215, 235, 315, 363, 157, 157, 243, 226, 243, 227, 244, 16, 31, 44, 50, 58, 64, 94, 111, 117, 130, 136, 318
232, 249, 12, 23, 38, 51, 57, 65, 71, 101, 107, 118, 124, 137, 143, 165, 249, 162, 16, 27, 42, 55, 61, 69, 75, 105, 111, 122, 128, 141, 147, 223, 243, 323, 371, 164, 165, 256, 234, 251, 233, 250, 29, 44, 57, 63, 71, 77, 107, 124, 130, 143, 149, 333
> Centro(chr4) 975
ABF1, CRZ1, IME1, IME1, RAP1, RPN4, STE12, YAP6, YPR022C, ABF1_01, ABF_C
1.0, 0.94, 1.0, 1.0, 0.425, 0.96, 0.23, 1.0, 1.0, 1.0, 1.0
633, 489, 656, 728, 852, 492, 419, 647, 692, 631, 634
648, 497, 663, 735, 861, 498, 425, 666, 698, 652, 648
> Centro(chr4) 976
ARG81, CUP2, FKH2, MET28, OPI1, HSF_02, HSF_05
0.9, 0.065, 1.0, 1.0, 1.0, 1.0, 0.385
5621, 5703, 5354, 5471, 5461, 5458, 5669
5628, 5713, 5360, 5476, 5467, 5472, 5683
> Centro(chr4) 977
ADR1, ADR1, AFT2, ARG81, ARG81, CUP2, MET4, MIG1, MIG1, MIG2, MIG2, MIG3, MIG3, TOD6, DOT6, RSC3, SUT1, YGR067C, YGR067C, YML081W, YPR022C, ZMS1, MIG1_01, MIG1_01, HSF_05, GCN4_C
1.0, 1.0, 1.0, 1.0, 1.0, 1.0, 1.0, 1.0, 1.0, 1.0, 1.0, 1.0, 1.0, 1.0, 1.0, 1.0, 1.0, 1.0, 1.0, 1.0, 1.0, 1.0, 1.0, 1.0, 1.0, 1.0
5739, 5859, 5736, 5621, 5718, 5703, 5816, 5739, 5859, 5740, 5858, 5740, 5858, 5713, 5713, 5740, 5740, 5739, 5852, 5857, 5858, 5738, 5738, 5850, 5669, 5718
5745, 5865, 5743, 5628, 5725, 5713, 5823, 5745, 5865, 5746, 5864, 5746, 5864, 5733, 5733, 5746, 5746, 5752, 5865, 5865, 5864, 5746, 5754, 5866, 5683, 5727
> Centro(chr4) 978
GSM1, LYS14, MATA1, OAF1, STE12, STE12, TEA1, TEA1, YKL222C, YNR063W, HSF_02
1.0, 1.0, 1.0, 1.0, 1.0, 1.0, 1.0, 1.0, 1.0, 1.0, 0.38
4341, 4437, 4385, 4347, 4231, 4362, 4263, 4265, 4437, 4347, 4132
4361, 4444, 4391, 4355, 4237, 4368, 4270, 4272, 4445, 4354, 4146
> Centro(chr4) 979
AZF1, HSF1, LYS14, MATA1, STE12
1.0, 1.0, 0.445, 0.55, 1.0
4818, 4887, 4613, 4624, 4873
4826, 4894, 4620, 4630, 4879
> Centro(chr4) 980
MBP1, MBP1::SWI6, YRM1
1.0, 1.0, 0.885
3859, 3860, 3697
3865, 3866, 3704
> Centro(chr4) 981
ABF1, MAC1, STE12, YLR278C
0.9275, 1.0, 1.0, 1.0
3465, 3182, 3383, 3241
3480, 3189, 3389, 3248
> Centro(chr4) 982
MBP1, RLM1, RSC3, RSC30, STB4
1.0, 1.0, 1.0, 1.0, 1.0
8022, 8147, 8021, 8022, 8012
8028, 8164, 8027, 8029, 8018
> Centro(chr4) 983
CHA4, CUP9, EDS1, FKH1, HAC1, RDR1, REB1, STB5
1.0, 1.0, 1.0, 0.4825, 1.0, 1.0, 0.9975, 1.0
8520, 8475, 8517, 8311, 8573, 8520, 8368, 8603
8527, 8483, 8525, 8330, 8580, 8527, 8376, 8610
> Centro(chr4) 984
ADR1, ADR1, ADR1, CAT8, CAT8, HAP1, HAP4, HSF1, MIG1, MIG1, MIG2, MIG3, OAF1, OAF1, PDR1, PDR8, PHD1, SOK2, SOK2, SWI4, YDR520C, YDR520C, YGR067C, YKL222C, YLR278C, YLR278C, YML081W, YML081W, YNR063W, YPR022C, YPR022C, YRR1, ZMS1
1.0, 1.0, 1.0, 0.8075, 1.0, 1.0, 1.0, 0.3675, 1.0, 1.0, 1.0, 1.0, 0.8225, 1.0, 1.0, 1.0, 1.0, 1.0, 1.0, 1.0, 0.8275, 1.0, 1.0, 1.0, 0.8175, 1.0, 1.0, 1.0, 1.0, 1.0, 1.0, 1.0, 1.0
10105, 10265, 10280, 9980, 10001, 10002, 10107, 9935, 10265, 10280, 10264, 10264, 9980, 10001, 10186, 10001, 10234, 10233, 10234, 10187, 9980, 10001, 10258, 10000, 9980, 10001, 10263, 10278, 10001, 10264, 10279, 10001, 10264
10111, 10271, 10286, 9985, 10006, 10009, 10121, 9942, 10271, 10286, 10270, 10270, 9988, 10009, 10193, 10008, 10243, 10243, 10244, 10194, 9989, 10010, 10271, 10008, 9987, 10008, 10271, 10286, 10008, 10270, 10285, 10011, 10272
> Centro(chr4) 985
DAL82, DAL82, HAC1, TEA1, TEA1, YAP3
1.0, 1.0, 1.0, 1.0, 1.0, 1.0
11641, 11646, 11575, 11642, 11644, 11573
11649, 11654, 11582, 11649, 11651, 11580
> Centro(chr4) 986
HSF1, INO2, MET28, MET4, MIG2, MIG2, RDS2, RIM101, STE12, MCM1_01
0.415, 1.0, 0.265, 0.275, 1.0, 1.0, 1.0, 1.0, 1.0, 0.915
11331, 11122, 10900, 10900, 11137, 11138, 11140, 11107, 11148, 10960
11338, 11130, 10905, 10907, 11143, 11144, 11146, 11113, 11154, 10975
> Centro(chr4) 987
ADR1, AZF1, AZF1, CHA4, FKH1, FKH2, HAP1, HAP1, MATA1, MIG1, MIG2, MIG3, MSN4, PDR8, PHD1, SOK2, SOK2, STB5, STB5, STE12, STP3, STP4, SUT1, YAP6, YAP6, YDR520C, YDR520C, YGR067C, YKL222C, YKL222C, YKL222C, YLR278C, YLR278C, YML081W, YRM1, YRR1, YRR1, YRR1, ZMS1, MATA1_01
1.0, 0.515, 0.455, 1.0, 0.61, 0.615, 1.0, 1.0, 0.985, 1.0, 1.0, 1.0, 0.015, 1.0, 1.0, 1.0, 1.0, 1.0, 1.0, 1.0, 1.0, 1.0, 1.0, 0.64, 0.66, 1.0, 1.0, 1.0, 1.0, 1.0, 0.905, 1.0, 1.0, 1.0, 0.9, 1.0, 1.0, 0.885, 1.0, 1.0
13711, 14021, 14027, 13881, 13628, 13635, 13853, 13868, 13672, 13711, 13712, 13712, 14073, 13882, 13794, 13793, 13794, 13853, 13868, 13891, 13766, 13766, 13712, 13631, 13633, 13852, 13867, 13711, 13851, 13866, 13982, 13852, 13867, 13711, 13983, 13852, 13867, 13983, 13710, 13822
13717, 14029, 14035, 13888, 13647, 13641, 13860, 13875, 13678, 13717, 13718, 13718, 14077, 13889, 13803, 13803, 13804, 13860, 13875, 13897, 13774, 13774, 13718, 13650, 13652, 13861, 13876, 13724, 13859, 13874, 13990, 13859, 13874, 13719, 13990, 13862, 13877, 13993, 13718, 13831
> Centro(chr4) 988
MBP1, RSC3, TEC1
1.0, 1.0, 1.0
15854, 15853, 15781
15860, 15859, 15788
> Centro(chr4) 989
DAL82, EDS1, FKH2, LYS14, MET4, REB1, RME1, SFL1, STB5, STE12, STE12, TEC1, GCN4_C
1.0, 0.035, 1.0, 1.0, 1.0, 1.0, 0.45, 1.0, 1.0, 1.0, 0.535, 1.0, 1.0
14537, 14389, 14553, 14693, 14689, 14753, 14430, 14596, 14649, 14655, 14833, 14677, 14635
14545, 14397, 14559, 14700, 14696, 14761, 14439, 14616, 14656, 14661, 14839, 14684, 14644
> Centro(chr4) 990
GIS1, MSN4, MSN4, PUT3, PUT3, REI1, RFX1, STE12, YER130C, HSF_02
1.0, 1.0, 1.0, 1.0, 1.0, 1.0, 1.0, 0.415, 1.0, 1.0
14976, 14979, 15087, 15041, 15043, 15085, 15054, 14833, 14976, 14938
14984, 14983, 15091, 15048, 15050, 15091, 15061, 14839, 14984, 14952
> Centro(chr4) 991
CHA4, EDS1, FKH1, FKH2, RDR1, RGT1, RSC30, HSF_04
1.0, 1.0, 1.0, 1.0, 1.0, 1.0, 1.0, 1.0
15363, 15365, 15287, 15294, 15363, 15364, 15359, 15440
15370, 15373, 15306, 15300, 15370, 15374, 15366, 15454
> Centro(chr4) 992
AZF1, MATA1, TBP, XBP1
1.0, 1.0, 1.0, 0.07
17563, 17443, 17520, 17242
17571, 17449, 17540, 17248
> Centro(chr4) 993
ADR1, ASH1, CAD1, YAP7
1.0, 0.525, 1.0, 1.0
18857, 18658, 18914, 18913
18863, 18667, 18923, 18923
> Centro(chr4) 994
INO2, MSN4, PHD1, RFX1, ROX1, YER130C
1.0, 1.0, 1.0, 1.0, 1.0, 1.0
19591, 19677, 19655, 19762, 19500, 19674
19599, 19681, 19664, 19769, 19511, 19682
> Centro(chr4) 995
AFT2, ARO80, CEP3, DAL82, NRG1, TBP, TBP, STB4, GAL4_C
1.0, 1.0, 1.0, 1.0, 1.0, 1.0, 1.0, 1.0, 1.0
20598, 20471, 20413, 20367, 20344, 20522, 20547, 20414, 20468
20605, 20491, 20420, 20375, 20363, 20542, 20567, 20420, 20489
> Centro(chr4) 996
ARG81, CAT8, DAL82, FKH2, MET4, OAF1, RAP1, RGT1, SFP1, YDR520C, YLR278C, YPR196W, GCR1_01, HSF_02, HSF_05
1.0, 1.0, 1.0, 1.0, 1.0, 1.0, 1.0, 1.0, 1.0, 1.0, 1.0, 1.0, 0.915, 0.475, 0.615
20063, 20087, 20117, 20150, 20212, 20087, 20007, 20087, 20032, 20087, 20087, 20043, 19927, 19880, 19894
20070, 20092, 20125, 20156, 20219, 20095, 20016, 20097, 20052, 20096, 20094, 20051, 19935, 19894, 19908
> Centro(chr4) 997
FHL1, GCR2, MATALPHA2, DOT6, SWI4
1.0, 0.505, 1.0, 1.0, 1.0
21374, 21574, 21287, 21371, 21251
21381, 21580, 21295, 21391, 21258
> Centro(chr4) 998
MET28, MET4
1.0, 1.0
22039, 22037
22044, 22044
> Centro(chr4) 999
ACE2, ADR1, HAP4, INO2, MIG2, MIG3, TOD6, RME1, SWI5, TEA1, YPR022C, ZMS1, HAP234_01
0.33, 1.0, 0.55, 1.0, 1.0, 1.0, 1.0, 0.675, 0.335, 1.0, 1.0, 1.0, 0.585
22670, 22452, 22644, 22341, 22453, 22453, 22427, 22634, 22669, 22335, 22453, 22451, 22640
22676, 22458, 22658, 22349, 22459, 22459, 22447, 22643, 22676, 22342, 22459, 22459, 22655
> Centro(chr4) 1000
FKH1, MSN4, MSN4, YML081W, YML081W, ZMS1, ZMS1, MATA1_01
0.195, 1.0, 1.0, 1.0, 1.0, 1.0, 1.0, 0.295
26135, 25897, 25926, 25896, 25925, 25895, 25924, 26130
26154, 25901, 25930, 25904, 25933, 25903, 25932, 26139
> Centro(chr4) 1001
ACE2, ADR1, AFT2, CEP3, FKH1, MIG1, MIG2, MIG3, PHD1, STB4, YGR067C, YML081W, YPR022C, MATA1_01
1.0, 1.0, 1.0, 1.0, 0.6875, 1.0, 1.0, 1.0, 1.0, 1.0, 1.0, 1.0, 1.0, 0.5875
26269, 26325, 26320, 26255, 26135, 26325, 26326, 26326, 26317, 26255, 26325, 26325, 26326, 26130
26275, 26331, 26327, 26262, 26154, 26331, 26332, 26332, 26326, 26261, 26338, 26333, 26332, 26139
> Centro(chr4) 1002
UME6, YNR063W
1.0, 1.0
28885, 28778
28897, 28785
> Centro(chr4) 1003
CEP3, GSM1, STB4, YER184C
1.0, 1.0, 1.0, 1.0
30572, 30579, 30573, 30588
30579, 30599, 30579, 30595
> Centro(chr4) 1004
AZF1, CST6, FHL1, FHL1, MCM1, MET28, MET4, TEC1, GCR1_01, PHO4_01
1.0, 1.0, 1.0, 0.855, 1.0, 0.605, 0.595, 1.0, 1.0, 1.0
32138, 32107, 31904, 32193, 31914, 31840, 31838, 31934, 32028, 32072
32146, 32115, 31911, 32200, 31925, 31845, 31845, 31941, 32036, 32083
> Centro(chr4) 1005
CAT8, ECM22, ECM22, EDS1, GIS1, MIG3, MSN4, NHP10, PDR1, RGT1, RGT1, SIP4, SIP4, YER184C, YER184C, YJL103C, YLR278C, YPR196W, ZMS1, MIG1_01
1.0, 1.0, 1.0, 1.0, 1.0, 1.0, 1.0, 1.0, 1.0, 1.0, 1.0, 1.0, 1.0, 1.0, 1.0, 1.0, 1.0, 1.0, 1.0, 1.0
33388, 33386, 33387, 33363, 33250, 33368, 33253, 33368, 33368, 33362, 33381, 33368, 33387, 33367, 33386, 33385, 33388, 33363, 33368, 33360
33393, 33392, 33393, 33371, 33258, 33374, 33257, 33375, 33375, 33372, 33391, 33374, 33393, 33374, 33393, 33395, 33395, 33371, 33376, 33376
> Centro(chr4) 1006
CAT8, CEP3, EDS1, HAP1, HMRA2, OAF1, PDR8, RGT1, STB4, UGA3, YDR520C, YKL222C, YLR278C, YNR063W, YPR196W
1.0, 0.17, 1.0, 1.0, 0.7, 1.0, 1.0, 1.0, 0.175, 1.0, 1.0, 1.0, 1.0, 1.0, 1.0
34197, 33938, 34135, 34194, 33991, 34194, 34195, 34134, 33939, 34148, 34193, 34195, 34195, 34195, 34135
34202, 33945, 34143, 34201, 33998, 34202, 34202, 34144, 33945, 34155, 34202, 34203, 34202, 34202, 34143
> Centro(chr4) 1007
ADR1, ARG81, CHA4, GCR1, GCR2, MIG1, MIG2, MIG3, MSN4, REI1, STB4, UGA3, YGR067C, YML081W, YPR022C, HSF_02, HSF_04, GCN4_C
1.0, 0.485, 1.0, 1.0, 1.0, 1.0, 1.0, 1.0, 0.34, 0.33, 1.0, 1.0, 1.0, 1.0, 1.0, 1.0, 1.0, 0.475
36695, 36492, 36702, 36699, 36700, 36695, 36694, 36694, 36479, 36477, 36673, 36703, 36688, 36693, 36694, 36679, 36586, 36490
36701, 36499, 36709, 36706, 36706, 36701, 36700, 36700, 36483, 36483, 36679, 36710, 36701, 36701, 36700, 36693, 36600, 36499
> Centro(chr4) 1008
CST6, MCM1, MIG1, MIG3, NHP10, PDR1, PUT3, PUT3, REB1, SIP4, STB4, TEC1, YJL103C
0.85, 1.0, 1.0, 1.0, 1.0, 1.0, 1.0, 1.0, 1.0, 1.0, 1.0, 1.0, 1.0
38188, 38368, 38353, 38354, 38353, 38353, 38353, 38355, 38356, 38354, 38384, 38237, 38352
38196, 38379, 38359, 38360, 38360, 38360, 38360, 38362, 38364, 38360, 38390, 38244, 38362
> Centro(chr4) 1009
DAL80, DAL82, FKH1, GAT1, HSF1, NRG1, RSC3
1.0, 1.0, 1.0, 1.0, 1.0, 0.59, 1.0
42448, 42364, 42476, 42448, 42500, 42633, 42362
42454, 42372, 42495, 42455, 42507, 42652, 42368
> Centro(chr4) 1010
ABF1, AZF1, MATA1, SFP1, SFP1, ABF1_01, ABF_C, RAP1_C
1.0, 1.0, 1.0, 1.0, 1.0, 1.0, 1.0, 1.0
43825, 43896, 43729, 43896, 43897, 43823, 43826, 43800
43840, 43904, 43735, 43916, 43917, 43844, 43840, 43813
> Centro(chr4) 1011
HAP4, STE12, SWI4
1.0, 1.0, 1.0
46118, 46114, 46029
46132, 46120, 46036
> Centro(chr4) 1012
ACE2, EDS1, FKH2, RDR1, SWI4, YRR1, MATA1_01
1.0, 1.0, 1.0, 1.0, 0.68, 1.0, 0.54
48299, 48238, 48231, 48241, 48423, 48237, 48436
48305, 48246, 48237, 48248, 48430, 48247, 48445
> Centro(chr4) 1013
ADR1, AFT2, ASH1, AZF1, FHL1, HAP5, MET31, MET32, RIM101, RPN4, SPT23, MATA1_01, MATA1_01, MATA1_01, HAP234_01
0.91, 0.935, 1.0, 0.94, 1.0, 1.0, 1.0, 1.0, 1.0, 1.0, 0.895, 0.325, 1.0, 1.0, 1.0
48989, 48986, 48855, 48673, 48686, 48826, 48906, 48908, 48853, 48908, 48669, 48611, 48701, 48771, 48822
48995, 48993, 48864, 48681, 48693, 48840, 48914, 48914, 48859, 48914, 48676, 48620, 48710, 48780, 48837
> Centro(chr4) 1014
ACE2, ASH1, EDS1, INO2, INO4, MET32, MSN4, MSN4, NDT80, DOT6, STB5, SWI5, UME6, YGR067C, YML081W, YRR1, REPCAR1_01, MATA1_01, MCM1_01
1.0, 1.0, 1.0, 0.305, 0.305, 1.0, 1.0, 1.0, 1.0, 1.0, 0.17, 1.0, 1.0, 1.0, 1.0, 0.175, 1.0, 1.0, 1.0
49333, 49194, 49399, 49483, 49483, 49173, 49157, 49263, 49109, 49353, 49497, 49333, 49166, 49156, 49156, 49495, 49166, 49353, 49260
49339, 49203, 49407, 49491, 49491, 49179, 49161, 49267, 49129, 49373, 49504, 49340, 49178, 49169, 49164, 49505, 49182, 49362, 49275
> Centro(chr4) 1015
HMRA2, YAP3, HSF_03
1.0, 1.0, 1.0
51029, 51025, 51072
51036, 51032, 51086
> Centro(chr4) 1016
TBP, STE12
1.0, 1.0
50670, 50727
50690, 50733
> Centro(chr4) 1017
MATA1, MGA1, RME1, MATA1_01, GAL4_C
1.0, 1.0, 1.0, 1.0, 1.0
49866, 49720, 49859, 49776, 49667
49872, 49740, 49868, 49785, 49688
> Centro(chr4) 1018
CUP9, MATA1, MATA1, MCM1_01, HSF_02
1.0, 0.0225, 1.0, 1.0, 1.0
50051, 49866, 50053, 50170, 50223
50059, 49872, 50059, 50185, 50237
> Centro(chr4) 1019
ACE2, REB1, RSC3, RSC3, RSC30, SUT1, SWI5, HSF_02
1.0, 1.0, 1.0, 1.0, 1.0, 1.0, 1.0, 1.0
52372, 52298, 52306, 52307, 52305, 52306, 52371, 52333
52378, 52306, 52312, 52313, 52312, 52312, 52378, 52347
> Centro(chr4) 1020
MAC1, STB5, HSF_05
1.0, 1.0, 1.0
54126, 54166, 54229
54133, 54173, 54243
> Centro(chr4) 1021
ABF1, ACE2, CBF1, HAC1, PHO4, REB1, TBP, TBP, TEA1, TYE7
1.0, 0.68, 0.795, 0.805, 0.795, 0.5, 1.0, 1.0, 0.885, 0.79
56882, 56836, 56847, 56848, 56847, 56817, 57008, 57011, 57179, 56847
56897, 56842, 56854, 56855, 56854, 56825, 57028, 57031, 57186, 56853
> Centro(chr4) 1022
ABF1, ACE2, CBF1, HAC1, OPI1, PHO4, REB1, RFX1, RPN4, TBP, TBP, STE12, TYE7, REPCAR1_01
1.0, 1.0, 1.0, 1.0, 1.0, 1.0, 1.0, 1.0, 1.0, 0.53, 0.5, 0.65, 1.0, 1.0
56882, 56836, 56847, 56848, 56705, 56847, 56817, 56668, 56671, 57008, 57011, 56633, 56847, 56704
56897, 56842, 56854, 56855, 56711, 56854, 56825, 56675, 56677, 57028, 57031, 56639, 56853, 56720
> Centro(chr4) 1023
MSN4, MSN4, YML081W, YML081W
1.0, 1.0, 1.0, 1.0
60541, 60686, 60538, 60683
60545, 60690, 60546, 60691
> Centro(chr4) 1024
AZF1, STP2
1.0, 1.0
61879, 61998
61887, 62017
> Centro(chr4) 1025
CST6, MBP1::SWI6, PHD1, SOK2, SWI4
1.0, 1.0, 1.0, 1.0, 1.0
65134, 65123, 65190, 65189, 65121
65142, 65129, 65199, 65199, 65128
> Centro(chr4) 1026
AZF1, CHA4, FKH2, GAL4, GCR2, MATA1, MSN4, TOD6, DOT6, PDR8, RIM101, YAP7, YER130C
1.0, 0.385, 1.0, 0.44, 1.0, 1.0, 1.0, 1.0, 1.0, 0.395, 1.0, 1.0, 1.0
66177, 65885, 66130, 65887, 65949, 66187, 66199, 66083, 66083, 65886, 65967, 66102, 66196
66185, 65892, 66136, 65901, 65955, 66193, 66203, 66103, 66103, 65893, 65973, 66112, 66204
> Centro(chr4) 1027
AZF1, AZF1, CUP2, GAT1, TOS8
1.0, 1.0, 0.245, 1.0, 1.0
67491, 67497, 67794, 67570, 67649
67499, 67505, 67804, 67577, 67656
> Centro(chr4) 1028
ABF1, PHD1, STB4, TBS1, UME6, ABF1_01
1.0, 1.0, 1.0, 1.0, 1.0, 1.0
68861, 68795, 68752, 68749, 68648, 68859
68876, 68804, 68758, 68756, 68660, 68880
> Centro(chr4) 1029
GCR2, MATA1, RSC30, SOK2, STP3, STP4
1.0, 1.0, 1.0, 1.0, 1.0, 1.0
70399, 70549, 70410, 70325, 70407, 70407
70405, 70555, 70417, 70335, 70415, 70415
> Centro(chr4) 1030
ADR1, CUP2, LYS14, RDR1, STP2, TEA1, UGA3, UME6, REPCAR1_01
1.0, 0.785, 1.0, 1.0, 1.0, 1.0, 1.0, 1.0, 1.0
74184, 74064, 74238, 74237, 74201, 74284, 74130, 74253, 74253
74190, 74074, 74245, 74244, 74220, 74291, 74137, 74265, 74269
> Centro(chr4) 1031
CIN5, MATA1, MET28, YAP3, YBR239C
1.0, 0.595, 0.51, 1.0, 1.0
76568, 76760, 76769, 76569, 76661
76577, 76766, 76774, 76576, 76668
> Centro(chr4) 1032
ABF1, ACE2, ADR1, ADR1, AZF1, AZF1, CHA4, CST6, ECM22, ECM22, GIS1, MATA1, MCM1, MET28, MIG1, MIG2, MIG2, MIG3, MSN4, MSN4, PDR8, RDR1, REI1, RIM101, SIP4, SIP4, SKO1, STB5, STB5, STP1, STP2, STP4, SUT1, SWI5, TEC1, USV1, YAP7, YER184C, YER184C, YGR067C, YKL222C, YLR278C, YML081W, YNR063W, YRM1, YRR1, ZMS1, ABF1_01, ABF_C
1.0, 1.0, 1.0, 1.0, 0.59, 0.03, 0.875, 1.0, 0.95, 0.94, 1.0, 0.12, 1.0, 0.205, 1.0, 1.0, 1.0, 1.0, 1.0, 1.0, 0.885, 1.0, 1.0, 1.0, 0.95, 0.94, 0.805, 1.0, 1.0, 1.0, 1.0, 1.0, 1.0, 1.0, 1.0, 1.0, 1.0, 1.0, 0.945, 1.0, 0.88, 1.0, 1.0, 0.885, 0.885, 0.9, 1.0, 1.0, 1.0
77099, 77089, 76937, 76997, 77188, 77244, 76835, 76987, 77153, 77154, 77015, 76760, 77068, 76769, 76997, 76996, 76998, 76996, 76982, 77018, 76836, 77053, 76982, 76912, 77153, 77154, 77167, 77063, 77141, 77139, 77133, 77142, 76996, 77088, 76884, 77009, 76860, 76871, 77153, 76990, 76835, 77041, 76995, 76836, 76836, 76836, 76996, 77095, 77099
77114, 77095, 76943, 77003, 77196, 77252, 76842, 76995, 77159, 77160, 77023, 76766, 77079, 76774, 77003, 77002, 77004, 77002, 76986, 77022, 76843, 77060, 76988, 76918, 77159, 77160, 77174, 77070, 77148, 77146, 77152, 77150, 77002, 77095, 76891, 77028, 76870, 76878, 77160, 77003, 76843, 77048, 77003, 76843, 76843, 76846, 77004, 77116, 77113
> Centro(chr4) 1033
ABF1, GCR1
1.0, 1.0
78397, 78359
78412, 78366
> Centro(chr4) 1034
CUP2, TOD6, REB1, TEC1, YDR026C
1.0, 1.0, 1.0, 1.0, 1.0
77964, 78038, 78091, 78084, 78090
77974, 78058, 78099, 78091, 78099
> Centro(chr4) 1035
ACE2, SWI5
1.0, 1.0
79243, 79242
79249, 79249
> Centro(chr4) 1036
AZF1, AZF1, DAL80, DAL80, DAL80, GAT1, GAT1, GSM1, MAC1, MATA1, MSN4, PDR1, RIM101, STP1, STP1, UGA3, UME6, REPCAR1_01, REPCAR1_01
0.12, 1.0, 1.0, 1.0, 1.0, 1.0, 1.0, 1.0, 0.415, 0.44, 1.0, 1.0, 0.92, 1.0, 0.965, 1.0, 1.0, 1.0, 1.0
83631, 83800, 83832, 83846, 83853, 83832, 83846, 83863, 84078, 84076, 83991, 83779, 84028, 83781, 84023, 83875, 83874, 83865, 83870
83639, 83808, 83838, 83852, 83859, 83839, 83853, 83883, 84085, 84082, 83995, 83786, 84034, 83788, 84030, 83882, 83886, 83881, 83886
> Centro(chr4) 1037
AZF1, AZF1, CUP2, GCR1, GCR2, IXR1, LYS14, MIG1, NHP10, OPI1, PDR1, RFX1, RFX1, STP1
1.0, 0.1125, 1.0, 0.6425, 0.6475, 1.0, 1.0, 1.0, 1.0, 1.0, 0.3275, 0.0725, 1.0, 0.3075
83631, 83800, 83546, 83376, 83377, 83521, 83602, 83592, 83592, 83596, 83779, 83319, 83576, 83781
83639, 83808, 83556, 83383, 83383, 83535, 83609, 83598, 83599, 83602, 83786, 83326, 83583, 83788
> Centro(chr4) 1038
FKH1, FKH2, HSF1, MBP1::SWI6, NRG1, RSC30, SWI4, TEA1, THI2
1.0, 1.0, 0.975, 1.0, 0.265, 1.0, 1.0, 1.0, 1.0
80523, 80530, 80713, 80561, 80778, 80590, 80562, 80589, 80485
80542, 80536, 80720, 80567, 80797, 80597, 80569, 80596, 80499
> Centro(chr4) 1039
AFT1, HSF1, INO2, MET4, NRG1, YAP7, GCR1_01
1.0, 0.755, 1.0, 1.0, 1.0, 1.0, 1.0
80840, 80713, 80955, 81009, 80778, 80886, 80919
80860, 80720, 80963, 81016, 80797, 80896, 80927
> Centro(chr4) 1040
ACE2, AFT2, DAL82, MATA1, MATA1, MET32, MIG1, MIG3, SIP4, TBS1, MIG1_01
1.0, 1.0, 1.0, 1.0, 1.0, 0.045, 1.0, 1.0, 1.0, 1.0, 1.0
81704, 81597, 81557, 81557, 81674, 81355, 81600, 81601, 81601, 81604, 81702
81710, 81604, 81565, 81563, 81680, 81361, 81606, 81607, 81607, 81611, 81718
> Centro(chr4) 1041
CRZ1, MET32, MSN4, NDT80, RPN4, SUT1, UGA3
1.0, 1.0, 1.0, 1.0, 1.0, 1.0, 1.0
82482, 82481, 82454, 82472, 82481, 82471, 82470
82490, 82487, 82458, 82492, 82487, 82477, 82477
> Centro(chr4) 1042
AZF1, GCR2, MET4, HSF_05
1.0, 1.0, 1.0, 1.0
82167, 82152, 82041, 82148
82175, 82158, 82048, 82162
> Centro(chr4) 1043
CUP2, IME1, TOD6, TEA1, TEC1, UGA3
1.0, 1.0, 1.0, 1.0, 1.0, 1.0
86153, 86151, 86143, 86130, 86157, 86153
86163, 86158, 86163, 86137, 86164, 86160
> Centro(chr4) 1044
REB1, SFP1, SFP1, ABF_C
1.0, 1.0, 1.0, 1.0
87340, 87382, 87383, 87355
87348, 87402, 87403, 87369
> Centro(chr4) 1045
HSF1, REB1, RFX1, RSC30, TBP, SUT1
1.0, 1.0, 1.0, 1.0, 1.0, 1.0
88139, 88115, 88216, 88209, 88038, 88209
88146, 88123, 88223, 88216, 88058, 88215
> Centro(chr4) 1046
CST6, EDS1, RGT1, RSC30, YER184C
1.0, 1.0, 1.0, 1.0, 1.0
89977, 90104, 90103, 90110, 90108
89985, 90112, 90113, 90117, 90115
> Centro(chr4) 1047
AZF1, AZF1, HAP5, YAP7, HSF_02, HSF_03
1.0, 0.97, 0.01, 0.14, 1.0, 1.0
93794, 93987, 94080, 94069, 93831, 93836
93802, 93995, 94094, 94079, 93845, 93850
> Centro(chr4) 1048
AZF1, FHL1, HAP3, HAP5, HAP5, MET32, MET4, MIG1, MSN4, NHP10, OAF1, ROX1, SFL1, STB5, STB5, TEC1, YAP7, YJL103C, YJL103C, HAP234_01
0.0475, 1.0, 1.0, 1.0, 1.0, 1.0, 1.0, 1.0, 0.3925, 1.0, 1.0, 0.3275, 1.0, 1.0, 1.0, 1.0, 0.8775, 1.0, 1.0, 1.0
93987, 94273, 94085, 94080, 94369, 94361, 94358, 94233, 94445, 94233, 94231, 94448, 94118, 94231, 94317, 94129, 94069, 94232, 94233, 94083
93995, 94280, 94099, 94094, 94383, 94367, 94365, 94239, 94449, 94240, 94239, 94459, 94138, 94238, 94324, 94136, 94079, 94242, 94243, 94098
> Centro(chr4) 1049
AZF1, CST6, DAL80, TEC1
1.0, 1.0, 1.0, 1.0
95837, 95956, 95907, 96009
95845, 95964, 95913, 96016
> Centro(chr4) 1050
GCR2, HAP1, SFL1, STB5, YDR520C, YKL222C, YLR278C, PHO4_01, HSF_02
1.0, 1.0, 1.0, 1.0, 1.0, 1.0, 1.0, 1.0, 1.0
98063, 98032, 98004, 98032, 98031, 98030, 98031, 98081, 98016
98069, 98039, 98024, 98039, 98040, 98038, 98038, 98092, 98030
> Centro(chr4) 1051
RSC3, RSC30, SUT1, TBF1, TBF1
1.0, 1.0, 1.0, 1.0, 1.0
98451, 98452, 98454, 98320, 98324
98457, 98459, 98460, 98327, 98331
> Centro(chr4) 1052
AZF1, CST6, CST6, MET32, NDT80, RPN4, STB3
0.51, 1.0, 1.0, 1.0, 1.0, 1.0, 1.0
99223, 99346, 99347, 99489, 99484, 99489, 99416
99231, 99354, 99355, 99495, 99504, 99495, 99436
> Centro(chr4) 1053
STB5, STP1, STP2, STP4
1.0, 1.0, 1.0, 1.0
101188, 101190, 101184, 101186
101195, 101197, 101203, 101194
> Centro(chr4) 1054
CST6, INO4, MATALPHA2, RIM101, STP1
1.0, 1.0, 1.0, 1.0, 1.0
103491, 103603, 103641, 103616, 103486
103499, 103611, 103649, 103622, 103493
> Centro(chr4) 1055
ARG81, AZF1, CRZ1, GCN4, GCR1, GCR2, MET28, MET31, MET4, NHP6A, RME1, RPN4, STB5, STB5, STP1, AP1_C, GCN4_C
1.0, 1.0, 1.0, 1.0, 1.0, 1.0, 1.0, 1.0, 1.0, 1.0, 1.0, 1.0, 1.0, 1.0, 1.0, 1.0, 1.0
104700, 104764, 104783, 104694, 104860, 104861, 104821, 104780, 104819, 104644, 104863, 104782, 104790, 104840, 104785, 104700, 104698
104707, 104772, 104791, 104714, 104867, 104867, 104826, 104788, 104826, 104664, 104872, 104788, 104797, 104847, 104792, 104708, 104707
> Centro(chr4) 1056
GCN4, MBP1, MBP1, MBP1::SWI6, MBP1::SWI6, NHP10
1.0, 1.0, 1.0, 1.0, 1.0, 1.0
106589, 106602, 106606, 106602, 106607, 106558
106609, 106608, 106612, 106608, 106613, 106565
> Centro(chr4) 1057
ACE2, HMRA2, MAC1, MATALPHA2, MGA1, SWI5
1.0, 1.0, 1.0, 1.0, 1.0, 1.0
107086, 107072, 107181, 107071, 107106, 107085
107092, 107079, 107188, 107079, 107126, 107092
> Centro(chr4) 1058
ARG81, CAT8, GAT1, GSM1, GSM1, MIG3, NHP10, OAF1, OAF1, DOT6, PDR1, PDR8, RPN4, SIP4, SIP4, XBP1, YER184C, YJL103C, YJL103C, YKL222C, YLR278C, YNR063W, YPR196W, ZMS1, GAL4_01, MIG1_01, MIG1_01
0.44, 1.0, 0.78, 1.0, 1.0, 1.0, 1.0, 1.0, 1.0, 1.0, 1.0, 1.0, 0.435, 1.0, 1.0, 1.0, 1.0, 1.0, 1.0, 1.0, 1.0, 1.0, 1.0, 1.0, 1.0, 1.0, 1.0
111469, 111263, 111435, 111254, 111259, 111264, 111264, 111260, 111265, 111278, 111264, 111261, 111057, 111263, 111264, 111248, 111263, 111261, 111262, 111261, 111261, 111261, 111266, 111264, 111248, 111256, 111332
111476, 111268, 111442, 111274, 111279, 111270, 111271, 111268, 111273, 111298, 111271, 111268, 111063, 111269, 111270, 111254, 111270, 111271, 111272, 111269, 111268, 111268, 111274, 111272, 111270, 111272, 111348
> Centro(chr4) 1059
ABF1, CUP2, HAC1, LEU3, MATA1, MATA1, PHD1, ROX1, SOK2, SOK2, TBP, TEA1, UGA3, UME6, REPCAR1_01, ABF1_01, ABF_C
1.0, 1.0, 1.0, 1.0, 1.0, 1.0, 1.0, 0.685, 1.0, 1.0, 0.89, 0.405, 1.0, 1.0, 1.0, 1.0, 1.0
114471, 114407, 114518, 114438, 114340, 114617, 114508, 114655, 114507, 114508, 114630, 114266, 114436, 114432, 114432, 114469, 114472
114486, 114417, 114525, 114447, 114346, 114623, 114517, 114666, 114517, 114518, 114650, 114273, 114443, 114444, 114448, 114490, 114486
> Centro(chr4) 1060
HAC1, MBP1::SWI6, REB1, SWI4
1.0, 1.0, 1.0, 1.0
116179, 116077, 116052, 116075
116186, 116083, 116060, 116082
> Centro(chr4) 1061
ACE2, AFT2, MSN4, RAP1, REI1, STE12, SWI4, SWI5, RAP1_C, RAP1_C
0.705, 1.0, 1.0, 0.21, 1.0, 0.145, 1.0, 0.7, 0.21, 0.05
116964, 117143, 117147, 117371, 117147, 116908, 117224, 116963, 117369, 117385
116970, 117150, 117151, 117380, 117153, 116914, 117231, 116970, 117382, 117398
> Centro(chr4) 1062
ADR1, CAT8, CRZ1, MIG1, MIG2, MIG3, RAP1, RFX1, SIP4, UGA3, YGR067C, YPR022C, HSF_02, RAP1_C, RAP1_C
1.0, 1.0, 1.0, 1.0, 1.0, 1.0, 1.0, 0.085, 1.0, 1.0, 1.0, 1.0, 0.21, 1.0, 1.0
117483, 117473, 117465, 117483, 117484, 117484, 117371, 117724, 117473, 117520, 117483, 117484, 117708, 117369, 117385
117489, 117478, 117473, 117489, 117490, 117490, 117380, 117731, 117479, 117527, 117496, 117490, 117722, 117382, 117398
> Centro(chr4) 1063
ADR1, MIG1, MIG2, MIG3, RFX1, UGA3, YGR067C, YPR013C, YPR022C, HSF_02
0.085, 0.085, 0.095, 0.095, 1.0, 0.46, 0.12, 0.245, 0.095, 1.0
117483, 117483, 117484, 117484, 117724, 117520, 117483, 117949, 117484, 117708
117489, 117489, 117490, 117490, 117731, 117527, 117496, 117957, 117490, 117722
> Centro(chr4) 1064
ABF1, ACE2, STE12, SWI5
0.575, 1.0, 1.0, 1.0
121861, 122058, 122084, 122057
121876, 122064, 122090, 122064
> Centro(chr4) 1065
ABF1, CUP9, MATA1, MET28, MET4, MSN4, RFX1, RFX1, STP1
0.91, 1.0, 1.0, 1.0, 1.0, 1.0, 1.0, 1.0, 1.0
121861, 121674, 121676, 121707, 121644, 121633, 121710, 121801, 121778
121876, 121682, 121682, 121712, 121651, 121637, 121717, 121808, 121785
> Centro(chr4) 1066
NDT80, YAP3
1.0, 1.0
123679, 123620
123699, 123627
> Centro(chr4) 1067
ACE2, CUP2, LYS14, MAC1, MET4, RAP1, RDR1, RDR1, REB1, REB1, RME1, SWI5, RAP1_C
1.0, 1.0, 1.0, 1.0, 1.0, 0.215, 1.0, 1.0, 1.0, 1.0, 1.0, 1.0, 0.215
125151, 125251, 125386, 125169, 125243, 125480, 125252, 125387, 125282, 125297, 125215, 125151, 125478
125157, 125261, 125393, 125176, 125250, 125489, 125259, 125394, 125290, 125305, 125224, 125158, 125491
> Centro(chr4) 1068
ABF1, AZF1, AZF1, MSN4, RDS1, ROX1, YLL054C, YLL054C, ABF1_01, ABF_C
1.0, 1.0, 1.0, 1.0, 1.0, 1.0, 1.0, 1.0, 1.0, 1.0
126567, 126521, 126534, 126591, 126580, 126475, 126579, 126580, 126565, 126568
126582, 126529, 126542, 126595, 126586, 126486, 126585, 126586, 126586, 126582
> Centro(chr4) 1069
ADR1, AFT2, MATA1, MIG1, MIG2, MIG3, RIM101, YGR067C, YML081W, YPR022C, GAL4_01, HSF_02
1.0, 1.0, 1.0, 1.0, 1.0, 1.0, 1.0, 1.0, 1.0, 1.0, 1.0, 1.0
130271, 130268, 130165, 130271, 130272, 130272, 130159, 130271, 130271, 130272, 130260, 130315
130277, 130275, 130171, 130277, 130278, 130278, 130165, 130284, 130279, 130278, 130282, 130329
> Centro(chr4) 1070
ACE2, GIS1, HSF1, MATALPHA2, MSN4, RAP1, REB1, RPH1, YER130C, YRR1, HSF_04
1.0, 1.0, 0.975, 0.83, 1.0, 1.0, 1.0, 1.0, 1.0, 1.0, 1.0
130655, 130676, 130524, 130843, 130679, 130751, 130643, 130677, 130676, 130529, 130815
130661, 130684, 130531, 130851, 130683, 130760, 130651, 130684, 130684, 130539, 130829
> Centro(chr4) 1071
ACE2, DAL80, DAL82, GAT1, NRG1, DOT6, SWI5, HSF_03
0.5475, 1.0, 1.0, 1.0, 1.0, 1.0, 0.5525, 0.6475
133143, 133338, 133205, 133338, 133407, 133262, 133143, 133149
133149, 133344, 133213, 133345, 133426, 133282, 133150, 133163
> Centro(chr4) 1072
ARO80, CHA4, FHL1, GSM1, LYS14, LYS14, MET28, MET28, MET31, RDR1, RPN4, RSC3, STB5, STP2, SWI4, YAP7, YBR239C, YER184C, YKL222C, YLL054C, YLR278C
0.955, 1.0, 1.0, 1.0, 1.0, 1.0, 1.0, 0.86, 1.0, 0.88, 1.0, 1.0, 0.76, 0.78, 1.0, 1.0, 1.0, 1.0, 1.0, 1.0, 1.0
133015, 132861, 132851, 132856, 132860, 132867, 132791, 133032, 133015, 132705, 133015, 133013, 133041, 133033, 133010, 132746, 132866, 132865, 132783, 132863, 132783
133035, 132868, 132858, 132876, 132867, 132874, 132796, 133037, 133023, 132712, 133021, 133019, 133048, 133052, 133017, 132756, 132873, 132872, 132791, 132869, 132790
> Centro(chr4) 1073
MCM1, NDT80, STP3, UME6, REPCAR1_01
1.0, 1.0, 0.3375, 1.0, 1.0
132438, 132468, 132209, 132407, 132407
132449, 132488, 132217, 132419, 132423
> Centro(chr4) 1074
AFT2, CHA4, HSF1, IME1, MATA1, MIG3, NHP10, PDR8, PUT3, RGT1, RIM101, SIP4, STP3, SUT1, YER184C, YJL103C, YLL054C
1.0, 1.0, 1.0, 1.0, 1.0, 1.0, 1.0, 1.0, 1.0, 0.855, 1.0, 1.0, 0.575, 1.0, 1.0, 1.0, 1.0
131973, 132021, 132150, 132020, 131996, 132017, 132016, 132022, 132016, 131851, 131992, 132017, 132209, 132018, 132017, 132016, 132020
131980, 132028, 132157, 132027, 132002, 132023, 132023, 132029, 132023, 131861, 131998, 132023, 132217, 132024, 132024, 132026, 132026
> Centro(chr4) 1075
AFT2, DAL82, HAP3, HAP4, HAP4, HAP5, HMRA2, MSN4, MSN4, RME1, ROX1, RSC3, RSC3, RSC30, RSC30, SWI4, TEA1, TEA1, UGA3, YGR067C, YML081W, HAP234_01
1.0, 1.0, 1.0, 1.0, 1.0, 1.0, 0.0125, 1.0, 0.9675, 0.1525, 1.0, 1.0, 1.0, 1.0, 1.0, 1.0, 1.0, 1.0, 1.0, 1.0, 0.9775, 1.0
134968, 134879, 134863, 134868, 134946, 134868, 135131, 134900, 135037, 135116, 134972, 134877, 134878, 134876, 134878, 134885, 134877, 134879, 134887, 135029, 135034, 134864
134975, 134887, 134877, 134882, 134960, 134882, 135138, 134904, 135041, 135125, 134983, 134883, 134884, 134883, 134885, 134892, 134884, 134886, 134894, 135042, 135042, 134879
> Centro(chr4) 1076
ASH1, CUP2, HSF1, HSF1, MCM1, MCM1, RDR1, RDR1, SFL1, STE12, SWI4, YAP7, MCM1_01, HSF_02
1.0, 1.0, 1.0, 0.785, 1.0, 1.0, 0.475, 1.0, 0.79, 1.0, 1.0, 1.0, 1.0, 0.79
135645, 135503, 135680, 135818, 135643, 135645, 135444, 135650, 135811, 135755, 135628, 135600, 135642, 135814
135654, 135513, 135687, 135825, 135654, 135656, 135451, 135657, 135831, 135761, 135635, 135610, 135657, 135828
> Centro(chr4) 1077
ACE2, RDR1, RIM101, RIM101, RSC3, MATA1_01
1.0, 1.0, 1.0, 1.0, 1.0, 0.92
137966, 137959, 137840, 137909, 137956, 137715
137972, 137966, 137846, 137915, 137962, 137724
> Centro(chr4) 1078
IME1, RDS1, RDS1, RIM101, STB3, TOS8, XBP1, YLL054C, YLL054C, HSF_02
1.0, 1.0, 1.0, 1.0, 1.0, 1.0, 1.0, 1.0, 1.0, 1.0
139383, 139382, 139383, 139352, 139385, 139401, 139371, 139382, 139383, 139241
139390, 139388, 139389, 139358, 139405, 139408, 139377, 139388, 139389, 139255
> Centro(chr4) 1079
MATA1, RIM101
1.0, 1.0
141179, 141123
141185, 141129
> Centro(chr4) 1080
MET28, STP2, MCM1_01
1.0, 1.0, 1.0
141826, 141825, 141848
141831, 141844, 141863
> Centro(chr4) 1081
GCR1, GCR2, MATALPHA2, SMP1, STB3, GCR1_01
1.0, 1.0, 1.0, 1.0, 1.0, 1.0
144468, 144469, 144375, 144382, 144341, 144468
144475, 144475, 144383, 144402, 144361, 144476
> Centro(chr4) 1082
ASH1, CIN5, TBP
1.0, 1.0, 1.0
145655, 145532, 145756
145664, 145541, 145776
> Centro(chr4) 1083
ADR1, CEP3, CIN5, LEU3, MIG1, MIG2, MIG3, REB1, TBP, TBP, STB4, STE12, STP2, TBS1, TEA1, YAP6, YBR239C, YGR067C, YNR063W, YPR013C, YPR022C, YPR022C
1.0, 1.0, 0.015, 1.0, 1.0, 1.0, 1.0, 0.22, 1.0, 1.0, 1.0, 0.34, 1.0, 1.0, 1.0, 0.015, 1.0, 1.0, 1.0, 1.0, 1.0, 1.0
147839, 147713, 148085, 147915, 147839, 147838, 147838, 148065, 147688, 147691, 147714, 148054, 147915, 147919, 147833, 148080, 147713, 147832, 147814, 147771, 147778, 147838
147845, 147720, 148094, 147924, 147845, 147844, 147844, 148073, 147708, 147711, 147720, 148060, 147934, 147926, 147840, 148099, 147720, 147845, 147821, 147779, 147784, 147844
> Centro(chr4) 1084
ABF1, ABF1, ARG81, AZF1, DAL80, DAL82, GAT1, GCN4, GCR1, HAP3, HAP4, NRG1, RAP1, RIM101, SFL1, STE12, TBF1, TEA1, YAP7, YPR013C, ABF1_01, ABF_C, AP1_C
1.0, 1.0, 1.0, 1.0, 1.0, 1.0, 1.0, 1.0, 0.945, 1.0, 1.0, 1.0, 0.975, 0.91, 1.0, 0.67, 1.0, 1.0, 1.0, 1.0, 1.0, 1.0, 1.0
156073, 156080, 156206, 156219, 156112, 156164, 156112, 156199, 156282, 156116, 156121, 156193, 156278, 156286, 156037, 155944, 156189, 156064, 156205, 156128, 156069, 156073, 156205
156088, 156095, 156213, 156227, 156118, 156172, 156119, 156219, 156289, 156130, 156135, 156212, 156287, 156292, 156057, 155950, 156196, 156071, 156215, 156136, 156090, 156087, 156213
> Centro(chr4) 1085
AFT2, CHA4, CRZ1, MIG1, MIG2, MIG3, MSN4, NHP10, REI1, RPN4, STE12, SUT1, YGR067C, YML081W, ZMS1
1.0, 1.0, 1.0, 1.0, 1.0, 1.0, 1.0, 1.0, 1.0, 1.0, 1.0, 1.0, 1.0, 1.0, 1.0
157933, 157922, 157923, 157922, 157923, 157923, 157929, 157922, 157929, 157926, 157950, 157923, 157922, 157922, 157921
157940, 157929, 157931, 157928, 157929, 157929, 157933, 157929, 157935, 157932, 157956, 157929, 157935, 157930, 157929
> Centro(chr4) 1086
CIN5, HSF1, RAP1, SFL1, STB5, YAP1, YAP3, RAP1_C
1.0, 1.0, 1.0, 1.0, 0.68, 1.0, 1.0, 1.0
159436, 159349, 159410, 159569, 159254, 159430, 159437, 159408
159445, 159356, 159419, 159589, 159261, 159449, 159444, 159421
> Centro(chr4) 1087
ABF1, ACE2, ADR1, ARG81, CEP3, MIG1, MIG2, MIG3, TOD6, DOT6, RME1, TBP, TBP, STB4, STB5, STP2, STP3, STP4, YBR239C, YGR067C, YML081W, YPR022C
1.0, 1.0, 1.0, 0.885, 1.0, 1.0, 1.0, 1.0, 1.0, 1.0, 0.685, 0.86, 0.83, 1.0, 1.0, 1.0, 1.0, 1.0, 1.0, 1.0, 1.0, 1.0
158848, 158783, 158897, 158734, 158853, 158897, 158896, 158896, 158900, 158900, 159076, 159053, 159056, 158854, 158861, 158853, 158862, 158862, 158853, 158890, 158895, 158896
158863, 158789, 158903, 158741, 158860, 158903, 158902, 158902, 158920, 158920, 159085, 159073, 159076, 158860, 158868, 158872, 158870, 158870, 158860, 158903, 158903, 158902
> Centro(chr4) 1088
ARG81, DAL82, MATA1
1.0, 1.0, 1.0
160790, 160856, 160858
160797, 160864, 160864
> Centro(chr4) 1089
HSF1, MATA1, MATALPHA2, TOD6, DOT6, SFP1, TBP, STB3, STB3, STB3, STB3, STP3, STP4, YNR063W, MATA1_01
0.875, 1.0, 1.0, 1.0, 1.0, 1.0, 1.0, 1.0, 1.0, 1.0, 1.0, 1.0, 1.0, 1.0, 1.0
163440, 163185, 163337, 163281, 163281, 163253, 163305, 163251, 163256, 163271, 163301, 163195, 163195, 163299, 163220
163447, 163191, 163345, 163301, 163301, 163273, 163325, 163271, 163276, 163291, 163321, 163203, 163203, 163306, 163229
> Centro(chr4) 1090
STP1, STP2, HSF_02, HSF_03
1.0, 1.0, 1.0, 1.0
164912, 164906, 164923, 164928
164919, 164925, 164937, 164942
> Centro(chr4) 1091
AZF1, MET28
0.115, 1.0
170140, 170380
170148, 170385
> Centro(chr4) 1092
MET4, PHD1
1.0, 1.0
169611, 169739
169618, 169748
> Centro(chr4) 1093
ABF1, ADR1, MIG1, MIG2, MIG3, STE12, YGR067C, YPR022C, ABF1_01, ABF_C, HAP234_01
1.0, 1.0, 1.0, 1.0, 1.0, 0.675, 1.0, 1.0, 1.0, 1.0, 1.0
172323, 172339, 172339, 172338, 172338, 172149, 172332, 172338, 172319, 172323, 172360
172338, 172345, 172345, 172344, 172344, 172155, 172345, 172344, 172340, 172337, 172375
> Centro(chr4) 1094
MSN4, MSN4, TOD6, DOT6, SKO1, MATA1_01
0.9175, 1.0, 1.0, 1.0, 1.0, 1.0
173632, 173687, 173834, 173834, 173737, 173859
173636, 173691, 173854, 173854, 173744, 173868
> Centro(chr4) 1095
ACE2, MSN4, MSN4, MSN4, ROX1, SWI5, YER130C
0.235, 1.0, 1.0, 0.495, 1.0, 0.23, 1.0
173259, 173505, 173632, 173687, 173483, 173258, 173502
173265, 173509, 173636, 173691, 173494, 173265, 173510
> Centro(chr4) 1096
MATA1, MATA1, MBP1::SWI6, RPN4, STB3, THI2
1.0, 1.0, 1.0, 1.0, 1.0, 0.765
174646, 174859, 174728, 174640, 174696, 174885
174652, 174865, 174734, 174646, 174716, 174899
> Centro(chr4) 1097
CUP2, CUP2, REB1, SFL1, HSF_02
1.0, 1.0, 0.78, 1.0, 1.0
176668, 176691, 176497, 176543, 176672
176678, 176701, 176505, 176563, 176686
> Centro(chr4) 1098
IME1, MBP1::SWI6, PDR8, RPN4, SWI4, UME6, YKL222C, YRM1, YRR1, REPCAR1_01, GCR1_01
1.0, 1.0, 1.0, 1.0, 1.0, 1.0, 1.0, 1.0, 1.0, 1.0, 1.0
178234, 178221, 178178, 178318, 178222, 178235, 178178, 178178, 178175, 178231, 178197
178241, 178227, 178185, 178324, 178229, 178247, 178186, 178185, 178185, 178247, 178205
> Centro(chr4) 1099
CEP3, GIS1, LYS14, MCM1, MET32, MSN4, STB4, YBR239C, YKL222C
1.0, 1.0, 1.0, 1.0, 1.0, 1.0, 1.0, 1.0, 1.0
184792, 184800, 184909, 184787, 184808, 184803, 184792, 184792, 184908
184799, 184808, 184916, 184798, 184814, 184807, 184798, 184799, 184916
> Centro(chr4) 1100
AZF1, AZF1, TBP
1.0, 1.0, 1.0
187972, 188076, 187949
187980, 188084, 187969
> Centro(chr4) 1101
ABF1, ACE2, MSN4, TOD6, DOT6, REB1, RPN4, STB3, SWI5, UME6, REPCAR1_01, ABF_C
1.0, 1.0, 1.0, 1.0, 1.0, 1.0, 1.0, 1.0, 1.0, 1.0, 1.0, 1.0
190721, 190877, 190801, 190729, 190729, 190751, 190786, 190708, 190877, 190784, 190780, 190912
190736, 190883, 190805, 190749, 190749, 190759, 190792, 190728, 190884, 190796, 190796, 190926
> Centro(chr4) 1102
AFT2, ARG81, FKH2, HAC1, MSN4, REI1, RGT1, SFP1, SFP1, SKO1, TBP, STB3, USV1, GCN4_C
1.0, 1.0, 0.7625, 1.0, 1.0, 1.0, 0.5275, 0.9325, 0.9225, 1.0, 1.0, 0.9525, 1.0, 1.0
192486, 192561, 192654, 192392, 192475, 192473, 192281, 192630, 192631, 192395, 192362, 192628, 192466, 192561
192493, 192568, 192660, 192399, 192479, 192479, 192291, 192650, 192651, 192402, 192382, 192648, 192485, 192570
> Centro(chr4) 1103
ACE2, CEP3, CUP9, EDS1, RGT1, STB4
1.0, 1.0, 1.0, 1.0, 1.0, 1.0
194375, 194363, 194299, 194257, 194256, 194364
194381, 194370, 194307, 194265, 194266, 194370
> Centro(chr4) 1104
ABF1, ACE2, AZF1, CUP2, FKH2, MSN4, SWI4, SWI4, SWI5, ABF_C
0.605, 1.0, 1.0, 1.0, 1.0, 1.0, 1.0, 0.845, 1.0, 0.6
198542, 198373, 198310, 198210, 198258, 198342, 198248, 198522, 198373, 198543
198557, 198379, 198318, 198220, 198264, 198346, 198255, 198529, 198380, 198557
> Centro(chr4) 1105
ABF1, MET32, REB1, RPN4, STP2, SUT1, YPR196W, ABF_C
1.0, 1.0, 1.0, 1.0, 1.0, 1.0, 1.0, 1.0
199832, 199871, 199972, 199871, 199949, 199843, 199845, 199833
199847, 199877, 199980, 199877, 199968, 199849, 199853, 199847
> Centro(chr4) 1106
CEP3, CUP2, MATA1, MCM1, STB3, STB4, STP2
1.0, 0.625, 1.0, 1.0, 1.0, 1.0, 1.0
202714, 202900, 202730, 202709, 202632, 202714, 202719
202721, 202910, 202736, 202720, 202652, 202720, 202738
> Centro(chr4) 1107
STB5, STP3, STP4, YAP3, YAP3, YRR1
1.0, 1.0, 1.0, 1.0, 0.7725, 1.0
205166, 205164, 205164, 205144, 205338, 205193
205173, 205172, 205172, 205151, 205345, 205203
> Centro(chr4) 1108
ADR1, AZF1, MCM1, SFP1, SPT23
1.0, 1.0, 1.0, 1.0, 1.0
210576, 210623, 210613, 210630, 210745
210582, 210631, 210624, 210650, 210752
> Centro(chr4) 1109
FKH1, HSF1, PHD1, REB1, RFX1, SFL1, HSF_03
0.945, 1.0, 1.0, 0.44, 1.0, 1.0, 1.0
210899, 210993, 211145, 211266, 211173, 210987, 211057
210918, 211000, 211154, 211274, 211180, 211007, 211071
> Centro(chr4) 1110
CHA4, FKH1, RDR1, YER184C
1.0, 1.0, 1.0, 1.0
212174, 212089, 212174, 212293
212181, 212108, 212181, 212300
> Centro(chr4) 1111
GAT1, GCR2, HAP1, HSF1, LYS14, MSN4, NRG1, PHD1, RDS2, SOK2, STB3, STB5, STP3, STP3, STP4, STP4, YDR520C, YKL222C, YLR278C, MCM1_01
1.0, 0.705, 1.0, 0.25, 1.0, 0.675, 1.0, 1.0, 1.0, 1.0, 1.0, 1.0, 1.0, 1.0, 1.0, 1.0, 1.0, 1.0, 1.0, 1.0
212911, 213078, 212897, 213123, 213020, 213082, 212788, 212807, 212928, 212806, 212879, 212897, 212769, 212837, 212769, 212837, 212896, 212898, 212898, 212985
212918, 213084, 212904, 213130, 213027, 213086, 212807, 212816, 212934, 212816, 212899, 212904, 212777, 212845, 212777, 212845, 212905, 212906, 212905, 213000
> Centro(chr4) 1112
ABF1, AFT1, ASH1, CEP3, MCM1, REB1, RGT1, STB4, TEC1, MATA1_01
1.0, 1.0, 1.0, 0.35, 1.0, 1.0, 1.0, 0.355, 0.65, 1.0
215880, 215948, 215928, 216099, 215926, 215864, 215869, 216099, 216069, 215876
215895, 215968, 215937, 216106, 215937, 215872, 215879, 216105, 216076, 215885
> Centro(chr4) 1113
ADR1, CEP3, FHL1, GCR1, GCR2, MAC1, MET4, MIG2, MIG3, MSN4, STB4, STP2, TEC1, YER130C, YPR022C, ZMS1, GCR1_01
1.0, 0.57, 1.0, 1.0, 1.0, 1.0, 1.0, 1.0, 1.0, 1.0, 0.565, 1.0, 0.27, 1.0, 1.0, 1.0, 1.0
216336, 216099, 216187, 216292, 216292, 216429, 216332, 216335, 216335, 216277, 216099, 216346, 216069, 216276, 216335, 216335, 216291
216342, 216106, 216194, 216299, 216298, 216436, 216339, 216341, 216341, 216281, 216105, 216365, 216076, 216284, 216341, 216343, 216299
> Centro(chr4) 1114
ADR1, MET28, RAP1, RAP1, RSC30, RAP1_C, RAP1_C
0.35, 1.0, 1.0, 1.0, 1.0, 1.0, 1.0
217546, 217346, 217315, 217420, 217247, 217313, 217418
217552, 217351, 217324, 217429, 217254, 217326, 217431
> Centro(chr4) 1115
ADR1, HSF1, INO2, INO4, RAP1, SOK2, STE12, RAP1_C
1.0, 1.0, 0.4525, 0.4525, 0.0925, 1.0, 1.0, 0.0925
217546, 217649, 217866, 217866, 217420, 217673, 217624, 217418
217552, 217656, 217874, 217874, 217429, 217683, 217630, 217431
> Centro(chr4) 1116
CST6, GIS1, MATA1, MSN4, TBF1, TBS1, YER130C
1.0, 1.0, 1.0, 1.0, 1.0, 1.0, 1.0
218521, 218547, 218659, 218548, 218541, 218515, 218547
218529, 218555, 218665, 218552, 218548, 218522, 218555
> Centro(chr4) 1117
CAT8, MBP1::SWI6, MET32, RGT1, SIP4, STE12, SWI4, YDR520C, YLR278C, YPR196W
1.0, 1.0, 1.0, 1.0, 1.0, 1.0, 1.0, 1.0, 1.0, 1.0
219462, 219440, 219335, 219462, 219461, 219454, 219423, 219462, 219462, 219463
219467, 219446, 219341, 219472, 219467, 219460, 219430, 219471, 219469, 219471
> Centro(chr4) 1118
ACE2, ACE2, AFT2, AFT2, MBP1, MBP1::SWI6, RAP1, REB1, RFX1, STE12, SWI5, RAP1_C
1.0, 1.0, 1.0, 1.0, 1.0, 1.0, 1.0, 1.0, 1.0, 0.84, 1.0, 1.0
221966, 221991, 222133, 222141, 222054, 222054, 222137, 222004, 222147, 221888, 221965, 222135
221972, 221997, 222140, 222148, 222060, 222060, 222146, 222012, 222154, 221894, 221972, 222148
> Centro(chr4) 1119
AZF1, MSN4, MSN4, YER130C
1.0, 1.0, 1.0, 1.0
220773, 220834, 220982, 220831
220781, 220838, 220986, 220839
> Centro(chr4) 1120
MAC1, REB1, SPT23, SRD1, STE12, HAP234_01
1.0, 0.165, 1.0, 1.0, 0.195, 1.0
221708, 221423, 221675, 221584, 221888, 221635
221715, 221431, 221682, 221591, 221894, 221650
> Centro(chr4) 1121
ABF1, ECM22, ECM22, FHL1, MET28, MET31, MET32, NDT80, REB1, RME1, RPN4, SIP4, SRD1, STB3, STE12, UGA3, YER184C
1.0, 1.0, 1.0, 0.5875, 1.0, 1.0, 1.0, 1.0, 1.0, 0.6575, 1.0, 1.0, 0.2425, 1.0, 0.5225, 1.0, 1.0
221384, 221225, 221226, 221167, 221399, 221397, 221397, 221392, 221423, 221173, 221397, 221226, 221584, 221337, 221161, 221373, 221225
221399, 221231, 221232, 221174, 221404, 221405, 221403, 221412, 221431, 221182, 221403, 221232, 221591, 221357, 221167, 221380, 221232
> Centro(chr4) 1122
ACE2, CAT8, MGA1, REB1, RGT1, RIM101, SIP4, SWI5, UGA3, YDR520C, YLR278C, YPR196W, HSF_02
0.8875, 1.0, 1.0, 1.0, 1.0, 1.0, 1.0, 0.8925, 1.0, 1.0, 1.0, 1.0, 1.0
224036, 223828, 223991, 223895, 223823, 223834, 223828, 224035, 223853, 223824, 223826, 223824, 223921
224042, 223833, 224011, 223903, 223833, 223840, 223834, 224042, 223860, 223833, 223833, 223832, 223935
> Centro(chr4) 1123
ABF1, ACE2, HSF1, LEU3, LYS14, MATA1, RIM101, RME1, SWI5, GAL4_01, ABF_C
1.0, 1.0, 1.0, 1.0, 1.0, 0.495, 1.0, 1.0, 1.0, 1.0, 1.0
227191, 227079, 227141, 226970, 227060, 226878, 227174, 227062, 227078, 226974, 227191
227206, 227085, 227148, 226979, 227067, 226884, 227180, 227071, 227085, 226996, 227205
> Centro(chr4) 1124
DAL82, MCM1, MSN4, REI1, RFX1, SUT1, SUT1, TEA1, TEA1, UGA3, UGA3
1.0, 1.0, 1.0, 1.0, 1.0, 1.0, 0.7625, 1.0, 0.7475, 1.0, 1.0
230809, 230830, 230704, 230704, 230739, 230805, 230979, 230809, 230980, 230693, 230805
230817, 230841, 230708, 230710, 230746, 230811, 230985, 230816, 230987, 230700, 230812
> Centro(chr4) 1125
ABF1, ACE2, ADR1, ARG81, CRZ1, GIS1, HAP4, MIG2, MIG3, MSN4, RAP1, RPN4, STP1, YER130C, YKL222C, YLR278C, YPR022C, YRM1, ZMS1, ABF1_01, MIG1_01, ABF_C, RAP1_C, HAP234_01
1.0, 1.0, 1.0, 1.0, 1.0, 1.0, 0.8425, 1.0, 1.0, 1.0, 0.9675, 1.0, 1.0, 1.0, 1.0, 1.0, 1.0, 1.0, 1.0, 1.0, 1.0, 1.0, 0.9675, 0.8775
228982, 229057, 228938, 228923, 229055, 229047, 229149, 228939, 228939, 229050, 229139, 229051, 229054, 229047, 228966, 228844, 228939, 228966, 228937, 228980, 228937, 228983, 229137, 229145
228997, 229063, 228944, 228930, 229063, 229055, 229163, 228945, 228945, 229054, 229148, 229057, 229061, 229055, 228974, 228851, 228945, 228973, 228945, 229001, 228953, 228997, 229150, 229160
> Centro(chr4) 1126
ARO80, DAL82, GIS1, MSN4, RME1
1.0, 1.0, 1.0, 1.0, 1.0
230080, 230098, 230163, 230166, 230285
230100, 230106, 230171, 230170, 230294
> Centro(chr4) 1127
CST6, MSN4, RAP1, RAP1, RFX1, RSC3, RSC3, SPT23, STE12, SWI4, HSF_03, RAP1_C
0.93, 1.0, 1.0, 1.0, 1.0, 1.0, 1.0, 0.835, 1.0, 1.0, 1.0, 1.0
229559, 229819, 229631, 229655, 229759, 229717, 229718, 229883, 229679, 229719, 229737, 229629
229567, 229823, 229640, 229664, 229766, 229723, 229724, 229890, 229685, 229726, 229751, 229642
> Centro(chr4) 1128
ABF1, CEP3, FKH2, GCR1, GCR2, RGT1, RIM101, STB3, STB4, TEC1, YAP3
0.87, 1.0, 1.0, 1.0, 1.0, 1.0, 1.0, 1.0, 1.0, 0.48, 0.57
232354, 232145, 232063, 232195, 232195, 232141, 232243, 232151, 232146, 232397, 232388
232369, 232152, 232069, 232202, 232201, 232151, 232249, 232171, 232152, 232404, 232395
> Centro(chr4) 1129
FKH2, STP3, STP4, YAP7
1.0, 1.0, 1.0, 1.0
234024, 233896, 233896, 233884
234030, 233904, 233904, 233894
> Centro(chr4) 1130
ASH1, MCM1, ROX1, STB5, UGA3
1.0, 0.37, 0.53, 1.0, 0.59
234875, 234654, 234670, 234862, 234678
234884, 234665, 234681, 234869, 234685
> Centro(chr4) 1131
ACE2, ACE2, CHA4, MBP1::SWI6, MBP1::SWI6, MCM1, PDR8, PHD1, ROX1, STE12, SWI4, SWI4, SWI4, SWI4, SWI5, SWI5, TEC1, UGA3, YNR063W, YPR196W
1.0, 1.0, 1.0, 0.585, 1.0, 1.0, 1.0, 1.0, 1.0, 1.0, 0.6, 1.0, 1.0, 1.0, 1.0, 1.0, 1.0, 1.0, 1.0, 1.0
234454, 234566, 234608, 234349, 234532, 234654, 234607, 234569, 234670, 234407, 234350, 234533, 234547, 234556, 234453, 234566, 234395, 234678, 234607, 234605
234460, 234572, 234615, 234355, 234538, 234665, 234614, 234578, 234681, 234413, 234357, 234540, 234554, 234563, 234460, 234573, 234402, 234685, 234614, 234613
> Centro(chr4) 1132
CEP3, CHA4, EDS1, MGA1, RDR1, RGT1, STB4
1.0, 1.0, 1.0, 1.0, 1.0, 1.0, 1.0
235900, 235909, 235911, 235907, 235909, 235910, 235900
235907, 235916, 235919, 235927, 235916, 235920, 235906
> Centro(chr4) 1133
AFT2, ARO80, ARO80, DAL82, GCR2, MSN4, RDR1, RFX1, RPN4, YGR067C
1.0, 1.0, 1.0, 1.0, 1.0, 1.0, 1.0, 1.0, 1.0, 1.0
238953, 238818, 238819, 238831, 238943, 238819, 238757, 238892, 238799, 238811
238960, 238838, 238839, 238839, 238949, 238823, 238764, 238899, 238805, 238824
> Centro(chr4) 1134
ABF1, CHA4, HAC1, HAP5, HMRA2, MGA1, MSN4, PDR8, REI1, RME1, RPN4, TBS1, YNR063W, ABF1_01, HSF_02, HSF_04, ABF_C
1.0, 1.0, 0.5225, 1.0, 1.0, 1.0, 0.0575, 1.0, 0.0475, 0.1425, 0.0775, 1.0, 1.0, 1.0, 1.0, 1.0, 1.0
239684, 239662, 239886, 239630, 239691, 239652, 239934, 239661, 239934, 239923, 239931, 239746, 239661, 239682, 239737, 239769, 239685
239699, 239669, 239893, 239644, 239698, 239672, 239938, 239668, 239940, 239932, 239937, 239753, 239668, 239703, 239751, 239783, 239699
> Centro(chr4) 1135
CHA4, EDS1, HAC1, MSN4, MSN4, PDR8, REB1, REI1, RGT1, RME1, RPN4, TBP, TBP, SUT1, YAP7, YNR063W, YPR196W
1.0, 1.0, 1.0, 1.0, 1.0, 1.0, 0.585, 1.0, 1.0, 1.0, 1.0, 1.0, 1.0, 1.0, 1.0, 1.0, 1.0
240024, 240038, 239886, 239934, 240061, 240025, 240216, 239934, 240037, 239923, 239931, 240134, 240143, 240024, 240062, 240025, 240026
240031, 240046, 239893, 239938, 240065, 240032, 240224, 239940, 240047, 239932, 239937, 240154, 240163, 240030, 240072, 240032, 240034
> Centro(chr4) 1136
CHA4, NHP6A, RGT1, RPN4, UGA3
1.0, 1.0, 1.0, 1.0, 1.0
241285, 241322, 241201, 241289, 241286
241292, 241342, 241211, 241295, 241293
> Centro(chr4) 1137
FHL1, MSN4, SFP1, SFP1, YPR013C, ABF1_01, HSF_02
1.0, 1.0, 1.0, 1.0, 1.0, 1.0, 1.0
242364, 242527, 242385, 242535, 242361, 242472, 242440
242371, 242531, 242405, 242555, 242369, 242493, 242454
> Centro(chr4) 1138
ABF1, AZF1, GAT4, RDR1, SFL1, TOS8, XBP1, ABF1_01, HSF_02, HSF_02, ABF_C
1.0, 0.88, 1.0, 1.0, 1.0, 1.0, 1.0, 1.0, 1.0, 1.0, 1.0
242163, 242192, 242029, 242029, 241888, 241976, 242009, 242159, 241893, 242143, 242163
242178, 242200, 242039, 242036, 241908, 241983, 242015, 242180, 241907, 242157, 242177
> Centro(chr4) 1139
ABF1, CAT8, ECM22, GSM1, TOD6, DOT6, SIP4, YDR520C, YER184C, YJL103C, YJL103C, YLR278C, YPR013C, ABF1_01, ABF_C
1.0, 1.0, 1.0, 1.0, 1.0, 1.0, 1.0, 1.0, 1.0, 1.0, 1.0, 1.0, 1.0, 1.0, 1.0
245708, 245584, 245584, 245575, 245672, 245672, 245584, 245586, 245584, 245582, 245583, 245586, 245647, 245704, 245708
245723, 245589, 245590, 245595, 245692, 245692, 245590, 245595, 245591, 245592, 245593, 245593, 245655, 245725, 245722
> Centro(chr4) 1140
CST6, HAC1
1.0, 1.0
246601, 246629
246609, 246636
> Centro(chr4) 1141
GCR2, MSN4, RLM1, STE12, STE12, YGR067C
1.0, 1.0, 1.0, 1.0, 0.05, 1.0
247726, 247706, 247816, 247803, 247971, 247705
247732, 247710, 247833, 247809, 247977, 247718
> Centro(chr4) 1142
ACE2, AZF1, ROX1, RSC3, STB3, STE12, SWI5
1.0, 1.0, 1.0, 1.0, 1.0, 1.0, 1.0
248132, 248063, 248011, 248102, 248110, 247971, 248132
248138, 248071, 248022, 248108, 248130, 247977, 248139
> Centro(chr4) 1143
ABF1, ACE2, SUT2, SWI5, ABF1_01, ABF_C
1.0, 1.0, 1.0, 1.0, 1.0, 1.0
251397, 251381, 251476, 251381, 251393, 251397
251412, 251387, 251495, 251388, 251414, 251411
> Centro(chr4) 1144
CAT8, CUP2, FKH2, OAF1, RGT1, SFL1, YDR520C, YJL103C, YLR278C
1.0, 1.0, 1.0, 1.0, 1.0, 1.0, 1.0, 1.0, 1.0
253878, 253804, 253783, 253878, 253878, 253801, 253878, 253874, 253878
253883, 253814, 253789, 253886, 253888, 253821, 253887, 253884, 253885
> Centro(chr4) 1145
GCR2, HAP4, INO2, INO4, LYS14, MATA1, MET28, MSN4, NDT80, REI1, ROX1, TEA1, YAP6
1.0, 1.0, 1.0, 1.0, 1.0, 1.0, 1.0, 1.0, 1.0, 1.0, 1.0, 0.705, 0.675
255363, 255277, 255321, 255321, 255267, 255225, 255308, 255238, 255242, 255238, 255190, 255460, 255457
255369, 255291, 255329, 255329, 255274, 255231, 255313, 255242, 255262, 255244, 255201, 255467, 255476
> Centro(chr4) 1146
ACE2, CBF1, MATA1, MATA1, MSN4, TOD6, DOT6, REB1, STE12, SWI5, TEC1, TYE7, TYE7, YER130C, YPR013C, MIG1_01
0.7725, 1.0, 0.7075, 1.0, 1.0, 1.0, 1.0, 1.0, 1.0, 0.7775, 1.0, 1.0, 1.0, 1.0, 1.0, 1.0
258906, 258733, 258554, 258697, 258692, 258773, 258773, 258714, 258792, 258905, 258722, 258733, 258734, 258689, 258727, 258846
258912, 258740, 258560, 258703, 258696, 258793, 258793, 258722, 258798, 258912, 258729, 258739, 258740, 258697, 258735, 258862
> Centro(chr4) 1147
AFT2, AZF1, CST6, HAP1, OAF1, PDR8, SFL1, TBF1, TBF1, YDR520C, YNR063W
1.0, 1.0, 0.935, 1.0, 1.0, 1.0, 1.0, 1.0, 1.0, 1.0, 1.0
264300, 264224, 264471, 264316, 264315, 264315, 264282, 264261, 264306, 264315, 264315
264307, 264232, 264479, 264323, 264323, 264322, 264302, 264268, 264313, 264324, 264322
> Centro(chr4) 1148
ARO80, CIN5, CST6, CST6, GIS1, MSN4, MSN4, PUT3, PUT3, YGR067C, YML081W, ZMS1
1.0, 1.0, 1.0, 1.0, 1.0, 0.9675, 1.0, 1.0, 1.0, 1.0, 0.9775, 0.9675
265226, 265238, 265239, 265240, 265117, 265023, 265120, 265231, 265233, 265022, 265022, 265021
265246, 265247, 265247, 265248, 265125, 265027, 265124, 265238, 265240, 265035, 265030, 265029
> Centro(chr4) 1149
ADR1, MATA1, MIG1, MIG2, MIG3, PUT3, SKN7, SUT1, YDR520C, YGR067C, YML081W, YPR022C
1.0, 1.0, 1.0, 1.0, 1.0, 1.0, 1.0, 1.0, 1.0, 1.0, 1.0, 1.0
267730, 267583, 267730, 267729, 267729, 267676, 267679, 267678, 267673, 267723, 267728, 267729
267736, 267589, 267736, 267735, 267735, 267683, 267684, 267684, 267682, 267736, 267736, 267735
> Centro(chr4) 1150
IXR1, MATA1, MSN4, OAF1, RDS2, REI1, USV1, YPR196W
1.0, 0.32, 1.0, 0.98, 1.0, 1.0, 1.0, 0.97
267361, 267583, 267378, 267212, 267215, 267376, 267369, 267211
267375, 267589, 267382, 267220, 267221, 267382, 267388, 267219
> Centro(chr4) 1151
MSN4, YML081W, ZMS1
1.0, 1.0, 1.0
268859, 268856, 268857
268863, 268864, 268865
> Centro(chr4) 1152
ABF1, FHL1, GCN4, HAP1, MBP1::SWI6, MBP1::SWI6, PDR8, STP2, TEA1, YDR520C, YLL054C, YRR1, ABF1_01, ABF_C
1.0, 0.9725, 1.0, 1.0, 0.9625, 0.9525, 1.0, 1.0, 1.0, 1.0, 1.0, 1.0, 1.0, 1.0
272051, 271973, 272184, 272126, 272280, 272281, 272127, 272038, 272127, 272125, 272051, 272124, 272047, 272051
272066, 271980, 272204, 272133, 272286, 272287, 272134, 272057, 272134, 272134, 272057, 272134, 272068, 272065
> Centro(chr4) 1153
MATALPHA2, SFL1, TBS1
1.0, 1.0, 1.0
275109, 274895, 275006
275117, 274915, 275013
> Centro(chr4) 1154
FKH1, FKH2, MBP1, MBP1, MBP1::SWI6, MBP1::SWI6, MBP1::SWI6, MSN4, MSN4, REI1, YAP3, YER130C
1.0, 1.0, 1.0, 1.0, 1.0, 1.0, 1.0, 1.0, 1.0, 1.0, 1.0, 1.0
281992, 281998, 282006, 282010, 282005, 282006, 282011, 281884, 282104, 282102, 282017, 281883
282011, 282004, 282012, 282016, 282011, 282012, 282017, 281888, 282108, 282108, 282024, 281891
> Centro(chr4) 1155
ACE2, GCR1, GCR2, RPN4, SWI5
1.0, 1.0, 1.0, 1.0, 1.0
283310, 283233, 283234, 283257, 283309
283316, 283240, 283240, 283263, 283316
> Centro(chr4) 1156
ABF1, AFT1, CUP2, HAC1, HAC1, OAF1, ROX1, RPN4, ABF1_01, MATA1_01, ABF_C
1.0, 1.0, 1.0, 1.0, 1.0, 1.0, 1.0, 1.0, 1.0, 1.0, 1.0
286861, 286982, 286891, 286915, 286917, 286837, 286722, 286802, 286857, 286826, 286861
286876, 287002, 286901, 286922, 286924, 286845, 286733, 286808, 286878, 286835, 286875
> Centro(chr4) 1157
SRD1, UGA3, YPR013C
1.0, 1.0, 1.0
292217, 292208, 292217
292224, 292215, 292225
> Centro(chr4) 1158
ABF1, DAL80, GAT1, YLL054C
1.0, 1.0, 1.0, 1.0
292650, 292468, 292468, 292646
292665, 292474, 292475, 292652
> Centro(chr4) 1159
CBF1, DAL82, RFX1, TEA1, TYE7, TYE7
1.0, 1.0, 1.0, 1.0, 1.0, 1.0
293223, 293247, 293289, 293248, 293223, 293224
293230, 293255, 293296, 293255, 293229, 293230
> Centro(chr4) 1160
GAL4, TBP, TEA1
1.0, 0.625, 1.0
294819, 295008, 294827
294833, 295028, 294834
> Centro(chr4) 1161
EDS1, INO2, MCM1, MCM1, MSN4, NHP6B, NRG1, TOD6, TBP, STB5, STE12, STE12, SWI4, YER130C, MCM1_01
1.0, 1.0, 1.0, 1.0, 1.0, 1.0, 0.485, 0.4, 1.0, 1.0, 0.83, 0.93, 0.765, 1.0, 1.0
296632, 296596, 296447, 296449, 296683, 296645, 296389, 296380, 296642, 296668, 296430, 296754, 296423, 296680, 296446
296640, 296604, 296458, 296460, 296687, 296664, 296408, 296400, 296662, 296675, 296436, 296760, 296430, 296688, 296461
> Centro(chr4) 1162
ASH1, DAL80, GAT1, GZF3, MCM1, MCM1, ROX1, SFP1, MCM1_01, RAP1_C
1.0, 1.0, 1.0, 1.0, 1.0, 1.0, 1.0, 1.0, 1.0, 1.0
300097, 300098, 300098, 300097, 300095, 300097, 300016, 300173, 300094, 300121
300106, 300104, 300105, 300104, 300106, 300108, 300027, 300193, 300109, 300134
> Centro(chr4) 1163
ACE2, EDS1, IME1, MET32, TOD6, DOT6, REB1, RGT1, SWI5, UME6, YPR196W, REPCAR1_01
1.0, 0.595, 1.0, 1.0, 1.0, 1.0, 1.0, 0.595, 1.0, 1.0, 0.595, 1.0
301023, 301322, 301091, 301187, 301154, 301154, 301103, 301321, 301023, 301092, 301322, 301088
301029, 301330, 301098, 301193, 301174, 301174, 301111, 301331, 301030, 301104, 301330, 301104
> Centro(chr4) 1164
AZF1, CHA4, MATA1, STP3, STP4, YAP3, PHO4_01
1.0, 1.0, 1.0, 1.0, 1.0, 0.67, 1.0
302276, 302119, 302290, 302121, 302121, 302405, 302220
302284, 302126, 302296, 302129, 302129, 302412, 302231
> Centro(chr4) 1165
CRZ1, GIS1, MIG1, MIG2, MIG3, MSN4, MSN4, RME1, SUT1, TEA1, YGR067C, YGR067C, YML081W, YML081W, ZMS1
1.0, 1.0, 1.0, 1.0, 1.0, 1.0, 1.0, 1.0, 1.0, 1.0, 1.0, 1.0, 1.0, 1.0, 1.0
303068, 303057, 303146, 303145, 303145, 303058, 303073, 303077, 303145, 303146, 303072, 303139, 303072, 303144, 303145
303076, 303065, 303152, 303151, 303151, 303062, 303077, 303086, 303151, 303153, 303085, 303152, 303080, 303152, 303153
> Centro(chr4) 1166
CRZ1, GIS1, MSN4, MSN4, REB1, RFX1, RME1, SKN7, STB3, SUT1, YAP3, YDR026C, YGR067C, YML081W
0.105, 0.215, 0.225, 0.075, 1.0, 1.0, 0.01, 1.0, 1.0, 1.0, 1.0, 1.0, 0.04, 0.065
303068, 303057, 303058, 303073, 302832, 302775, 303077, 302830, 302804, 302830, 302693, 302831, 303072, 303072
303076, 303065, 303062, 303077, 302840, 302782, 303086, 302835, 302824, 302836, 302700, 302840, 303085, 303080
> Centro(chr4) 1167
ABF1, FKH2, HSF1, MBP1::SWI6, REB1, SWI4, ABF1_01, ABF_C
1.0, 1.0, 1.0, 1.0, 1.0, 1.0, 1.0, 1.0
304956, 304884, 304932, 304941, 304945, 304939, 304952, 304956
304971, 304890, 304939, 304947, 304953, 304946, 304973, 304970
> Centro(chr4) 1168
MCM1, MSN4, REB1, HSF_04
1.0, 0.8075, 1.0, 1.0
306823, 306654, 306818, 306895
306834, 306658, 306826, 306909
> Centro(chr4) 1169
STE12, YPR013C
1.0, 1.0
308727, 308768
308733, 308776
> Centro(chr4) 1170
ADR1, MATA1, MET28, MIG1, MIG2, MIG3, MSN4, STB5, STE12, YGR067C, YML081W, YPR022C, HSF_03
1.0, 1.0, 1.0, 1.0, 1.0, 1.0, 1.0, 1.0, 0.655, 1.0, 1.0, 1.0, 1.0
307657, 307570, 307540, 307657, 307658, 307658, 307490, 307509, 307429, 307657, 307657, 307658, 307463
307663, 307576, 307545, 307663, 307664, 307664, 307494, 307516, 307435, 307670, 307665, 307664, 307477
> Centro(chr4) 1171
ABF2, CHA4, EDS1, MET28, MET32, RAP1, RAP1, RDR1, RGT1, SKN7, SOK2, STB5, STP3, STP4, YBR239C, YRM1, RAP1_C
1.0, 1.0, 0.0675, 1.0, 1.0, 1.0, 0.8425, 1.0, 0.0675, 1.0, 0.5275, 1.0, 1.0, 1.0, 1.0, 1.0, 1.0
308047, 308016, 308283, 308035, 308033, 308143, 308205, 308016, 308282, 307959, 308236, 307935, 307918, 307918, 307960, 308015, 308141
308053, 308023, 308291, 308040, 308039, 308152, 308214, 308023, 308292, 307964, 308246, 307942, 307926, 307926, 307967, 308022, 308154
> Centro(chr4) 1172
AZF1, DAL82, GCR1, GCR2, HAC1, HSF1, MAC1, MET4, STP2, STP3, STP4, TOS8, PHO4_01, HSF_02
1.0, 1.0, 1.0, 1.0, 1.0, 1.0, 1.0, 0.8525, 0.4275, 1.0, 1.0, 1.0, 1.0, 1.0
309698, 309574, 309492, 309492, 309648, 309593, 309641, 309419, 309785, 309570, 309570, 309551, 309645, 309670
309706, 309582, 309499, 309498, 309655, 309600, 309648, 309426, 309804, 309578, 309578, 309558, 309656, 309684
> Centro(chr4) 1173
ABF1, CHA4, GAL4, INO2, INO4, NRG1, PDR8, STB3, ABF1_01
1.0, 1.0, 1.0, 1.0, 1.0, 1.0, 1.0, 1.0, 1.0
310341, 310627, 310534, 310485, 310485, 310606, 310628, 310548, 310337
310356, 310634, 310548, 310493, 310493, 310625, 310635, 310568, 310358
> Centro(chr4) 1174
MATA1, MET32, RIM101, SFL1, SKN7, THI2
0.745, 1.0, 1.0, 1.0, 1.0, 1.0
312555, 312765, 312734, 312666, 312768, 312723
312561, 312771, 312740, 312686, 312773, 312737
> Centro(chr4) 1175
CAT8, GCR2, NDT80, RDR1, TEC1, YAP1, YBR239C, YLR278C
1.0, 1.0, 1.0, 1.0, 1.0, 1.0, 1.0, 1.0
314261, 314121, 314211, 314111, 314281, 314126, 314111, 314259
314266, 314127, 314231, 314118, 314288, 314145, 314118, 314266
> Centro(chr4) 1176
ADR1, ADR1, CAT8, CRZ1, CRZ1, GAL4, HSF1, IXR1, LYS14, MIG1, MIG1, MIG2, MIG2, MIG2, MIG2, MIG2, MIG3, MIG3, MIG3, MSN4, MSN4, TOD6, DOT6, REI1, REI1, SUT1, SUT1, TEC1, YGR067C, YGR067C, YGR067C, YKL222C, YLL054C, YLL054C, YML081W, YML081W, YML081W, YPR013C, YPR022C, YRM1, ZMS1, ZMS1, ZMS1, GAL4_01, MIG1_01, GAL4_C, GAL4_C
1.0, 1.0, 1.0, 1.0, 0.45, 1.0, 1.0, 1.0, 0.745, 0.43, 1.0, 0.44, 1.0, 1.0, 1.0, 1.0, 0.44, 1.0, 1.0, 1.0, 1.0, 1.0, 1.0, 1.0, 1.0, 0.44, 1.0, 1.0, 0.465, 1.0, 1.0, 0.62, 1.0, 1.0, 0.44, 1.0, 1.0, 1.0, 1.0, 0.625, 0.43, 1.0, 1.0, 1.0, 1.0, 1.0, 1.0
315058, 315066, 314950, 315015, 315216, 314997, 314939, 315067, 315187, 314805, 315066, 314806, 315059, 315064, 315065, 315067, 314806, 315059, 315067, 314978, 315014, 314984, 314984, 314978, 315012, 314806, 315067, 314873, 314805, 315058, 315066, 314823, 314932, 314997, 314805, 315058, 315066, 314954, 315059, 314824, 314804, 315057, 315065, 314994, 315065, 314993, 314996
315064, 315072, 314955, 315023, 315224, 315011, 314946, 315081, 315194, 314811, 315072, 314812, 315065, 315070, 315071, 315073, 314812, 315065, 315073, 314982, 315018, 315004, 315004, 314984, 315018, 314812, 315073, 314880, 314818, 315071, 315079, 314831, 314938, 315003, 314813, 315066, 315074, 314962, 315065, 314831, 314812, 315065, 315073, 315016, 315081, 315014, 315017
> Centro(chr4) 1177
ACE2, CAT8, GSM1, HAP1, MSN4, OAF1, OPI1, RDS1, RDS1, RIM101, SIP4, SKN7, SKN7, SKN7, STB5, STB5, STP3, SWI4, SWI5, YDR520C, YDR520C, YER184C, YLL054C, YLL054C, YLR278C, YPR196W, YRR1, MATA1_01, HSF_02
0.175, 1.0, 1.0, 1.0, 1.0, 1.0, 0.955, 1.0, 1.0, 1.0, 1.0, 0.53, 1.0, 1.0, 1.0, 1.0, 1.0, 1.0, 0.17, 1.0, 1.0, 1.0, 1.0, 1.0, 1.0, 0.575, 1.0, 1.0, 0.945
316485, 316726, 316717, 316723, 316571, 316723, 316563, 316707, 316708, 316644, 316726, 316521, 316709, 316728, 316717, 316723, 316759, 316833, 316484, 316716, 316722, 316726, 316707, 316708, 316724, 316524, 316721, 316844, 316558
316491, 316731, 316737, 316730, 316575, 316731, 316569, 316713, 316714, 316650, 316732, 316526, 316714, 316733, 316724, 316730, 316767, 316840, 316491, 316725, 316731, 316733, 316713, 316714, 316731, 316532, 316731, 316853, 316572
> Centro(chr4) 1178
ABF1, ASH1, HMRA2, HSF1, MATALPHA2, MCM1, STB4, STP2, STP3, STP4, ABF_C
1.0, 1.0, 1.0, 1.0, 1.0, 1.0, 1.0, 1.0, 0.185, 0.185, 1.0
320277, 320337, 320244, 320443, 320243, 320337, 320342, 320295, 320569, 320569, 320278
320292, 320346, 320251, 320450, 320251, 320348, 320348, 320314, 320577, 320577, 320292
> Centro(chr4) 1179
CHA4, LYS14, MSN4, STE12, YBR239C, YER184C, YPR196W, RAP1_C
0.085, 1.0, 1.0, 0.94, 1.0, 1.0, 1.0, 1.0
321992, 321677, 321752, 321907, 321676, 321675, 321736, 321824
321999, 321684, 321756, 321913, 321683, 321682, 321744, 321837
> Centro(chr4) 1180
CUP2, LYS14, MET28, MSN4, YML081W, ZMS1
1.0, 1.0, 1.0, 1.0, 1.0, 1.0
322486, 322434, 322385, 322474, 322471, 322472
322496, 322441, 322390, 322478, 322479, 322480
> Centro(chr4) 1181
ADR1, CST6, RDS1, RDS1, RSC30, SFP1, SKN7, SUT1, SUT1, TBF1, TEA1, YLL054C, YLL054C, ZMS1
0.8175, 1.0, 1.0, 1.0, 1.0, 1.0, 1.0, 1.0, 1.0, 1.0, 1.0, 1.0, 1.0, 0.7975
323637, 323902, 323806, 323807, 323789, 323769, 323806, 323789, 323805, 323834, 323790, 323806, 323807, 323634
323643, 323910, 323812, 323813, 323796, 323789, 323811, 323795, 323811, 323841, 323797, 323812, 323813, 323642
> Centro(chr4) 1182
ABF1, ADR1, FHL1, FKH2, MIG1, MIG2, MIG3, SUT1, YGR067C, YML081W, ZMS1
1.0, 1.0, 0.415, 1.0, 1.0, 1.0, 1.0, 1.0, 1.0, 1.0, 1.0
323127, 323097, 323304, 323035, 323097, 323096, 323096, 323096, 323090, 323095, 323096
323142, 323103, 323311, 323041, 323103, 323102, 323102, 323102, 323103, 323103, 323104
> Centro(chr4) 1183
ABF1, AZF1, CBF1, MATA1, NHP6A, TYE7, TYE7, ABF_C
1.0, 1.0, 1.0, 0.3475, 1.0, 1.0, 1.0, 1.0
326316, 326455, 326335, 326551, 326355, 326335, 326336, 326316
326331, 326463, 326342, 326557, 326375, 326341, 326342, 326330
> Centro(chr4) 1184
CUP2, NHP6A, TBP, TBP, TBP
1.0, 1.0, 1.0, 1.0, 1.0
329810, 329772, 329653, 329772, 329781
329820, 329792, 329673, 329792, 329801
> Centro(chr4) 1185
AZF1, CST6, MSN4
1.0, 1.0, 1.0
330626, 330485, 330584
330634, 330493, 330588
> Centro(chr4) 1186
AZF1, FKH1
1.0, 1.0
332975, 333066
332983, 333085
> Centro(chr4) 1187
ABF1, ACE2, FHL1, HAP3, HAP4, HAP5, MET28, RSC3, RSC3, RSC30, RSC30, RTG3, STB5, STB5, STP3, STP4, SUT1, SWI5, TEA1, TEA1, HAP234_01
1.0, 1.0, 1.0, 0.865, 0.915, 0.915, 0.55, 1.0, 1.0, 1.0, 1.0, 1.0, 0.04, 1.0, 0.805, 0.805, 1.0, 1.0, 0.69, 1.0, 0.88
334696, 334829, 334811, 334533, 334538, 334538, 334506, 334715, 334716, 334714, 334716, 334707, 334454, 334677, 334530, 334530, 334716, 334828, 334519, 334717, 334534
334711, 334835, 334818, 334547, 334552, 334552, 334511, 334721, 334722, 334721, 334723, 334726, 334461, 334684, 334538, 334538, 334722, 334835, 334526, 334724, 334549
> Centro(chr4) 1188
ACE2, AZF1, HAC1, MSN4
0.8975, 1.0, 1.0, 1.0
334139, 334070, 333886, 333878
334145, 334078, 333893, 333882
> Centro(chr4) 1189
GCR2, MATA1, MET4
1.0, 1.0, 1.0
337477, 337570, 337329
337483, 337576, 337336
> Centro(chr4) 1190
DOT6, DOT6, DOT6, DOT6, DOT6, SFP1
1.0, 1.0, 1.0, 1.0, 1.0, 1.0
340284, 340289, 340294, 340299, 340304, 340314
340304, 340309, 340314, 340319, 340324, 340334
> Centro(chr4) 1191
ABF1, ADR1, MBP1::SWI6, TOD6, TOD6, DOT6, RAP1, RAP1, SFP1, STB3, STP2, ZMS1
1.0, 1.0, 1.0, 1.0, 1.0, 1.0, 1.0, 1.0, 1.0, 1.0, 1.0, 1.0
341356, 341400, 341362, 341497, 341502, 341497, 341429, 341445, 341482, 341402, 341339, 341397
341371, 341406, 341368, 341517, 341522, 341517, 341438, 341454, 341502, 341422, 341358, 341405
> Centro(chr4) 1192
CUP2, HSF1, MET28, MET32, MSN4, HSF_03
1.0, 0.5775, 1.0, 1.0, 1.0, 1.0
341155, 340887, 341081, 341079, 341068, 341097
341165, 340894, 341086, 341085, 341072, 341111
> Centro(chr4) 1193
AZF1, TBP, HSF_02
1.0, 1.0, 1.0
344224, 344001, 344111
344232, 344021, 344125
> Centro(chr4) 1194
CBF1, CRZ1, CST6, GCR1, GCR2, GCR2, INO2, MBP1::SWI6, MET28, MET28, MET32, MET32, MET4, RPN4, RTG3, TYE7, TYE7, YAP7, GCR1_01
1.0, 0.59, 1.0, 1.0, 1.0, 1.0, 1.0, 1.0, 1.0, 1.0, 1.0, 0.57, 1.0, 0.57, 1.0, 1.0, 1.0, 0.31, 1.0
345145, 345335, 345149, 345108, 345076, 345109, 345016, 345184, 345031, 345104, 345105, 345338, 345102, 345338, 345139, 345145, 345146, 345362, 345108
345152, 345343, 345157, 345115, 345082, 345115, 345024, 345190, 345036, 345109, 345111, 345344, 345109, 345344, 345158, 345151, 345152, 345372, 345116
> Centro(chr4) 1195
GAT4, SRD1
1.0, 1.0
351362, 351364
351372, 351371
> Centro(chr4) 1196
AZF1, CEP3, STB4, TEC1, YPR013C, YPR015C
1.0, 1.0, 1.0, 1.0, 1.0, 1.0
352720, 352841, 352842, 352839, 352855, 352849
352728, 352848, 352848, 352846, 352863, 352868
> Centro(chr4) 1197
ACE2, AZF1, CST6, CUP2, FKH2, MET28, MET32, MET4
0.35, 1.0, 1.0, 0.7, 1.0, 1.0, 1.0, 1.0
357245, 357047, 356992, 356848, 357018, 357096, 357030, 357094
357251, 357055, 357000, 356858, 357024, 357101, 357036, 357101
> Centro(chr4) 1198
ACE2, CEP3, EDS1, IME1, MET28, MGA1, MGA1, PDR8, RGT1, RIM101, RPN4, STB4, STP1, UGA3, YPR013C, REPCAR1_01, GAL4_01, GAL4_C
1.0, 1.0, 1.0, 1.0, 0.1875, 0.1525, 1.0, 1.0, 1.0, 1.0, 0.7525, 1.0, 1.0, 1.0, 0.3825, 1.0, 1.0, 1.0
357823, 357877, 357874, 357760, 357529, 357518, 357866, 357660, 357873, 357734, 357585, 357878, 357757, 357758, 357547, 357754, 357719, 357721
357829, 357884, 357882, 357767, 357534, 357538, 357886, 357667, 357883, 357740, 357591, 357884, 357764, 357765, 357555, 357770, 357741, 357742
> Centro(chr4) 1199
ACE2, ACE2, ACE2, AFT1, AFT2, CRZ1, MBP1::SWI6, MBP1::SWI6, MET28, MET31, MET32, MGA1, NRG1, PDR8, PHD1, RPN4, RPN4, SWI4, SWI5, SWI5, YPR013C
0.605, 1.0, 1.0, 1.0, 1.0, 1.0, 1.0, 1.0, 1.0, 1.0, 1.0, 1.0, 1.0, 0.24, 1.0, 1.0, 0.995, 1.0, 1.0, 1.0, 1.0
357245, 357317, 357449, 357466, 357471, 357327, 357295, 357499, 357529, 357324, 357326, 357518, 357414, 357660, 357472, 357326, 357585, 357293, 357317, 357448, 357547
357251, 357323, 357455, 357486, 357478, 357335, 357301, 357505, 357534, 357332, 357332, 357538, 357433, 357667, 357481, 357332, 357591, 357300, 357324, 357455, 357555
> Centro(chr4) 1200
ARG81, GCR2, HAP4, LYS14, MSN4, REB1, REI1, RFX1, RPN4, YER130C, YKL222C, HSF_03, GCN4_C
0.405, 1.0, 1.0, 1.0, 1.0, 1.0, 1.0, 1.0, 0.13, 1.0, 1.0, 1.0, 0.415
359072, 359132, 359394, 359281, 359221, 359334, 359219, 359323, 359045, 359218, 359281, 359296, 359072
359079, 359138, 359408, 359288, 359225, 359342, 359225, 359330, 359051, 359226, 359289, 359310, 359081
> Centro(chr4) 1201
ARO80, AZF1, AZF1, GIS1, GIS1, GSM1, HAP4, MSN4, MSN4, REI1, RGT1, USV1, YER130C, YNR063W, YPR196W
1.0, 1.0, 0.82, 1.0, 1.0, 1.0, 0.02, 1.0, 1.0, 1.0, 1.0, 1.0, 1.0, 1.0, 1.0
359596, 359676, 359813, 359645, 359659, 359554, 359394, 359648, 359660, 359646, 359558, 359639, 359659, 359561, 359559
359616, 359684, 359821, 359653, 359667, 359574, 359408, 359652, 359664, 359652, 359568, 359658, 359667, 359568, 359567
> Centro(chr4) 1202
ABF2, ECM23, GAT4, GAT4, GCR2, MSN4, RAP1, RIM101, STE12, YML081W, YPR015C, RAP1_C
1.0, 1.0, 1.0, 1.0, 1.0, 0.81, 1.0, 1.0, 1.0, 0.8, 0.715, 1.0
358398, 358293, 358293, 358294, 358341, 358511, 358251, 358290, 358434, 358510, 358513, 358249
358404, 358303, 358303, 358304, 358347, 358515, 358260, 358296, 358440, 358518, 358532, 358262
> Centro(chr4) 1203
ARG81, ARO80, GCR2, LEU3, LEU3, MATA1, PHD1, RIM101, RPN4, RSC3, SOK2, SOK2, STB5, UGA3, YAP3, GCN4_C
1.0, 0.085, 0.745, 1.0, 1.0, 1.0, 1.0, 1.0, 1.0, 0.385, 1.0, 1.0, 1.0, 1.0, 1.0, 1.0
359072, 358708, 359132, 358879, 358997, 358991, 358878, 359013, 359045, 358745, 358877, 358878, 358956, 359001, 358940, 359072
359079, 358728, 359138, 358888, 359006, 358997, 358887, 359019, 359051, 358751, 358887, 358888, 358963, 359008, 358947, 359081
> Centro(chr4) 1204
ARG81, AZF1, CEP3, CUP2, SFL1, STB4, STE12, STE12, STP3, STP4
0.545, 1.0, 1.0, 1.0, 1.0, 1.0, 1.0, 0.36, 1.0, 1.0
361657, 361425, 361442, 361600, 361597, 361443, 361345, 361676, 361461, 361461
361664, 361433, 361449, 361610, 361617, 361449, 361351, 361682, 361469, 361469
> Centro(chr4) 1205
ABF1, ACE2, CEP3, CUP2, OAF1, STB3, STB4, YNR063W, HSF_03
1.0, 1.0, 0.645, 1.0, 1.0, 1.0, 0.64, 1.0, 1.0
362538, 362551, 362314, 362364, 362512, 362348, 362314, 362513, 362496
362553, 362557, 362321, 362374, 362520, 362368, 362320, 362520, 362510
> Centro(chr4) 1206
ABF1, AZF1, GCR2, MAC1, MSN4, TOD6, TOD6, DOT6, DOT6, SFP1, STB3, ABF1_01
1.0, 1.0, 1.0, 0.79, 1.0, 1.0, 1.0, 1.0, 1.0, 1.0, 1.0, 1.0
363726, 363885, 363712, 363590, 363645, 363797, 363856, 363797, 363856, 363756, 363753, 363724
363741, 363893, 363718, 363597, 363649, 363817, 363876, 363817, 363876, 363776, 363773, 363745
> Centro(chr4) 1207
CUP2, MATA1
1.0, 1.0
364997, 364861
365007, 364867
> Centro(chr4) 1208
AZF1, MAC1, YAP3, YAP3, YAP6, YPR013C, YPR015C
1.0, 1.0, 1.0, 1.0, 1.0, 0.095, 0.09
366069, 366026, 365881, 365923, 365904, 366163, 366158
366077, 366033, 365888, 365930, 365923, 366171, 366177
> Centro(chr4) 1209
ADR1, AZF1, HAP4, HAP5, LEU3, MIG1, MIG2, MIG3, PHD1, SOK2, STB5, SUT1, TEC1, YGR067C, YPR013C, YPR015C, YPR022C
1.0, 0.43, 1.0, 1.0, 0.645, 1.0, 1.0, 1.0, 0.535, 0.54, 1.0, 1.0, 1.0, 1.0, 1.0, 1.0, 1.0
366277, 366069, 366407, 366407, 366461, 366277, 366276, 366276, 366472, 366471, 366349, 366241, 366181, 366270, 366163, 366158, 366276
366283, 366077, 366421, 366421, 366470, 366283, 366282, 366282, 366481, 366481, 366356, 366247, 366188, 366283, 366171, 366177, 366282
> Centro(chr4) 1210
ABF2, DAL82, GCR1, GCR2, MSN4, MSN4, PHD1, SFL1, SKO1, YAP3, YKL222C, YRM1, YRR1, MATA1_01, GCR1_01, GAL4_01
0.485, 1.0, 0.36, 0.355, 0.325, 0.665, 1.0, 1.0, 1.0, 1.0, 1.0, 1.0, 1.0, 1.0, 0.355, 1.0
368630, 368387, 368214, 368214, 368212, 368613, 368427, 368513, 368567, 368568, 368381, 368382, 368382, 368427, 368213, 368481
368636, 368395, 368221, 368220, 368216, 368617, 368436, 368533, 368574, 368575, 368389, 368389, 368392, 368436, 368221, 368503
> Centro(chr4) 1211
ADR1, ADR1, ARO80, ASH1, CAT8, CEP3, DAL82, EDS1, HAC1, MAC1, MATA1, MCM1, MIG1, MIG1, MIG2, MIG2, MIG2, MIG3, MIG3, MIG3, MSN4, MSN4, NHP10, PDR1, PDR1, REI1, RFX1, RGT1, RSC3, RSC3, RSC3, RSC3, RSC3, RSC30, RSC30, RSC30, RSC30, SFL1, SIP4, SIP4, STB4, STP1, STP1, SUT1, SUT1, SUT1, SUT1, TEA1, TEA1, TEC1, UGA3, YBR239C, YBR239C, YER184C, YGR067C, YGR067C, YJL103C, YJL103C, YJL103C, YPR022C, ZMS1, REPCAR1_01, MIG1_01, HSF_04
1.0, 0.95, 1.0, 1.0, 1.0, 1.0, 1.0, 0.5, 1.0, 1.0, 0.07, 1.0, 1.0, 0.95, 1.0, 1.0, 0.96, 1.0, 1.0, 0.96, 1.0, 1.0, 1.0, 0.975, 0.645, 1.0, 0.215, 0.5, 1.0, 1.0, 1.0, 1.0, 0.96, 1.0, 1.0, 1.0, 0.975, 1.0, 1.0, 1.0, 1.0, 0.665, 0.625, 1.0, 1.0, 0.96, 0.63, 1.0, 1.0, 1.0, 1.0, 1.0, 1.0, 1.0, 1.0, 0.985, 1.0, 1.0, 1.0, 1.0, 0.95, 0.61, 1.0, 1.0
369052, 369125, 368846, 369030, 368991, 368941, 368952, 369169, 369039, 368888, 368727, 368835, 368923, 369125, 368922, 369053, 369124, 368924, 369053, 369124, 369023, 369029, 368923, 369122, 369155, 369029, 369198, 369168, 368950, 368951, 368966, 368967, 369124, 368949, 368951, 368965, 369122, 368966, 368924, 368990, 368942, 369153, 369157, 368964, 368966, 369124, 369157, 368950, 368952, 368862, 368964, 368908, 368941, 368852, 369052, 369118, 368905, 368906, 368922, 369053, 369124, 369154, 368922, 368937
369058, 369131, 368866, 369039, 368996, 368948, 368960, 369177, 369046, 368895, 368733, 368846, 368929, 369131, 368928, 369059, 369130, 368930, 369059, 369130, 369027, 369033, 368930, 369129, 369162, 369035, 369205, 369178, 368956, 368957, 368972, 368973, 369130, 368956, 368958, 368972, 369129, 368986, 368930, 368996, 368948, 369160, 369164, 368970, 368972, 369130, 369163, 368957, 368959, 368869, 368971, 368915, 368948, 368859, 369065, 369131, 368915, 368916, 368932, 369059, 369132, 369170, 368938, 368951
> Centro(chr4) 1212
ABF1, ACE2, ADR1, AZF1, AZF1, AZF1, EDS1, FHL1, MIG1, MIG2, MIG3, MSN4, PDR1, PDR1, PDR1, REB1, REB1, RFX1, RGT1, RSC3, RSC3, RSC30, RSC30, SKO1, STP1, STP1, STP1, STP2, SUT1, SUT1, SWI5, TEA1, UGA3, YER130C, YGR067C, ZMS1, REPCAR1_01, ABF1_01, ABF_C
1.0, 1.0, 0.225, 1.0, 1.0, 0.235, 0.675, 1.0, 0.225, 0.215, 0.215, 1.0, 0.2, 0.53, 1.0, 1.0, 1.0, 0.96, 0.675, 0.215, 1.0, 0.2, 1.0, 0.61, 0.51, 0.55, 1.0, 1.0, 0.215, 0.545, 1.0, 1.0, 1.0, 1.0, 0.19, 0.225, 0.565, 1.0, 1.0
369349, 369483, 369125, 369279, 369285, 369578, 369169, 369220, 369125, 369124, 369124, 369299, 369122, 369155, 369314, 369317, 369375, 369198, 369168, 369124, 369332, 369122, 369314, 369541, 369153, 369157, 369312, 369324, 369124, 369157, 369482, 369394, 369315, 369296, 369118, 369124, 369154, 369345, 369349
369364, 369489, 369131, 369287, 369293, 369586, 369177, 369227, 369131, 369130, 369130, 369303, 369129, 369162, 369321, 369325, 369383, 369205, 369178, 369130, 369338, 369129, 369321, 369548, 369160, 369164, 369319, 369343, 369130, 369163, 369489, 369401, 369322, 369304, 369131, 369132, 369170, 369366, 369363
> Centro(chr4) 1213
ABF1, MSN4, RIM101, STP3, STP4, YGR067C, YML081W, YPR022C, ZMS1, ABF_C
1.0, 1.0, 1.0, 1.0, 1.0, 1.0, 1.0, 1.0, 1.0, 1.0
371058, 371136, 371177, 371155, 371155, 371128, 371133, 371066, 371134, 371059
371073, 371140, 371183, 371163, 371163, 371141, 371141, 371072, 371142, 371073
> Centro(chr4) 1214
CAT8, HSF1, REB1, ROX1, SIP4, TEA1, YLR278C, HSF_02, HSF_02
1.0, 0.2375, 1.0, 0.4975, 1.0, 1.0, 1.0, 1.0, 1.0
372098, 371804, 372100, 371828, 372098, 372109, 372096, 371956, 371961
372103, 371811, 372108, 371839, 372104, 372116, 372103, 371970, 371975
> Centro(chr4) 1215
FKH1, MATA1, MSN4, TBS1, YER130C, PHO4_01
1.0, 1.0, 1.0, 1.0, 1.0, 1.0
373618, 373609, 373617, 373736, 373616, 373757
373637, 373615, 373621, 373743, 373624, 373768
> Centro(chr4) 1216
AFT1, FHL1, HSF1, RAP1, RME1, RAP1_C
1.0, 1.0, 1.0, 1.0, 1.0, 1.0
376614, 376559, 376518, 376487, 376675, 376485
376634, 376566, 376525, 376496, 376684, 376498
> Centro(chr4) 1217
EDS1, TOD6, DOT6
1.0, 1.0, 1.0
378467, 378455, 378455
378475, 378475, 378475
> Centro(chr4) 1218
CUP9, NRG1, SOK2
1.0, 1.0, 1.0
378852, 378711, 378795
378860, 378730, 378805
> Centro(chr4) 1219
ACE2, LEU3, MSN4, REB1, RPN4, STB3, SUT1, YAP6, YER130C
1.0, 1.0, 1.0, 1.0, 1.0, 1.0, 1.0, 1.0, 1.0
381617, 381588, 381712, 381594, 381650, 381529, 381587, 381731, 381711
381623, 381597, 381716, 381602, 381656, 381549, 381593, 381750, 381719
> Centro(chr4) 1220
MET28, RDS1, RGT1, UME6, YLL054C, YLL054C
1.0, 1.0, 1.0, 1.0, 1.0, 1.0
384147, 384201, 384107, 384078, 384200, 384201
384152, 384207, 384117, 384090, 384206, 384207
> Centro(chr4) 1221
MSN4, RFX1, RIM101, ROX1, MATA1_01
0.805, 1.0, 0.665, 1.0, 1.0
385789, 385623, 385802, 385611, 385756
385793, 385630, 385808, 385622, 385765
> Centro(chr4) 1222
AZF1, AZF1, CEP3, CRZ1, DAL82, EDS1, HAP3, MSN4, MSN4, PHD1, RIM101, SFP1, SFP1, STB4, STP1, STP3, STP4, TEA1, YBR239C, MATA1_01
1.0, 0.33, 1.0, 0.89, 1.0, 1.0, 1.0, 0.72, 0.86, 1.0, 0.86, 1.0, 1.0, 1.0, 0.745, 1.0, 1.0, 1.0, 1.0, 0.415
386069, 386182, 385956, 386126, 386046, 385953, 385971, 385789, 386131, 385873, 385802, 385887, 385888, 385957, 386141, 386080, 386080, 386047, 385956, 385756
386077, 386190, 385963, 386134, 386054, 385961, 385985, 385793, 386135, 385882, 385808, 385907, 385908, 385963, 386148, 386088, 386088, 386054, 385963, 385765
> Centro(chr4) 1223
CHA4, CIN5, CIN5, FKH2, HSF1, MGA1, MIG1, MIG1, MIG2, MIG3, MSN4, NHP10, RPN4, SFP1, STB4, STP2, SUT1, UGA3, YAP3, YML081W, ZMS1
1.0, 1.0, 1.0, 1.0, 1.0, 0.32, 0.8, 1.0, 1.0, 1.0, 1.0, 1.0, 1.0, 1.0, 1.0, 0.075, 1.0, 1.0, 1.0, 1.0, 1.0
386670, 386574, 386728, 386571, 386534, 386445, 386500, 386670, 386671, 386671, 386532, 386670, 386689, 386807, 386707, 386906, 386671, 386691, 386575, 386670, 386669
386677, 386583, 386737, 386577, 386541, 386465, 386506, 386676, 386677, 386677, 386536, 386677, 386695, 386827, 386713, 386925, 386677, 386698, 386582, 386678, 386677
> Centro(chr4) 1224
AZF1, GCR2, HAP4, SFL1, YDR520C, GCR1_01, HSF_02, HAP234_01
0.665, 0.155, 1.0, 1.0, 1.0, 1.0, 1.0, 1.0
387161, 387111, 387435, 387301, 387290, 387363, 387323, 387438
387169, 387117, 387449, 387321, 387299, 387371, 387337, 387453
> Centro(chr4) 1225
AZF1, FHL1, FKH1, FKH2, GCR2, HSF1, RPN4, SFL1, SFL1, SFP1, SFP1, SFP1, STP2, YAP6, YAP7
0.825, 1.0, 1.0, 1.0, 1.0, 1.0, 1.0, 1.0, 1.0, 0.695, 1.0, 1.0, 1.0, 1.0, 1.0
387161, 387011, 386994, 387000, 387111, 386969, 386961, 386944, 386982, 386807, 386936, 386937, 386906, 387081, 387074
387169, 387018, 387013, 387006, 387117, 386976, 386967, 386964, 387002, 386827, 386956, 386957, 386925, 387100, 387084
> Centro(chr4) 1226
CUP2, DAL80, GAT1
1.0, 1.0, 1.0
389003, 389018, 389018
389013, 389024, 389025
> Centro(chr4) 1227
ABF1, AZF1, PHD1, STB5, STP1, STP2, ABF1_01, ABF_C
1.0, 0.735, 1.0, 1.0, 1.0, 1.0, 1.0, 1.0
392624, 392438, 392612, 392569, 392615, 392609, 392620, 392624
392639, 392446, 392621, 392576, 392622, 392628, 392641, 392638
> Centro(chr4) 1228
TOD6, DOT6, SUT1
1.0, 1.0, 1.0
394075, 394075, 394057
394095, 394095, 394063
> Centro(chr4) 1229
AFT2, DAL82, DOT6, SRD1, STP3, STP4, HSF_04
1.0, 1.0, 1.0, 1.0, 1.0, 1.0, 1.0
397481, 397363, 397378, 397222, 397359, 397359, 397454
397488, 397371, 397398, 397229, 397367, 397367, 397468
> Centro(chr4) 1230
GIS1, HSF1, MSN4, MSN4, REB1, YAP7, YER130C, YER130C
1.0, 0.98, 1.0, 1.0, 0.465, 0.305, 1.0, 1.0
399449, 399257, 399410, 399450, 399205, 399188, 399409, 399449
399457, 399264, 399414, 399454, 399213, 399198, 399417, 399457
> Centro(chr4) 1231
ASH1, MATA1, MCM1, SOK2, TBP, STP1
1.0, 0.4175, 1.0, 1.0, 1.0, 1.0
400982, 400747, 400980, 400926, 400873, 400987
400991, 400753, 400991, 400936, 400893, 400994
> Centro(chr4) 1232
ABF1, ACE2, CUP9, FKH1, FKH2, MET4, SRD1, SWI5, ABF1_01, ABF_C
1.0, 1.0, 1.0, 1.0, 1.0, 1.0, 1.0, 1.0, 1.0, 1.0
403548, 403393, 403586, 403519, 403526, 403650, 403442, 403393, 403546, 403549
403563, 403399, 403594, 403538, 403532, 403657, 403449, 403400, 403567, 403563
> Centro(chr4) 1233
CUP9, MATA1, PHD1, RFX1, STB5, STE12, STP2, TBF1, ABF_C
1.0, 1.0, 0.93, 0.63, 1.0, 0.545, 1.0, 1.0, 1.0
406062, 405897, 406110, 406141, 405952, 405759, 405948, 406087, 405883
406070, 405903, 406119, 406148, 405959, 405765, 405967, 406094, 405897
> Centro(chr4) 1234
AZF1, RSC30, TBP
1.0, 1.0, 1.0
405228, 405110, 405182
405236, 405117, 405202
> Centro(chr4) 1235
RIM101, STE12
1.0, 0.61
405570, 405759
405576, 405765
> Centro(chr4) 1236
AFT1, AFT2, MSN4, RDR1, SOK2, SOK2, STB4, HSF_02, HSF_02, HSF_05
1.0, 1.0, 1.0, 1.0, 1.0, 1.0, 0.345, 0.115, 1.0, 1.0
408246, 408251, 408349, 408377, 408439, 408440, 408085, 408058, 408219, 408214
408266, 408258, 408353, 408384, 408449, 408450, 408091, 408072, 408233, 408228
> Centro(chr4) 1237
CAT8, CUP2, ECM22, ECM22, FHL1, GCR2, GSM1, SIP4, SIP4, SOK2, SOK2, STB4, STE12, SUT2, TEA1, YER184C, YJL103C, YLR278C, HSF_02, HSF_05
1.0, 1.0, 1.0, 1.0, 1.0, 1.0, 1.0, 1.0, 1.0, 0.675, 0.685, 0.915, 0.575, 1.0, 1.0, 1.0, 1.0, 1.0, 1.0, 1.0
407958, 407894, 408048, 408049, 407798, 407872, 407952, 407957, 408049, 407742, 407743, 408085, 407734, 407952, 407877, 408048, 407955, 407958, 408058, 407843
407963, 407904, 408054, 408055, 407805, 407878, 407972, 407963, 408055, 407752, 407753, 408091, 407740, 407971, 407884, 408055, 407965, 407965, 408072, 407857
> Centro(chr4) 1238
ARG81, GCN4, GIS1, MSN4, MSN4, MSN4, RDR1, REB1, SMP1, STP3, HSF_02, HSF_02, HSF_05
1.0, 1.0, 0.45, 1.0, 0.53, 0.46, 1.0, 1.0, 0.29, 0.9, 0.43, 0.48, 1.0
407438, 407431, 407642, 407484, 407636, 407643, 407468, 407510, 407652, 407277, 407227, 407232, 407320
407445, 407451, 407650, 407488, 407640, 407647, 407475, 407518, 407672, 407285, 407241, 407246, 407334
> Centro(chr4) 1239
ADR1, ARG81, GAL4, GAT4, HAP4, MBP1, MIG1, MIG1, RFX1, RSC3, SRD1, STE12, TOS8, YGR067C, YML081W, YPR022C, GAL4_C
1.0, 1.0, 1.0, 1.0, 0.935, 1.0, 1.0, 1.0, 0.85, 1.0, 1.0, 1.0, 1.0, 1.0, 1.0, 1.0, 1.0
406799, 406930, 406804, 406976, 407083, 406945, 406799, 406958, 407095, 406946, 406977, 407066, 406903, 406792, 406797, 406798, 406798
406805, 406937, 406818, 406986, 407097, 406951, 406805, 406964, 407102, 406952, 406984, 407072, 406910, 406805, 406805, 406804, 406819
> Centro(chr4) 1240
ADR1, AFT2, MIG1, MSN4, MSN4, PDR1, REI1, YGR067C, YML081W, YPR022C, HSF_02
0.055, 1.0, 0.055, 1.0, 1.0, 1.0, 1.0, 0.09, 0.065, 0.065, 0.495
406799, 406663, 406799, 406406, 406565, 406554, 406563, 406792, 406797, 406798, 406350
406805, 406670, 406805, 406410, 406569, 406561, 406569, 406805, 406805, 406804, 406364
> Centro(chr4) 1241
ADR1, ARO80, CAT8, CIN5, CRZ1, ECM22, FHL1, GIS1, HAC1, IME1, LYS14, MATA1, MCM1, MET31, MET32, MIG1, MSN4, OPI1, PDR1, RDR1, RPN4, SIP4, SMP1, STP3, STP4, TBS1, TEA1, USV1, YGR067C, YML081W, YPR022C, HSF_02
1.0, 1.0, 1.0, 0.255, 1.0, 1.0, 1.0, 1.0, 1.0, 1.0, 1.0, 1.0, 0.965, 1.0, 1.0, 1.0, 1.0, 1.0, 1.0, 1.0, 1.0, 1.0, 0.72, 1.0, 1.0, 1.0, 1.0, 1.0, 0.975, 1.0, 1.0, 1.0
410237, 410467, 410426, 410160, 410385, 410437, 410527, 410275, 410486, 410466, 410435, 410250, 410230, 410382, 410384, 410237, 410278, 410429, 410467, 410465, 410384, 410437, 410201, 410396, 410396, 410471, 410400, 410269, 410230, 410235, 410236, 410426
410243, 410487, 410431, 410169, 410393, 410443, 410534, 410283, 410493, 410473, 410442, 410256, 410241, 410390, 410390, 410243, 410282, 410435, 410474, 410472, 410390, 410443, 410221, 410404, 410404, 410478, 410407, 410288, 410243, 410243, 410242, 410440
> Centro(chr4) 1242
ADR1, AFT2, AFT2, AZF1, CRZ1, CRZ1, EDS1, GAL4, MBP1, MIG1, MIG2, MIG3, MIG3, MSN4, MSN4, NHP10, PHD1, PUT3, PUT3, RAP1, RAP1, RDR1, REI1, RPN4, RSC3, RSC3, RSC3, RSC3, RSC30, RSC30, RSC30, RTG3, SIP4, SKO1, SOK2, SOK2, TBP, STP2, SUT1, SWI4, UGA3, YGR067C, YJL103C, YML081W, YPR022C, GAL4_01, GAL4_01, HSF_02, RAP1_C
1.0, 1.0, 1.0, 1.0, 1.0, 1.0, 1.0, 1.0, 1.0, 1.0, 1.0, 1.0, 1.0, 1.0, 1.0, 1.0, 1.0, 1.0, 1.0, 1.0, 1.0, 1.0, 1.0, 1.0, 1.0, 1.0, 1.0, 1.0, 1.0, 1.0, 1.0, 1.0, 1.0, 1.0, 1.0, 1.0, 0.695, 1.0, 1.0, 0.74, 1.0, 1.0, 1.0, 1.0, 1.0, 1.0, 1.0, 1.0, 1.0
411460, 411440, 411449, 411548, 411488, 411489, 411578, 411512, 411405, 411443, 411461, 411444, 411461, 411495, 411539, 411443, 411496, 411443, 411445, 411436, 411464, 411581, 411495, 411492, 411406, 411510, 411512, 411513, 411404, 411511, 411513, 411397, 411444, 411476, 411495, 411496, 411663, 411508, 411513, 411313, 411522, 411460, 411442, 411460, 411461, 411495, 411510, 411532, 411434
411466, 411447, 411456, 411556, 411496, 411497, 411586, 411526, 411411, 411449, 411467, 411450, 411467, 411499, 411543, 411450, 411505, 411450, 411452, 411445, 411473, 411588, 411501, 411498, 411412, 411516, 411518, 411519, 411411, 411518, 411520, 411416, 411450, 411483, 411505, 411506, 411683, 411527, 411519, 411320, 411529, 411473, 411452, 411468, 411467, 411517, 411532, 411546, 411447
> Centro(chr4) 1243
ADR1, AZF1, CBF1, EDS1, EDS1, EDS1, FHL1, GAL4, INO2, MIG1, MSN4, NHP10, TOD6, DOT6, RGT1, RGT1, RGT1, RTG3, SKN7, SKN7, STB4, TYE7, TYE7, YAP3, YAP7, YGR067C, YGR067C, YLR278C, YML081W, YML081W, YPR022C, YPR196W, YPR196W, GCN4_01, AP1_C
0.61, 1.0, 1.0, 1.0, 1.0, 0.39, 0.855, 1.0, 1.0, 0.61, 1.0, 1.0, 1.0, 1.0, 0.67, 1.0, 0.39, 1.0, 0.415, 1.0, 0.91, 1.0, 1.0, 1.0, 1.0, 1.0, 0.575, 0.685, 1.0, 0.6, 0.6, 0.67, 0.39, 1.0, 1.0
411215, 410959, 411007, 410944, 410955, 411236, 411190, 410915, 411007, 411215, 411034, 411117, 411019, 411019, 410841, 410943, 411235, 411001, 410818, 410941, 411185, 411007, 411008, 411019, 411056, 411033, 411215, 410844, 411033, 411215, 411216, 410842, 411236, 411049, 411058
411221, 410967, 411014, 410952, 410963, 411244, 411197, 410929, 411015, 411221, 411038, 411124, 411039, 411039, 410851, 410953, 411245, 411020, 410823, 410946, 411191, 411013, 411014, 411026, 411066, 411046, 411228, 410851, 411041, 411223, 411222, 410850, 411244, 411075, 411066
> Centro(chr4) 1244
ADR1, MAC1, MIG1, RDR1, YGR067C, YML081W, YPR022C, MIG1_01
1.0, 0.755, 1.0, 0.345, 1.0, 1.0, 1.0, 1.0
413033, 413208, 413033, 413249, 413033, 413033, 413034, 413032
413039, 413215, 413039, 413256, 413046, 413041, 413040, 413048
> Centro(chr4) 1245
ADR1, AZF1, FKH1, FKH2, GIS1, MATA1, MIG1, MIG2, MIG3, MSN4, TBP, STP1, YGR067C, YPR022C
1.0, 1.0, 0.4175, 0.4225, 0.4375, 0.0075, 1.0, 1.0, 1.0, 0.4475, 1.0, 0.2625, 1.0, 1.0
413736, 413769, 413940, 413946, 413531, 413489, 413736, 413737, 413737, 413534, 413842, 413514, 413736, 413737
413742, 413777, 413959, 413952, 413539, 413495, 413742, 413743, 413743, 413538, 413862, 413521, 413749, 413743
> Centro(chr4) 1246
CRZ1, FKH1, GIS1, HAC1, MATA1, MET32, MSN4, RAP1, RDR1, RSC3, RSC30, STP1, TEA1, RAP1_C
1.0, 1.0, 1.0, 1.0, 1.0, 1.0, 1.0, 1.0, 0.345, 1.0, 1.0, 1.0, 1.0, 1.0
413464, 413346, 413531, 413461, 413489, 413463, 413534, 413331, 413249, 413465, 413466, 413514, 413467, 413329
413472, 413365, 413539, 413468, 413495, 413469, 413538, 413340, 413256, 413471, 413473, 413521, 413474, 413342
> Centro(chr4) 1247
CEP3, GIS1, MATA1, MSN4, STB4, TEC1, HSF_04
1.0, 1.0, 1.0, 1.0, 1.0, 1.0, 1.0
414919, 414885, 414910, 414888, 414920, 414998, 414995
414926, 414893, 414916, 414892, 414926, 415005, 415009
> Centro(chr4) 1248
FKH2, PDR1, RFX1, REPCAR1_01, HSF_02
0.88, 0.155, 1.0, 1.0, 0.4
417540, 417143, 417373, 417373, 417164
417546, 417150, 417380, 417389, 417178
> Centro(chr4) 1249
ABF1, ARO80, ASH1, CBF1, HSF1, MCM1, DOT6, PDR1, PDR1, PUT3, PUT3, RIM101, RTG3, STP2, TYE7, TYE7, YAP7, HSF_02, HSF_04, HSF_04, ABF_C
1.0, 1.0, 1.0, 1.0, 0.26, 1.0, 1.0, 1.0, 1.0, 1.0, 1.0, 0.555, 1.0, 1.0, 1.0, 1.0, 1.0, 1.0, 1.0, 1.0, 1.0
417057, 416956, 416976, 417089, 416825, 416973, 416951, 417100, 417143, 416962, 416964, 416855, 417083, 417117, 417089, 417090, 417075, 417164, 417043, 417048, 417058
417072, 416976, 416985, 417096, 416832, 416984, 416971, 417107, 417150, 416969, 416971, 416861, 417102, 417136, 417095, 417096, 417085, 417178, 417057, 417062, 417072
> Centro(chr4) 1250
MAC1, MSN4, YER130C
1.0, 1.0, 1.0
422725, 422766, 422765
422732, 422770, 422773
> Centro(chr4) 1251
ABF2, ARG81, AZF1, FKH2, MAC1, RIM101
1.0, 1.0, 1.0, 1.0, 1.0, 1.0
422197, 422358, 422411, 422368, 422146, 422207
422203, 422365, 422419, 422374, 422153, 422213
> Centro(chr4) 1252
MSN4, NRG1, RDR1, RIM101, RIM101, RME1, RSC3, TBS1, TOS8, HSF_02, HSF_02, HAP234_01
1.0, 1.0, 1.0, 1.0, 0.685, 1.0, 1.0, 1.0, 1.0, 1.0, 1.0, 0.05
421833, 421885, 421873, 421905, 422025, 421760, 421825, 421871, 421977, 421837, 421842, 421594
421837, 421904, 421880, 421911, 422031, 421769, 421831, 421878, 421984, 421851, 421856, 421609
> Centro(chr4) 1253
ABF1, CHA4, MATA1, NHP10, NHP6A, OAF1, RDR1, SFL1, YRM1
1.0, 1.0, 1.0, 1.0, 0.18, 1.0, 1.0, 1.0, 1.0
424009, 424057, 424151, 423969, 423796, 423967, 424057, 423986, 424056
424024, 424064, 424157, 423976, 423816, 423975, 424064, 424006, 424063
> Centro(chr4) 1254
ADR1, FKH1, MBP1, MBP1::SWI6, MBP1::SWI6, MBP1::SWI6, MBP1::SWI6, NHP6A, STB3, TOS8, YKL222C, YLR278C
1.0, 1.0, 1.0, 1.0, 1.0, 1.0, 1.0, 0.785, 1.0, 1.0, 1.0, 1.0
423595, 423681, 423669, 423631, 423632, 423669, 423670, 423796, 423596, 423579, 423511, 423512
423601, 423700, 423675, 423637, 423638, 423675, 423676, 423816, 423616, 423586, 423519, 423519
> Centro(chr4) 1255
CRZ1, RPN4
1.0, 1.0
425937, 425940
425945, 425946
> Centro(chr4) 1256
ABF1, AZF1, AZF1, EDS1, HAP1, OAF1, TOD6, DOT6, RGT1, ROX1, SFP1, STB5, SUT2, YDR520C, YLR278C, ABF1_01
0.335, 0.58, 0.81, 1.0, 1.0, 1.0, 1.0, 1.0, 1.0, 1.0, 0.95, 1.0, 1.0, 1.0, 1.0, 0.325
427074, 427102, 427125, 427294, 427325, 427325, 427152, 427152, 427293, 427311, 427133, 427325, 427320, 427324, 427326, 427070
427089, 427110, 427133, 427302, 427332, 427333, 427172, 427172, 427303, 427322, 427153, 427332, 427339, 427333, 427333, 427091
> Centro(chr4) 1257
ABF1, DAL80, GAT1, HAP4, MGA1, SUT1, YAP3, ABF1_01, ABF_C
1.0, 0.745, 0.74, 1.0, 0.825, 0.345, 1.0, 1.0, 1.0
428836, 428644, 428643, 428934, 428645, 429035, 428798, 428834, 428837
428851, 428650, 428650, 428948, 428665, 429041, 428805, 428855, 428851
> Centro(chr4) 1258
MATA1, TBP
1.0, 1.0
431042, 431047
431048, 431067
> Centro(chr4) 1259
CHA4, CRZ1, CRZ1, HSF1, MBP1, MBP1, MBP1::SWI6, MBP1::SWI6, MIG1, MIG3, NHP10, PUT3, PUT3, RDR1, RFX1, RPN4, SIP4, STP2, STP2, SWI4, YJL103C, YJL103C, YPR196W, GAL4_01, HSF_04, HSF_04
1.0, 1.0, 1.0, 1.0, 1.0, 1.0, 1.0, 1.0, 1.0, 1.0, 1.0, 1.0, 1.0, 0.555, 1.0, 1.0, 1.0, 1.0, 1.0, 1.0, 1.0, 1.0, 1.0, 1.0, 1.0, 1.0
432186, 432045, 432184, 432152, 432165, 432166, 432165, 432166, 432173, 432172, 432172, 432170, 432172, 431977, 432293, 432044, 432172, 432039, 432168, 432196, 432169, 432170, 432205, 432171, 432144, 432189
432193, 432053, 432192, 432159, 432171, 432172, 432171, 432172, 432179, 432178, 432179, 432177, 432179, 431984, 432300, 432050, 432178, 432058, 432187, 432203, 432179, 432180, 432213, 432193, 432158, 432203
> Centro(chr4) 1260
ABF1, ADR1, GCR1, GCR2, MET31, MET32, MIG1, MIG2, MIG3, PDR1, RAP1, RDR1, RGT1, RPN4, SRD1, STE12, YGR067C, YPR022C, ABF1_01, HSF_04, ABF_C, RAP1_C
1.0, 1.0, 1.0, 1.0, 1.0, 1.0, 1.0, 1.0, 1.0, 1.0, 0.335, 0.395, 1.0, 1.0, 1.0, 1.0, 1.0, 1.0, 1.0, 1.0, 1.0, 0.335
431626, 431770, 431685, 431685, 431786, 431788, 431770, 431769, 431769, 431767, 431549, 431977, 431865, 431788, 431750, 431793, 431763, 431769, 431624, 431686, 431627, 431547
431641, 431776, 431692, 431691, 431794, 431794, 431776, 431775, 431775, 431774, 431558, 431984, 431875, 431794, 431757, 431799, 431776, 431775, 431645, 431700, 431641, 431560
> Centro(chr4) 1261
ACE2, FKH2, SOK2, SWI5
1.0, 1.0, 1.0, 1.0
433300, 433277, 433351, 433300
433306, 433283, 433361, 433307
> Centro(chr4) 1262
CAT8, CAT8, OAF1, REB1, RGT1, RPN4, RSC3, SIP4, SOK2, SUT1, TEA1, YAP7, YDR026C, YDR520C, YJL103C, YLR278C, YLR278C, REPCAR1_01
1.0, 1.0, 1.0, 1.0, 1.0, 1.0, 1.0, 1.0, 1.0, 1.0, 1.0, 1.0, 1.0, 1.0, 1.0, 1.0, 1.0, 1.0
437883, 437912, 437909, 437885, 437907, 437916, 437826, 437883, 437839, 437823, 437821, 437764, 437884, 437908, 437911, 437881, 437910, 437910
437888, 437917, 437917, 437893, 437917, 437922, 437832, 437889, 437849, 437829, 437828, 437774, 437893, 437917, 437921, 437888, 437917, 437926
> Centro(chr4) 1263
AZF1, DAL82, RIM101, SFP1, STB5, STB5, STP3, STP4, UME6, YDR520C, REPCAR1_01, HSF_04
1.0, 1.0, 1.0, 0.76, 1.0, 1.0, 1.0, 1.0, 1.0, 1.0, 1.0, 0.99
437063, 437080, 437015, 436833, 436953, 437123, 437084, 437084, 437008, 436952, 437008, 436859
437071, 437088, 437021, 436853, 436960, 437130, 437092, 437092, 437020, 436961, 437024, 436873
> Centro(chr4) 1264
GCR1, GCR2, HAP4, LYS14, RLM1, TEC1, YBR239C, GCR1_01
0.7625, 0.7575, 1.0, 1.0, 1.0, 1.0, 1.0, 0.7575
437579, 437580, 437421, 437386, 437310, 437265, 437385, 437579
437586, 437586, 437435, 437393, 437327, 437272, 437392, 437587
> Centro(chr4) 1265
AZF1, GCR2, MATA1, MET31, MET32, RPN4, SFP1, YBR239C, HSF_02, HSF_02
0.845, 1.0, 0.005, 1.0, 1.0, 1.0, 1.0, 1.0, 1.0, 1.0
433994, 434265, 434410, 434304, 434306, 434306, 434115, 434160, 434026, 434031
434002, 434271, 434416, 434312, 434312, 434312, 434135, 434167, 434040, 434045
> Centro(chr4) 1266
ADR1, GCR1, GCR1, GCR1, GCR2, GCR2, GCR2, GCR2, INO2, MIG2, MIG3, STP4, YML081W, YPR022C, ZMS1, MIG1_01
1.0, 0.245, 1.0, 0.895, 0.25, 1.0, 1.0, 0.9, 0.8, 1.0, 1.0, 1.0, 1.0, 1.0, 1.0, 1.0
434859, 434634, 434916, 435020, 434635, 434821, 434917, 435020, 434689, 434860, 434860, 434752, 434859, 434860, 434858, 434858
434865, 434641, 434923, 435027, 434641, 434827, 434923, 435026, 434697, 434866, 434866, 434760, 434867, 434866, 434866, 434874
> Centro(chr4) 1267
GCR1, GCR2, INO2, MATA1, MET31, MET32, RPN4, STP4, XBP1, XBP1, HSF_03, HSF_04
1.0, 1.0, 1.0, 1.0, 0.12, 0.13, 0.13, 0.4, 1.0, 1.0, 1.0, 1.0
434634, 434635, 434689, 434410, 434304, 434306, 434306, 434752, 434512, 434513, 434539, 434493
434641, 434641, 434697, 434416, 434312, 434312, 434312, 434760, 434518, 434519, 434553, 434507
> Centro(chr4) 1268
AZF1, MATA1, MBP1, MBP1::SWI6, MET4, TOS8, YER184C, GCR1_01
0.375, 1.0, 0.125, 0.135, 1.0, 0.29, 1.0, 1.0
435909, 436178, 435885, 435886, 436105, 435901, 436122, 436112
435917, 436184, 435891, 435892, 436112, 435908, 436129, 436120
> Centro(chr4) 1269
CEP3, MCM1, MSN4, SFL1, STB3, STB4, STP3, STP4, YER130C, MATA1_01
1.0, 1.0, 1.0, 1.0, 0.6875, 1.0, 1.0, 1.0, 1.0, 1.0
435135, 435360, 435412, 435152, 435449, 435136, 435232, 435232, 435411, 435315
435142, 435371, 435416, 435172, 435469, 435142, 435240, 435240, 435419, 435324
> Centro(chr4) 1270
CAT8, ECM22, ECM22, GSM1, GSM1, MBP1, MBP1::SWI6, MSN4, RME1, SIP4, SIP4, STB3, STE12, STP4, YER130C, YER184C, YJL103C, YJL103C, YLR278C, YRM1, HSF_03
1.0, 1.0, 1.0, 1.0, 1.0, 0.04, 0.03, 0.22, 1.0, 1.0, 1.0, 0.67, 1.0, 1.0, 0.23, 1.0, 1.0, 1.0, 1.0, 1.0, 0.65
435638, 435638, 435639, 435629, 435634, 435885, 435886, 435412, 435685, 435638, 435639, 435449, 435542, 435732, 435411, 435638, 435636, 435637, 435636, 435640, 435820
435643, 435644, 435645, 435649, 435654, 435891, 435892, 435416, 435694, 435644, 435645, 435469, 435548, 435740, 435419, 435645, 435646, 435647, 435643, 435647, 435834
> Centro(chr4) 1271
ADR1, CBF1, ECM22, ECM22, INO2, RDS2, RME1, SFP1, STE12, SWI4, TYE7, TYE7
0.315, 1.0, 0.555, 0.545, 1.0, 1.0, 1.0, 0.635, 1.0, 1.0, 1.0, 1.0
439713, 439442, 439689, 439690, 439441, 439484, 439508, 439674, 439456, 439494, 439442, 439443
439719, 439449, 439695, 439696, 439449, 439490, 439517, 439694, 439462, 439501, 439448, 439449
> Centro(chr4) 1272
SOK2, TBS1, RAP1_C
1.0, 1.0, 1.0
440857, 440757, 440809
440867, 440764, 440822
> Centro(chr4) 1273
ABF1, ACE2, HAP3, HAP4, HAP5, HMRA2, MSN4, SWI4, SWI5, ABF1_01, ABF_C, HAP234_01
1.0, 1.0, 1.0, 1.0, 1.0, 0.16, 1.0, 0.19, 1.0, 1.0, 1.0, 1.0
442835, 442860, 442859, 442864, 442864, 442627, 442897, 442630, 442859, 442833, 442836, 442860
442850, 442866, 442873, 442878, 442878, 442634, 442901, 442637, 442866, 442854, 442850, 442875
> Centro(chr4) 1274
GCR2, HMRA2, REB1, SWI4, TBS1
1.0, 1.0, 1.0, 1.0, 0.805
442507, 442627, 442472, 442630, 442337
442513, 442634, 442480, 442637, 442344
> Centro(chr4) 1275
ACE2, MATALPHA2, MSN4, TBF1, YPR013C, ZMS1
0.6875, 1.0, 0.1225, 1.0, 1.0, 0.1225
443959, 443741, 443541, 443813, 443822, 443539
443965, 443749, 443545, 443820, 443830, 443547
> Centro(chr4) 1276
AZF1, CIN5, HSF1, MBP1, MBP1, MBP1::SWI6, MBP1::SWI6, MBP1::SWI6, MBP1::SWI6, MBP1::SWI6, MBP1::SWI6, PUT3, ROX1, SKN7, SUT1, SWI4, XBP1
1.0, 0.935, 0.805, 1.0, 1.0, 1.0, 1.0, 1.0, 1.0, 1.0, 1.0, 1.0, 0.005, 1.0, 1.0, 1.0, 1.0
444330, 444173, 444161, 444390, 444391, 444310, 444311, 444349, 444390, 444391, 444405, 444261, 444079, 444264, 444263, 444347, 444380
444338, 444182, 444168, 444396, 444397, 444316, 444317, 444355, 444396, 444397, 444411, 444268, 444090, 444269, 444269, 444354, 444386
> Centro(chr4) 1277
ACE2, CIN5, HAC1, PHD1, RIM101, SFL1, YAP1, YAP6, REPCAR1_01
1.0, 1.0, 1.0, 1.0, 0.9475, 1.0, 1.0, 1.0, 1.0
446567, 446727, 446758, 446570, 446552, 446680, 446721, 446722, 446814
446573, 446736, 446765, 446579, 446558, 446700, 446740, 446741, 446830
> Centro(chr4) 1278
MSN4, SFP1
1.0, 1.0
447631, 447703
447635, 447723
> Centro(chr4) 1279
AZF1, HMRA2, INO4, REB1, SUT1, YDR026C
1.0, 0.9275, 0.2425, 1.0, 1.0, 1.0
449373, 449643, 449711, 449487, 449485, 449486
449381, 449650, 449719, 449495, 449491, 449495
> Centro(chr4) 1280
ARO80, AZF1, HMRA2, INO4
1.0, 1.0, 1.0, 1.0
449879, 449832, 449643, 449711
449899, 449840, 449650, 449719
> Centro(chr4) 1281
ARO80, FKH2
0.49, 1.0
449879, 450087
449899, 450093
> Centro(chr4) 1282
ABF1, ACE2, ARO80, AZF1, AZF1, CRZ1, GIS1, MSN4, MSN4, MSN4, RDR1, RLM1, UGA3, YER130C, ABF1_01
1.0, 1.0, 1.0, 1.0, 1.0, 1.0, 0.495, 0.505, 1.0, 1.0, 1.0, 1.0, 1.0, 0.495, 1.0
452828, 452877, 452796, 452852, 452865, 452822, 452620, 452623, 452813, 452821, 452891, 452744, 452879, 452620, 452824
452843, 452883, 452816, 452860, 452873, 452830, 452628, 452627, 452817, 452825, 452898, 452761, 452886, 452628, 452845
> Centro(chr4) 1283
CHA4, PHD1, RDR1, REB1, TEC1, YAP3
1.0, 1.0, 1.0, 1.0, 1.0, 1.0
453953, 453876, 453953, 453916, 454060, 454030
453960, 453885, 453960, 453924, 454067, 454037
> Centro(chr4) 1284
MBP1::SWI6, PDR1, SWI4, YBR239C
1.0, 1.0, 1.0, 1.0
455128, 454972, 455126, 454951
455134, 454979, 455133, 454958
> Centro(chr4) 1285
DAL82, STP3, STP4, TEA1
1.0, 1.0, 1.0, 1.0
456657, 456653, 456653, 456657
456665, 456661, 456661, 456664
> Centro(chr4) 1286
HAP4, HAP5, MSN4, REI1, SFP1, PHO4_01
1.0, 1.0, 1.0, 1.0, 0.985, 1.0
458355, 458355, 458358, 458358, 458503, 458273
458369, 458369, 458362, 458364, 458523, 458284
> Centro(chr4) 1287
AFT2, AZF1, AZF1, AZF1, CAT8, CBF1, CRZ1, CRZ1, ECM22, ECM22, GCR2, GSM1, MBP1, PHD1, RDS2, RSC3, RSC30, RTG3, SIP4, STP2, STP2, TYE7, TYE7, UGA3, YAP3, YER184C, YJL103C, YJL103C, GAL4_C
1.0, 0.9575, 1.0, 1.0, 1.0, 0.9275, 0.0075, 0.5575, 1.0, 1.0, 1.0, 1.0, 1.0, 1.0, 0.5975, 1.0, 1.0, 0.9275, 1.0, 1.0, 1.0, 0.9325, 0.9225, 1.0, 1.0, 1.0, 1.0, 1.0, 1.0
461497, 461486, 461719, 461751, 461711, 461798, 461391, 461446, 461709, 461710, 461589, 461705, 461514, 461494, 461451, 461515, 461513, 461792, 461710, 461509, 461510, 461798, 461799, 461500, 461693, 461709, 461707, 461708, 461528
461504, 461494, 461727, 461759, 461716, 461805, 461399, 461454, 461715, 461716, 461595, 461725, 461520, 461503, 461457, 461521, 461520, 461811, 461716, 461528, 461529, 461804, 461805, 461507, 461700, 461716, 461717, 461718, 461549
> Centro(chr4) 1288
CUP9, INO2, INO4, MSN4, PDR8, REI1, TEC1, HSF_03
0.075, 1.0, 1.0, 1.0, 1.0, 1.0, 1.0, 1.0
462976, 462741, 462741, 462685, 462844, 462683, 462734, 462730
462984, 462749, 462749, 462689, 462851, 462689, 462741, 462744
> Centro(chr4) 1289
ADR1, CUP9, GAL4, GAL4, LYS14, MIG1, MIG2, MIG3, RIM101, STE12, SWI4, YGR067C, YPR022C, GAL4_01, MIG1_01, PHO4_01, GAL4_C, GAL4_C
1.0, 0.825, 1.0, 1.0, 0.18, 1.0, 1.0, 1.0, 1.0, 1.0, 1.0, 1.0, 1.0, 1.0, 0.405, 1.0, 1.0, 1.0
463136, 462976, 463146, 463148, 463376, 463136, 463137, 463137, 463218, 463289, 463042, 463136, 463137, 463143, 463349, 463137, 463142, 463145
463142, 462984, 463160, 463162, 463383, 463142, 463143, 463143, 463224, 463295, 463049, 463149, 463143, 463165, 463365, 463148, 463163, 463166
> Centro(chr4) 1290
AZF1, HSF1, TEA1, TEC1
1.0, 1.0, 1.0, 1.0
465835, 465765, 465811, 465722
465843, 465772, 465818, 465729
> Centro(chr4) 1291
ACE2, ADR1, CHA4, MIG1, MIG2, MIG3, MSN4, PDR8, PHD1, SUT1, TEA1, YGR067C, YGR067C, YKL222C, YML081W, YML081W, YRM1, ZMS1, GCN4_01
1.0, 1.0, 1.0, 1.0, 1.0, 1.0, 1.0, 1.0, 1.0, 1.0, 1.0, 1.0, 1.0, 1.0, 1.0, 1.0, 1.0, 1.0, 1.0
465463, 465459, 465459, 465459, 465460, 465460, 465530, 465392, 465452, 465460, 465392, 465459, 465529, 465402, 465459, 465529, 465402, 465458, 465375
465469, 465465, 465466, 465465, 465466, 465466, 465534, 465399, 465461, 465466, 465399, 465472, 465542, 465410, 465467, 465537, 465409, 465466, 465401
> Centro(chr4) 1292
ASH1, DAL82, ECM22, FHL1, RSC3, ABF1_01
0.1575, 1.0, 0.1825, 1.0, 1.0, 1.0
471440, 471609, 471444, 471690, 471684, 471660
471449, 471617, 471450, 471697, 471690, 471681
> Centro(chr4) 1293
ASH1, CUP2, ECM22, PHD1, ROX1, SFP1, SOK2, SOK2
1.0, 1.0, 0.995, 1.0, 1.0, 1.0, 1.0, 1.0
471440, 471315, 471444, 471268, 471191, 471356, 471267, 471268
471449, 471325, 471450, 471277, 471202, 471376, 471277, 471278
> Centro(chr4) 1294
MATA1, STE12
1.0, 1.0
470614, 470518
470620, 470524
> Centro(chr4) 1295
MET28, MET4, RME1, ROX1, STE12, TOS8
1.0, 1.0, 1.0, 0.24, 1.0, 1.0
470968, 470968, 471015, 471191, 470830, 470886
470973, 470975, 471024, 471202, 470836, 470893
> Centro(chr4) 1296
MAC1, MBP1::SWI6, SWI4
1.0, 1.0, 1.0
473036, 473062, 473063
473043, 473068, 473070
> Centro(chr4) 1297
DAL82, FKH1, FKH2, MBP1
1.0, 1.0, 1.0, 1.0
473977, 473861, 473868, 473931
473985, 473880, 473874, 473937
> Centro(chr4) 1298
FHL1, SPT23, UME6, YAP6, REPCAR1_01
1.0, 1.0, 1.0, 0.365, 1.0
477601, 477785, 477724, 477507, 477724
477608, 477792, 477736, 477526, 477740
> Centro(chr4) 1299
ACE2, ACE2, FKH1, FKH2, HSF1, INO2, INO4, DOT6, SFL1, SOK2, SOK2, SWI5, YAP3
0.4775, 1.0, 1.0, 1.0, 1.0, 0.6125, 0.6125, 1.0, 1.0, 1.0, 1.0, 1.0, 1.0
476835, 476979, 477031, 477037, 476969, 477225, 477225, 477044, 476999, 477041, 477093, 476978, 476952
476841, 476985, 477050, 477043, 476976, 477233, 477233, 477064, 477019, 477051, 477103, 476985, 476959
> Centro(chr4) 1300
GCR1, GCR2, IME1, MATA1, OAF1, PDR8, REB1, STE12, UGA3, UME6, YNR063W, YRM1, GCR1_01
1.0, 1.0, 1.0, 0.29, 1.0, 1.0, 1.0, 0.72, 1.0, 1.0, 1.0, 1.0, 1.0
476559, 476559, 476693, 476338, 476486, 476487, 476697, 476381, 476695, 476694, 476487, 476487, 476558
476566, 476565, 476700, 476344, 476494, 476494, 476705, 476387, 476702, 476706, 476494, 476494, 476566
> Centro(chr4) 1301
ACE2, STB3
1.0, 0.14
476031, 476260
476037, 476280
> Centro(chr4) 1302
CAT8, RDR1, REB1, SIP4, SWI4, YDR026C, YLR278C
1.0, 1.0, 1.0, 1.0, 1.0, 1.0, 1.0
478881, 478894, 478876, 478880, 478860, 478876, 478881
478886, 478901, 478884, 478886, 478867, 478885, 478888
> Centro(chr4) 1303
FKH2, MET4, YAP3
1.0, 1.0, 1.0
478424, 478354, 478395
478430, 478361, 478402
> Centro(chr4) 1304
MSN4, RSC3, SKN7, TBP, STP2, SWI4, YGR067C, YML081W
1.0, 1.0, 1.0, 0.345, 1.0, 1.0, 1.0, 1.0
482508, 482495, 482511, 482278, 482487, 482497, 482500, 482505
482512, 482501, 482516, 482298, 482506, 482504, 482513, 482513
> Centro(chr4) 1305
GAT4, MSN4, RSC3, SWI4
1.0, 1.0, 1.0, 1.0
483926, 483980, 483958, 483974
483936, 483984, 483964, 483981
> Centro(chr4) 1306
CRZ1, GCR2, RAP1, RPN4, XBP1
1.0, 1.0, 0.815, 1.0, 1.0
485719, 485598, 485428, 485718, 485490
485727, 485604, 485437, 485724, 485496
> Centro(chr4) 1307
TOD6, DOT6
1.0, 1.0
486643, 486643
486663, 486663
> Centro(chr4) 1308
ARO80, FKH2, HMRA2, NRG1, TEC1
1.0, 1.0, 1.0, 1.0, 1.0
488810, 488685, 488831, 488852, 488709
488830, 488691, 488838, 488871, 488716
> Centro(chr4) 1309
CBF1, GAT1, HAC1, HMRA2, MATALPHA2, PHD1, SFP1, SFP1, SKO1, TYE7, TYE7
1.0, 0.9075, 1.0, 1.0, 0.9975, 0.6075, 1.0, 1.0, 0.1775, 1.0, 1.0
489345, 489186, 489346, 489495, 489495, 489155, 489354, 489355, 489113, 489345, 489346
489352, 489193, 489353, 489502, 489503, 489164, 489374, 489375, 489120, 489351, 489352
> Centro(chr4) 1310
YAP3, YAP7
1.0, 1.0
492348, 492332
492355, 492342
> Centro(chr4) 1311
AZF1, HAP4, SKO1, STP2, TBS1
1.0, 1.0, 1.0, 1.0, 1.0
491840, 491820, 491809, 491761, 491765
491848, 491834, 491816, 491780, 491772
> Centro(chr4) 1312
FHL1, LYS14, ABF1_01
1.0, 0.47, 1.0
494290, 494555, 494345
494297, 494562, 494366
> Centro(chr4) 1313
ABF1, FKH1, FKH2, GCR1, GCR2, MATA1, MGA1, SFL1, ABF1_01, MCM1_01, ABF_C
1.0, 1.0, 1.0, 1.0, 1.0, 1.0, 1.0, 1.0, 1.0, 0.6925, 1.0
497535, 497438, 497445, 497607, 497607, 497687, 497581, 497497, 497533, 497355, 497536
497550, 497457, 497451, 497614, 497613, 497693, 497601, 497517, 497554, 497370, 497550
> Centro(chr4) 1314
GIS1, MSN4, USV1
1.0, 1.0, 1.0
500955, 500956, 500950
500963, 500960, 500969
> Centro(chr4) 1315
ABF1, LYS14, REB1, RIM101, STP1, REPCAR1_01, ABF1_01, ABF_C
1.0, 0.5325, 1.0, 1.0, 1.0, 1.0, 1.0, 1.0
501653, 501460, 501675, 501605, 501710, 501707, 501649, 501653
501668, 501467, 501683, 501611, 501717, 501723, 501670, 501667
> Centro(chr4) 1316
CHA4, FKH1, GCR1, GCR2, RDR1, YRM1, YRR1
1.0, 1.0, 1.0, 1.0, 1.0, 1.0, 1.0
503886, 503873, 503871, 503872, 503886, 503885, 503882
503893, 503892, 503878, 503878, 503893, 503892, 503892
> Centro(chr4) 1317
GSM1, MET28, STB4, SUT2, YLR278C
1.0, 1.0, 1.0, 1.0, 1.0
503370, 503324, 503368, 503370, 503376
503390, 503329, 503374, 503389, 503383
> Centro(chr4) 1318
MET28, SFL1
1.0, 1.0
508121, 508124
508126, 508144
> Centro(chr4) 1319
CAT8, HSF1, HSF1, MAC1, MCM1, RAP1, RFX1, SIP4, YLR278C, REPCAR1_01, HSF_02
1.0, 0.3175, 1.0, 1.0, 0.4625, 0.7275, 0.6075, 1.0, 1.0, 1.0, 1.0
507467, 507248, 507439, 507489, 507668, 507288, 507277, 507467, 507465, 507462, 507440
507472, 507255, 507446, 507496, 507679, 507297, 507284, 507473, 507472, 507478, 507454
> Centro(chr4) 1320
DAL82, GCR1, GCR2, HSF1, MSN4, RAP1, RFX1, SFP1, STB3, STB5, XBP1, YAP3, YER130C, YKL222C, YLR278C
0.585, 0.68, 0.675, 1.0, 0.785, 1.0, 1.0, 1.0, 1.0, 1.0, 0.035, 1.0, 0.775, 1.0, 1.0
506973, 506983, 506983, 507248, 506995, 507288, 507277, 507182, 507180, 507208, 506919, 507165, 506992, 507178, 507179
506981, 506990, 506989, 507255, 506999, 507297, 507284, 507202, 507200, 507215, 506925, 507172, 507000, 507186, 507186
> Centro(chr4) 1321
AZF1, CAT8, ECM22, ECM22, RPN4, SFL1, SIP4, YER184C, YLR278C
0.72, 1.0, 1.0, 1.0, 1.0, 1.0, 1.0, 1.0, 1.0
505485, 505309, 505307, 505308, 505159, 505365, 505308, 505307, 505309
505493, 505314, 505313, 505314, 505165, 505385, 505314, 505314, 505316
> Centro(chr4) 1322
ADR1, MET32, MET4, MET4, MIG1, MIG2, MIG3, MSN4, PHD1, REB1, RFX1, RPN4, RTG3, SMP1, SUT1, YER130C, YGR067C, YML081W, YRR1, ZMS1
1.0, 1.0, 1.0, 1.0, 1.0, 1.0, 1.0, 1.0, 1.0, 1.0, 1.0, 0.23, 1.0, 0.82, 1.0, 1.0, 1.0, 1.0, 1.0, 1.0
504932, 505038, 504873, 505040, 504932, 504933, 504933, 504884, 504925, 504973, 504887, 505159, 504917, 504757, 504933, 504881, 504932, 504932, 504994, 504931
504938, 505044, 504880, 505047, 504938, 504939, 504939, 504888, 504934, 504981, 504894, 505165, 504936, 504777, 504939, 504889, 504945, 504940, 505004, 504939
> Centro(chr4) 1323
ADR1, AZF1, GCR2, MAC1, MAC1, MIG1, MIG2, MIG3, STE12, SUT1, YGR067C, YML081W, ZMS1
1.0, 0.4, 1.0, 1.0, 0.025, 1.0, 1.0, 1.0, 1.0, 1.0, 1.0, 1.0, 1.0
505695, 505485, 505584, 505803, 505943, 505695, 505696, 505696, 505670, 505696, 505695, 505695, 505694
505701, 505493, 505590, 505810, 505950, 505701, 505702, 505702, 505676, 505702, 505708, 505703, 505702
> Centro(chr4) 1324
GCR2, HMRA2, REB1, SKN7, STB3, STE12, YPR015C, MCM1_01
1.0, 0.9775, 0.0375, 1.0, 1.0, 1.0, 1.0, 0.4475
506671, 506421, 506819, 506547, 506594, 506540, 506432, 506364
506677, 506428, 506827, 506552, 506614, 506546, 506451, 506379
> Centro(chr4) 1325
EDS1, HAP4, HMRA2, MAC1, RGT1, RIM101, RSC3, RSC3, RSC30, STB4, STP2, YPR015C, YPR196W, MCM1_01
1.0, 1.0, 0.9475, 1.0, 1.0, 1.0, 1.0, 1.0, 1.0, 1.0, 1.0, 0.7775, 1.0, 1.0
506311, 506127, 506421, 506279, 506310, 506208, 506210, 506213, 506211, 506253, 506207, 506432, 506311, 506364
506319, 506141, 506428, 506286, 506320, 506214, 506216, 506219, 506218, 506259, 506226, 506451, 506319, 506379
> Centro(chr4) 1326
MAC1, SFP1, STE12
0.455, 1.0, 1.0
509427, 509158, 509281
509434, 509178, 509287
> Centro(chr4) 1327
AZF1, CIN5, FKH2, HSF1, INO2, MAC1, MATA1, NHP6A, TBP, STP2, SUT2, TEC1, UGA3, YAP3
1.0, 1.0, 1.0, 1.0, 1.0, 0.47, 1.0, 1.0, 1.0, 1.0, 1.0, 1.0, 1.0, 1.0
509595, 509718, 509724, 509570, 509662, 509427, 509687, 509495, 509497, 509622, 509648, 509632, 509627, 509719
509603, 509727, 509730, 509577, 509670, 509434, 509693, 509515, 509517, 509641, 509667, 509639, 509634, 509726
> Centro(chr4) 1328
GCR1, GCR2, STB5, STE12, TEC1, XBP1, XBP1, GCR1_01
1.0, 1.0, 1.0, 1.0, 0.26, 1.0, 1.0, 1.0
513469, 513470, 513518, 513430, 513693, 513349, 513350, 513469
513476, 513476, 513525, 513436, 513700, 513355, 513356, 513477
> Centro(chr4) 1329
FHL1, GCR1, GCR2, MATA1, STB5, STE12, TEC1, XBP1, XBP1, GCR1_01
1.0, 1.0, 1.0, 1.0, 1.0, 1.0, 0.4625, 1.0, 1.0, 1.0
513934, 513900, 513901, 513819, 513948, 513894, 513693, 513777, 513778, 513900
513941, 513907, 513907, 513825, 513955, 513900, 513700, 513783, 513784, 513908
> Centro(chr4) 1330
MATA1, REB1, SFL1, STE12, MCM1_01
1.0, 1.0, 1.0, 1.0, 1.0
512792, 512867, 512965, 512752, 512978
512798, 512875, 512985, 512758, 512993
> Centro(chr4) 1331
ABF1, ACE2, ACE2, ARG81, LYS14, MBP1, MBP1::SWI6, TOD6, DOT6, RFX1, ROX1, SFP1, SFP1, STB3, SWI5, SWI5, TEC1, ABF1_01, ABF_C
1.0, 1.0, 1.0, 1.0, 1.0, 1.0, 1.0, 1.0, 1.0, 0.815, 1.0, 1.0, 1.0, 1.0, 1.0, 1.0, 0.435, 1.0, 1.0
512370, 512234, 512509, 512353, 512398, 512361, 512362, 512218, 512448, 512192, 512271, 512318, 512319, 512321, 512234, 512508, 512567, 512366, 512370
512385, 512240, 512515, 512360, 512405, 512367, 512368, 512238, 512468, 512199, 512282, 512338, 512339, 512341, 512241, 512515, 512574, 512387, 512384
> Centro(chr4) 1332
ABF1, GCN4, GCR1, GCR2, GIS1, MSN4, SOK2, SOK2, STB3, UME6, YER130C, GCR1_01
1.0, 1.0, 1.0, 1.0, 0.875, 0.885, 1.0, 1.0, 1.0, 1.0, 0.875, 1.0
521560, 521622, 521585, 521586, 521781, 521782, 521664, 521665, 521603, 521511, 521781, 521585
521575, 521642, 521592, 521592, 521789, 521786, 521674, 521675, 521623, 521523, 521789, 521593
> Centro(chr4) 1333
ECM22, MATA1, MIG1, NHP10, NRG1, OAF1, OPI1, MATA1_01, HSF_03, HSF_04
0.2875, 1.0, 0.1975, 0.1925, 0.6725, 0.2075, 0.1575, 1.0, 0.8575, 1.0
521008, 520794, 521017, 521017, 520963, 521015, 521021, 520778, 520947, 520930
521014, 520800, 521023, 521024, 520982, 521023, 521027, 520787, 520961, 520944
> Centro(chr4) 1334
CRZ1, ECM22, MIG1, MSN4, MSN4, MSN4, NHP10, NRG1, OAF1, OPI1, YGR067C, YGR067C, YML081W, YML081W, ZMS1, HSF_03, HSF_04
1.0, 1.0, 1.0, 1.0, 1.0, 1.0, 1.0, 1.0, 1.0, 1.0, 1.0, 1.0, 1.0, 1.0, 1.0, 1.0, 0.88
521095, 521008, 521017, 521100, 521204, 521213, 521017, 520963, 521015, 521021, 521203, 521212, 521203, 521212, 521202, 520947, 520930
521103, 521014, 521023, 521104, 521208, 521217, 521024, 520982, 521023, 521027, 521216, 521225, 521211, 521220, 521210, 520961, 520944
> Centro(chr4) 1335
GCR1, GCR2, STE12, GCR1_01
1.0, 1.0, 1.0, 1.0
520383, 520384, 520344, 520383
520390, 520390, 520350, 520391
> Centro(chr4) 1336
FHL1, GCR1, GCR2, MATA1, STB5, STE12, UGA3, GCR1_01
1.0, 1.0, 1.0, 1.0, 1.0, 1.0, 0.125, 1.0
519561, 519527, 519528, 519446, 519575, 519521, 519765, 519527
519568, 519534, 519534, 519452, 519582, 519527, 519772, 519535
> Centro(chr4) 1337
FHL1, MATA1, RSC3, RSC3, RSC30, STB5, SUT1, UGA3, HSF_02
0.13, 0.795, 1.0, 1.0, 1.0, 0.27, 1.0, 1.0, 0.465
519561, 519969, 519798, 519799, 519797, 519575, 519798, 519765, 519998
519568, 519975, 519804, 519805, 519804, 519582, 519804, 519772, 520012
> Centro(chr4) 1338
EDS1, MATALPHA2, SUT1
0.41, 1.0, 1.0
522940, 523149, 523189
522948, 523157, 523195
> Centro(chr4) 1339
ACE2, CEP3, MAC1, MATA1, MATA1, DOT6, STB4, STB4, YBR239C, YNR063W
1.0, 1.0, 0.0725, 1.0, 0.0475, 0.3775, 1.0, 1.0, 1.0, 0.1925
524940, 524870, 525113, 524889, 525116, 525076, 524863, 524871, 524870, 525101
524946, 524877, 525120, 524895, 525122, 525096, 524869, 524877, 524877, 525108
> Centro(chr4) 1340
ARG81, AZF1, AZF1, MAC1, MATA1, DOT6, RAP1, YNR063W, HSF_05, GCN4_C, RAP1_C
1.0, 1.0, 1.0, 1.0, 1.0, 1.0, 1.0, 1.0, 1.0, 1.0, 1.0
525305, 525253, 525265, 525113, 525116, 525076, 525205, 525101, 525130, 525303, 525203
525312, 525261, 525273, 525120, 525122, 525096, 525214, 525108, 525144, 525312, 525216
> Centro(chr4) 1341
CIN5, CIN5, GIS1, MGA1, MSN4, TBF1, USV1, YAP1, YAP3, YAP3, YER130C
1.0, 1.0, 1.0, 1.0, 1.0, 1.0, 1.0, 1.0, 1.0, 1.0, 1.0
527355, 527357, 527361, 527300, 527364, 527315, 527355, 527351, 527356, 527358, 527361
527364, 527366, 527369, 527320, 527368, 527322, 527374, 527370, 527363, 527365, 527369
> Centro(chr4) 1342
GAT1, RSC3, RSC3, RSC30, RSC30, STE12, SUT1, SUT1, XBP1, YPR015C, HSF_04
0.995, 1.0, 1.0, 1.0, 1.0, 0.67, 1.0, 1.0, 1.0, 0.585, 1.0
530753, 530903, 530904, 530902, 530904, 531087, 530903, 530904, 530849, 531089, 530953
530760, 530909, 530910, 530909, 530911, 531093, 530909, 530910, 530855, 531108, 530967
> Centro(chr4) 1343
GAT1, RSC3, RSC3, RSC30, RSC30, STE12, SUT1, SUT1, XBP1, YPR015C, HSF_04
0.995, 1.0, 1.0, 1.0, 1.0, 0.67, 1.0, 1.0, 1.0, 0.585, 1.0
534638, 534788, 534789, 534787, 534789, 534972, 534788, 534789, 534734, 534974, 534838
534645, 534794, 534795, 534794, 534796, 534978, 534794, 534795, 534740, 534993, 534852
> Centro(chr4) 1344
ACE2, DAL80, ECM22, ECM22, MSN4, OPI1, REB1, RGT1, SIP4, UME6, YAP7, YER130C, YER184C, YRM1, YRR1, REPCAR1_01
0.6825, 1.0, 1.0, 1.0, 0.5675, 0.7675, 1.0, 1.0, 1.0, 0.4125, 0.6025, 0.5775, 1.0, 1.0, 1.0, 0.4325
539407, 539570, 539587, 539588, 539783, 539762, 539669, 539582, 539588, 539377, 539397, 539780, 539587, 539589, 539589, 539377
539413, 539576, 539593, 539594, 539787, 539768, 539677, 539592, 539594, 539389, 539407, 539788, 539594, 539596, 539599, 539393
> Centro(chr4) 1345
[truncated: 2,179,803 more chars]
