# Supplementary material for: CisMiner: Genome-Wide In-Silico Cis-Regulatory Module Prediction by Fuzzy Itemset Mining
Source: PLoS One. 2014 Sep 30;9(9):e108065. doi: 10.1371/journal.pone.0108065 (PMC4182448; doi:10.1371/journal.pone.0108065)
Supplement: File S4 — Fuzzy transactions. Third dataset. Fuzzy transactional database built when considering the TFBSs detected by Patser (D. melanogaster genome). (ZIP) [file pone.0108065.s004.zip]

Archive with 1 entries (1 files):
- AdditionalFile4.txt
