# Supplementary material for: CisMiner: Genome-Wide In-Silico Cis-Regulatory Module Prediction by Fuzzy Itemset Mining
Source: PLoS One. 2014 Sep 30;9(9):e108065. doi: 10.1371/journal.pone.0108065 (PMC4182448; doi:10.1371/journal.pone.0108065)
Supplement: File S4 — Fuzzy transactions. Third dataset. Fuzzy transactional database built when considering the TFBSs detected by Patser (D. melanogaster genome). (ZIP) [file pone.0108065.s004.zip › AdditionalFile4.txt]

> Centro(chr1) 0
Eip74EF, hb, D, ttk
1.0, 1.0, 1.0, 1.0
7279, 7135, 7165, 7326
7285, 7144, 7175, 7334
> Centro(chr1) 1
Vsx2, Dr, pan, kni, CNC::maf-S, Mad
0.68, 0.67, 0.995, 1.0, 1.0, 1.0
6489, 6489, 6819, 6748, 6602, 6734
6497, 6495, 6832, 6759, 6616, 6748
> Centro(chr1) 2
Trl, Trl, Trl, Trl, pan
1.0, 1.0, 1.0, 0.68, 0.94
1243, 1245, 1247, 1425, 1085
1252, 1254, 1256, 1434, 1098
> Centro(chr1) 3
Trl, Trl, Trl, Trl, pan
1.0, 1.0, 1.0, 0.68, 0.94
1701, 1703, 1705, 1883, 1543
1710, 1712, 1714, 1892, 1556
> Centro(chr1) 4
Trl, Trl, Trl, Trl, pan
1.0, 1.0, 1.0, 0.68, 0.94
327, 329, 331, 509, 169
336, 338, 340, 518, 182
> Centro(chr1) 5
Trl, Trl, Trl, Trl, pan
1.0, 1.0, 1.0, 0.68, 0.94
785, 787, 789, 967, 627
794, 796, 798, 976, 640
> Centro(chr1) 6
Trl, Trl, Trl, Trl, pan
1.0, 1.0, 1.0, 0.68, 0.94
4907, 4909, 4911, 5089, 4749
4916, 4918, 4920, 5098, 4762
> Centro(chr1) 7
Trl, Trl, z, btd, btd
1.0, 1.0, 0.39, 1.0, 1.0
5089, 5237, 5448, 5179, 5362
5098, 5246, 5457, 5188, 5371
> Centro(chr1) 8
Trl, Trl, Trl, Trl, pan
1.0, 1.0, 1.0, 0.68, 0.94
3991, 3993, 3995, 4173, 3833
4000, 4002, 4004, 4182, 3846
> Centro(chr1) 9
Trl, Trl, Trl, Trl, pan
1.0, 1.0, 1.0, 0.68, 0.94
4449, 4451, 4453, 4631, 4291
4458, 4460, 4462, 4640, 4304
> Centro(chr1) 10
Trl, Trl, Trl, Trl, pan
1.0, 1.0, 1.0, 0.68, 0.94
3075, 3077, 3079, 3257, 2917
3084, 3086, 3088, 3266, 2930
> Centro(chr1) 11
Trl, Trl, Trl, Trl, pan
1.0, 1.0, 1.0, 0.68, 0.94
3533, 3535, 3537, 3715, 3375
3542, 3544, 3546, 3724, 3388
> Centro(chr1) 12
Trl, Trl, Trl, Trl, pan
1.0, 1.0, 1.0, 0.68, 0.94
2159, 2161, 2163, 2341, 2001
2168, 2170, 2172, 2350, 2014
> Centro(chr1) 13
Trl, Trl, Trl, Trl, pan
1.0, 1.0, 1.0, 0.68, 0.94
2617, 2619, 2621, 2799, 2459
2626, 2628, 2630, 2808, 2472
> Centro(chr1) 14
Cf2_II, Cf2_II, Vsx2, exd, BEAF-32, Mad, pnr, pnr
0.06, 1.0, 1.0, 1.0, 1.0, 0.255, 1.0, 1.0
12962, 13300, 13096, 13162, 13207, 13428, 13204, 13207
12971, 13309, 13104, 13169, 13221, 13442, 13214, 13217
> Centro(chr1) 15
Cf2_II, KR
1.0, 1.0
17546, 17400
17555, 17413
> Centro(chr1) 16
dl_2, KR
1.0, 1.0
15800, 15795
15809, 15808
> Centro(chr1) 17
sna, kni, tll, CTCF
1.0, 1.0, 1.0, 1.0
16211, 16424, 16262, 16404
16216, 16435, 16271, 16418
> Centro(chr1) 18
Cf2_II, hb, brk, SU-HW-
0.5525, 1.0, 1.0, 1.0
16994, 16739, 16757, 16837
17003, 16748, 16764, 16857
> Centro(chr1) 19
kni, tll, CTCF, SU-HW-
1.0, 1.0, 1.0, 0.37
19260, 19098, 19240, 19450
19271, 19107, 19254, 19470
> Centro(chr1) 20
hb, brk, SU-HW-, SU-HW-
1.0, 1.0, 1.0, 1.0
19571, 19589, 19450, 19669
19580, 19596, 19470, 19689
> Centro(chr1) 21
Cf2_II, KR
1.0, 1.0
20355, 20207
20364, 20220
> Centro(chr1) 22
pan, vnd
1.0, 1.0
21520, 21765
21533, 21773
> Centro(chr1) 23
Vsx2, Dr
1.0, 1.0
26718, 26720
26726, 26726
> Centro(chr1) 24
btd, hkb, tll, CNC::maf-S
1.0, 1.0, 1.0, 1.0
27684, 27686, 27960, 27936
27693, 27694, 27969, 27950
> Centro(chr1) 25
br_Z1, dl_2
1.0, 1.0
29694, 29822
29707, 29831
> Centro(chr1) 26
Trl, fkh, tll
0.66, 1.0, 1.0
30327, 30085, 30143
30336, 30095, 30152
> Centro(chr1) 27
Lag1, run::Bgb, fkh, slp1
1.0, 0.83, 1.0, 1.0
34331, 34305, 34613, 34614
34337, 34313, 34623, 34624
> Centro(chr1) 28
Cf2_II, sna, bap, run::Bgb, BEAF-32
0.985, 1.0, 1.0, 1.0, 1.0
38865, 39055, 38962, 39017, 39119
38874, 39060, 38968, 39025, 39133
> Centro(chr1) 29
brk, twi, D
1.0, 0.63, 1.0
40473, 40658, 40461
40480, 40669, 40471
> Centro(chr1) 30
Cf2_II, bap, tll, tll
1.0, 1.0, 1.0, 0.8575
40897, 40972, 40945, 41122
40906, 40978, 40954, 41131
> Centro(chr1) 31
Eip74EF, tll
1.0, 1.0
42024, 42144
42030, 42153
> Centro(chr1) 32
btd, hkb, kni, kni
1.0, 1.0, 0.785, 0.425
43403, 43402, 43229, 43608
43412, 43410, 43240, 43619
> Centro(chr1) 33
sna, sna, Dr, h, EcR::usp
1.0, 0.735, 1.0, 1.0, 1.0
42840, 43090, 43005, 42887, 42909
42845, 43095, 43011, 42896, 42923
> Centro(chr1) 34
Cf2_II, dl_2, Su-H-, bap, kni, KR
0.185, 1.0, 1.0, 1.0, 0.515, 1.0
44039, 43782, 43830, 43733, 43608, 43931
44048, 43791, 43845, 43739, 43619, 43944
> Centro(chr1) 35
dl_1, dl_2, Eip74EF, Eip74EF, odd, Mad
1.0, 1.0, 1.0, 1.0, 1.0, 1.0
45036, 45037, 44950, 45035, 44952, 45068
45047, 45046, 44956, 45041, 44962, 45082
> Centro(chr1) 36
dl_1, dl_2, dl_2, Lag1
1.0, 1.0, 1.0, 0.77
45462, 45464, 45530, 45292
45473, 45473, 45539, 45298
> Centro(chr1) 37
Vsx2, Dr
1.0, 1.0
46837, 46837
46845, 46843
> Centro(chr1) 38
Ptx1, Trl, slp1
1.0, 1.0, 0.2775
46434, 46495, 46241
46440, 46504, 46251
> Centro(chr1) 39
bap, twi, fkh, slp1, EcR::usp, Mad
1.0, 1.0, 1.0, 1.0, 1.0, 1.0
46032, 46122, 46202, 46241, 46027, 46179
46038, 46133, 46212, 46251, 46041, 46193
> Centro(chr1) 40
usp, CAD, kni, KR
0.705, 1.0, 1.0, 1.0
48130, 48309, 48420, 48294
48139, 48319, 48431, 48307
> Centro(chr1) 41
usp, sna, brk, twi
0.62, 1.0, 1.0, 1.0
48130, 47926, 47961, 47923
48139, 47931, 47968, 47934
> Centro(chr1) 42
dl_1, dl_1, Eip74EF, bap, tin
1.0, 1.0, 1.0, 0.835, 0.84
51073, 51074, 51214, 50910, 50909
51084, 51085, 51220, 50916, 50918
> Centro(chr1) 43
Eip74EF, bap, tin, SU-HW-, Mad, Mad
1.0, 1.0, 1.0, 1.0, 0.84, 0.89
50798, 50910, 50909, 50783, 50620, 50625
50804, 50916, 50918, 50803, 50634, 50639
> Centro(chr1) 44
Su-H-, run::Bgb, KR, nub
0.7725, 1.0, 1.0, 0.9475
49993, 50240, 50096, 50323
50008, 50248, 50109, 50334
> Centro(chr1) 45
sna, Ptx1, twi, btd, hkb
1.0, 1.0, 1.0, 1.0, 1.0
49844, 49601, 49676, 49727, 49726
49849, 49607, 49687, 49736, 49734
> Centro(chr1) 46
Ptx1, odd
0.2, 1.0
49601, 49369
49607, 49379
> Centro(chr1) 47
bap, kni
1.0, 1.0
55810, 55811
55816, 55822
> Centro(chr1) 48
Su-H-, nub, odd, BEAF-32, pnr
0.465, 1.0, 1.0, 1.0, 1.0
54172, 54259, 54389, 54378, 54378
54187, 54270, 54399, 54392, 54388
> Centro(chr1) 49
Trl, bap, BEAF-32, EcR::usp, pnr
1.0, 1.0, 1.0, 1.0, 1.0
55169, 55223, 55390, 55304, 55397
55178, 55229, 55404, 55318, 55407
> Centro(chr1) 50
Trl, bap, BEAF-32, pnr, pnr
0.185, 1.0, 1.0, 1.0, 1.0
55169, 54910, 54969, 54966, 54969
55178, 54916, 54983, 54976, 54979
> Centro(chr1) 51
bap, bap, tin, D
1.0, 1.0, 1.0, 1.0
57867, 57962, 58060, 57939
57873, 57968, 58069, 57949
> Centro(chr1) 52
kni, tll
1.0, 1.0
57466, 57693
57477, 57702
> Centro(chr1) 53
usp, D, hkb, Mad, Mad
1.0, 1.0, 1.0, 1.0, 1.0
56409, 56465, 56406, 56406, 56531
56418, 56475, 56414, 56420, 56545
> Centro(chr1) 54
Cf2_II, bap, tin
1.0, 1.0, 1.0
56855, 56802, 56704
56864, 56808, 56713
> Centro(chr1) 55
Cf2_II, Ptx1
0.175, 1.0
56855, 57089
56864, 57095
> Centro(chr1) 56
ovo, prd, opa, opa, Mad
1.0, 1.0, 1.0, 1.0, 1.0
59345, 59345, 59384, 59388, 59382
59353, 59353, 59395, 59399, 59396
> Centro(chr1) 57
hb, tll
1.0, 1.0
61517, 61552
61526, 61561
> Centro(chr1) 58
bap, vnd
1.0, 1.0
61180, 61083
61186, 61091
> Centro(chr1) 59
btd, btd, btd, btd, h, hkb, opa, SU-HW-
1.0, 1.0, 1.0, 1.0, 1.0, 1.0, 1.0, 1.0
60501, 60593, 60605, 60616, 60690, 60592, 60615, 60520
60510, 60602, 60614, 60625, 60699, 60600, 60626, 60540
> Centro(chr1) 60
KR, tll
1.0, 1.0
60053, 60207
60066, 60216
> Centro(chr1) 61
dl_2, KR
1.0, 0.21
59826, 60053
59835, 60066
> Centro(chr1) 62
CAD, odd, CNC::maf-S, CNC::maf-S
0.865, 1.0, 1.0, 1.0
62370, 62461, 62604, 62669
62380, 62471, 62618, 62683
> Centro(chr1) 63
brk, tin, h, CNC::maf-S
0.2225, 0.5025, 1.0, 1.0
64627, 64598, 64457, 64337
64634, 64607, 64466, 64351
> Centro(chr1) 64
Lag1, brk, brk, exd, tin, h
1.0, 1.0, 1.0, 1.0, 1.0, 0.1125
64671, 64627, 64835, 64723, 64598, 64457
64677, 64634, 64842, 64730, 64607, 64466
> Centro(chr1) 65
bap, btd
1.0, 1.0
63566, 63619
63572, 63628
> Centro(chr1) 66
slp1, ttk
1.0, 1.0
65475, 65530
65485, 65538
> Centro(chr1) 67
bap, SU-HW-
1.0, 1.0
65772, 65878
65778, 65898
> Centro(chr1) 68
Ptx1, bap, tin, ttk
1.0, 1.0, 1.0, 0.1275
74793, 75024, 75022, 74670
74799, 75030, 75031, 74678
> Centro(chr1) 69
brk, odd, opa
1.0, 1.0, 1.0
78062, 78151, 78067
78069, 78161, 78078
> Centro(chr1) 70
btd, hkb
1.0, 1.0
78774, 78776
78783, 78784
> Centro(chr1) 71
D, SU-HW-
1.0, 1.0
79324, 79117
79334, 79137
> Centro(chr1) 72
Cf2_II, Cf2_II, brk, STAT92E, STAT92E
1.0, 1.0, 1.0, 1.0, 1.0
80022, 80030, 79890, 79757, 79761
80031, 80039, 79897, 79771, 79775
> Centro(chr1) 73
brk, brk, fkh, nub, opa, slp1, CTCF
1.0, 1.0, 1.0, 1.0, 1.0, 1.0, 1.0
80245, 80247, 80473, 80349, 80370, 80472, 80238
80252, 80254, 80483, 80360, 80381, 80482, 80252
> Centro(chr1) 74
Cf2_II, sna
1.0, 1.0
81936, 81896
81945, 81901
> Centro(chr1) 75
usp, sna, sna, sna, twi, BEAF-32, pnr
1.0, 1.0, 1.0, 1.0, 1.0, 1.0, 1.0
82409, 82229, 82266, 82416, 82263, 82241, 82241
82418, 82234, 82271, 82421, 82274, 82255, 82251
> Centro(chr1) 76
dl_1, Dr, CAD, EcR::usp
1.0, 1.0, 1.0, 1.0
84375, 84517, 84493, 84460
84386, 84523, 84503, 84474
> Centro(chr1) 77
sna, sna, SU-HW-, EcR::usp
1.0, 1.0, 0.315, 1.0
86953, 86978, 86752, 86979
86958, 86983, 86772, 86993
> Centro(chr1) 78
Lag1, brk, brk, twi, opa, SU-HW-, Mad, Mad
1.0, 1.0, 1.0, 1.0, 1.0, 0.5825, 1.0, 1.0
86682, 86500, 86584, 86549, 86417, 86752, 86504, 86579
86688, 86507, 86591, 86560, 86428, 86772, 86518, 86593
> Centro(chr1) 79
Cf2_II, Su-H-, exd, twi, opa, tll, CNC::maf-S
1.0, 1.0, 1.0, 1.0, 0.93, 1.0, 1.0
85964, 85935, 86086, 85885, 85780, 85865, 86031
85973, 85950, 86093, 85896, 85791, 85874, 86045
> Centro(chr1) 80
br_Z3, sna, bap, CAD, fkh, SU-HW-
1.0, 1.0, 0.955, 1.0, 0.665, 1.0
85427, 85441, 85531, 85322, 85191, 85292
85437, 85446, 85537, 85332, 85201, 85312
> Centro(chr1) 81
dl_1, Su-H-
1.0, 1.0
90782, 90758
90793, 90773
> Centro(chr1) 82
brk, brk, tll, Mad, Mad, Mad
1.0, 1.0, 1.0, 1.0, 1.0, 1.0
90246, 90281, 90235, 90241, 90279, 90283
90253, 90288, 90244, 90255, 90293, 90297
> Centro(chr1) 83
Eip74EF, gt, h
0.275, 1.0, 1.0
89993, 89769, 89752
89999, 89778, 89761
> Centro(chr1) 84
ttk, pnr
1.0, 1.0
89315, 89215
89323, 89225
> Centro(chr1) 85
ovo, prd, run::Bgb, ttk, pnr
1.0, 1.0, 1.0, 0.98, 0.26
88993, 88993, 88991, 88840, 89215
89001, 89001, 88999, 88848, 89225
> Centro(chr1) 86
kni, tll
1.0, 1.0
87998, 87897
88009, 87906
> Centro(chr1) 87
br_Z1, brk, brk, CAD
1.0, 1.0, 1.0, 1.0
91458, 91543, 91545, 91438
91471, 91550, 91552, 91448
> Centro(chr1) 88
btd, CNC::maf-S
1.0, 1.0
91780, 91913
91789, 91927
> Centro(chr1) 89
sna, BEAF-32
1.0, 1.0
92293, 92104
92298, 92118
> Centro(chr1) 90
Eip74EF, twi
1.0, 1.0
94349, 94335
94355, 94346
> Centro(chr1) 91
br_Z1, Cf2_II, vnd, Mad
1.0, 1.0, 1.0, 1.0
93511, 93575, 93662, 93524
93524, 93584, 93670, 93538
> Centro(chr1) 92
hb, Ptx1
1.0, 1.0
94012, 93820
94021, 93826
> Centro(chr1) 93
Cf2_II, tin, twi, twi, vnd, Mad, Mad, Mad
0.9625, 1.0, 1.0, 1.0, 1.0, 1.0, 1.0, 1.0
93050, 93204, 93193, 93270, 93204, 93091, 93247, 93262
93059, 93213, 93204, 93281, 93212, 93105, 93261, 93276
> Centro(chr1) 94
Cf2_II, Cf2_II, dl_1, Lag1, brk
0.8525, 0.4175, 1.0, 1.0, 1.0
92677, 93050, 92821, 92863, 92948
92686, 93059, 92832, 92869, 92955
> Centro(chr1) 95
BEAF-32, BEAF-32, BEAF-32, pnr, pnr, pnr
1.0, 1.0, 1.0, 1.0, 1.0, 1.0
102332, 102362, 102369, 102336, 102366, 102369
102346, 102376, 102383, 102346, 102376, 102379
> Centro(chr1) 96
usp, twi, opa
1.0, 1.0, 1.0
107208, 107164, 107202
107217, 107175, 107213
> Centro(chr1) 97
Dr, bap, h, CNC::maf-S, CNC::maf-S
1.0, 1.0, 1.0, 1.0, 1.0
106871, 106823, 106787, 106762, 106879
106877, 106829, 106796, 106776, 106893
> Centro(chr1) 98
Eip74EF, Dr, BEAF-32, BEAF-32, CNC::maf-S, STAT92E, EcR::usp, pnr
1.0, 1.0, 1.0, 1.0, 1.0, 0.14, 1.0, 1.0
109866, 110077, 109949, 109956, 110010, 110219, 110028, 109953
109872, 110083, 109963, 109970, 110024, 110233, 110042, 109963
> Centro(chr1) 99
dl_2, Eip74EF
1.0, 1.0
109218, 109180
109227, 109186
> Centro(chr1) 100
sna, brk, BEAF-32, CTCF, Mad
1.0, 1.0, 1.0, 1.0, 1.0
108807, 108830, 108851, 108832, 108825
108812, 108837, 108865, 108846, 108839
> Centro(chr1) 101
dl_1, dl_2, Eip74EF, Su-H-, Su-H-
1.0, 1.0, 1.0, 1.0, 1.0
108440, 108441, 108439, 108361, 108572
108451, 108450, 108445, 108376, 108587
> Centro(chr1) 102
Su-H-, opa
1.0, 1.0
111353, 111463
111368, 111474
> Centro(chr1) 103
sna, Mad
1.0, 1.0
112017, 112175
112022, 112189
> Centro(chr1) 104
Cf2_II, bap, pan, tll, Mad
1.0, 0.565, 1.0, 1.0, 0.035
112455, 112619, 112347, 112393, 112175
112464, 112625, 112360, 112402, 112189
> Centro(chr1) 105
D, BEAF-32, BEAF-32, Mad, pnr, pnr
1.0, 1.0, 1.0, 1.0, 1.0, 1.0
114637, 114588, 114603, 114571, 114592, 114603
114647, 114602, 114617, 114585, 114602, 114613
> Centro(chr1) 106
tin, z, btd, hkb, tll, STAT92E, pnr
1.0, 1.0, 1.0, 1.0, 1.0, 0.515, 1.0
116751, 116749, 116746, 116745, 116731, 116945, 116817
116760, 116758, 116755, 116753, 116740, 116959, 116827
> Centro(chr1) 107
Eip74EF, tin, twi, CTCF
1.0, 1.0, 1.0, 1.0
122483, 122271, 122297, 122486
122489, 122280, 122308, 122500
> Centro(chr1) 108
Dr, tin, twi
1.0, 0.315, 0.045
122054, 122271, 122297
122060, 122280, 122308
> Centro(chr1) 109
hb, CAD
1.0, 1.0
125386, 125584
125395, 125594
> Centro(chr1) 110
exd, fkh, slp1, CNC::maf-S, CNC::maf-S
1.0, 1.0, 1.0, 1.0, 1.0
126517, 126388, 126389, 126320, 126321
126524, 126398, 126399, 126334, 126335
> Centro(chr1) 111
usp, usp, SU-HW-
1.0, 0.88, 1.0
126804, 126966, 126716
126813, 126975, 126736
> Centro(chr1) 112
Dr, exd, tin, h, opa
1.0, 1.0, 1.0, 0.74, 0.41
127655, 127698, 127667, 127506, 127890
127661, 127705, 127676, 127515, 127901
> Centro(chr1) 113
usp, bap, CAD, h
1.0, 1.0, 1.0, 0.585
127176, 127400, 127230, 127506
127185, 127406, 127240, 127515
> Centro(chr1) 114
Eip74EF, Trl, twi
1.0, 1.0, 1.0
128679, 128733, 128650
128685, 128742, 128661
> Centro(chr1) 115
Su-H-, D, odd
1.0, 1.0, 1.0
128224, 128183, 128333
128239, 128193, 128343
> Centro(chr1) 116
Trl, Trl, run::Bgb, STAT92E, SU-HW-
1.0, 1.0, 1.0, 1.0, 1.0
129415, 129417, 129339, 129538, 129272
129424, 129426, 129347, 129552, 129292
> Centro(chr1) 117
Dr, run::Bgb
1.0, 1.0
130073, 130193
130079, 130201
> Centro(chr1) 118
KR, STAT92E
1.0, 0.235
129765, 129538
129778, 129552
> Centro(chr1) 119
sna, h, Mad
0.025, 1.0, 1.0
131747, 132028, 131990
131752, 132037, 132004
> Centro(chr1) 120
sna, Dr, Ptx1, nub
1.0, 1.0, 1.0, 0.175
130907, 131056, 130987, 131217
130912, 131062, 130993, 131228
> Centro(chr1) 121
br_Z1, nub, nub, SU-HW-
1.0, 1.0, 1.0, 1.0
131393, 131217, 131382, 131259
131406, 131228, 131393, 131279
> Centro(chr1) 122
Cf2_II, Cf2_II, bap, EcR::usp
1.0, 1.0, 0.8225, 1.0
134748, 134754, 134965, 134835
134757, 134763, 134971, 134849
> Centro(chr1) 123
Su-H-, twi, twi, btd, fkh, slp1
1.0, 1.0, 0.195, 0.805, 1.0, 1.0
136845, 136814, 137061, 137001, 136795, 136796
136860, 136825, 137072, 137010, 136805, 136806
> Centro(chr1) 124
Vsx2, Dr, fkh, fkh, slp1, SU-HW-
1.0, 1.0, 1.0, 0.425, 1.0, 1.0
137280, 137282, 137492, 137593, 137491, 137235
137288, 137288, 137502, 137603, 137501, 137255
> Centro(chr1) 125
sna, SU-HW-
1.0, 1.0
138332, 138307
138337, 138327
> Centro(chr1) 126
dl_2, brk
1.0, 1.0
146451, 146410
146460, 146417
> Centro(chr1) 127
Eip74EF, BEAF-32, pnr
1.0, 1.0, 1.0
146015, 146082, 146082
146021, 146096, 146092
> Centro(chr1) 128
h, opa
1.0, 1.0
147025, 147264
147034, 147275
> Centro(chr1) 129
D, KR, odd
1.0, 1.0, 1.0
150527, 150616, 150676
150537, 150629, 150686
> Centro(chr1) 130
bap, tin, odd
1.0, 1.0, 0.73
149903, 150050, 149724
149909, 150059, 149734
> Centro(chr1) 131
Eip74EF, sna, run::Bgb, ttk
1.0, 1.0, 1.0, 1.0
158719, 158869, 158757, 158829
158725, 158874, 158765, 158837
> Centro(chr1) 132
CAD, gt, nub, EcR::usp
0.3825, 1.0, 1.0, 1.0
164014, 163871, 163709, 163732
164024, 163880, 163720, 163746
> Centro(chr1) 133
sna, KR, nub
1.0, 1.0, 0.92
163531, 163395, 163238
163536, 163408, 163249
> Centro(chr1) 134
Dr, Trl, D, tll
1.0, 1.0, 1.0, 1.0
165031, 164913, 164885, 164922
165037, 164922, 164895, 164931
> Centro(chr1) 135
D, hkb, hkb, kni
0.71, 1.0, 1.0, 1.0
165369, 165545, 165553, 165628
165379, 165553, 165561, 165639
> Centro(chr1) 136
Lag1, brk, run::Bgb
1.0, 0.875, 1.0
167652, 167375, 167537
167658, 167382, 167545
> Centro(chr1) 137
Trl, btd, CTCF, SU-HW-, EcR::usp
0.555, 1.0, 1.0, 1.0, 1.0
168111, 167821, 167816, 167980, 167914
168120, 167830, 167830, 168000, 167928
> Centro(chr1) 138
Trl, Trl, Trl, bap, brk, pan, twi, fkh, slp1, Mad, Mad
0.32, 0.3, 0.05, 0.435, 1.0, 1.0, 1.0, 1.0, 1.0, 1.0, 1.0
166990, 166992, 167017, 166980, 166773, 166873, 166725, 166732, 166733, 166765, 166766
166999, 167001, 167026, 166986, 166780, 166886, 166736, 166742, 166743, 166779, 166780
> Centro(chr1) 139
Cf2_II, btd, BEAF-32, STAT92E, STAT92E
1.0, 0.2475, 0.7975, 1.0, 1.0
166016, 166246, 165848, 166023, 166027
166025, 166255, 165862, 166037, 166041
> Centro(chr1) 140
sna, Lag1, brk, btd
1.0, 0.825, 1.0, 1.0
166310, 166520, 166395, 166246
166315, 166526, 166402, 166255
> Centro(chr1) 141
br_Z1, bap, D, gt
1.0, 1.0, 1.0, 1.0
170232, 170388, 170223, 170256
170245, 170394, 170233, 170265
> Centro(chr1) 142
Ptx1, bap, exd, KR, nub
1.0, 0.5125, 1.0, 1.0, 1.0
170967, 170794, 170911, 171015, 171102
170973, 170800, 170918, 171028, 171113
> Centro(chr1) 143
bap, bap, fkh, slp1
0.09, 0.85, 1.0, 1.0
170388, 170794, 170627, 170626
170394, 170800, 170637, 170636
> Centro(chr1) 144
Cf2_II, usp, tll
1.0, 1.0, 1.0
169825, 169770, 169864
169834, 169779, 169873
> Centro(chr1) 145
CAD, tin
1.0, 1.0
169513, 169437
169523, 169446
> Centro(chr1) 146
exd, KR
1.0, 1.0
168614, 168851
168621, 168864
> Centro(chr1) 147
dl_2, twi, CNC::maf-S
1.0, 1.0, 0.355
171667, 171630, 171879
171676, 171641, 171893
> Centro(chr1) 148
hb, sna, tin, vnd, nub, opa, tll
1.0, 1.0, 1.0, 1.0, 1.0, 1.0, 0.69
172817, 172973, 172785, 172786, 172877, 172970, 173059
172826, 172978, 172794, 172794, 172888, 172981, 173068
> Centro(chr1) 149
Ptx1, bap, fkh, KR, odd
1.0, 0.07, 1.0, 1.0, 1.0
172399, 172588, 172343, 172195, 172236
172405, 172594, 172353, 172208, 172246
> Centro(chr1) 150
bap, fkh, nub, slp1
1.0, 1.0, 1.0, 1.0
176216, 176187, 176227, 176113
176222, 176197, 176238, 176123
> Centro(chr1) 151
sna, bap, CAD, tin, BEAF-32, CNC::maf-S
1.0, 0.9625, 1.0, 1.0, 1.0, 1.0
175728, 175532, 175574, 175756, 175810, 175640
175733, 175538, 175584, 175765, 175824, 175654
> Centro(chr1) 152
bap, CAD
0.18, 1.0
175532, 175298
175538, 175308
> Centro(chr1) 153
Eip74EF, Eip74EF, Dr, STAT92E
1.0, 1.0, 1.0, 1.0
174779, 174782, 174809, 174779
174785, 174788, 174815, 174793
> Centro(chr1) 154
hb, KR
1.0, 1.0
174447, 174516
174456, 174529
> Centro(chr1) 155
Cf2_II, sna, tin, vnd
0.6775, 1.0, 1.0, 1.0
173944, 174215, 174126, 174127
173953, 174220, 174135, 174135
> Centro(chr1) 156
kni, STAT92E, Mad, Mad
1.0, 1.0, 1.0, 1.0
173631, 173746, 173651, 173657
173642, 173760, 173665, 173671
> Centro(chr1) 157
btd, hkb
1.0, 1.0
176932, 176931
176941, 176939
> Centro(chr1) 158
Vsx2, vnd, vnd, Mad
0.265, 1.0, 1.0, 1.0
178281, 177953, 178162, 177934
178289, 177961, 178170, 177948
> Centro(chr1) 159
Cf2_II, brk, CNC::maf-S
1.0, 1.0, 1.0
181669, 181591, 181662
181678, 181598, 181676
> Centro(chr1) 160
btd, odd, CNC::maf-S, STAT92E
1.0, 1.0, 1.0, 0.8125
181144, 181013, 180966, 181245
181153, 181023, 180980, 181259
> Centro(chr1) 161
brk, Mad
1.0, 1.0
178921, 178914
178928, 178928
> Centro(chr1) 162
dl_2, Eip74EF, Trl, Trl, brk, h
1.0, 1.0, 1.0, 1.0, 0.4075, 1.0
179493, 179433, 179230, 179288, 179578, 179304
179502, 179439, 179239, 179297, 179585, 179313
> Centro(chr1) 163
dl_1, dl_1, dl_2, dl_2, hkb, KR, ttk
1.0, 1.0, 1.0, 1.0, 0.735, 1.0, 1.0
180553, 180554, 180554, 180555, 180378, 180493, 180679
180564, 180565, 180563, 180564, 180386, 180506, 180687
> Centro(chr1) 164
br_Z1, dl_2, btd, hkb, KR, EcR::usp, pnr
0.9425, 0.3075, 1.0, 1.0, 1.0, 1.0, 1.0
179804, 180181, 179935, 179934, 180088, 179914, 179988
179817, 180190, 179944, 179942, 180101, 179928, 179998
> Centro(chr1) 165
exd, slp1
1.0, 1.0
182758, 182768
182765, 182778
> Centro(chr1) 166
D, ttk, EcR::usp
1.0, 1.0, 1.0
182295, 182298, 182169
182305, 182306, 182183
> Centro(chr1) 167
br_Z1, Ptx1
1.0, 1.0
199984, 200053
199997, 200059
> Centro(chr1) 168
Su-H-, fkh, kni, BEAF-32, pnr, pnr
1.0, 1.0, 0.535, 1.0, 1.0, 1.0
203574, 203634, 203491, 203740, 203744, 203768
203589, 203644, 203502, 203754, 203754, 203778
> Centro(chr1) 169
btd, fkh, STAT92E
1.0, 1.0, 1.0
207025, 206892, 207113
207034, 206902, 207127
> Centro(chr1) 170
brk, fkh, CTCF
1.0, 1.0, 1.0
206156, 206240, 206149
206163, 206250, 206163
> Centro(chr1) 171
Cf2_II, Dr, sd, twi
1.0, 1.0, 1.0, 1.0
206636, 206511, 206542, 206531
206645, 206517, 206553, 206542
> Centro(chr1) 172
Vsx2, Dr
1.0, 1.0
216590, 216592
216598, 216598
> Centro(chr1) 173
Trl, brk, tin, btd, CTCF
0.1975, 1.0, 1.0, 1.0, 1.0
220641, 220416, 220410, 220490, 220409
220650, 220423, 220419, 220499, 220423
> Centro(chr1) 174
Trl, bap, CAD, vnd, z, z, btd
0.2, 1.0, 1.0, 1.0, 1.0, 1.0, 0.4
220641, 220882, 220891, 220969, 220733, 220871, 220661
220650, 220888, 220901, 220977, 220742, 220880, 220670
> Centro(chr1) 175
Vsx2, Trl, Trl, Mad
0.5975, 1.0, 1.0, 1.0
221436, 221155, 221157, 221331
221444, 221164, 221166, 221345
> Centro(chr1) 176
Trl, Trl, btd, fkh
1.0, 1.0, 1.0, 1.0
222091, 222230, 222285, 222019
222100, 222239, 222294, 222029
> Centro(chr1) 177
sna, Trl, Trl, Mad
1.0, 1.0, 1.0, 1.0
223359, 223420, 223428, 223381
223364, 223429, 223437, 223395
> Centro(chr1) 178
Trl, Trl, Trl, Trl, Trl, Mad, pnr
1.0, 1.0, 1.0, 1.0, 0.71, 1.0, 0.465
222903, 222905, 222907, 223036, 223085, 222760, 223109
222912, 222914, 222916, 223045, 223094, 222774, 223119
> Centro(chr1) 179
Su-H-, exd, nub
0.61, 0.86, 1.0
225536, 225187, 225349
225551, 225194, 225360
> Centro(chr1) 180
dl_1, dl_2
1.0, 1.0
224705, 224706
224716, 224715
> Centro(chr1) 181
Lag1, bap
1.0, 1.0
226543, 226650
226549, 226656
> Centro(chr1) 182
Cf2_II, KR, EcR::usp, EcR::usp
1.0, 1.0, 1.0, 1.0
227287, 227332, 227306, 227355
227296, 227345, 227320, 227369
> Centro(chr1) 183
Dr, CAD, tll
0.3475, 1.0, 1.0
228871, 228666, 228642
228877, 228676, 228651
> Centro(chr1) 184
Dr, twi, odd, slp1
1.0, 1.0, 1.0, 1.0
228871, 228966, 229035, 229150
228877, 228977, 229045, 229160
> Centro(chr1) 185
Trl, fkh, hkb, slp1
1.0, 1.0, 1.0, 1.0
230676, 230643, 230528, 230634
230685, 230653, 230536, 230644
> Centro(chr1) 186
Dr, fkh, fkh, slp1, ttk
0.76, 1.0, 1.0, 1.0, 1.0
231231, 231052, 231055, 231051, 231120
231237, 231062, 231065, 231061, 231128
> Centro(chr1) 187
Lag1, CNC::maf-S
1.0, 1.0
229435, 229629
229441, 229643
> Centro(chr1) 188
sna, pan, run::Bgb, btd, hkb, KR
1.0, 0.42, 1.0, 1.0, 0.025, 1.0
230266, 230070, 230138, 230280, 230528, 230327
230271, 230083, 230146, 230289, 230536, 230340
> Centro(chr1) 189
dl_1, dl_2, Lag1, pan, run::Bgb
1.0, 1.0, 1.0, 1.0, 0.98
229849, 229850, 229987, 230070, 230138
229860, 229859, 229993, 230083, 230146
> Centro(chr1) 190
Lag1, btd, btd, opa, Mad
1.0, 1.0, 1.0, 1.0, 1.0
243797, 243785, 243789, 243684, 243829
243803, 243794, 243798, 243695, 243843
> Centro(chr1) 191
btd, btd, D, nub, BEAF-32, BEAF-32, pnr
1.0, 0.935, 1.0, 1.0, 1.0, 1.0, 1.0
243464, 243478, 243303, 243458, 243312, 243319, 243319
243473, 243487, 243313, 243469, 243326, 243333, 243329
> Centro(chr1) 192
sna, brk, fkh, tll
1.0, 1.0, 0.21, 1.0
244124, 244281, 244434, 244131
244129, 244288, 244444, 244140
> Centro(chr1) 193
Ptx1, brk, slp1
1.0, 0.345, 1.0
245095, 244846, 245027
245101, 244853, 245037
> Centro(chr1) 194
Lag1, brk, slp1, slp1
1.0, 1.0, 0.84, 0.23
244802, 244846, 244634, 245027
244808, 244853, 244644, 245037
> Centro(chr1) 195
br_Z1, Su-H-, Trl, vnd, vnd, D, D, tll, pnr, pnr
1.0, 1.0, 1.0, 1.0, 0.74, 0.85, 1.0, 1.0, 1.0, 1.0
248646, 248659, 248701, 248582, 248858, 248516, 248731, 248637, 248780, 248783
248659, 248674, 248710, 248590, 248866, 248526, 248741, 248646, 248790, 248793
> Centro(chr1) 196
usp, Su-H-, pan, pan, Mad
1.0, 1.0, 1.0, 1.0, 1.0
247669, 247807, 247734, 247850, 247811
247678, 247822, 247747, 247863, 247825
> Centro(chr1) 197
Lag1, btd, h, opa, slp1
1.0, 1.0, 1.0, 1.0, 1.0
248106, 248274, 248323, 248100, 248191
248112, 248283, 248332, 248111, 248201
> Centro(chr1) 198
CAD, D, odd, tll, CTCF, STAT92E, Mad
1.0, 1.0, 1.0, 1.0, 1.0, 1.0, 1.0
245894, 245941, 245943, 245975, 245805, 245963, 245812
245904, 245951, 245953, 245984, 245819, 245977, 245826
> Centro(chr1) 199
sna, Trl, btd
1.0, 1.0, 1.0
246632, 246730, 246666
246637, 246739, 246675
> Centro(chr1) 200
Su-H-, Trl, h, opa
1.0, 0.09, 1.0, 1.0
247098, 246730, 246971, 246962
247113, 246739, 246980, 246973
> Centro(chr1) 201
dl_1, brk, slp1
1.0, 1.0, 1.0
247414, 247459, 247293
247425, 247466, 247303
> Centro(chr1) 202
brk, tin, twi, vnd
1.0, 1.0, 1.0, 0.435
250319, 250421, 250399, 250607
250326, 250430, 250410, 250615
> Centro(chr1) 203
sna, Lag1, brk, twi, h, hkb, opa, SU-HW-
1.0, 1.0, 1.0, 1.0, 1.0, 1.0, 1.0, 1.0
249995, 250120, 250009, 250001, 249952, 249957, 249953, 250071
250000, 250126, 250016, 250012, 249961, 249965, 249964, 250091
> Centro(chr1) 204
brk, nub, BEAF-32, BEAF-32, BEAF-32, pnr, pnr
0.56, 1.0, 1.0, 1.0, 1.0, 1.0, 1.0
250697, 251010, 250883, 250890, 250907, 250887, 250911
250704, 251021, 250897, 250904, 250921, 250897, 250921
> Centro(chr1) 205
hb, tin, twi
1.0, 1.0, 0.63
257025, 256973, 257211
257034, 256982, 257222
> Centro(chr1) 206
sna, Dr, brk, run::Bgb, h, hkb, opa, BEAF-32, Mad
1.0, 1.0, 1.0, 1.0, 1.0, 1.0, 1.0, 1.0, 1.0
256571, 256513, 256477, 256342, 256479, 256613, 256345, 256466, 256472
256576, 256519, 256484, 256350, 256488, 256621, 256356, 256480, 256486
> Centro(chr1) 207
Vsx2, Dr, Ptx1
1.0, 1.0, 1.0
254967, 254967, 254817
254975, 254973, 254823
> Centro(chr1) 208
Eip74EF, Eip74EF, pan, btd, btd, h, hkb, hkb, CNC::maf-S, Mad
0.7, 1.0, 1.0, 1.0, 1.0, 1.0, 1.0, 1.0, 1.0, 1.0
255617, 255797, 255931, 255783, 255860, 255862, 255785, 255862, 255736, 255862
255623, 255803, 255944, 255792, 255869, 255871, 255793, 255870, 255750, 255876
> Centro(chr1) 209
usp, KR
1.0, 1.0
259868, 259862
259877, 259875
> Centro(chr1) 210
dl_1, dl_1, dl_2, dl_2
1.0, 1.0, 1.0, 1.0
259540, 259541, 259541, 259542
259551, 259552, 259550, 259551
> Centro(chr1) 211
usp, dl_1, dl_2, dl_2, tin, vnd
1.0, 1.0, 0.1, 1.0, 1.0, 1.0
257736, 257818, 257478, 257788, 257700, 257700
257745, 257829, 257487, 257797, 257709, 257708
> Centro(chr1) 212
dl_1, dl_1, twi, CNC::maf-S
1.0, 1.0, 1.0, 1.0
258309, 258310, 258369, 258281
258320, 258321, 258380, 258295
> Centro(chr1) 213
Trl, bap, tll
0.915, 1.0, 1.0
258678, 258838, 258929
258687, 258844, 258938
> Centro(chr1) 214
Trl, bap, exd, exd, vnd
1.0, 0.995, 1.0, 1.0, 1.0
267859, 267595, 267745, 267795, 267702
267868, 267601, 267752, 267802, 267710
> Centro(chr1) 215
Lag1, Trl
1.0, 0.355
268075, 267859
268081, 267868
> Centro(chr1) 216
brk, tin, h, kni, kni, Mad
1.0, 1.0, 1.0, 1.0, 0.55, 1.0
268704, 268573, 268443, 268586, 268774, 268516
268711, 268582, 268452, 268597, 268785, 268530
> Centro(chr1) 217
kni, BEAF-32, pnr, pnr
1.0, 1.0, 1.0, 1.0
271781, 271791, 271788, 271791
271792, 271805, 271798, 271801
> Centro(chr1) 218
Cf2_II, sna
1.0, 1.0
278528, 278321
278537, 278326
> Centro(chr1) 219
brk, tin, CTCF
1.0, 1.0, 1.0
283306, 283310, 283306
283313, 283319, 283320
> Centro(chr1) 220
Cf2_II, bap
1.0, 1.0
285183, 285034
285192, 285040
> Centro(chr1) 221
Vsx2, Dr
1.0, 1.0
284542, 284542
284550, 284548
> Centro(chr1) 222
dl_1, sna, pan
1.0, 1.0, 1.0
285736, 285804, 285748
285747, 285809, 285761
> Centro(chr1) 223
sna, Lag1, Ptx1, pan, tin, vnd, h, pnr
1.0, 1.0, 1.0, 1.0, 0.5275, 0.5325, 1.0, 0.5775
287091, 287007, 286795, 287052, 286744, 286745, 286877, 287133
287096, 287013, 286801, 287065, 286753, 286753, 286886, 287143
> Centro(chr1) 224
CAD, opa
1.0, 1.0
291574, 291325
291584, 291336
> Centro(chr1) 225
usp, dl_1, Su-H-, brk, tin, vnd, CNC::maf-S, CTCF
1.0, 1.0, 0.155, 1.0, 1.0, 1.0, 0.34, 1.0
290505, 290565, 290391, 290776, 290691, 290692, 290410, 290558
290514, 290576, 290406, 290783, 290700, 290700, 290424, 290572
> Centro(chr1) 226
usp, dl_1, dl_1, dl_2, Su-H-, hkb, nub, CNC::maf-S, CNC::maf-S, CTCF, pnr
0.83, 1.0, 0.22, 1.0, 1.0, 1.0, 1.0, 1.0, 1.0, 0.275, 0.965
290505, 290337, 290565, 290338, 290391, 290372, 290209, 290215, 290410, 290558, 290184
290514, 290348, 290576, 290347, 290406, 290380, 290220, 290229, 290424, 290572, 290194
> Centro(chr1) 227
Ptx1, CNC::maf-S
1.0, 1.0
294399, 294378
294405, 294392
> Centro(chr1) 228
bap, pnr, pnr
1.0, 1.0, 1.0
294817, 294699, 294702
294823, 294709, 294712
> Centro(chr1) 229
Su-H-, twi
1.0, 1.0
297789, 297633
297804, 297644
> Centro(chr1) 230
brk, tin, btd, h, hkb, opa, slp1
1.0, 1.0, 1.0, 1.0, 1.0, 1.0, 1.0
298514, 298439, 298479, 298424, 298481, 298467, 298553
298521, 298448, 298488, 298433, 298489, 298478, 298563
> Centro(chr1) 231
btd, btd, hkb, KR, opa, opa
1.0, 1.0, 1.0, 0.9275, 1.0, 1.0
300198, 300204, 300203, 300044, 300204, 300235
300207, 300213, 300211, 300057, 300215, 300246
> Centro(chr1) 232
dl_1, h
1.0, 1.0
301553, 301381
301564, 301390
> Centro(chr1) 233
dl_1, dl_2, dl_2, dl_2, Su-H-, sna, pan, tin, z, fkh
0.95, 0.94, 0.95, 1.0, 1.0, 1.0, 0.84, 1.0, 1.0, 1.0
308191, 308191, 308192, 308354, 308459, 308349, 308511, 308362, 308410, 308323
308202, 308200, 308201, 308363, 308474, 308354, 308524, 308371, 308419, 308333
> Centro(chr1) 234
usp, usp, sna, sna, Trl, Trl, btd, btd, btd, btd, btd, h, hkb, opa, opa, slp1
1.0, 1.0, 1.0, 0.975, 1.0, 1.0, 1.0, 1.0, 1.0, 1.0, 0.775, 1.0, 0.76, 1.0, 1.0, 1.0
306605, 306613, 306518, 306760, 306525, 306533, 306606, 306636, 306643, 306669, 306778, 306516, 306780, 306599, 306601, 306475
306614, 306622, 306523, 306765, 306534, 306542, 306615, 306645, 306652, 306678, 306787, 306525, 306788, 306610, 306612, 306485
> Centro(chr1) 235
dl_1, dl_1, dl_2, dl_2, sna, Lag1, Trl, brk, btd, btd, btd, kni
1.0, 1.0, 1.0, 1.0, 1.0, 1.0, 1.0, 0.545, 1.0, 1.0, 1.0, 0.445
307444, 307445, 307445, 307446, 307544, 307525, 307412, 307254, 307451, 307452, 307453, 307653
307455, 307456, 307454, 307455, 307549, 307531, 307421, 307261, 307460, 307461, 307462, 307664
> Centro(chr1) 236
dl_1, dl_1, dl_2, ovo, prd, CTCF, EcR::usp
1.0, 1.0, 1.0, 1.0, 1.0, 1.0, 1.0
314030, 314031, 314032, 313921, 313921, 313994, 314137
314041, 314042, 314041, 313929, 313929, 314008, 314151
> Centro(chr1) 237
fkh, kni, ttk, SU-HW-
0.78, 1.0, 1.0, 1.0
313712, 313476, 313503, 313573
313722, 313487, 313511, 313593
> Centro(chr1) 238
Su-H-, sna, bap, CAD, vnd, opa, Mad
1.0, 1.0, 0.89, 0.97, 1.0, 1.0, 1.0
316049, 316254, 316300, 316290, 316138, 315995, 315991
316064, 316259, 316306, 316300, 316146, 316006, 316005
> Centro(chr1) 239
tin, STAT92E, EcR::usp
0.345, 1.0, 0.91
314971, 314753, 314594
314980, 314767, 314608
> Centro(chr1) 240
dl_1, dl_1, Eip74EF, sna, Trl, brk, brk, exd, btd, STAT92E, SU-HW-, Mad
1.0, 1.0, 1.0, 1.0, 0.8, 1.0, 1.0, 1.0, 1.0, 1.0, 1.0, 1.0
315245, 315350, 315504, 315294, 315195, 315380, 315413, 315477, 315253, 315500, 315220, 315380
315256, 315361, 315510, 315299, 315204, 315387, 315420, 315484, 315262, 315514, 315240, 315394
> Centro(chr1) 241
Eip74EF, bap, exd, STAT92E
0.35, 1.0, 0.085, 0.35
315504, 315719, 315477, 315500
315510, 315725, 315484, 315514
> Centro(chr1) 242
Su-H-, Su-H-, Trl, opa, opa, opa
1.0, 1.0, 0.5, 1.0, 1.0, 1.0
309978, 310100, 310191, 309988, 309989, 309991
309993, 310115, 310200, 309999, 310000, 310002
> Centro(chr1) 243
tin, twi, z, btd, kni, Mad
1.0, 0.9775, 1.0, 0.9975, 1.0, 1.0
309687, 309396, 309685, 309399, 309423, 309672
309696, 309407, 309694, 309408, 309434, 309686
> Centro(chr1) 244
dl_1, Trl, Trl, D
1.0, 1.0, 1.0, 1.0
312546, 312561, 312563, 312681
312557, 312570, 312572, 312691
> Centro(chr1) 245
dl_2, Dr, pan, tin, tll, Mad
1.0, 1.0, 0.9, 0.21, 1.0, 1.0
311456, 311573, 311614, 311685, 311380, 311423
311465, 311579, 311627, 311694, 311389, 311437
> Centro(chr1) 246
brk, pan, tin, tin, btd, fkh, hkb, ttk
1.0, 0.1925, 0.8825, 1.0, 1.0, 1.0, 1.0, 1.0
311843, 311614, 311685, 311986, 311759, 311878, 311758, 311852
311850, 311627, 311694, 311995, 311768, 311888, 311766, 311860
> Centro(chr1) 247
brk, brk, h, CTCF, Mad, Mad
1.0, 1.0, 1.0, 1.0, 1.0, 1.0
311012, 311080, 311065, 311148, 310976, 311012
311019, 311087, 311074, 311162, 310990, 311026
> Centro(chr1) 248
brk, brk, D, fkh, SU-HW-, Mad
1.0, 1.0, 1.0, 1.0, 1.0, 1.0
317309, 317388, 317299, 317329, 317321, 317309
317316, 317395, 317309, 317339, 317341, 317323
> Centro(chr1) 249
dl_1, dl_2, Ptx1, tin, h, hkb, STAT92E
1.0, 1.0, 1.0, 1.0, 1.0, 1.0, 1.0
320008, 320009, 320075, 319948, 319988, 319991, 319839
320019, 320018, 320081, 319957, 319997, 319999, 319853
> Centro(chr1) 250
dl_1, dl_2, dl_2, Dr, fkh, fkh, slp1, slp1, ttk, CNC::maf-S, CNC::maf-S, SU-HW-, Mad
0.555, 0.555, 1.0, 1.0, 1.0, 1.0, 1.0, 1.0, 1.0, 0.8, 0.79, 1.0, 0.75
321402, 321403, 321525, 321551, 321598, 321601, 321597, 321602, 321616, 321765, 321766, 321488, 321420
321413, 321412, 321534, 321557, 321608, 321611, 321607, 321612, 321624, 321779, 321780, 321508, 321434
> Centro(chr1) 251
z, nub
1.0, 1.0
323786, 323580
323795, 323591
> Centro(chr1) 252
Trl, Trl, CAD, ttk
1.0, 1.0, 0.525, 1.0
323297, 323299, 323100, 323344
323306, 323308, 323110, 323352
> Centro(chr1) 253
twi, hkb, nub, tll, CTCF, Mad
0.455, 1.0, 1.0, 1.0, 1.0, 1.0
325290, 325087, 325226, 325080, 324963, 325007
325301, 325095, 325237, 325089, 324977, 325021
> Centro(chr1) 254
dl_1, dl_2, dl_2, Dr, tin, btd, EcR::usp, Mad, Mad
1.0, 1.0, 1.0, 1.0, 1.0, 1.0, 0.025, 1.0, 0.635
324391, 324181, 324393, 324323, 324301, 324231, 324546, 324234, 324485
324402, 324190, 324402, 324329, 324310, 324240, 324560, 324248, 324499
> Centro(chr1) 255
usp, dl_1, dl_2, Dr, ttk, EcR::usp, Mad
1.0, 0.605, 0.615, 1.0, 1.0, 1.0, 1.0
324695, 324391, 324393, 324717, 324582, 324546, 324485
324704, 324402, 324402, 324723, 324590, 324560, 324499
> Centro(chr1) 256
Dr, h, hkb
1.0, 1.0, 1.0
326253, 326343, 326308
326259, 326352, 326316
> Centro(chr1) 257
Lag1, hkb, KR, SU-HW-
1.0, 1.0, 1.0, 1.0
327285, 327299, 327241, 327353
327291, 327307, 327254, 327373
> Centro(chr1) 258
dl_2, Eip74EF, brk, btd, hkb, Mad
1.0, 1.0, 1.0, 1.0, 1.0, 0.98
326888, 326928, 326924, 326806, 327021, 326751
326897, 326934, 326931, 326815, 327029, 326765
> Centro(chr1) 259
CAD, run::Bgb, tin, btd, h, hkb, kni, SU-HW-, Mad, Mad
1.0, 1.0, 0.6675, 1.0, 1.0, 1.0, 1.0, 0.4175, 1.0, 1.0
334977, 334820, 334645, 334684, 334837, 334686, 334749, 335031, 334839, 334842
334987, 334828, 334654, 334693, 334846, 334694, 334760, 335051, 334853, 334856
> Centro(chr1) 260
sna, run::Bgb, tin, h, STAT92E
1.0, 1.0, 1.0, 1.0, 1.0
334324, 334393, 334277, 334283, 334414
334329, 334401, 334286, 334292, 334428
> Centro(chr1) 261
CAD, hkb, CNC::maf-S
1.0, 0.58, 1.0
334019, 333822, 334011
334029, 333830, 334025
> Centro(chr1) 262
brk, brk, btd, btd, hkb, tll, Mad
0.56, 0.09, 1.0, 1.0, 1.0, 0.55, 1.0
332738, 332785, 332543, 332646, 332542, 332348, 332536
332745, 332792, 332552, 332655, 332550, 332357, 332550
> Centro(chr1) 263
usp, hb, Lag1, brk, tin, vnd, odd, odd
0.2575, 1.0, 0.3675, 1.0, 1.0, 1.0, 1.0, 1.0
336003, 335811, 335567, 335872, 335726, 335727, 335746, 335829
336012, 335820, 335573, 335879, 335735, 335735, 335756, 335839
> Centro(chr1) 264
Trl, exd
1.0, 1.0
341119, 341296
341128, 341303
> Centro(chr1) 265
Trl, tll
0.22, 1.0
341119, 340891
341128, 340900
> Centro(chr1) 266
Eip74EF, Ptx1, run::Bgb, run::Bgb
1.0, 1.0, 1.0, 1.0
341932, 342002, 342007, 342014
341938, 342008, 342015, 342022
> Centro(chr1) 267
dl_1, ovo, brk, prd, tin, CTCF, Mad
1.0, 1.0, 1.0, 1.0, 1.0, 1.0, 1.0
336839, 336885, 336908, 336885, 336772, 336910, 336967
336850, 336893, 336915, 336893, 336781, 336924, 336981
> Centro(chr1) 268
sna, sna, Ptx1, bap, tin
1.0, 1.0, 1.0, 1.0, 1.0
337196, 337384, 337289, 337372, 337268
337201, 337389, 337295, 337378, 337277
> Centro(chr1) 269
dl_2, sna, Vsx2, Dr, twi, kni, EcR::usp
1.0, 0.66, 0.835, 0.825, 0.17, 1.0, 1.0
338298, 338116, 338132, 338132, 338530, 338383, 338387
338307, 338121, 338140, 338138, 338541, 338394, 338401
> Centro(chr1) 270
Dr, KR, nub
1.0, 1.0, 1.0
339126, 339094, 339031
339132, 339107, 339042
> Centro(chr1) 271
CAD, exd, tin, twi, D, h, opa
1.0, 1.0, 1.0, 0.7725, 1.0, 1.0, 1.0
338680, 338728, 338618, 338530, 338665, 338824, 338781
338690, 338735, 338627, 338541, 338675, 338833, 338792
> Centro(chr1) 272
dl_1, Su-H-, sna, Ptx1, tin, KR, nub, SU-HW-
1.0, 1.0, 0.07, 0.195, 1.0, 1.0, 1.0, 1.0
339696, 339766, 339439, 339451, 339828, 339630, 339662, 339722
339707, 339781, 339444, 339457, 339837, 339643, 339673, 339742
> Centro(chr1) 273
btd, opa
1.0, 1.0
340231, 340234
340240, 340245
> Centro(chr1) 274
Cf2_II, Lag1, Trl, Trl, Trl, Trl, Trl, Trl, Trl, Trl, Trl, Trl, Trl, Trl, Trl, vnd, odd, slp1, Mad, Mad
1.0, 0.465, 1.0, 1.0, 1.0, 1.0, 1.0, 1.0, 1.0, 1.0, 1.0, 1.0, 1.0, 1.0, 1.0, 1.0, 1.0, 0.655, 1.0, 1.0
348137, 347960, 348155, 348157, 348159, 348161, 348163, 348165, 348167, 348169, 348171, 348173, 348175, 348177, 348179, 348269, 348036, 347977, 348107, 348112
348146, 347966, 348164, 348166, 348168, 348170, 348172, 348174, 348176, 348178, 348180, 348182, 348184, 348186, 348188, 348277, 348046, 347987, 348121, 348126
> Centro(chr1) 275
bap, twi
1.0, 1.0
350632, 350713
350638, 350724
> Centro(chr1) 276
dl_1, dl_1, pan
1.0, 1.0, 0.79
351414, 351415, 351242
351425, 351426, 351255
> Centro(chr1) 277
bap, CAD
1.0, 1.0
352970, 352914
352976, 352924
> Centro(chr1) 278
usp, dl_1, sna, KR, tll, CTCF, SU-HW-
1.0, 1.0, 0.69, 1.0, 0.45, 1.0, 1.0
352388, 352278, 352159, 352336, 352133, 352389, 352466
352397, 352289, 352164, 352349, 352142, 352403, 352486
> Centro(chr1) 279
usp, bap, CTCF, SU-HW-
0.235, 1.0, 0.27, 1.0
352388, 352616, 352389, 352466
352397, 352622, 352403, 352486
> Centro(chr1) 280
Ptx1, brk, brk, run::Bgb, h, opa, Mad
0.485, 1.0, 1.0, 1.0, 1.0, 0.88, 1.0
354217, 354417, 354421, 354487, 354417, 354254, 354419
354223, 354424, 354428, 354495, 354426, 354265, 354433
> Centro(chr1) 281
sna, Lag1, bap, btd, btd, slp1
1.0, 0.4425, 1.0, 1.0, 1.0, 0.2525
354869, 354988, 354714, 354683, 354849, 355005
354874, 354994, 354720, 354692, 354858, 355015
> Centro(chr1) 282
Cf2_II, Lag1, Trl, Trl, Trl, Trl, Trl, Trl, Trl, Trl, Trl, Trl, Trl, Trl, Trl, vnd, odd, slp1, Mad, Mad
1.0, 0.465, 1.0, 1.0, 1.0, 1.0, 1.0, 1.0, 1.0, 1.0, 1.0, 1.0, 1.0, 1.0, 1.0, 1.0, 1.0, 0.655, 1.0, 1.0
355165, 354988, 355183, 355185, 355187, 355189, 355191, 355193, 355195, 355197, 355199, 355201, 355203, 355205, 355207, 355297, 355064, 355005, 355135, 355140
355174, 354994, 355192, 355194, 355196, 355198, 355200, 355202, 355204, 355206, 355208, 355210, 355212, 355214, 355216, 355305, 355074, 355015, 355149, 355154
> Centro(chr1) 283
br_Z1, KR
1.0, 1.0
363513, 363359
363526, 363372
> Centro(chr1) 284
br_Z1, KR
1.0, 1.0
363863, 363708
363876, 363721
> Centro(chr1) 285
br_Z1, KR
1.0, 1.0
363164, 363008
363177, 363021
> Centro(chr1) 286
br_Z1, br_Z1, KR
0.55, 0.96, 1.0
362465, 362814, 362660
362478, 362827, 362673
> Centro(chr1) 287
br_Z1, br_Z1, KR
0.55, 0.96, 1.0
364531, 364880, 364726
364544, 364893, 364739
> Centro(chr1) 288
br_Z1, br_Z1, KR
0.56, 0.96, 1.0
360709, 361057, 360903
360722, 361070, 360916
> Centro(chr1) 289
usp, sna, Vsx2, Dr, CAD, run::Bgb, btd, hkb, opa, CTCF
1.0, 0.355, 1.0, 1.0, 1.0, 1.0, 1.0, 1.0, 1.0, 1.0
358390, 358535, 358319, 358321, 358247, 358462, 358280, 358210, 358211, 358259
358399, 358540, 358327, 358327, 358257, 358470, 358289, 358218, 358222, 358273
> Centro(chr1) 290
bap, brk, tin
1.0, 1.0, 1.0
359416, 359240, 359347
359422, 359247, 359356
> Centro(chr1) 291
br_Z1, br_Z1, KR
0.55, 0.95, 1.0
359689, 360039, 359884
359702, 360052, 359897
> Centro(chr1) 292
Cf2_II, btd, hkb, STAT92E, EcR::usp
0.43, 1.0, 1.0, 0.015, 0.065
367907, 367700, 367702, 367946, 367454
367916, 367709, 367710, 367960, 367468
> Centro(chr1) 293
Cf2_II, brk, CAD, btd, D, STAT92E, STAT92E
1.0, 1.0, 1.0, 0.0625, 1.0, 1.0, 1.0
367907, 367984, 368179, 368294, 368117, 367946, 367950
367916, 367991, 368189, 368303, 368127, 367960, 367964
> Centro(chr1) 294
Dr, vnd, btd, hkb, kni, nub
1.0, 1.0, 1.0, 1.0, 1.0, 1.0
366969, 366883, 367064, 367066, 366918, 367100
366975, 366891, 367073, 367074, 366929, 367111
> Centro(chr1) 295
dl_1, Eip74EF, brk, CAD, fkh, ttk, BEAF-32, Mad
1.0, 1.0, 1.0, 1.0, 1.0, 1.0, 1.0, 0.7825
366241, 366263, 366305, 366205, 366397, 366188, 366118, 366421
366252, 366269, 366312, 366215, 366407, 366196, 366132, 366435
> Centro(chr1) 296
sna, sna, CAD, pan, h, h, Mad
0.83, 1.0, 1.0, 0.02, 1.0, 0.58, 1.0
369669, 369896, 369729, 370080, 369834, 370026, 369964
369674, 369901, 369739, 370093, 369843, 370035, 369978
> Centro(chr1) 297
sna, Dr, pan, h, EcR::usp, Mad
0.025, 1.0, 1.0, 1.0, 1.0, 0.75
369896, 370143, 370080, 370026, 370241, 369964
369901, 370149, 370093, 370035, 370255, 369978
> Centro(chr1) 298
sna, Lag1, Trl, brk, btd, tll, CTCF, Mad, Mad
1.0, 0.725, 1.0, 1.0, 1.0, 1.0, 1.0, 1.0, 1.0
368934, 368756, 368924, 368939, 368896, 368883, 368930, 368934, 368937
368939, 368762, 368933, 368946, 368905, 368892, 368944, 368948, 368951
> Centro(chr1) 299
CAD, tin, vnd, z
0.91, 1.0, 1.0, 1.0
369516, 369295, 369295, 369420
369526, 369304, 369303, 369429
> Centro(chr1) 300
Vsx2, BEAF-32
1.0, 1.0
372233, 372162
372241, 372176
> Centro(chr1) 301
dl_1, dl_2, Vsx2, CAD
1.0, 1.0, 1.0, 1.0
371356, 371357, 371393, 371426
371367, 371366, 371401, 371436
> Centro(chr1) 302
pan, twi, btd, btd, hkb, hkb
1.0, 1.0, 1.0, 1.0, 1.0, 1.0
371042, 370927, 370892, 370908, 370894, 370910
371055, 370938, 370901, 370917, 370902, 370918
> Centro(chr1) 303
br_Z1, Trl, bap, run::Bgb, kni
0.935, 1.0, 1.0, 1.0, 1.0
372766, 372893, 372926, 372957, 372992
372779, 372902, 372932, 372965, 373003
> Centro(chr1) 304
Lag1, brk, brk, pnr, pnr
1.0, 1.0, 1.0, 1.0, 1.0
373583, 373457, 373459, 373537, 373540
373589, 373464, 373466, 373547, 373550
> Centro(chr1) 305
usp, pan, slp1
1.0, 1.0, 0.845
374185, 374141, 374350
374194, 374154, 374360
> Centro(chr1) 306
usp, Ptx1, vnd, btd
1.0, 1.0, 1.0, 0.8975
374708, 374587, 374551, 374807
374717, 374593, 374559, 374816
> Centro(chr1) 307
sna, CAD, btd, h, hkb, hkb, opa
1.0, 1.0, 1.0, 1.0, 1.0, 1.0, 1.0
375397, 375386, 375141, 375281, 375205, 375284, 375140
375402, 375396, 375150, 375290, 375213, 375292, 375151
> Centro(chr1) 308
Eip74EF, bap, tin, opa, CTCF
1.0, 1.0, 1.0, 1.0, 1.0
376238, 376145, 376031, 376216, 376170
376244, 376151, 376040, 376227, 376184
> Centro(chr1) 309
dl_2, tin, fkh
1.0, 0.475, 1.0
375896, 376031, 375828
375905, 376040, 375838
> Centro(chr1) 310
dl_1, sna, sna, sna, sna, Trl, Trl, Trl, twi, btd, btd, h, opa, CTCF, EcR::usp
0.295, 1.0, 1.0, 1.0, 0.655, 1.0, 1.0, 1.0, 1.0, 1.0, 1.0, 1.0, 1.0, 1.0, 0.81
377683, 377912, 377924, 377933, 378091, 377786, 377788, 377812, 377930, 377888, 377899, 377910, 378008, 377928, 377733
377694, 377917, 377929, 377938, 378096, 377795, 377797, 377821, 377941, 377897, 377908, 377919, 378019, 377942, 377747
> Centro(chr1) 311
dl_1, KR, EcR::usp
0.085, 0.895, 1.0
377683, 377601, 377440
377694, 377614, 377454
> Centro(chr1) 312
Dr, twi
1.0, 1.0
380148, 380172
380154, 380183
> Centro(chr1) 313
brk, brk, pan, CTCF, Mad
1.0, 1.0, 1.0, 1.0, 1.0
379832, 379834, 379748, 379825, 379832
379839, 379841, 379761, 379839, 379846
> Centro(chr1) 314
br_Z1, sna, sna
1.0, 1.0, 1.0
378773, 378821, 378908
378786, 378826, 378913
> Centro(chr1) 315
tin, h, Mad
1.0, 1.0, 1.0
379387, 379386, 379274
379396, 379395, 379288
> Centro(chr1) 316
sna, sna, Dr, Dr, brk, brk, h, CNC::maf-S, CTCF
1.0, 1.0, 1.0, 0.7275, 1.0, 1.0, 1.0, 0.9525, 1.0
380825, 380890, 380715, 381008, 380788, 380840, 380790, 380672, 380833
380830, 380895, 380721, 381014, 380795, 380847, 380799, 380686, 380847
> Centro(chr1) 317
brk, run::Bgb, h, tll
1.0, 1.0, 1.0, 1.0
382074, 381975, 382076, 382063
382081, 381983, 382085, 382072
> Centro(chr1) 318
brk, CAD, pan, opa, Mad
1.0, 1.0, 1.0, 0.49, 1.0
381668, 381510, 381586, 381386, 381656
381675, 381520, 381599, 381397, 381670
> Centro(chr1) 319
bap, run::Bgb, tin
1.0, 0.765, 1.0
382919, 382693, 382866
382925, 382701, 382875
> Centro(chr1) 320
usp, dl_2, run::Bgb, odd, pnr
0.7025, 1.0, 1.0, 1.0, 1.0
383499, 383667, 383803, 383723, 383690
383508, 383676, 383811, 383733, 383700
> Centro(chr1) 321
usp, nub, Mad
1.0, 1.0, 1.0
385076, 384960, 384983
385085, 384971, 384997
> Centro(chr1) 322
dl_1, Vsx2, Dr, CAD, pan, btd
1.0, 1.0, 1.0, 0.6325, 0.8375, 1.0
386165, 386156, 386191, 385972, 385991, 386163
386176, 386164, 386197, 385982, 386004, 386172
> Centro(chr1) 323
sna, CAD, run::Bgb, CNC::maf-S
1.0, 1.0, 1.0, 1.0
385744, 385571, 385795, 385555
385749, 385581, 385803, 385569
> Centro(chr1) 324
dl_2, nub
1.0, 1.0
387815, 387956
387824, 387967
> Centro(chr1) 325
Vsx2, brk, CAD, pan, run::Bgb
1.0, 1.0, 0.725, 1.0, 1.0
389071, 389077, 389257, 389078, 389159
389079, 389084, 389267, 389091, 389167
> Centro(chr1) 326
Vsx2, Dr, nub, CNC::maf-S
1.0, 0.4025, 1.0, 1.0
388484, 388652, 388397, 388342
388492, 388658, 388408, 388356
> Centro(chr1) 327
brk, tin
1.0, 1.0
389769, 389824
389776, 389833
> Centro(chr1) 328
dl_1, dl_1, Ptx1, hkb, odd
1.0, 1.0, 1.0, 0.48, 1.0
390358, 390359, 390115, 390049, 390250
390369, 390370, 390121, 390057, 390260
> Centro(chr1) 329
dl_1, dl_1, Vsx2, btd, fkh, nub
0.2475, 0.2575, 1.0, 1.0, 1.0, 1.0
390358, 390359, 390562, 390602, 390566, 390657
390369, 390370, 390570, 390611, 390576, 390668
> Centro(chr1) 330
Su-H-, D, h, CNC::maf-S, CNC::maf-S
1.0, 1.0, 1.0, 1.0, 1.0
390968, 390860, 391014, 390915, 390996
390983, 390870, 391023, 390929, 391010
> Centro(chr1) 331
run::Bgb, run::Bgb, pnr
1.0, 1.0, 1.0
391950, 391974, 392086
391958, 391982, 392096
> Centro(chr1) 332
Ptx1, bap, twi, h
0.5425, 1.0, 1.0, 1.0
392307, 392446, 392557, 392636
392313, 392452, 392568, 392645
> Centro(chr1) 333
sna, btd
1.0, 1.0
393728, 393522
393733, 393531
> Centro(chr1) 334
pan, btd, kni, EcR::usp, Mad
1.0, 0.11, 0.99, 0.425, 1.0
393042, 392805, 393194, 392834, 393109
393055, 392814, 393205, 392848, 393123
> Centro(chr1) 335
usp, Lag1, bap, D, CTCF
1.0, 0.76, 0.46, 1.0, 1.0
394635, 394433, 394811, 394539, 394603
394644, 394439, 394817, 394549, 394617
> Centro(chr1) 336
Lag1, CAD, tll, BEAF-32, pnr, pnr
0.83, 1.0, 1.0, 1.0, 1.0, 1.0
394433, 394234, 394157, 394297, 394294, 394297
394439, 394244, 394166, 394311, 394304, 394307
> Centro(chr1) 337
btd, CTCF
1.0, 1.0
395966, 396110
395975, 396124
> Centro(chr1) 338
Lag1, brk, brk, CTCF, CTCF, SU-HW-
0.225, 1.0, 1.0, 0.645, 1.0, 1.0
395788, 395558, 395560, 395371, 395551, 395588
395794, 395565, 395567, 395385, 395565, 395608
> Centro(chr1) 339
brk, tll, CTCF
0.51, 1.0, 1.0
395077, 395275, 395371
395084, 395284, 395385
> Centro(chr1) 340
bap, pan, tin, vnd, btd
1.0, 1.0, 1.0, 1.0, 1.0
399482, 399468, 399625, 399626, 399543
399488, 399481, 399634, 399634, 399552
> Centro(chr1) 341
CNC::maf-S, CTCF
1.0, 1.0
403894, 403784
403908, 403798
> Centro(chr1) 342
Su-H-, brk, D
1.0, 0.4975, 1.0
403489, 403238, 403382
403504, 403245, 403392
> Centro(chr1) 343
dl_1, dl_2, Eip74EF, brk, brk, brk, CTCF, Mad
1.0, 1.0, 1.0, 1.0, 1.0, 0.885, 1.0, 1.0
403024, 403063, 403068, 403112, 403153, 403238, 403082, 402970
403035, 403072, 403074, 403119, 403160, 403245, 403096, 402984
> Centro(chr1) 344
z, btd, odd
1.0, 1.0, 1.0
413347, 413318, 413283
413356, 413327, 413293
> Centro(chr1) 345
pan, tin, btd
1.0, 0.475, 1.0
414371, 414186, 414404
414384, 414195, 414413
> Centro(chr1) 346
Eip74EF, exd, tin
1.0, 1.0, 1.0
414014, 414045, 414186
414020, 414052, 414195
> Centro(chr1) 347
CAD, pan
1.0, 1.0
414917, 415027
414927, 415040
> Centro(chr1) 348
Trl, BEAF-32, CTCF, pnr
1.0, 1.0, 1.0, 1.0
421562, 421445, 421565, 421456
421571, 421459, 421579, 421466
> Centro(chr1) 349
Eip74EF, Eip74EF, opa
1.0, 1.0, 1.0
422642, 422854, 422746
422648, 422860, 422757
> Centro(chr1) 350
sna, CNC::maf-S
1.0, 1.0
423851, 423867
423856, 423881
> Centro(chr1) 351
Su-H-, Su-H-, sna, btd, hkb, slp1, tll, EcR::usp
1.0, 0.9625, 0.4275, 1.0, 1.0, 1.0, 1.0, 1.0
425794, 425881, 425525, 425631, 425630, 425873, 425744, 425714
425809, 425896, 425530, 425640, 425638, 425883, 425753, 425728
> Centro(chr1) 352
Su-H-, Su-H-, CAD, slp1
0.095, 0.965, 1.0, 0.86
425794, 425881, 426037, 425873
425809, 425896, 426047, 425883
> Centro(chr1) 353
Cf2_II, run::Bgb, run::Bgb, btd, btd, btd, hkb, opa, opa
1.0, 1.0, 1.0, 1.0, 1.0, 1.0, 1.0, 1.0, 1.0
426948, 427005, 427166, 427063, 427064, 427065, 426976, 427064, 427067
426957, 427013, 427174, 427072, 427073, 427074, 426984, 427075, 427078
> Centro(chr1) 354
sna, sna, sna, tin, tin, h, KR, CNC::maf-S
1.0, 1.0, 1.0, 1.0, 1.0, 1.0, 1.0, 1.0
426471, 426530, 426587, 426400, 426677, 426528, 426665, 426381
426476, 426535, 426592, 426409, 426686, 426537, 426678, 426395
> Centro(chr1) 355
usp, usp, btd, btd, btd, hkb
1.0, 1.0, 1.0, 1.0, 0.335, 0.21
430128, 430134, 430135, 430186, 430377, 430390
430137, 430143, 430144, 430195, 430386, 430398
> Centro(chr1) 356
dl_2, odd
1.0, 1.0
430956, 430995
430965, 431005
> Centro(chr1) 357
CAD, STAT92E
1.0, 1.0
429728, 429481
429738, 429495
> Centro(chr1) 358
dl_1, CAD, run::Bgb, tin, slp1
1.0, 0.975, 1.0, 0.18, 1.0
429192, 429040, 429327, 428961, 429190
429203, 429050, 429335, 428970, 429200
> Centro(chr1) 359
dl_1, CAD, tin, btd, slp1
0.18, 1.0, 1.0, 0.78, 0.205
429192, 429040, 428961, 428789, 429190
429203, 429050, 428970, 428798, 429200
> Centro(chr1) 360
Cf2_II, Mad, Mad
0.845, 1.0, 1.0
427804, 427631, 427636
427813, 427645, 427650
> Centro(chr1) 361
run::Bgb, opa
0.405, 1.0
427166, 427374
427174, 427385
> Centro(chr1) 362
usp, sna, Trl, btd, btd, CNC::maf-S
1.0, 1.0, 1.0, 1.0, 0.53, 1.0
428595, 428594, 428581, 428617, 428789, 428462
428604, 428599, 428590, 428626, 428798, 428476
> Centro(chr1) 363
usp, Trl, BEAF-32, CNC::maf-S, pnr
0.2, 1.0, 1.0, 0.055, 1.0
427990, 428292, 428215, 428462, 428222
427999, 428301, 428229, 428476, 428232
> Centro(chr1) 364
Cf2_II, brk, CAD, EcR::usp, Mad
0.73, 1.0, 1.0, 1.0, 1.0
432467, 432291, 432244, 432343, 432284
432476, 432298, 432254, 432357, 432298
> Centro(chr1) 365
bap, D, STAT92E
1.0, 1.0, 1.0
432704, 432732, 432771
432710, 432742, 432785
> Centro(chr1) 366
dl_2, brk, KR, BEAF-32
1.0, 1.0, 1.0, 1.0
434448, 434558, 434436, 434568
434457, 434565, 434449, 434582
> Centro(chr1) 367
dl_2, sd, opa
1.0, 1.0, 0.32
433991, 433936, 433745
434000, 433947, 433756
> Centro(chr1) 368
pan, run::Bgb, h, hkb, opa
1.0, 1.0, 1.0, 1.0, 1.0
433638, 433636, 433621, 433606, 433745
433651, 433644, 433630, 433614, 433756
> Centro(chr1) 369
usp, brk, hkb
1.0, 1.0, 1.0
435440, 435374, 435509
435449, 435381, 435517
> Centro(chr1) 370
br_Z1, Trl, Trl, brk, CAD, CAD, tin, KR, tll, CTCF
1.0, 0.62, 0.6, 0.48, 0.985, 1.0, 1.0, 0.06, 0.68, 1.0
436085, 436275, 436277, 435886, 435935, 436098, 436153, 435841, 435905, 436149
436098, 436284, 436286, 435893, 435945, 436108, 436162, 435854, 435914, 436163
> Centro(chr1) 371
Ptx1, exd, twi, ttk
1.0, 1.0, 1.0, 1.0
437013, 436791, 436986, 436858
437019, 436798, 436997, 436866
> Centro(chr1) 372
Trl, Trl, pan
0.39, 0.41, 1.0
436275, 436277, 436484
436284, 436286, 436497
> Centro(chr1) 373
brk, btd, btd, h, hkb
1.0, 0.805, 1.0, 1.0, 1.0
437966, 437790, 437958, 437962, 437960
437973, 437799, 437967, 437971, 437968
> Centro(chr1) 374
brk, brk, btd, Mad
1.0, 1.0, 0.725, 1.0
437612, 437622, 437790, 437610
437619, 437629, 437799, 437624
> Centro(chr1) 375
dl_2, pan
1.0, 1.0
438751, 438769
438760, 438782
> Centro(chr1) 376
pan, CTCF
1.0, 1.0
439498, 439508
439511, 439522
> Centro(chr1) 377
tin, D
1.0, 1.0
441216, 441096
441225, 441106
> Centro(chr1) 378
bap, CAD, opa, ttk, BEAF-32, EcR::usp
1.0, 1.0, 1.0, 0.7925, 1.0, 1.0
440409, 440336, 440343, 440170, 440245, 440351
440415, 440346, 440354, 440178, 440259, 440365
> Centro(chr1) 379
bap, btd, KR, opa
0.415, 1.0, 1.0, 0.96
440409, 440614, 440614, 440769
440415, 440623, 440627, 440780
> Centro(chr1) 380
Eip74EF, CAD
1.0, 1.0
442854, 442690
442860, 442700
> Centro(chr1) 381
dl_1, Trl, run::Bgb, odd, opa, Mad
1.0, 1.0, 0.005, 0.535, 1.0, 1.0
442055, 442013, 441877, 442322, 442125, 442255
442066, 442022, 441885, 442332, 442136, 442269
> Centro(chr1) 382
dl_2, sna, run::Bgb, tin, KR
1.0, 1.0, 0.985, 1.0, 0.56
441693, 441727, 441877, 441810, 441529
441702, 441732, 441885, 441819, 441542
> Centro(chr1) 383
tin, opa
1.0, 1.0
451158, 450980
451167, 450991
> Centro(chr1) 384
pan, tin
1.0, 0.28
451378, 451158
451391, 451167
> Centro(chr1) 385
tin, vnd
1.0, 1.0
456522, 456523
456531, 456531
> Centro(chr1) 386
Trl, ttk, BEAF-32, BEAF-32, BEAF-32, pnr, pnr
1.0, 1.0, 1.0, 1.0, 1.0, 1.0, 1.0
455493, 455466, 455408, 455415, 455444, 455412, 455415
455502, 455474, 455422, 455429, 455458, 455422, 455425
> Centro(chr1) 387
Vsx2, Dr, bap, KR, BEAF-32, pnr, pnr
1.0, 1.0, 1.0, 1.0, 1.0, 1.0, 1.0
456067, 456067, 455965, 455906, 455933, 455930, 455933
456075, 456073, 455971, 455919, 455947, 455940, 455943
> Centro(chr1) 388
usp, dl_1, dl_1, z, btd, btd, hkb, kni, KR, KR, SU-HW-, Mad
1.0, 1.0, 1.0, 1.0, 1.0, 1.0, 1.0, 1.0, 1.0, 1.0, 1.0, 1.0
465987, 466138, 466139, 466086, 466083, 466100, 466082, 466112, 466070, 466071, 466107, 466017
465996, 466149, 466150, 466095, 466092, 466109, 466090, 466123, 466083, 466084, 466127, 466031
> Centro(chr1) 389
sna, bap, KR, KR
1.0, 1.0, 1.0, 1.0
465257, 465323, 465112, 465113
465262, 465329, 465125, 465126
> Centro(chr1) 390
dl_2, btd, CNC::maf-S
1.0, 1.0, 0.165
465547, 465573, 465804
465556, 465582, 465818
> Centro(chr1) 391
sna, Dr, brk, h, hkb, ttk
1.0, 0.2925, 1.0, 1.0, 0.2425, 1.0
466663, 466955, 466772, 466821, 466959, 466695
466668, 466961, 466779, 466830, 466967, 466703
> Centro(chr1) 392
dl_2, Dr, brk, exd, h, hkb
1.0, 1.0, 1.0, 1.0, 0.04, 1.0
467139, 466955, 467146, 467068, 466821, 466959
467148, 466961, 467153, 467075, 466830, 466967
> Centro(chr1) 393
dl_1, dl_2, Lag1, brk, brk, pan, twi, btd, D, hkb, CTCF, SU-HW-, Mad, Mad, Mad, Mad, Mad, Mad, Mad, Mad
1.0, 0.81, 1.0, 1.0, 1.0, 0.99, 1.0, 1.0, 1.0, 1.0, 1.0, 1.0, 1.0, 1.0, 1.0, 1.0, 1.0, 1.0, 1.0, 1.0
467923, 467712, 467810, 467882, 467891, 467728, 467981, 467783, 467733, 467785, 467891, 467961, 467785, 467856, 467875, 467880, 467884, 467887, 467893, 467898
467934, 467721, 467816, 467889, 467898, 467741, 467992, 467792, 467743, 467793, 467905, 467981, 467799, 467870, 467889, 467894, 467898, 467901, 467907, 467912
> Centro(chr1) 394
Su-H-, Dr, fkh, EcR::usp
1.0, 1.0, 1.0, 0.6125
468411, 468353, 468491, 468639
468426, 468359, 468501, 468653
> Centro(chr1) 395
dl_1, Dr, Ptx1, twi, SU-HW-
0.125, 0.6, 1.0, 0.705, 0.55
467923, 468353, 468163, 467981, 467961
467934, 468359, 468169, 467992, 467981
> Centro(chr1) 396
brk, brk, pan, kni, KR, SU-HW-, Mad
1.0, 1.0, 1.0, 1.0, 0.96, 1.0, 1.0
470913, 471032, 471002, 470992, 470837, 470841, 471030
470920, 471039, 471015, 471003, 470850, 470861, 471044
> Centro(chr1) 397
opa, STAT92E
1.0, 1.0
470469, 470644
470480, 470658
> Centro(chr1) 398
Cf2_II, Cf2_II, usp
1.0, 0.62, 1.0
469956, 470255, 470067
469965, 470264, 470076
> Centro(chr1) 399
pan, btd, nub, opa, Mad, Mad
1.0, 1.0, 1.0, 1.0, 1.0, 0.395
469146, 469290, 469217, 469195, 469174, 469404
469159, 469299, 469228, 469206, 469188, 469418
> Centro(chr1) 400
Ptx1, tin, SU-HW-, Mad
1.0, 1.0, 1.0, 0.9625
469638, 469528, 469587, 469404
469644, 469537, 469607, 469418
> Centro(chr1) 401
Su-H-, sna, Trl, Trl, Mad
0.855, 1.0, 1.0, 1.0, 1.0
472495, 472362, 472213, 472238, 472331
472510, 472367, 472222, 472247, 472345
> Centro(chr1) 402
Dr, slp1
1.0, 1.0
476403, 476335
476409, 476345
> Centro(chr1) 403
sna, pan, btd, h, opa
0.04, 1.0, 0.58, 1.0, 1.0
480059, 480250, 480495, 480354, 480246
480064, 480263, 480504, 480363, 480257
> Centro(chr1) 404
Trl, Trl, Trl, brk, Mad, Mad, Mad, Mad, Mad, Mad, Mad
0.975, 0.955, 0.565, 1.0, 1.0, 1.0, 1.0, 1.0, 1.0, 1.0, 1.0
479900, 479902, 479941, 479727, 479716, 479719, 479720, 479722, 479725, 479765, 479768
479909, 479911, 479950, 479734, 479730, 479733, 479734, 479736, 479739, 479779, 479782
> Centro(chr1) 405
Trl, pan, run::Bgb, tin
1.0, 1.0, 1.0, 1.0
480914, 481145, 480904, 481165
480923, 481158, 480912, 481174
> Centro(chr1) 406
Trl, z, btd, btd, btd, h, hkb, hkb, opa, opa, opa
1.0, 0.27, 1.0, 1.0, 0.34, 0.42, 1.0, 0.355, 1.0, 0.9, 0.89
481504, 481798, 481519, 481572, 481791, 481367, 481521, 481790, 481574, 481734, 481735
481513, 481807, 481528, 481581, 481800, 481376, 481529, 481798, 481585, 481745, 481746
> Centro(chr1) 407
Eip74EF, Vsx2, Ptx1, Trl, Trl, brk, run::Bgb
1.0, 0.695, 1.0, 1.0, 0.89, 1.0, 0.485
483334, 483213, 483367, 483393, 483554, 483496, 483595
483340, 483221, 483373, 483402, 483563, 483503, 483603
> Centro(chr1) 408
Cf2_II, sna, exd, exd, SU-HW-, Mad, Mad
1.0, 0.245, 1.0, 1.0, 1.0, 1.0, 0.15
482113, 482433, 482078, 482263, 482200, 482219, 482438
482122, 482438, 482085, 482270, 482220, 482233, 482452
> Centro(chr1) 409
br_Z1, tll, Mad, Mad
1.0, 1.0, 0.235, 0.295
482985, 482823, 482676, 482682
482998, 482832, 482690, 482696
> Centro(chr1) 410
Su-H-, Su-H-, sna, exd, tll, Mad, Mad, Mad
1.0, 1.0, 0.68, 1.0, 0.4, 0.775, 1.0, 1.0
482610, 482636, 482433, 482580, 482823, 482438, 482676, 482682
482625, 482651, 482438, 482587, 482832, 482452, 482690, 482696
> Centro(chr1) 411
sna, btd, btd, opa, tll, CTCF, Mad, Mad, Mad
1.0, 1.0, 0.725, 1.0, 1.0, 1.0, 1.0, 1.0, 1.0
484332, 484445, 484631, 484535, 484561, 484438, 484445, 484451, 484489
484337, 484454, 484640, 484546, 484570, 484452, 484459, 484465, 484503
> Centro(chr1) 412
Eip74EF, sna, brk, btd, h, hkb, Mad
0.0975, 1.0, 1.0, 1.0, 0.7275, 1.0, 1.0
485142, 485021, 484939, 484779, 484723, 484863, 484939
485148, 485026, 484946, 484788, 484732, 484871, 484953
> Centro(chr1) 413
sna, sd, tin, btd, fkh, gt, hkb, KR, CNC::maf-S
0.8, 1.0, 0.24, 1.0, 1.0, 0.72, 1.0, 0.87, 1.0
485347, 485420, 485741, 485599, 485504, 485337, 485601, 485676, 485523
485352, 485431, 485750, 485608, 485514, 485346, 485609, 485689, 485537
> Centro(chr1) 414
bap, tin, tin, slp1, tll
1.0, 0.2625, 1.0, 1.0, 1.0
485886, 485741, 485884, 486109, 486045
485892, 485750, 485893, 486119, 486054
> Centro(chr1) 415
sna, CAD, hkb, kni, ttk
1.0, 1.0, 0.075, 0.54, 0.845
486507, 486566, 486263, 486308, 486671
486512, 486576, 486271, 486319, 486679
> Centro(chr1) 416
dl_2, dl_2, btd, opa, BEAF-32, BEAF-32
1.0, 1.0, 1.0, 1.0, 1.0, 1.0
489173, 489174, 489218, 489218, 489105, 489337
489182, 489183, 489227, 489229, 489119, 489351
> Centro(chr1) 417
Trl, Trl, Trl, Trl, Trl, Trl, Trl, Trl, Trl, Trl, Trl, Trl, Trl, Trl, Trl, Trl, Trl, Trl, hkb, tll, Mad
1.0, 1.0, 1.0, 1.0, 1.0, 1.0, 1.0, 1.0, 1.0, 1.0, 1.0, 1.0, 1.0, 1.0, 1.0, 1.0, 1.0, 1.0, 1.0, 1.0, 0.215
487051, 487057, 487059, 487061, 487063, 487071, 487073, 487075, 487077, 487079, 487081, 487083, 487085, 487087, 487089, 487091, 487093, 487095, 487007, 487015, 486844
487060, 487066, 487068, 487070, 487072, 487080, 487082, 487084, 487086, 487088, 487090, 487092, 487094, 487096, 487098, 487100, 487102, 487104, 487015, 487024, 486858
> Centro(chr1) 418
twi, kni, slp1
1.0, 1.0, 1.0
487590, 487495, 487505
487601, 487506, 487515
> Centro(chr1) 419
Dr, Trl, Trl, Trl, Trl, twi, btd, hkb, Mad
1.0, 1.0, 1.0, 1.0, 1.0, 0.04, 1.0, 1.0, 1.0
487788, 487815, 487833, 487835, 487839, 487590, 487909, 487911, 487966
487794, 487824, 487842, 487844, 487848, 487601, 487918, 487919, 487980
> Centro(chr1) 420
sna, run::Bgb, twi
1.0, 1.0, 1.0
491418, 491541, 491602
491423, 491549, 491613
> Centro(chr1) 421
dl_2, sna, Trl, CAD, btd, nub, pnr, pnr
0.1525, 1.0, 1.0, 1.0, 0.9875, 1.0, 1.0, 1.0
491826, 492192, 492022, 492099, 492212, 491923, 491952, 492146
491835, 492197, 492031, 492109, 492221, 491934, 491962, 492156
> Centro(chr1) 422
btd, CTCF
0.135, 1.0
492212, 492446
492221, 492460
> Centro(chr1) 423
usp, D, nub, opa, STAT92E
0.105, 1.0, 1.0, 0.155, 1.0
494140, 494379, 494463, 494144, 494313
494149, 494389, 494474, 494155, 494327
> Centro(chr1) 424
usp, pan, D, opa, STAT92E
1.0, 0.64, 0.105, 1.0, 0.745
494140, 493952, 494379, 494144, 494313
494149, 493965, 494389, 494155, 494327
> Centro(chr1) 425
sna, btd, hkb, kni
1.0, 0.74, 1.0, 1.0
493561, 493386, 493582, 493564
493566, 493395, 493590, 493575
> Centro(chr1) 426
sna, pan, btd
1.0, 1.0, 1.0
492964, 493232, 493105
492969, 493245, 493114
> Centro(chr1) 427
sna, vnd
1.0, 1.0
495177, 495038
495182, 495046
> Centro(chr1) 428
dl_1, D
1.0, 1.0
495590, 495456
495601, 495466
> Centro(chr1) 429
dl_1, dl_2, Vsx2, Mad
0.155, 1.0, 1.0, 0.91
495590, 495788, 495826, 495982
495601, 495797, 495834, 495996
> Centro(chr1) 430
usp, usp, usp, hkb, CNC::maf-S, STAT92E
1.0, 1.0, 1.0, 1.0, 1.0, 0.9125
503217, 503296, 503303, 503443, 503298, 503137
503226, 503305, 503312, 503451, 503312, 503151
> Centro(chr1) 431
Dr, STAT92E
1.0, 0.11
502902, 503137
502908, 503151
> Centro(chr1) 432
sna, Trl, Trl, Trl, Trl, Trl, Trl, Trl, Trl, Trl
0.75, 1.0, 1.0, 1.0, 1.0, 1.0, 1.0, 1.0, 1.0, 1.0
501673, 501838, 501840, 501842, 501844, 501848, 501850, 501852, 501854, 501856
501678, 501847, 501849, 501851, 501853, 501857, 501859, 501861, 501863, 501865
> Centro(chr1) 433
br_Z1, dl_2, bap, bap, brk, KR
1.0, 1.0, 1.0, 1.0, 0.905, 0.645
502170, 502393, 502247, 502270, 502110, 502452
502183, 502402, 502253, 502276, 502117, 502465
> Centro(chr1) 434
Cf2_II, pan, kni, tll
1.0, 1.0, 0.925, 1.0
501385, 501423, 501166, 501264
501394, 501436, 501177, 501273
> Centro(chr1) 435
usp, dl_1, dl_2, btd, btd, odd
0.5225, 1.0, 1.0, 0.3525, 1.0, 1.0
500636, 500903, 500904, 500619, 500939, 500763
500645, 500914, 500913, 500628, 500948, 500773
> Centro(chr1) 436
dl_1, CAD, btd, btd, hkb, opa, opa, opa, pnr
1.0, 1.0, 1.0, 0.0475, 1.0, 0.0125, 0.1425, 1.0, 1.0
500340, 500270, 500405, 500619, 500404, 500124, 500137, 500343, 500434
500351, 500280, 500414, 500628, 500412, 500135, 500148, 500354, 500444
> Centro(chr1) 437
Su-H-, brk, CAD, fkh, fkh, opa, opa, CTCF
1.0, 0.615, 0.51, 1.0, 1.0, 1.0, 1.0, 0.65
499953, 499884, 500270, 500071, 500090, 500124, 500137, 499884
499968, 499891, 500280, 500081, 500100, 500135, 500148, 499898
> Centro(chr1) 438
hb, vnd
1.0, 1.0
499055, 499200
499064, 499208
> Centro(chr1) 439
Trl, bap, exd, run::Bgb, EcR::usp, Mad
1.0, 0.7475, 1.0, 1.0, 1.0, 1.0
499490, 499689, 499523, 499659, 499500, 499426
499499, 499695, 499530, 499667, 499514, 499440
> Centro(chr1) 440
bap, fkh, h
1.0, 1.0, 1.0
497912, 498005, 498146
497918, 498015, 498155
> Centro(chr1) 441
Su-H-, sna, fkh, BEAF-32, BEAF-32, BEAF-32, Mad, pnr, pnr
0.345, 1.0, 1.0, 1.0, 1.0, 1.0, 0.26, 1.0, 1.0
498647, 498337, 498387, 498425, 498432, 498481, 498656, 498429, 498485
498662, 498342, 498397, 498439, 498446, 498495, 498670, 498439, 498495
> Centro(chr1) 442
run::Bgb, tin
1.0, 1.0
497194, 497063
497202, 497072
> Centro(chr1) 443
Trl, bap, tin, tin, opa
1.0, 1.0, 0.32, 0.04, 1.0
496824, 496846, 496599, 497063, 496809
496833, 496852, 496608, 497072, 496820
> Centro(chr1) 444
sna, Trl, brk, brk, brk, run::Bgb, tin, btd, hkb, kni, slp1, CTCF, CTCF, CTCF, Mad, Mad, Mad, Mad, Mad, Mad, Mad
1.0, 1.0, 0.835, 0.945, 1.0, 1.0, 0.895, 1.0, 1.0, 1.0, 1.0, 0.8, 0.91, 1.0, 1.0, 1.0, 1.0, 1.0, 1.0, 1.0, 1.0
512041, 512071, 511805, 511816, 511980, 511832, 511810, 511880, 511882, 512032, 512085, 511798, 511809, 511936, 511844, 511968, 511971, 511975, 511977, 511980, 511981
512046, 512080, 511812, 511823, 511987, 511840, 511819, 511889, 511890, 512043, 512095, 511812, 511823, 511950, 511858, 511982, 511985, 511989, 511991, 511994, 511995
> Centro(chr1) 445
D, tll, CNC::maf-S
1.0, 1.0, 0.3025
511227, 511126, 511394
511237, 511135, 511408
> Centro(chr1) 446
sna, Trl, Trl, twi, z, D, h, CNC::maf-S
0.85, 1.0, 1.0, 0.75, 1.0, 0.285, 0.85, 1.0
511616, 511445, 511449, 511623, 511439, 511227, 511614, 511394
511621, 511454, 511458, 511634, 511448, 511237, 511623, 511408
> Centro(chr1) 447
sna, D
1.0, 1.0
512634, 512414
512639, 512424
> Centro(chr1) 448
Lag1, BEAF-32, pnr
1.0, 1.0, 1.0
513010, 512960, 512960
513016, 512974, 512970
> Centro(chr1) 449
Ptx1, vnd, h
1.0, 0.1675, 1.0
509001, 509301, 509135
509007, 509309, 509144
> Centro(chr1) 450
Lag1, tin, vnd, btd, CNC::maf-S, CNC::maf-S, CNC::maf-S, Mad, Mad
1.0, 0.985, 0.68, 1.0, 1.0, 1.0, 0.57, 1.0, 1.0
509366, 509331, 509301, 509618, 509462, 509480, 509673, 509419, 509622
509372, 509340, 509309, 509627, 509476, 509494, 509687, 509433, 509636
> Centro(chr1) 451
usp, tll
1.0, 1.0
510216, 510116
510225, 510125
> Centro(chr1) 452
Cf2_II, sna, sna, Trl, Trl, Trl, Trl, Trl, Trl, slp1
1.0, 0.96, 1.0, 1.0, 1.0, 1.0, 1.0, 1.0, 1.0, 1.0
510797, 510538, 510646, 510685, 510687, 510689, 510691, 510693, 510695, 510728
510806, 510543, 510651, 510694, 510696, 510698, 510700, 510702, 510704, 510738
> Centro(chr1) 453
usp, tin, h
1.0, 1.0, 1.0
504118, 504036, 504035
504127, 504045, 504044
> Centro(chr1) 454
Lag1, KR
1.0, 1.0
504387, 504490
504393, 504503
> Centro(chr1) 455
Lag1, Ptx1, Trl, bap, run::Bgb, D, odd
1.0, 1.0, 1.0, 1.0, 1.0, 1.0, 1.0
504940, 504851, 504789, 504848, 504838, 504748, 504989
504946, 504857, 504798, 504854, 504846, 504758, 504999
> Centro(chr1) 456
bap, pan, pan, run::Bgb, tin, btd
0.115, 0.55, 1.0, 1.0, 1.0, 1.0
505707, 505270, 505344, 505528, 505421, 505513
505713, 505283, 505357, 505536, 505430, 505522
> Centro(chr1) 457
exd, pan, btd, btd, D, hkb, tll
0.795, 1.0, 1.0, 1.0, 0.07, 1.0, 0.115
505937, 506152, 505999, 506108, 506349, 506107, 506345
505944, 506165, 506008, 506117, 506359, 506115, 506354
> Centro(chr1) 458
usp, bap, CAD, pan, pan, D, KR, EcR::usp
1.0, 1.0, 0.6075, 1.0, 1.0, 1.0, 1.0, 1.0
506896, 506666, 506593, 506770, 506788, 506775, 506890, 506726
506905, 506672, 506603, 506783, 506801, 506785, 506903, 506740
> Centro(chr1) 459
dl_2, bap, CAD, D, h, tll, EcR::usp, pnr
1.0, 0.795, 1.0, 1.0, 1.0, 1.0, 0.155, 1.0
506424, 506666, 506593, 506349, 506494, 506345, 506726, 506528
506433, 506672, 506603, 506359, 506503, 506354, 506740, 506538
> Centro(chr1) 460
dl_2, Lag1, Trl, btd, btd, opa, Mad, Mad
0.06, 1.0, 1.0, 0.25, 0.19, 0.28, 1.0, 1.0
507528, 507257, 507362, 507509, 507515, 507505, 507177, 507310
507537, 507263, 507371, 507518, 507524, 507516, 507191, 507324
> Centro(chr1) 461
dl_2, Dr, Trl, bap, btd, btd, opa, Mad
1.0, 1.0, 0.905, 0.03, 1.0, 1.0, 1.0, 0.41
507528, 507644, 507362, 507770, 507509, 507515, 507505, 507310
507537, 507650, 507371, 507776, 507518, 507524, 507516, 507324
> Centro(chr1) 462
h, hkb, kni
0.6525, 1.0, 1.0
508326, 508464, 508557
508335, 508472, 508568
> Centro(chr1) 463
dl_1, dl_2, twi, btd, h, hkb, BEAF-32, Mad, pnr
1.0, 1.0, 1.0, 1.0, 0.17, 1.0, 0.595, 1.0, 0.575
508027, 508028, 508092, 508193, 508326, 508195, 507900, 508195, 507900
508038, 508037, 508103, 508202, 508335, 508203, 507914, 508209, 507910
> Centro(chr1) 464
dl_1, dl_2, Trl, Trl, Trl, Trl, bap, vnd, odd
1.0, 1.0, 0.055, 0.185, 0.205, 1.0, 0.12, 0.45, 1.0
522705, 522693, 522455, 522468, 522470, 522631, 522939, 522905, 522639
522716, 522702, 522464, 522477, 522479, 522640, 522945, 522913, 522649
> Centro(chr1) 465
Cf2_II, Vsx2, Trl, Trl, Trl, pan, btd, D, h, tll, CNC::maf-S
1.0, 1.0, 1.0, 1.0, 1.0, 1.0, 1.0, 1.0, 1.0, 1.0, 1.0
522382, 522261, 522455, 522468, 522470, 522243, 522333, 522272, 522238, 522267, 522394
522391, 522269, 522464, 522477, 522479, 522256, 522342, 522282, 522247, 522276, 522408
> Centro(chr1) 466
sna, run::Bgb, tll
1.0, 1.0, 1.0
522049, 521848, 521922
522054, 521856, 521931
> Centro(chr1) 467
brk, CTCF
1.0, 1.0
520241, 520241
520248, 520255
> Centro(chr1) 468
sna, twi, Mad
1.0, 1.0, 1.0
520552, 520581, 520577
520557, 520592, 520591
> Centro(chr1) 469
dl_1, Dr, Trl, twi
1.0, 1.0, 1.0, 1.0
520969, 520900, 521142, 521038
520980, 520906, 521151, 521049
> Centro(chr1) 470
Trl, Trl, CNC::maf-S, EcR::usp
0.36, 1.0, 1.0, 1.0
521142, 521271, 521376, 521331
521151, 521280, 521390, 521345
> Centro(chr1) 471
Trl, Trl, sd, Mad
1.0, 1.0, 0.9725, 1.0
518107, 518127, 517850, 517898
518116, 518136, 517861, 517912
> Centro(chr1) 472
sd, btd, btd, hkb, ttk
0.0775, 1.0, 1.0, 1.0, 1.0
517850, 517608, 517615, 517610, 517480
517861, 517617, 517624, 517618, 517488
> Centro(chr1) 473
Eip74EF, Lag1, Trl, brk, brk, CAD, tin, btd, hkb, opa, CTCF, Mad, Mad
1.0, 1.0, 0.24, 1.0, 0.89, 0.765, 1.0, 1.0, 1.0, 1.0, 1.0, 1.0, 1.0
518398, 518676, 518316, 518422, 518704, 518368, 518456, 518554, 518556, 518541, 518672, 518415, 518674
518404, 518682, 518325, 518429, 518711, 518378, 518465, 518563, 518564, 518552, 518686, 518429, 518688
> Centro(chr1) 474
CAD, hkb, slp1, EcR::usp, Mad
0.7, 0.91, 1.0, 0.69, 1.0
519217, 518879, 519037, 518854, 519184
519227, 518887, 519047, 518868, 519198
> Centro(chr1) 475
brk, brk, CAD, BEAF-32, Mad
1.0, 1.0, 0.1225, 1.0, 1.0
519436, 519473, 519217, 519436, 519473
519443, 519480, 519227, 519450, 519487
> Centro(chr1) 476
Trl, Trl, Trl, Trl, Trl, Trl, Trl, Trl, Trl, Trl, Trl, Trl, sd, btd, hkb, odd, opa, SU-HW-
1.0, 1.0, 1.0, 1.0, 1.0, 1.0, 1.0, 1.0, 1.0, 1.0, 1.0, 1.0, 0.43, 1.0, 1.0, 1.0, 1.0, 0.795
516678, 516680, 516682, 516684, 516686, 516688, 516696, 516698, 516700, 516702, 516704, 516706, 516894, 516545, 516547, 516668, 516556, 516853
516687, 516689, 516691, 516693, 516695, 516697, 516705, 516707, 516709, 516711, 516713, 516715, 516905, 516554, 516555, 516678, 516567, 516873
> Centro(chr1) 477
Trl, Trl, btd, btd, hkb, hkb, kni, opa, opa, CTCF
1.0, 1.0, 0.27, 0.44, 0.285, 0.425, 0.39, 0.24, 0.32, 0.245
516338, 516340, 516116, 516545, 516118, 516547, 516127, 516112, 516556, 516111
516347, 516349, 516125, 516554, 516126, 516555, 516138, 516123, 516567, 516125
> Centro(chr1) 478
sna, Lag1, btd, btd, hkb, hkb, kni, opa, CTCF, CTCF
1.0, 0.38, 1.0, 1.0, 1.0, 1.0, 1.0, 1.0, 0.38, 1.0
515976, 515874, 516006, 516116, 516085, 516118, 516127, 516112, 515870, 516111
515981, 515880, 516015, 516125, 516093, 516126, 516138, 516123, 515884, 516125
> Centro(chr1) 479
Su-H-, sna, sna, btd, btd, hkb, slp1
1.0, 1.0, 1.0, 1.0, 1.0, 1.0, 1.0
514925, 514932, 515057, 514969, 514973, 514972, 515024
514940, 514937, 515062, 514978, 514982, 514980, 515034
> Centro(chr1) 480
brk, pan, btd, btd, btd, hkb, hkb, hkb, CNC::maf-S, CTCF
1.0, 0.675, 1.0, 1.0, 1.0, 1.0, 1.0, 1.0, 0.53, 1.0
515410, 515276, 515454, 515468, 515487, 515456, 515470, 515489, 515261, 515463
515417, 515289, 515463, 515477, 515496, 515464, 515478, 515497, 515275, 515477
> Centro(chr1) 481
brk, tin
1.0, 1.0
513543, 513829
513550, 513838
> Centro(chr1) 482
usp, sna, Trl, gt, h, kni, BEAF-32
1.0, 1.0, 1.0, 1.0, 1.0, 1.0, 0.005
514447, 514446, 514360, 514488, 514524, 514495, 514192
514456, 514451, 514369, 514497, 514533, 514506, 514206
> Centro(chr1) 483
dl_1, Dr, z
1.0, 1.0, 1.0
524483, 524336, 524420
524494, 524342, 524429
> Centro(chr1) 484
Cf2_II, pan, btd, btd, SU-HW-
1.0, 0.18, 1.0, 1.0, 0.925
527373, 527042, 527276, 527324, 527113
527382, 527055, 527285, 527333, 527133
> Centro(chr1) 485
Lag1, brk, pan, tin, tin, btd, btd, CNC::maf-S, Mad
1.0, 1.0, 0.19, 1.0, 1.0, 1.0, 1.0, 1.0, 1.0
526780, 526724, 527042, 526813, 526815, 526827, 526852, 526734, 526896
526786, 526731, 527055, 526822, 526824, 526836, 526861, 526748, 526910
> Centro(chr1) 486
btd, kni, ttk
1.0, 1.0, 1.0
525527, 525483, 525515
525536, 525494, 525523
> Centro(chr1) 487
usp, Ptx1, CAD, run::Bgb, btd, btd, btd, btd, btd, btd, KR, KR, opa, opa, tll
1.0, 0.875, 0.775, 1.0, 1.0, 1.0, 1.0, 1.0, 1.0, 1.0, 1.0, 0.05, 1.0, 1.0, 1.0
525949, 525779, 525767, 525868, 525938, 525939, 525940, 525941, 525942, 525943, 525914, 526183, 525862, 525934, 526086
525958, 525785, 525777, 525876, 525947, 525948, 525949, 525950, 525951, 525952, 525927, 526196, 525873, 525945, 526095
> Centro(chr1) 488
brk, opa
1.0, 1.0
535378, 535264
535385, 535275
> Centro(chr1) 489
Lag1, D, CTCF
1.0, 1.0, 1.0
534444, 534376, 534440
534450, 534386, 534454
> Centro(chr1) 490
CAD, odd
1.0, 1.0
534723, 534950
534733, 534960
> Centro(chr1) 491
vnd, opa, STAT92E
0.765, 1.0, 1.0
531820, 531992, 532081
531828, 532003, 532095
> Centro(chr1) 492
Su-H-, CAD, pan, ttk, Mad
1.0, 0.48, 0.525, 1.0, 1.0
532549, 532265, 532268, 532521, 532465
532564, 532275, 532281, 532529, 532479
> Centro(chr1) 493
dl_1, Eip74EF, sna, tin, btd, opa, CNC::maf-S, CTCF, CTCF, pnr
1.0, 1.0, 0.2025, 1.0, 1.0, 0.1575, 1.0, 0.9725, 1.0, 1.0
533193, 532989, 533289, 532965, 533127, 532822, 532973, 532902, 533184, 533151
533204, 532995, 533294, 532974, 533136, 532833, 532987, 532916, 533198, 533161
> Centro(chr1) 494
dl_1, dl_1, dl_2, dl_2, dl_2, opa
1.0, 1.0, 1.0, 1.0, 1.0, 1.0
534006, 534007, 534006, 534007, 534008, 533975
534017, 534018, 534015, 534016, 534017, 533986
> Centro(chr1) 495
brk, CAD, btd, D, CTCF, EcR::usp
1.0, 1.0, 1.0, 1.0, 0.86, 1.0
533444, 533704, 533721, 533608, 533411, 533544
533451, 533714, 533730, 533618, 533425, 533558
> Centro(chr1) 496
Dr, BEAF-32, CTCF, EcR::usp
1.0, 1.0, 0.71, 1.0
530287, 530339, 530132, 530450
530293, 530353, 530146, 530464
> Centro(chr1) 497
tin, nub, odd, CNC::maf-S
1.0, 1.0, 1.0, 0.89
531468, 531372, 531494, 531257
531477, 531383, 531504, 531271
> Centro(chr1) 498
dl_2, ovo, prd, btd, btd, h, hkb, kni, opa, opa, tll, CNC::maf-S, CTCF, Mad
0.4325, 1.0, 1.0, 1.0, 1.0, 1.0, 1.0, 1.0, 1.0, 1.0, 1.0, 0.1125, 1.0, 1.0
530814, 531062, 531062, 531026, 531029, 531019, 531020, 530898, 531021, 531031, 530983, 531257, 531029, 531021
530823, 531070, 531070, 531035, 531038, 531028, 531028, 530909, 531032, 531042, 530992, 531271, 531043, 531035
> Centro(chr1) 499
usp, Dr, btd, kni, KR, KR, tll
1.0, 0.25, 1.0, 0.115, 1.0, 1.0, 1.0
529609, 529366, 529608, 529350, 529587, 529588, 529653
529618, 529372, 529617, 529361, 529600, 529601, 529662
> Centro(chr1) 500
CAD, run::Bgb, KR
1.0, 1.0, 0.795
528814, 528865, 528642
528824, 528873, 528655
> Centro(chr1) 501
Lag1, twi, BEAF-32, STAT92E
1.0, 1.0, 0.2225, 0.8475
528390, 528201, 528065, 528458
528396, 528212, 528079, 528472
> Centro(chr1) 502
usp, Lag1, opa
1.0, 1.0, 1.0
544713, 544725, 544672
544722, 544731, 544683
> Centro(chr1) 503
dl_2, Eip74EF, brk, brk, h, opa, CNC::maf-S, Mad
1.0, 1.0, 1.0, 1.0, 1.0, 1.0, 1.0, 1.0
548727, 548910, 548801, 548906, 548797, 548894, 548743, 548891
548736, 548916, 548808, 548913, 548806, 548905, 548757, 548905
> Centro(chr1) 504
Su-H-, Su-H-, Trl, run::Bgb, tin, tin, vnd, tll, Mad, Mad
1.0, 1.0, 0.0725, 1.0, 1.0, 1.0, 1.0, 1.0, 1.0, 1.0
548490, 548563, 548225, 548471, 548424, 548549, 548549, 548465, 548404, 548409
548505, 548578, 548234, 548479, 548433, 548558, 548557, 548474, 548418, 548423
> Centro(chr1) 505
dl_1, dl_2, pan, btd, btd, hkb, opa, opa, SU-HW-, Mad, Mad
0.7225, 0.7325, 1.0, 1.0, 1.0, 1.0, 0.0775, 1.0, 1.0, 1.0, 1.0
550721, 550721, 550413, 550545, 550549, 550544, 550301, 550548, 550618, 550424, 550518
550732, 550730, 550426, 550554, 550558, 550552, 550312, 550559, 550638, 550438, 550532
> Centro(chr1) 506
dl_1, dl_2, Dr, brk, tin, vnd, D, KR, Mad
0.825, 0.815, 1.0, 1.0, 0.775, 0.77, 1.0, 0.875, 1.0
550721, 550721, 550943, 550853, 551062, 551063, 550889, 551050, 550853
550732, 550730, 550949, 550860, 551071, 551071, 550899, 551063, 550867
> Centro(chr1) 507
sna, Lag1, z, h, STAT92E
1.0, 0.075, 1.0, 1.0, 0.655
549662, 549968, 549733, 549724, 549906
549667, 549974, 549742, 549733, 549920
> Centro(chr1) 508
br_Z1, dl_1, hb, Lag1, btd, opa, STAT92E, Mad
1.0, 1.0, 1.0, 1.0, 1.0, 0.4825, 0.5825, 1.0
550115, 550221, 550113, 549968, 550025, 550301, 549906, 550085
550128, 550232, 550122, 549974, 550034, 550312, 549920, 550099
> Centro(chr1) 509
Cf2_II, Trl, brk, brk, vnd, BEAF-32, STAT92E, Mad
1.0, 1.0, 1.0, 1.0, 1.0, 1.0, 1.0, 1.0
553529, 553408, 553429, 553431, 553497, 553310, 553335, 553429
553538, 553417, 553436, 553438, 553505, 553324, 553349, 553443
> Centro(chr1) 510
br_Z1, BEAF-32, pnr
1.0, 1.0, 1.0
568176, 568145, 568149
568189, 568159, 568159
> Centro(chr1) 511
sna, bap, brk, tin
1.0, 1.0, 1.0, 1.0
574461, 574431, 574454, 574470
574466, 574437, 574461, 574479
> Centro(chr1) 512
Su-H-, BEAF-32, SU-HW-, pnr, pnr
1.0, 1.0, 1.0, 1.0, 1.0
577026, 576928, 576999, 576932, 576935
577041, 576942, 577019, 576942, 576945
> Centro(chr1) 513
dl_2, tin
1.0, 1.0
577469, 577257
577478, 577266
> Centro(chr1) 514
sna, btd, CNC::maf-S, CTCF, pnr
1.0, 1.0, 1.0, 1.0, 1.0
582703, 582791, 582577, 582586, 582674
582708, 582800, 582591, 582600, 582684
> Centro(chr1) 515
D, CNC::maf-S, CTCF
1.0, 0.21, 0.12
582350, 582577, 582586
582360, 582591, 582600
> Centro(chr1) 516
dl_2, Eip74EF, sna, tin
1.0, 1.0, 1.0, 1.0
583482, 583530, 583462, 583452
583491, 583536, 583467, 583461
> Centro(chr1) 517
usp, dl_1, Eip74EF, twi, z, opa
1.0, 1.0, 0.92, 1.0, 1.0, 1.0
583157, 583135, 582990, 583199, 583131, 583161
583166, 583146, 582996, 583210, 583140, 583172
> Centro(chr1) 518
twi, btd, btd, btd, btd, h, Mad
1.0, 1.0, 1.0, 1.0, 1.0, 1.0, 1.0
579684, 579710, 579711, 579712, 579721, 579730, 579725
579695, 579719, 579720, 579721, 579730, 579739, 579739
> Centro(chr1) 519
btd, btd, btd, opa
1.0, 1.0, 1.0, 1.0
581843, 581844, 581845, 581850
581852, 581853, 581854, 581861
> Centro(chr1) 520
Dr, Ptx1, kni
1.0, 1.0, 1.0
581565, 581500, 581519
581571, 581506, 581530
> Centro(chr1) 521
sna, Ptx1, Trl, btd, D, odd, pnr
1.0, 1.0, 1.0, 0.735, 1.0, 1.0, 1.0
581145, 581135, 581013, 581223, 581046, 580927, 580899
581150, 581141, 581022, 581232, 581056, 580937, 580909
> Centro(chr1) 522
btd, tll, ttk, CNC::maf-S, CNC::maf-S, CNC::maf-S, CNC::maf-S, EcR::usp
0.555, 1.0, 0.95, 1.0, 1.0, 1.0, 1.0, 1.0
580337, 580655, 580377, 580529, 580552, 580564, 580621, 580507
580346, 580664, 580385, 580543, 580566, 580578, 580635, 580521
> Centro(chr1) 523
dl_1, dl_2, Eip74EF, Vsx2, btd, hkb, STAT92E, STAT92E
1.0, 1.0, 1.0, 1.0, 0.9075, 0.6625, 1.0, 1.0
585863, 585863, 585745, 585659, 585644, 585620, 585864, 585868
585874, 585872, 585751, 585667, 585653, 585628, 585878, 585882
> Centro(chr1) 524
Eip74EF, btd, STAT92E
1.0, 1.0, 1.0
584847, 584953, 584816
584853, 584962, 584830
> Centro(chr1) 525
usp, Vsx2, brk, btd, btd, D, hkb, KR, KR, CNC::maf-S, Mad
1.0, 1.0, 1.0, 1.0, 0.1325, 1.0, 1.0, 1.0, 1.0, 0.6475, 1.0
585237, 585142, 585346, 585159, 585472, 585263, 585158, 585204, 585216, 585418, 585231
585246, 585150, 585353, 585168, 585481, 585273, 585166, 585217, 585229, 585432, 585245
> Centro(chr1) 526
dl_1, sna, tin, btd, btd, btd, btd, fkh, hkb, hkb
0.06, 0.42, 1.0, 0.88, 1.0, 1.0, 1.0, 1.0, 1.0, 1.0
587513, 587480, 587253, 587108, 587270, 587281, 587320, 587179, 587280, 587322
587524, 587485, 587262, 587117, 587279, 587290, 587329, 587189, 587288, 587330
> Centro(chr1) 527
dl_1, Eip74EF, sna, Dr, Ptx1, Trl, brk, brk, btd, btd, opa, tll, CTCF
0.88, 1.0, 0.52, 1.0, 0.575, 1.0, 1.0, 1.0, 1.0, 1.0, 1.0, 1.0, 1.0
587513, 587528, 587480, 587810, 587870, 587564, 587567, 587793, 587676, 587688, 587682, 587547, 587786
587524, 587534, 587485, 587816, 587876, 587573, 587574, 587800, 587685, 587697, 587693, 587556, 587800
> Centro(chr1) 528
dl_1, dl_1, dl_1, dl_2, Eip74EF, brk, D, fkh
1.0, 1.0, 1.0, 1.0, 0.1225, 0.0875, 1.0, 1.0
586642, 586745, 586746, 586746, 586492, 586488, 586710, 586705
586653, 586756, 586757, 586755, 586498, 586495, 586720, 586715
> Centro(chr1) 529
dl_1, dl_2, Vsx2, Ptx1, CAD, nub, STAT92E, STAT92E
0.08, 0.07, 1.0, 0.765, 1.0, 1.0, 0.105, 0.145
585863, 585863, 586069, 586281, 586138, 586105, 585864, 585868
585874, 585872, 586077, 586287, 586148, 586116, 585878, 585882
> Centro(chr1) 530
dl_1, dl_1, Eip74EF, Ptx1, brk
1.0, 0.315, 1.0, 1.0, 1.0
586361, 586642, 586492, 586281, 586488
586372, 586653, 586498, 586287, 586495
> Centro(chr1) 531
dl_1, sna, ovo, brk, prd, tin, vnd, btd, btd, hkb, CTCF, EcR::usp, Mad, Mad
1.0, 1.0, 1.0, 1.0, 1.0, 0.5025, 0.5075, 1.0, 1.0, 1.0, 1.0, 1.0, 1.0, 1.0
589183, 589025, 589120, 589032, 589120, 589290, 589290, 589094, 589191, 589190, 589032, 589084, 588987, 589025
589194, 589030, 589128, 589039, 589128, 589299, 589298, 589103, 589200, 589198, 589046, 589098, 589001, 589039
> Centro(chr1) 532
dl_1, sna, tin, tin, vnd, z, btd, btd, hkb, EcR::usp
0.52, 0.14, 1.0, 1.0, 1.0, 1.0, 0.59, 1.0, 0.575, 1.0
589183, 589620, 589290, 589381, 589290, 589383, 589191, 589366, 589190, 589477
589194, 589625, 589299, 589390, 589298, 589392, 589200, 589375, 589198, 589491
> Centro(chr1) 533
run::Bgb, h, tll, CTCF
1.0, 1.0, 1.0, 0.9225
588180, 588104, 588136, 588313
588188, 588113, 588145, 588327
> Centro(chr1) 534
D, h, EcR::usp
1.0, 0.655, 1.0
588755, 588529, 588711
588765, 588538, 588725
> Centro(chr1) 535
bap, bap, btd
0.2425, 1.0, 1.0
591813, 591989, 592087
591819, 591995, 592096
> Centro(chr1) 536
Eip74EF, bap, opa, opa
0.505, 0.985, 1.0, 1.0
591462, 591813, 591657, 591661
591468, 591819, 591668, 591672
> Centro(chr1) 537
Vsx2, Dr, tin, hkb, nub, nub, odd, CNC::maf-S
1.0, 1.0, 0.22, 1.0, 0.51, 1.0, 0.575, 1.0
590969, 591016, 590739, 591087, 590767, 590966, 590774, 590856
590977, 591022, 590748, 591095, 590778, 590977, 590784, 590870
> Centro(chr1) 538
Trl, Trl, vnd, KR, CNC::maf-S
1.0, 1.0, 0.345, 1.0, 1.0
589880, 589943, 590106, 589898, 589852
589889, 589952, 590114, 589911, 589866
> Centro(chr1) 539
tin, vnd, fkh, odd, tll, tll
1.0, 1.0, 1.0, 1.0, 1.0, 0.0025
590293, 590106, 590198, 590215, 590330, 590504
590302, 590114, 590208, 590225, 590339, 590513
> Centro(chr1) 540
usp, dl_1, Eip74EF, Eip74EF, twi, z, opa, CNC::maf-S
0.94, 1.0, 1.0, 1.0, 0.03, 0.29, 1.0, 1.0
592961, 593177, 592997, 593183, 592869, 593338, 593055, 593255
592970, 593188, 593003, 593189, 592880, 593347, 593066, 593269
> Centro(chr1) 541
twi, D
0.225, 1.0
592869, 592642
592880, 592652
> Centro(chr1) 542
Trl, Trl, Trl, Trl, btd, hkb, CTCF
1.0, 1.0, 1.0, 0.455, 1.0, 1.0, 1.0
594788, 594900, 594949, 595129, 594845, 594844, 595034
594797, 594909, 594958, 595138, 594854, 594852, 595048
> Centro(chr1) 543
Cf2_II, twi, btd, h
1.0, 1.0, 1.0, 1.0
596254, 596348, 596293, 596306
596263, 596359, 596302, 596315
> Centro(chr1) 544
dl_2, tin, tin, D
1.0, 1.0, 1.0, 1.0
595914, 595769, 595833, 595848
595923, 595778, 595842, 595858
> Centro(chr1) 545
brk, brk, btd, KR
1.0, 1.0, 1.0, 1.0
595404, 595406, 595486, 595570
595411, 595413, 595495, 595583
> Centro(chr1) 546
dl_1, Trl, Trl, Trl, Trl, Trl, brk, btd, btd, btd, fkh, hkb, opa
1.0, 1.0, 1.0, 1.0, 1.0, 1.0, 0.77, 1.0, 1.0, 1.0, 0.325, 1.0, 1.0
596965, 597105, 597107, 597117, 597119, 597121, 596935, 597056, 597185, 597190, 596889, 597192, 597055
596976, 597114, 597116, 597126, 597128, 597130, 596942, 597065, 597194, 597199, 596899, 597200, 597066
> Centro(chr1) 547
CAD, pan, fkh, hkb, slp1
0.44, 1.0, 1.0, 0.99, 1.0
597933, 598200, 598139, 597989, 598140
597943, 598213, 598149, 597997, 598150
> Centro(chr1) 548
Ptx1, KR
1.0, 1.0
597484, 597718
597490, 597731
> Centro(chr1) 549
Cf2_II, vnd, odd, odd, ttk
0.555, 1.0, 0.45, 1.0, 1.0
601114, 600920, 600714, 600979, 600860
601123, 600928, 600724, 600989, 600868
> Centro(chr1) 550
z, KR, KR, odd, ttk, ttk
1.0, 0.885, 1.0, 1.0, 1.0, 0.34
600554, 600480, 600661, 600714, 600644, 600860
600563, 600493, 600674, 600724, 600652, 600868
> Centro(chr1) 551
bap, run::Bgb, tin, btd, h, hkb, kni
1.0, 1.0, 1.0, 1.0, 1.0, 1.0, 1.0
601607, 601580, 601606, 601500, 601555, 601502, 601665
601613, 601588, 601615, 601509, 601564, 601510, 601676
> Centro(chr1) 552
Cf2_II, tin, btd, hkb, nub
1.0, 1.0, 0.12, 0.105, 1.0
601114, 601262, 601500, 601502, 601307
601123, 601271, 601509, 601510, 601318
> Centro(chr1) 553
tin, vnd, KR
1.0, 1.0, 0.64
598738, 598738, 598922
598747, 598746, 598935
> Centro(chr1) 554
Trl, tin, tin, tin, vnd, ttk, CNC::maf-S
1.0, 1.0, 1.0, 1.0, 1.0, 1.0, 1.0
599933, 600059, 600073, 600184, 600074, 600089, 600189
599942, 600068, 600082, 600193, 600082, 600097, 600203
> Centro(chr1) 555
dl_1, hb, Trl, Trl, D
1.0, 0.9, 1.0, 1.0, 0.995
599615, 599471, 599646, 599648, 599781
599626, 599480, 599655, 599657, 599791
> Centro(chr1) 556
dl_2, Eip74EF, brk, brk, KR, CTCF, CTCF, CTCF, Mad, Mad
1.0, 1.0, 1.0, 1.0, 0.01, 1.0, 1.0, 1.0, 0.085, 0.135
602489, 602508, 602468, 602470, 602216, 602461, 602470, 602527, 602223, 602228
602498, 602514, 602475, 602477, 602229, 602475, 602484, 602541, 602237, 602242
> Centro(chr1) 557
brk, brk, CAD, twi, D, KR, odd
0.405, 0.305, 0.05, 1.0, 1.0, 0.775, 1.0
605139, 605568, 605102, 605262, 605347, 605518, 605239
605146, 605575, 605112, 605273, 605357, 605531, 605249
> Centro(chr1) 558
Vsx2, vnd, CTCF
0.315, 1.0, 1.0
604842, 604707, 604537
604850, 604715, 604551
> Centro(chr1) 559
dl_1, sna, Vsx2, brk, CAD, slp1, CNC::maf-S
1.0, 1.0, 1.0, 0.92, 1.0, 1.0, 1.0
604979, 604955, 604842, 605139, 605102, 604923, 605039
604990, 604960, 604850, 605146, 605112, 604933, 605053
> Centro(chr1) 560
Su-H-, sna, Vsx2, Dr, Lag1, bap, btd, CTCF
1.0, 1.0, 1.0, 1.0, 1.0, 0.735, 1.0, 1.0
606591, 606588, 606634, 606636, 606691, 606459, 606667, 606672
606606, 606593, 606642, 606642, 606697, 606465, 606676, 606686
> Centro(chr1) 561
brk, brk, Mad
1.0, 1.0, 1.0
608193, 608240, 608240
608200, 608247, 608254
> Centro(chr1) 562
bap, fkh
1.0, 1.0
607099, 607134
607105, 607144
> Centro(chr1) 563
dl_1, dl_2, run::Bgb, opa, tll
1.0, 1.0, 1.0, 0.655, 1.0
607603, 607605, 607557, 607371, 607435
607614, 607614, 607565, 607382, 607444
> Centro(chr1) 564
dl_2, opa
1.0, 1.0
609780, 609989
609789, 610000
> Centro(chr1) 565
dl_2, CAD, KR
1.0, 1.0, 1.0
609423, 609400, 609453
609432, 609410, 609466
> Centro(chr1) 566
brk, CTCF
1.0, 1.0
611712, 611703
611719, 611717
> Centro(chr1) 567
Cf2_II, Dr, Trl, brk, pan, pan, h, KR
1.0, 0.555, 1.0, 1.0, 1.0, 1.0, 1.0, 0.22
611097, 611216, 611020, 610974, 611002, 611032, 610910, 610790
611106, 611222, 611029, 610981, 611015, 611045, 610919, 610803
> Centro(chr1) 568
brk, run::Bgb, KR, Mad, Mad, Mad
1.0, 0.835, 0.24, 1.0, 1.0, 1.0
610446, 610400, 610790, 610562, 610565, 610687
610453, 610408, 610803, 610576, 610579, 610701
> Centro(chr1) 569
bap, kni, tll
1.0, 1.0, 1.0
613006, 613084, 613068
613012, 613095, 613077
> Centro(chr1) 570
usp, btd, opa, opa, SU-HW-, Mad
1.0, 1.0, 1.0, 1.0, 1.0, 0.885
612532, 612618, 612448, 612517, 612495, 612684
612541, 612627, 612459, 612528, 612515, 612698
> Centro(chr1) 571
sna, SU-HW-
1.0, 1.0
615393, 615353
615398, 615373
> Centro(chr1) 572
dl_1, opa, tll
1.0, 1.0, 1.0
614999, 614920, 614816
615010, 614931, 614825
> Centro(chr1) 573
bap, btd, slp1
1.0, 1.0, 1.0
614120, 614245, 614339
614126, 614254, 614349
> Centro(chr1) 574
Lag1, twi
1.0, 1.0
613555, 613559
613561, 613570
> Centro(chr1) 575
Su-H-, BEAF-32
1.0, 1.0
613825, 613906
613840, 613920
> Centro(chr1) 576
Su-H-, Trl, Trl, Trl, Trl, Trl, Trl, Trl, brk, D, D, h, nub, CNC::maf-S, Mad
0.74, 1.0, 1.0, 1.0, 1.0, 1.0, 1.0, 1.0, 1.0, 1.0, 1.0, 1.0, 0.17, 1.0, 0.465
619920, 620098, 620100, 620102, 620104, 620106, 620108, 620112, 620118, 620046, 620057, 620172, 619865, 619972, 619893
619935, 620107, 620109, 620111, 620113, 620115, 620117, 620121, 620125, 620056, 620067, 620181, 619876, 619986, 619907
> Centro(chr1) 577
Dr, tin, twi, odd
1.0, 1.0, 1.0, 1.0
619313, 619513, 619453, 619462
619319, 619522, 619464, 619472
> Centro(chr1) 578
tin, D, nub
1.0, 0.01, 1.0
618790, 618527, 618762
618799, 618537, 618773
> Centro(chr1) 579
Vsx2, Dr, brk
1.0, 0.3675, 1.0
619037, 619313, 619161
619045, 619319, 619168
> Centro(chr1) 580
br_Z1, brk, pan, D, odd, tll
1.0, 0.77, 1.0, 0.575, 1.0, 1.0
618294, 618509, 618220, 618527, 618284, 618374
618307, 618516, 618233, 618537, 618294, 618383
> Centro(chr1) 581
Trl, CAD, CTCF
0.155, 0.27, 1.0
617728, 617739, 617960
617737, 617749, 617974
> Centro(chr1) 582
brk, exd, fkh, nub, Mad, Mad, Mad
0.225, 0.965, 0.01, 1.0, 0.24, 1.0, 1.0
616144, 616525, 616121, 616437, 616142, 616368, 616371
616151, 616532, 616131, 616448, 616156, 616382, 616385
> Centro(chr1) 583
Su-H-, Lag1, btd
1.0, 1.0, 1.0
616889, 616822, 616855
616904, 616828, 616864
> Centro(chr1) 584
brk, h, opa, tll, BEAF-32, CNC::maf-S, Mad, Mad
1.0, 1.0, 1.0, 0.48, 1.0, 1.0, 1.0, 1.0
617247, 617249, 617240, 617448, 617314, 617127, 617242, 617244
617254, 617258, 617251, 617457, 617328, 617141, 617256, 617258
> Centro(chr1) 585
Lag1, Trl, CAD, btd, tll, BEAF-32, STAT92E
1.0, 0.76, 0.645, 1.0, 1.0, 0.125, 1.0
617561, 617728, 617739, 617500, 617448, 617314, 617546
617567, 617737, 617749, 617509, 617457, 617328, 617560
> Centro(chr1) 586
Cf2_II, dl_1, pan, pan, ttk, BEAF-32
1.0, 1.0, 1.0, 1.0, 1.0, 1.0
622192, 622266, 622138, 622262, 622230, 622094
622201, 622277, 622151, 622275, 622238, 622108
> Centro(chr1) 587
dl_2, pan, sd, btd, opa, CNC::maf-S
1.0, 1.0, 1.0, 1.0, 1.0, 0.175
621872, 621835, 621766, 621797, 621796, 621562
621881, 621848, 621777, 621806, 621807, 621576
> Centro(chr1) 588
brk, btd, slp1
1.0, 0.4025, 1.0
628676, 628397, 628538
628683, 628406, 628548
> Centro(chr1) 589
CAD, btd, gt, slp1
1.0, 1.0, 1.0, 0.025
628216, 628397, 628291, 628538
628226, 628406, 628300, 628548
> Centro(chr1) 590
btd, KR, opa, CTCF
1.0, 0.475, 1.0, 1.0
629297, 629564, 629377, 629361
629306, 629577, 629388, 629375
> Centro(chr1) 591
pan, D, KR, odd, CTCF, SU-HW-
1.0, 0.1725, 0.5225, 1.0, 0.0725, 1.0
629743, 629996, 629564, 629822, 630004, 629777
629756, 630006, 629577, 629832, 630018, 629797
> Centro(chr1) 592
sna, D, odd, tll, CTCF, SU-HW-
1.0, 1.0, 0.6025, 0.3425, 1.0, 0.2025
630020, 629996, 629822, 630228, 630004, 629777
630025, 630006, 629832, 630237, 630018, 629797
> Centro(chr1) 593
usp, btd, fkh, CTCF
1.0, 1.0, 1.0, 1.0
632916, 632882, 633052, 632877
632925, 632891, 633062, 632891
> Centro(chr1) 594
sna, h, hkb
1.0, 1.0, 1.0
632633, 632523, 632564
632638, 632532, 632572
> Centro(chr1) 595
ovo, prd, nub, Mad
1.0, 1.0, 0.145, 1.0
631774, 631774, 631537, 631911
631782, 631782, 631548, 631925
> Centro(chr1) 596
pan, odd, Mad
1.0, 1.0, 1.0
631052, 630933, 631004
631065, 630943, 631018
> Centro(chr1) 597
tin, fkh, opa, slp1, CTCF
0.27, 1.0, 1.0, 1.0, 0.875
639529, 639830, 639751, 639829, 639587
639538, 639840, 639762, 639839, 639601
> Centro(chr1) 598
usp, run::Bgb, KR, CNC::maf-S, SU-HW-, Mad
1.0, 1.0, 1.0, 1.0, 1.0, 1.0
638023, 638167, 638025, 638160, 638208, 638199
638032, 638175, 638038, 638174, 638228, 638213
> Centro(chr1) 599
usp, kni, KR
0.59, 1.0, 0.55
638023, 637831, 638025
638032, 637842, 638038
> Centro(chr1) 600
Lag1, bap, bap
1.0, 1.0, 0.035
638576, 638679, 638874
638582, 638685, 638880
> Centro(chr1) 601
Eip74EF, sna, bap, bap
1.0, 0.465, 0.19, 1.0
638910, 639114, 638679, 638874
638916, 639119, 638685, 638880
> Centro(chr1) 602
brk, tin, Mad, Mad
1.0, 0.175, 1.0, 1.0
637094, 636857, 637087, 637092
637101, 636866, 637101, 637106
> Centro(chr1) 603
Eip74EF, Ptx1, KR, CTCF, EcR::usp
1.0, 1.0, 1.0, 0.96, 1.0
635676, 635639, 635793, 635899, 635745
635682, 635645, 635806, 635913, 635759
> Centro(chr1) 604
usp, dl_1, dl_1, dl_2, Lag1, D, Mad
1.0, 1.0, 1.0, 1.0, 1.0, 1.0, 0.56
636181, 636193, 636194, 636195, 636140, 636056, 636379
636190, 636204, 636205, 636204, 636146, 636066, 636393
> Centro(chr1) 605
exd, odd, Mad
1.0, 1.0, 1.0
636457, 636580, 636379
636464, 636590, 636393
> Centro(chr1) 606
usp, CAD, btd, KR, STAT92E
0.1675, 1.0, 1.0, 1.0, 1.0
633846, 633567, 633658, 633743, 633528
633855, 633577, 633667, 633756, 633542
> Centro(chr1) 607
usp, dl_1, Lag1, bap, twi, hkb, KR
1.0, 1.0, 1.0, 0.775, 1.0, 1.0, 0.23
633846, 634030, 633979, 634146, 633927, 633967, 633743
633855, 634041, 633985, 634152, 633938, 633975, 633756
> Centro(chr1) 608
Cf2_II, Lag1, exd, pan
1.0, 1.0, 1.0, 1.0
634980, 635087, 635124, 635071
634989, 635093, 635131, 635084
> Centro(chr1) 609
Cf2_II, Cf2_II, Cf2_II, Cf2_II, dl_1, dl_1, Trl, nub
1.0, 1.0, 1.0, 0.08, 1.0, 1.0, 1.0, 0.66
634754, 634768, 634782, 634980, 634731, 634732, 634743, 634553
634763, 634777, 634791, 634989, 634742, 634743, 634752, 634564
> Centro(chr1) 610
dl_2, Trl, brk, opa
0.295, 1.0, 1.0, 1.0
646049, 645831, 645791, 645825
646058, 645840, 645798, 645836
> Centro(chr1) 611
dl_2, brk, CAD, tin, opa, Mad
0.025, 1.0, 1.0, 1.0, 0.765, 1.0
646049, 646296, 646334, 646282, 646469, 646294
646058, 646303, 646344, 646291, 646480, 646308
> Centro(chr1) 612
opa, tll
0.77, 1.0
646469, 646643
646480, 646652
> Centro(chr1) 613
h, BEAF-32, CTCF, pnr
1.0, 1.0, 1.0, 1.0
647884, 647827, 647717, 647834
647893, 647841, 647731, 647844
> Centro(chr1) 614
hb, run::Bgb, tin, vnd, fkh, CNC::maf-S
1.0, 1.0, 1.0, 1.0, 1.0, 1.0
647189, 647178, 647316, 647316, 647230, 647126
647198, 647186, 647325, 647324, 647240, 647140
> Centro(chr1) 615
Lag1, pan, run::Bgb, nub
0.865, 1.0, 1.0, 1.0
650524, 650599, 650776, 650770
650530, 650612, 650784, 650781
> Centro(chr1) 616
Dr, Lag1
1.0, 0.31
650305, 650524
650311, 650530
> Centro(chr1) 617
Su-H-, run::Bgb, tin, twi, btd, h, STAT92E, STAT92E, EcR::usp
1.0, 1.0, 1.0, 1.0, 1.0, 1.0, 1.0, 1.0, 1.0
652607, 652524, 652569, 652547, 652435, 652568, 652669, 652673, 652705
652622, 652532, 652578, 652558, 652444, 652577, 652683, 652687, 652719
> Centro(chr1) 618
Dr, exd, pan, D
1.0, 0.365, 1.0, 1.0
651396, 651687, 651515, 651472
651402, 651694, 651528, 651482
> Centro(chr1) 619
bap, exd, twi, h, nub
0.735, 1.0, 1.0, 1.0, 1.0
651996, 651687, 651817, 651924, 651811
652002, 651694, 651828, 651933, 651822
> Centro(chr1) 620
bap, h, slp1
0.8, 0.095, 1.0
651996, 651924, 652164
652002, 651933, 652174
> Centro(chr1) 621
CAD, z
1.0, 1.0
654217, 654185
654227, 654194
> Centro(chr1) 622
tin, opa
1.0, 1.0
654935, 654921
654944, 654932
> Centro(chr1) 623
run::Bgb, CNC::maf-S
1.0, 1.0
656269, 656270
656277, 656284
> Centro(chr1) 624
usp, btd, btd, nub, odd, opa, Mad, Mad
1.0, 1.0, 1.0, 0.2375, 0.1875, 0.5875, 1.0, 1.0
671458, 671465, 671468, 671237, 671695, 671272, 671460, 671461
671467, 671474, 671477, 671248, 671705, 671283, 671474, 671475
> Centro(chr1) 625
exd, run::Bgb, nub, odd, opa, CNC::maf-S
1.0, 1.0, 0.605, 1.0, 0.255, 0.94
670920, 670999, 671237, 671098, 671272, 670890
670927, 671007, 671248, 671108, 671283, 670904
> Centro(chr1) 626
Vsx2, Dr, pan, twi, btd, kni
1.0, 1.0, 1.0, 0.555, 1.0, 1.0
670419, 670421, 670629, 670727, 670594, 670472
670427, 670427, 670642, 670738, 670603, 670483
> Centro(chr1) 627
Trl, D, opa, CNC::maf-S, CNC::maf-S, CTCF
1.0, 1.0, 1.0, 0.82, 0.76, 1.0
669601, 669668, 669682, 669498, 669840, 669732
669610, 669678, 669693, 669512, 669854, 669746
> Centro(chr1) 628
dl_1, btd, tll, CNC::maf-S, CTCF, CTCF
0.005, 1.0, 1.0, 1.0, 0.18, 1.0
670215, 669936, 670001, 669840, 669732, 669964
670226, 669945, 670010, 669854, 669746, 669978
> Centro(chr1) 629
usp, hb, CAD, odd
1.0, 1.0, 1.0, 1.0
674923, 675057, 675032, 675151
674932, 675066, 675042, 675161
> Centro(chr1) 630
Lag1, brk, twi, btd, CTCF, Mad
1.0, 1.0, 1.0, 1.0, 1.0, 1.0
675416, 675410, 675382, 675323, 675538, 675340
675422, 675417, 675393, 675332, 675552, 675354
> Centro(chr1) 631
dl_2, Mad
1.0, 1.0
677001, 677118
677010, 677132
> Centro(chr1) 632
vnd, btd, hkb
1.0, 1.0, 1.0
676517, 676427, 676426
676525, 676436, 676434
> Centro(chr1) 633
CAD, opa
1.0, 1.0
676041, 675840
676051, 675851
> Centro(chr1) 634
br_Z1, CNC::maf-S, CNC::maf-S, CTCF, Mad, Mad
1.0, 1.0, 1.0, 1.0, 0.6875, 0.6375
674261, 674223, 674385, 674228, 674504, 674509
674274, 674237, 674399, 674242, 674518, 674523
> Centro(chr1) 635
pan, tin
1.0, 1.0
673483, 673702
673496, 673711
> Centro(chr1) 636
tin, CTCF
0.085, 1.0
673702, 673941
673711, 673955
> Centro(chr1) 637
sna, pan, btd, Mad, Mad
1.0, 1.0, 1.0, 1.0, 1.0
672175, 672132, 672315, 672317, 672320
672180, 672145, 672324, 672331, 672334
> Centro(chr1) 638
run::Bgb, KR, KR, KR, CNC::maf-S
0.455, 1.0, 1.0, 1.0, 1.0
673308, 673100, 673101, 673225, 673042
673316, 673113, 673114, 673238, 673056
> Centro(chr1) 639
brk, hkb, CNC::maf-S
1.0, 1.0, 0.23
672796, 672754, 672524
672803, 672762, 672538
> Centro(chr1) 640
dl_2, sna, brk, BEAF-32, SU-HW-
0.165, 1.0, 1.0, 1.0, 1.0
664850, 664646, 664751, 664614, 664476
664859, 664651, 664758, 664628, 664496
> Centro(chr1) 641
dl_2, run::Bgb, run::Bgb, btd, btd, hkb, tll
1.0, 1.0, 1.0, 0.04, 0.11, 0.505, 1.0
665178, 665199, 665280, 664993, 665000, 665040, 665308
665187, 665207, 665288, 665002, 665009, 665048, 665317
> Centro(chr1) 642
dl_2, dl_2, bap, brk, btd, btd, hkb
1.0, 0.0175, 1.0, 0.7025, 1.0, 1.0, 1.0
664850, 665178, 664868, 664751, 664993, 665000, 665040
664859, 665187, 664874, 664758, 665002, 665009, 665048
> Centro(chr1) 643
dl_2, Dr, Lag1, odd
0.415, 1.0, 1.0, 1.0
666724, 666564, 666380, 666468
666733, 666570, 666386, 666478
> Centro(chr1) 644
br_Z1, usp, dl_1, dl_1, dl_2, sna, Dr, CAD, opa, CNC::maf-S, CTCF, Mad
1.0, 0.155, 1.0, 1.0, 1.0, 1.0, 1.0, 1.0, 0.205, 1.0, 0.19, 0.12
665971, 665697, 665888, 665889, 665890, 665873, 666029, 666002, 665701, 666016, 665698, 665691
665984, 665706, 665899, 665900, 665899, 665878, 666035, 666012, 665712, 666030, 665712, 665705
> Centro(chr1) 645
usp, dl_1, dl_1, dl_2, sna, run::Bgb, opa, opa, CTCF, CTCF, Mad
1.0, 0.545, 0.535, 0.535, 0.725, 0.55, 1.0, 1.0, 0.97, 1.0, 1.0
665697, 665888, 665889, 665890, 665873, 665499, 665625, 665701, 665538, 665698, 665691
665706, 665899, 665900, 665899, 665878, 665507, 665636, 665712, 665552, 665712, 665705
> Centro(chr1) 646
sna, CAD, sd, tin, btd
1.0, 0.565, 1.0, 1.0, 1.0
668465, 668269, 668519, 668314, 668568
668470, 668279, 668530, 668323, 668577
> Centro(chr1) 647
Trl, tin, vnd, btd, SU-HW-
1.0, 1.0, 1.0, 0.155, 1.0
668856, 668749, 668749, 668568, 668854
668865, 668758, 668757, 668577, 668874
> Centro(chr1) 648
dl_2, Su-H-, Trl, twi, btd, D, hkb, nub, Mad
0.1025, 1.0, 1.0, 1.0, 1.0, 0.6575, 1.0, 0.2975, 1.0
667843, 667548, 667707, 667544, 667604, 667787, 667603, 667382, 667560
667852, 667563, 667716, 667555, 667613, 667797, 667611, 667393, 667574
> Centro(chr1) 649
dl_2, Eip74EF, btd, nub
1.0, 0.865, 1.0, 1.0
667270, 667097, 667259, 667382
667279, 667103, 667268, 667393
> Centro(chr1) 650
Dr, pan, slp1
1.0, 1.0, 0.96
663693, 663787, 663537
663699, 663800, 663547
> Centro(chr1) 651
h, hkb, CTCF
0.225, 1.0, 1.0
663948, 664176, 664197
663957, 664184, 664211
> Centro(chr1) 652
CAD, Mad
1.0, 1.0
662994, 662924
663004, 662938
> Centro(chr1) 653
btd, CNC::maf-S
1.0, 1.0
663220, 663332
663229, 663346
> Centro(chr1) 654
CAD, z, hkb
1.0, 1.0, 0.0125
662272, 662279, 662525
662282, 662288, 662533
> Centro(chr1) 655
Dr, Trl, CAD, btd, hkb, opa, CTCF
0.905, 0.74, 1.0, 1.0, 1.0, 1.0, 1.0
662690, 662705, 662675, 662526, 662525, 662528, 662526
662696, 662714, 662685, 662535, 662533, 662539, 662540
> Centro(chr1) 656
opa, CTCF
1.0, 1.0
661869, 661847
661880, 661861
> Centro(chr1) 657
ovo, prd, tin, btd, h, h, hkb, CNC::maf-S
1.0, 1.0, 1.0, 1.0, 1.0, 1.0, 1.0, 0.9725
661484, 661484, 661424, 661472, 661423, 661470, 661471, 661315
661492, 661492, 661433, 661481, 661432, 661479, 661479, 661329
> Centro(chr1) 658
Eip74EF, exd, btd, btd, hkb, opa, CNC::maf-S
0.14, 1.0, 1.0, 1.0, 1.0, 0.555, 1.0
661041, 660933, 660795, 660802, 660804, 660997, 660761
661047, 660940, 660804, 660811, 660812, 661008, 660775
> Centro(chr1) 659
Eip74EF, Trl, twi, btd, opa
1.0, 1.0, 0.235, 0.165, 1.0
659985, 659917, 660209, 660217, 660013
659991, 659926, 660220, 660226, 660024
> Centro(chr1) 660
sna, bap, run::Bgb, run::Bgb, twi, btd, opa, opa, BEAF-32, Mad, pnr
1.0, 1.0, 1.0, 1.0, 0.34, 0.41, 1.0, 1.0, 1.0, 1.0, 1.0
660525, 660361, 660285, 660431, 660209, 660217, 660422, 660425, 660456, 660539, 660460
660530, 660367, 660293, 660439, 660220, 660226, 660433, 660436, 660470, 660553, 660470
> Centro(chr1) 661
br_Z1, usp, Su-H-, btd, hkb, tll, CTCF, EcR::usp
1.0, 1.0, 1.0, 1.0, 1.0, 0.85, 1.0, 0.975
658981, 658780, 658917, 658750, 658749, 659015, 658774, 659000
658994, 658789, 658932, 658759, 658757, 659024, 658788, 659014
> Centro(chr1) 662
usp, Su-H-, sna, Dr, nub, tll, EcR::usp
1.0, 1.0, 1.0, 1.0, 1.0, 0.2975, 0.1725
659216, 659173, 659196, 659256, 659347, 659015, 659000
659225, 659188, 659201, 659262, 659358, 659024, 659014
> Centro(chr1) 663
kni, nub
1.0, 1.0
658248, 658149
658259, 658160
> Centro(chr1) 664
Dr, bap, tin, btd, nub
1.0, 1.0, 1.0, 1.0, 0.85
657830, 657817, 657689, 657704, 657538
657836, 657823, 657698, 657713, 657549
> Centro(chr1) 665
Vsx2, CAD, pan, z, fkh, slp1
1.0, 0.505, 0.62, 1.0, 1.0, 1.0
678688, 678366, 678752, 678566, 678547, 678546
678696, 678376, 678765, 678575, 678557, 678556
> Centro(chr1) 666
sna, CAD, odd, odd, tll, Mad
1.0, 0.7425, 1.0, 1.0, 0.0075, 1.0
677998, 678106, 677784, 677800, 678180, 677863
678003, 678116, 677794, 677810, 678189, 677877
> Centro(chr1) 667
usp, dl_1, bap, CAD, hkb, EcR::usp
1.0, 0.585, 0.85, 1.0, 1.0, 1.0
681113, 681166, 680812, 681037, 680914, 680903
681122, 681177, 680818, 681047, 680922, 680917
> Centro(chr1) 668
Dr, pan, run::Bgb, sd
1.0, 0.805, 1.0, 1.0
681753, 681580, 681847, 681850
681759, 681593, 681855, 681861
> Centro(chr1) 669
brk, pan
1.0, 1.0
679382, 679188
679389, 679201
> Centro(chr1) 670
nub, opa, BEAF-32
0.0275, 1.0, 1.0
680116, 680396, 680329
680127, 680407, 680343
> Centro(chr1) 671
Trl, nub, nub
1.0, 0.41, 1.0
680063, 679853, 680116
680072, 679864, 680127
> Centro(chr1) 672
CAD, tin, btd, hkb, hkb, BEAF-32, BEAF-32, pnr, pnr, pnr
1.0, 0.54, 1.0, 1.0, 1.0, 1.0, 1.0, 1.0, 1.0, 1.0
682968, 682640, 682897, 682804, 682899, 682796, 682830, 682834, 682837, 682844
682978, 682649, 682906, 682812, 682907, 682810, 682844, 682844, 682847, 682854
> Centro(chr1) 673
Eip74EF, bap, bap, CNC::maf-S
1.0, 1.0, 1.0, 0.77
683218, 683272, 683316, 683441
683224, 683278, 683322, 683455
> Centro(chr1) 674
usp, exd, btd, btd, D, hkb, CNC::maf-S, CTCF
1.0, 1.0, 1.0, 0.335, 0.39, 1.0, 0.7, 1.0
683531, 683727, 683622, 683840, 683834, 683624, 683441, 683617
683540, 683734, 683631, 683849, 683844, 683632, 683455, 683631
> Centro(chr1) 675
Eip74EF, bap, run::Bgb, run::Bgb, tin, BEAF-32, BEAF-32
1.0, 1.0, 0.335, 1.0, 1.0, 1.0, 1.0
686518, 686536, 686319, 686554, 686535, 686629, 686636
686524, 686542, 686327, 686562, 686544, 686643, 686650
> Centro(chr1) 676
btd, BEAF-32
1.0, 0.015
686887, 686636
686896, 686650
> Centro(chr1) 677
Eip74EF, Ptx1
1.0, 1.0
687845, 687831
687851, 687837
> Centro(chr1) 678
bap, vnd, btd, nub
1.0, 1.0, 1.0, 1.0
687250, 687223, 687207, 687330
687256, 687231, 687216, 687341
> Centro(chr1) 679
Trl, Trl, Trl, Trl, Trl, brk, kni, EcR::usp
1.0, 1.0, 1.0, 1.0, 1.0, 1.0, 1.0, 0.105
685459, 685479, 685481, 685487, 685489, 685603, 685432, 685724
685468, 685488, 685490, 685496, 685498, 685610, 685443, 685738
> Centro(chr1) 680
sna, brk, twi, h, CTCF
1.0, 1.0, 1.0, 0.56, 1.0
684423, 684367, 684465, 684172, 684301
684428, 684374, 684476, 684181, 684315
> Centro(chr1) 681
Lag1, CAD
1.0, 1.0
690326, 690253
690332, 690263
> Centro(chr1) 682
dl_2, Vsx2, Dr, bap, KR, nub
1.0, 1.0, 1.0, 1.0, 1.0, 1.0
689874, 689882, 689882, 689777, 689979, 689757
689883, 689890, 689888, 689783, 689992, 689768
> Centro(chr1) 683
CNC::maf-S, STAT92E
1.0, 1.0
689154, 689295
689168, 689309
> Centro(chr1) 684
Ptx1, STAT92E
1.0, 1.0
691550, 691685
691556, 691699
> Centro(chr1) 685
sna, Lag1, Ptx1, Ptx1, ttk
1.0, 0.9, 1.0, 1.0, 1.0
691369, 691114, 691274, 691353, 691177
691374, 691120, 691280, 691359, 691185
> Centro(chr1) 686
D, odd
1.0, 1.0
692753, 692727
692763, 692737
> Centro(chr1) 687
run::Bgb, CNC::maf-S
1.0, 1.0
692145, 692371
692153, 692385
> Centro(chr1) 688
tin, z
1.0, 1.0
693905, 693677
693914, 693686
> Centro(chr1) 689
Cf2_II, fkh, odd, odd, odd, tll
1.0, 1.0, 1.0, 1.0, 1.0, 1.0
694844, 694883, 694934, 694967, 694988, 695014
694853, 694893, 694944, 694977, 694998, 695023
> Centro(chr1) 690
usp, sna, CAD, btd, kni
1.0, 1.0, 1.0, 1.0, 1.0
694457, 694267, 694295, 694486, 694411
694466, 694272, 694305, 694495, 694422
> Centro(chr1) 691
Vsx2, pan, tin, vnd, h, kni, nub, CNC::maf-S
1.0, 1.0, 1.0, 1.0, 1.0, 1.0, 1.0, 0.81
703312, 703045, 703180, 703181, 703040, 703219, 703076, 703347
703320, 703058, 703189, 703189, 703049, 703230, 703087, 703361
> Centro(chr1) 692
Su-H-, Lag1, Trl, fkh
0.87, 1.0, 1.0, 0.735
702833, 702766, 702673, 702496
702848, 702772, 702682, 702506
> Centro(chr1) 693
Trl, Trl, Trl, Trl, Trl, Trl, Trl, Trl, Trl, Trl, Trl, Trl, Trl, Trl, brk, btd, EcR::usp
0.03, 0.05, 0.07, 0.09, 1.0, 1.0, 1.0, 1.0, 1.0, 1.0, 1.0, 1.0, 1.0, 1.0, 0.87, 0.52, 0.725
701766, 701768, 701770, 701772, 701902, 702010, 702012, 702014, 702016, 702018, 702020, 702022, 702024, 702062, 702177, 702211, 701833
701775, 701777, 701779, 701781, 701911, 702019, 702021, 702023, 702025, 702027, 702029, 702031, 702033, 702071, 702184, 702220, 701847
> Centro(chr1) 694
tin, vnd, btd, hkb, nub, CTCF
0.1825, 0.1775, 1.0, 1.0, 1.0, 1.0
701028, 701029, 700795, 700794, 700701, 700795
701037, 701037, 700804, 700802, 700712, 700809
> Centro(chr1) 695
D, hkb, opa, BEAF-32
1.0, 1.0, 1.0, 0.6725
697015, 697033, 697054, 697224
697025, 697041, 697065, 697238
> Centro(chr1) 696
KR, ttk
1.0, 1.0
697772, 697511
697785, 697519
> Centro(chr1) 697
Ptx1, bap, vnd, btd, nub
0.58, 1.0, 1.0, 1.0, 1.0
695996, 695804, 695777, 695761, 695884
696002, 695810, 695785, 695770, 695895
> Centro(chr1) 698
run::Bgb, h, opa, Mad
1.0, 1.0, 1.0, 1.0
696465, 696295, 696424, 696295
696473, 696304, 696435, 696309
> Centro(chr1) 699
Trl, run::Bgb
1.0, 0.065
696708, 696465
696717, 696473
> Centro(chr1) 700
dl_2, Vsx2, fkh, h, nub
1.0, 1.0, 1.0, 1.0, 0.575
699512, 699658, 699631, 699588, 699823
699521, 699666, 699641, 699597, 699834
> Centro(chr1) 701
Lag1, btd, tll
0.715, 1.0, 1.0
700307, 700009, 700127
700313, 700018, 700136
> Centro(chr1) 702
pan, tin, vnd, btd, D, odd, Mad
0.235, 1.0, 1.0, 1.0, 1.0, 0.93, 1.0
698508, 698375, 698376, 698204, 698157, 698440, 698281
698521, 698384, 698384, 698213, 698167, 698450, 698295
> Centro(chr1) 703
br_Z1, nub, BEAF-32, pnr
1.0, 1.0, 1.0, 1.0
698675, 698930, 698809, 698816
698688, 698941, 698823, 698826
> Centro(chr1) 704
tin, vnd, nub, Mad
1.0, 1.0, 1.0, 0.41
699079, 699080, 698930, 699286
699088, 699088, 698941, 699300
> Centro(chr1) 705
Dr, run::Bgb
1.0, 1.0
704223, 704251
704229, 704259
> Centro(chr1) 706
Eip74EF, btd, kni
1.0, 0.1225, 1.0
705796, 705560, 705800
705802, 705569, 705811
> Centro(chr1) 707
dl_1, btd, EcR::usp
0.985, 0.975, 1.0
705255, 705560, 705405
705266, 705569, 705419
> Centro(chr1) 708
dl_2, Eip74EF, Lag1
0.15, 1.0, 1.0
709607, 709879, 709808
709616, 709885, 709814
> Centro(chr1) 709
dl_2, sna, brk, opa
0.565, 1.0, 1.0, 1.0
709607, 709430, 709326, 709398
709616, 709435, 709333, 709409
> Centro(chr1) 710
run::Bgb, tll
1.0, 1.0
707984, 708083
707992, 708092
> Centro(chr1) 711
tin, D, h, Mad
1.0, 1.0, 1.0, 0.2925
708647, 708516, 708556, 708313
708656, 708526, 708565, 708327
> Centro(chr1) 712
Trl, D, h, CTCF
1.0, 1.0, 1.0, 1.0
711645, 711561, 711671, 711675
711654, 711571, 711680, 711689
> Centro(chr1) 713
Vsx2, EcR::usp, EcR::usp
1.0, 1.0, 1.0
711197, 711094, 711222
711205, 711108, 711236
> Centro(chr1) 714
hb, bap, run::Bgb, slp1
1.0, 1.0, 1.0, 0.88
713994, 714019, 714127, 713855
714003, 714025, 714135, 713865
> Centro(chr1) 715
CAD, pan, tin, btd, CTCF, STAT92E, Mad
1.0, 1.0, 1.0, 0.9725, 0.6025, 0.4125, 1.0
713536, 713628, 713669, 713736, 713391, 713372, 713515
713546, 713641, 713678, 713745, 713405, 713386, 713529
> Centro(chr1) 716
Su-H-, sna, sna, brk
1.0, 1.0, 0.335, 1.0
712045, 712167, 712393, 712185
712060, 712172, 712398, 712192
> Centro(chr1) 717
Vsx2, Dr, CAD, D, opa, STAT92E
1.0, 1.0, 1.0, 1.0, 1.0, 0.025
713171, 713173, 713061, 713005, 713126, 713372
713179, 713179, 713071, 713015, 713137, 713386
> Centro(chr1) 718
Eip74EF, sna, twi, D, fkh
0.8525, 1.0, 1.0, 0.1675, 1.0
712609, 712850, 712847, 713005, 712696
712615, 712855, 712858, 713015, 712706
> Centro(chr1) 719
Cf2_II, sna, sna, Trl, tin, D, tll
1.0, 1.0, 1.0, 1.0, 1.0, 1.0, 0.395
715508, 715391, 715426, 715380, 715448, 715322, 715617
715517, 715396, 715431, 715389, 715457, 715332, 715626
> Centro(chr1) 720
Trl, btd, D, odd, tll, CNC::maf-S, SU-HW-, Mad
1.0, 1.0, 1.0, 1.0, 1.0, 1.0, 1.0, 1.0
715687, 715768, 715791, 715776, 715617, 715752, 715814, 715736
715696, 715777, 715801, 715786, 715626, 715766, 715834, 715750
> Centro(chr1) 721
Eip74EF, Lag1, tin, vnd
1.0, 0.205, 1.0, 1.0
716707, 716443, 716671, 716672
716713, 716449, 716680, 716680
> Centro(chr1) 722
btd, opa
1.0, 1.0
717018, 717017
717027, 717028
> Centro(chr1) 723
pan, ttk, CNC::maf-S
1.0, 1.0, 1.0
717369, 717451, 717460
717382, 717459, 717474
> Centro(chr1) 724
usp, ttk, BEAF-32
1.0, 1.0, 1.0
719839, 719753, 719768
719848, 719761, 719782
> Centro(chr1) 725
Dr, run::Bgb, nub, BEAF-32, STAT92E, pnr
1.0, 1.0, 0.32, 1.0, 1.0, 1.0
720572, 720362, 720202, 720478, 720351, 720485
720578, 720370, 720213, 720492, 720365, 720495
> Centro(chr1) 726
Su-H-, brk, hkb, nub, Mad
1.0, 1.0, 1.0, 1.0, 1.0
718355, 718462, 718340, 718223, 718457
718370, 718469, 718348, 718234, 718471
> Centro(chr1) 727
CAD, twi
1.0, 0.585
717903, 718094
717913, 718105
> Centro(chr1) 728
Trl, Trl, Trl, Trl, tin, h, pnr
1.0, 1.0, 1.0, 1.0, 1.0, 0.89, 1.0
718780, 718782, 718784, 718786, 718888, 718945, 718712
718789, 718791, 718793, 718795, 718897, 718954, 718722
> Centro(chr1) 729
Su-H-, EcR::usp
1.0, 1.0
719396, 719469
719411, 719483
> Centro(chr1) 730
Ptx1, brk, CAD, h
1.0, 1.0, 1.0, 0.475
719177, 719071, 719147, 718945
719183, 719078, 719157, 718954
> Centro(chr1) 731
run::Bgb, D, Mad
1.0, 1.0, 1.0
721666, 721712, 721762
721674, 721722, 721776
> Centro(chr1) 732
Ptx1, bap, bap, CAD, tin
1.0, 1.0, 0.65, 1.0, 1.0
721167, 721215, 721352, 721110, 721097
721173, 721221, 721358, 721120, 721106
> Centro(chr1) 733
dl_1, tll, BEAF-32, CNC::maf-S
1.0, 0.885, 0.14, 1.0
722609, 722869, 722469, 722705
722620, 722878, 722483, 722719
> Centro(chr1) 734
run::Bgb, h, KR, BEAF-32
1.0, 0.3125, 1.0, 0.8925
722322, 722092, 722298, 722469
722330, 722101, 722311, 722483
> Centro(chr1) 735
sna, Vsx2, Dr, Ptx1, bap, brk, opa, Mad, Mad
1.0, 1.0, 1.0, 1.0, 1.0, 1.0, 1.0, 1.0, 1.0
723542, 723369, 723369, 723489, 723492, 723377, 723415, 723517, 723566
723547, 723377, 723375, 723495, 723498, 723384, 723426, 723531, 723580
> Centro(chr1) 736
brk, h, STAT92E, STAT92E
1.0, 1.0, 1.0, 1.0
728167, 728163, 727972, 727976
728174, 728172, 727986, 727990
> Centro(chr1) 737
Lag1, tin, kni, BEAF-32, pnr
1.0, 1.0, 1.0, 1.0, 1.0
726869, 726928, 726936, 726897, 726897
726875, 726937, 726947, 726911, 726907
> Centro(chr1) 738
dl_1, dl_2, sna, Lag1, btd, odd, opa
1.0, 1.0, 1.0, 0.995, 1.0, 0.845, 1.0
727212, 727342, 727339, 727188, 727456, 727502, 727336
727223, 727351, 727344, 727194, 727465, 727512, 727347
> Centro(chr1) 739
usp, Dr, Trl, CAD, tin, btd, CNC::maf-S
0.86, 1.0, 1.0, 0.185, 1.0, 1.0, 1.0
724319, 724561, 724444, 724251, 724492, 724483, 724628
724328, 724567, 724453, 724261, 724501, 724492, 724642
> Centro(chr1) 740
h, CNC::maf-S, Mad
0.525, 1.0, 1.0
724790, 725067, 724985
724799, 725081, 724999
> Centro(chr1) 741
Lag1, brk, brk, run::Bgb, tin, z
1.0, 1.0, 1.0, 0.525, 1.0, 1.0
725579, 725668, 725670, 725470, 725777, 725779
725585, 725675, 725677, 725478, 725786, 725788
> Centro(chr1) 742
sna, opa, CNC::maf-S
1.0, 0.3975, 1.0
726434, 726207, 726402
726439, 726218, 726416
> Centro(chr1) 743
Lag1, nub, opa
1.0, 1.0, 1.0
726034, 726067, 726207
726040, 726078, 726218
> Centro(chr1) 744
Lag1, CAD
1.0, 1.0
734365, 734564
734371, 734574
> Centro(chr1) 745
dl_1, dl_1, dl_1, dl_2, h, opa
1.0, 1.0, 1.0, 1.0, 0.74, 1.0
735232, 735267, 735268, 735269, 735092, 735349
735243, 735278, 735279, 735278, 735101, 735360
> Centro(chr1) 746
CAD, tin
1.0, 1.0
736775, 736684
736785, 736693
> Centro(chr1) 747
bap, SU-HW-, SU-HW-
1.0, 1.0, 1.0
737097, 737076, 737178
737103, 737096, 737198
> Centro(chr1) 748
usp, usp, usp, sna, opa, tll
1.0, 1.0, 1.0, 1.0, 1.0, 0.725
735826, 735855, 735867, 735814, 735849, 736030
735835, 735864, 735876, 735819, 735860, 736039
> Centro(chr1) 749
sna, sna, CAD, slp1, tll
1.0, 1.0, 0.545, 1.0, 0.19
736237, 736289, 736456, 736206, 736030
736242, 736294, 736466, 736216, 736039
> Centro(chr1) 750
Trl, exd
1.0, 1.0
733329, 733262
733338, 733269
> Centro(chr1) 751
Dr, brk, CNC::maf-S, Mad, Mad
0.325, 1.0, 1.0, 1.0, 1.0
733793, 734005, 734037, 734005, 734008
733799, 734012, 734051, 734019, 734022
> Centro(chr1) 752
Dr, btd, btd, hkb, KR, KR
1.0, 1.0, 1.0, 1.0, 1.0, 1.0
733793, 733677, 733697, 733699, 733545, 733546
733799, 733686, 733706, 733707, 733558, 733559
> Centro(chr1) 753
Su-H-, D
1.0, 1.0
731396, 731368
731411, 731378
> Centro(chr1) 754
dl_1, dl_1, dl_1, nub
1.0, 1.0, 0.03, 1.0
730829, 730830, 731077, 730779
730840, 730841, 731088, 730790
> Centro(chr1) 755
brk, opa, tll, BEAF-32
1.0, 1.0, 1.0, 1.0
732730, 732877, 732776, 732620
732737, 732888, 732785, 732634
> Centro(chr1) 756
dl_2, CAD, D
0.525, 1.0, 1.0
732011, 732263, 732153
732020, 732273, 732163
> Centro(chr1) 757
dl_2, Trl, sd
0.98, 1.0, 1.0
732011, 731859, 731784
732020, 731868, 731795
> Centro(chr1) 758
br_Z4, btd, h, hkb, CTCF
0.13, 1.0, 1.0, 1.0, 1.0
739078, 738840, 738842, 738842, 738835
739088, 738849, 738851, 738850, 738849
> Centro(chr1) 759
brk, CTCF
1.0, 1.0
740273, 740264
740280, 740278
> Centro(chr1) 760
bap, kni, CNC::maf-S
1.0, 1.0, 1.0
742329, 742369, 742332
742335, 742380, 742346
> Centro(chr1) 761
Trl, CAD
1.0, 1.0
741793, 741855
741802, 741865
> Centro(chr1) 762
br_Z4, opa, CTCF, CTCF
1.0, 1.0, 1.0, 1.0
743732, 743651, 743646, 743651
743742, 743662, 743660, 743665
> Centro(chr1) 763
Trl, Trl, brk, exd, exd, btd, btd, btd, btd, btd, btd, slp1, Mad
1.0, 1.0, 1.0, 1.0, 1.0, 1.0, 1.0, 1.0, 1.0, 1.0, 1.0, 0.715, 1.0
744547, 744549, 744570, 744585, 744729, 744657, 744661, 744662, 744663, 744664, 744665, 744478, 744563
744556, 744558, 744577, 744592, 744736, 744666, 744670, 744671, 744672, 744673, 744674, 744488, 744577
> Centro(chr1) 764
usp, sna, sna, Dr, nub, CTCF
1.0, 0.155, 1.0, 1.0, 1.0, 1.0
745496, 745180, 745495, 745456, 745308, 745410
745505, 745185, 745500, 745462, 745319, 745424
> Centro(chr1) 765
dl_2, STAT92E, STAT92E
1.0, 1.0, 1.0
745751, 745743, 745747
745760, 745757, 745761
> Centro(chr1) 766
bap, tin
1.0, 0.485
746058, 746258
746064, 746267
> Centro(chr1) 767
sna, Vsx2, Dr, Lag1, Lag1
0.755, 1.0, 1.0, 1.0, 1.0
746722, 746455, 746455, 746638, 746654
746727, 746463, 746461, 746644, 746660
> Centro(chr1) 768
dl_1, brk, odd
1.0, 1.0, 1.0
747106, 747046, 747077
747117, 747053, 747087
> Centro(chr1) 769
sna, Trl, tin
1.0, 1.0, 1.0
747524, 747417, 747492
747529, 747426, 747501
> Centro(chr1) 770
dl_2, sna, Ptx1, bap, pan, kni, EcR::usp
0.645, 1.0, 1.0, 0.58, 1.0, 1.0, 1.0
747787, 748042, 747861, 748166, 747935, 747967, 747970
747796, 748047, 747867, 748172, 747948, 747978, 747984
> Centro(chr1) 771
Lag1, CAD
1.0, 1.0
749818, 749766
749824, 749776
> Centro(chr1) 772
Ptx1, bap, bap, tin, vnd, kni
1.0, 1.0, 1.0, 0.5725, 0.5775, 1.0
748518, 748515, 748565, 748771, 748771, 748592
748524, 748521, 748571, 748780, 748779, 748603
> Centro(chr1) 773
brk, tin, tin, vnd, CTCF
1.0, 0.14, 1.0, 0.145, 1.0
749412, 749175, 749437, 749176, 749405
749419, 749184, 749446, 749184, 749419
> Centro(chr1) 774
dl_2, bap, tin, vnd, KR, opa
1.0, 1.0, 1.0, 1.0, 1.0, 1.0
748978, 749153, 749175, 749176, 749098, 748975
748987, 749159, 749184, 749184, 749111, 748986
> Centro(chr1) 775
dl_1, dl_1, dl_2, Su-H-, bap
1.0, 1.0, 1.0, 1.0, 1.0
750936, 750937, 750938, 750847, 750889
750947, 750948, 750947, 750862, 750895
> Centro(chr1) 776
Trl, Trl, brk, CTCF, Mad
1.0, 1.0, 1.0, 1.0, 1.0
750489, 750491, 750482, 750408, 750462
750498, 750500, 750489, 750422, 750476
> Centro(chr1) 777
CAD, tin, vnd, vnd, z, odd, slp1
0.2575, 1.0, 1.0, 1.0, 1.0, 1.0, 1.0
751298, 751522, 751524, 751539, 751520, 751650, 751594
751308, 751531, 751532, 751547, 751529, 751660, 751604
> Centro(chr1) 778
Su-H-, bap, btd, h, KR, odd, CTCF
1.0, 1.0, 0.695, 1.0, 1.0, 1.0, 1.0
752134, 752015, 752194, 752041, 752006, 751928, 751971
752149, 752021, 752203, 752050, 752019, 751938, 751985
> Centro(chr1) 779
Cf2_II, hb, brk, brk, tin, btd, h, Mad
0.6225, 1.0, 1.0, 1.0, 1.0, 0.4075, 1.0, 1.0
752591, 752371, 752302, 752428, 752385, 752194, 752304, 752419
752600, 752380, 752309, 752435, 752394, 752203, 752313, 752433
> Centro(chr1) 780
sna, ovo, brk, prd, CTCF, EcR::usp
1.0, 1.0, 1.0, 1.0, 1.0, 0.8975
753728, 753754, 753776, 753754, 753776, 753922
753733, 753762, 753783, 753762, 753790, 753936
> Centro(chr1) 781
bap, btd, CNC::maf-S, CTCF
1.0, 1.0, 1.0, 1.0
754233, 754407, 754332, 754335
754239, 754416, 754346, 754349
> Centro(chr1) 782
sna, CAD
1.0, 1.0
754628, 754799
754633, 754809
> Centro(chr1) 783
usp, exd, D, nub, slp1
1.0, 0.625, 1.0, 1.0, 1.0
758447, 758407, 758715, 758638, 758593
758456, 758414, 758725, 758649, 758603
> Centro(chr1) 784
ovo, brk, prd, ttk, Mad
1.0, 1.0, 1.0, 0.39, 1.0
757720, 757752, 757720, 757946, 757747
757728, 757759, 757728, 757954, 757761
> Centro(chr1) 785
exd, tll, ttk, CNC::maf-S, CTCF
1.0, 1.0, 1.0, 1.0, 0.895
758039, 758034, 757946, 757995, 758192
758046, 758043, 757954, 758009, 758206
> Centro(chr1) 786
Dr, Ptx1, vnd, btd, odd
1.0, 1.0, 0.99, 1.0, 1.0
764681, 764651, 764529, 764817, 764761
764687, 764657, 764537, 764826, 764771
> Centro(chr1) 787
Eip74EF, twi, CTCF, Mad
0.4675, 1.0, 1.0, 1.0
765382, 765099, 765252, 765086
765388, 765110, 765266, 765100
> Centro(chr1) 788
Eip74EF, brk
0.255, 1.0
765382, 765606
765388, 765613
> Centro(chr1) 789
Lag1, Trl, bap, bap, h, Mad, Mad
1.0, 1.0, 1.0, 1.0, 1.0, 1.0, 1.0
763513, 763517, 763579, 763630, 763679, 763587, 763592
763519, 763526, 763585, 763636, 763688, 763601, 763606
> Centro(chr1) 790
dl_1, brk, tin, vnd, h, h, h, CNC::maf-S, STAT92E, SU-HW-, Mad
1.0, 1.0, 0.305, 0.3, 0.475, 1.0, 1.0, 0.37, 1.0, 1.0, 1.0
764161, 764196, 763936, 763936, 763953, 764192, 764269, 763940, 764153, 764202, 764194
764172, 764203, 763945, 763944, 763962, 764201, 764278, 763954, 764167, 764222, 764208
> Centro(chr1) 791
Lag1, Mad
1.0, 1.0
762457, 762529
762463, 762543
> Centro(chr1) 792
usp, Lag1, Trl, tin, kni, CTCF, Mad
1.0, 1.0, 1.0, 1.0, 1.0, 1.0, 0.1725
762901, 762884, 762854, 762869, 762914, 762788, 763106
762910, 762890, 762863, 762878, 762925, 762802, 763120
> Centro(chr1) 793
Eip74EF, twi, Mad
1.0, 1.0, 1.0
763277, 763222, 763106
763283, 763233, 763120
> Centro(chr1) 794
Vsx2, KR
1.0, 1.0
769913, 770139
769921, 770152
> Centro(chr1) 795
Trl, D, KR, ttk, CNC::maf-S, CNC::maf-S, CTCF
1.0, 1.0, 1.0, 1.0, 0.33, 1.0, 1.0
769563, 769598, 769532, 769601, 769380, 769606, 769717
769572, 769608, 769545, 769609, 769394, 769620, 769731
> Centro(chr1) 796
Cf2_II, dl_2, CAD, z, nub, CNC::maf-S
1.0, 1.0, 1.0, 1.0, 1.0, 0.935
769149, 769347, 769205, 769324, 769225, 769380
769158, 769356, 769215, 769333, 769236, 769394
> Centro(chr1) 797
bap, run::Bgb, CTCF, CTCF, STAT92E
0.28, 1.0, 1.0, 1.0, 1.0
766135, 766404, 766353, 766454, 766313
766141, 766412, 766367, 766468, 766327
> Centro(chr1) 798
sna, sna, Vsx2, Vsx2, exd, twi, twi
1.0, 1.0, 1.0, 0.11, 1.0, 1.0, 1.0
766667, 766855, 766638, 766982, 766702, 766662, 766783
766672, 766860, 766646, 766990, 766709, 766673, 766794
> Centro(chr1) 799
dl_1, dl_2, run::Bgb, tin, btd, h, opa
1.0, 1.0, 0.245, 1.0, 1.0, 1.0, 1.0
768180, 768181, 768407, 768281, 768145, 768282, 768144
768191, 768190, 768415, 768290, 768154, 768291, 768155
> Centro(chr1) 800
Trl, exd, run::Bgb, tin, h
1.0, 0.78, 1.0, 0.36, 0.37
768495, 768668, 768407, 768281, 768282
768504, 768675, 768415, 768290, 768291
> Centro(chr1) 801
sna, btd, h, h, hkb
0.2575, 1.0, 1.0, 1.0, 1.0
767670, 767476, 767338, 767413, 767475
767675, 767485, 767347, 767422, 767483
> Centro(chr1) 802
dl_2, sna, tin, vnd
1.0, 0.7775, 1.0, 1.0
767845, 767670, 767840, 767841
767854, 767675, 767849, 767849
> Centro(chr1) 803
sna, D, fkh, KR
1.0, 1.0, 1.0, 1.0
771793, 771849, 771930, 771843
771798, 771859, 771940, 771856
> Centro(chr1) 804
btd, fkh
1.0, 0.215
772159, 771930
772168, 771940
> Centro(chr1) 805
usp, Lag1, tll, CNC::maf-S
1.0, 1.0, 1.0, 1.0
771374, 771303, 771427, 771392
771383, 771309, 771436, 771406
> Centro(chr1) 806
usp, Lag1, opa, ttk, CTCF
1.0, 0.065, 1.0, 1.0, 0.525
771061, 771303, 771054, 771134, 770858
771070, 771309, 771065, 771142, 770872
> Centro(chr1) 807
dl_1, Su-H-, gt
1.0, 1.0, 1.0
773407, 773489, 773451
773418, 773504, 773460
> Centro(chr1) 808
Eip74EF, Dr, tin, vnd, btd, opa
1.0, 0.975, 1.0, 1.0, 0.46, 0.29
774668, 774817, 774659, 774660, 774459, 774441
774674, 774823, 774668, 774668, 774468, 774452
> Centro(chr1) 809
dl_1, btd, opa, STAT92E, SU-HW-
1.0, 1.0, 1.0, 1.0, 0.795
774332, 774459, 774441, 774206, 774157
774343, 774468, 774452, 774220, 774177
> Centro(chr1) 810
brk, odd, slp1, Mad
1.0, 1.0, 0.3225, 1.0
776487, 776494, 776267, 776482
776494, 776504, 776277, 776496
> Centro(chr1) 811
sna, ttk, EcR::usp
1.0, 1.0, 1.0
775267, 775259, 775273
775272, 775267, 775287
> Centro(chr1) 812
brk, D, h, slp1, EcR::usp
1.0, 1.0, 0.42, 1.0, 1.0
775653, 775620, 775860, 775570, 775747
775660, 775630, 775869, 775580, 775761
> Centro(chr1) 813
h, Mad
0.935, 1.0
775860, 776014
775869, 776028
> Centro(chr1) 814
D, tll, ttk, CTCF
0.4075, 1.0, 0.4275, 1.0
777352, 777179, 777351, 777105
777362, 777188, 777359, 777119
> Centro(chr1) 815
br_Z1, D, fkh, ttk, STAT92E
1.0, 1.0, 1.0, 1.0, 1.0
777515, 777352, 777396, 777351, 777474
777528, 777362, 777406, 777359, 777488
> Centro(chr1) 816
tin, btd, KR
1.0, 1.0, 1.0
778052, 778180, 778083
778061, 778189, 778096
> Centro(chr1) 817
run::Bgb, tin, tin, vnd, fkh, kni
1.0, 1.0, 1.0, 1.0, 0.0925, 1.0
778783, 778636, 778648, 778636, 778876, 778505
778791, 778645, 778657, 778644, 778886, 778516
> Centro(chr1) 818
sna, run::Bgb, fkh, Mad, Mad, Mad
1.0, 0.3875, 1.0, 1.0, 1.0, 1.0
779062, 778783, 778876, 778925, 779080, 779081
779067, 778791, 778886, 778939, 779094, 779095
> Centro(chr1) 819
dl_2, hb, h, opa, CNC::maf-S, SU-HW-, Mad
0.485, 0.945, 1.0, 1.0, 1.0, 0.04, 1.0
779882, 780239, 780081, 779999, 780117, 780324, 780081
779891, 780248, 780090, 780010, 780131, 780344, 780095
> Centro(chr1) 820
br_Z1, bap, KR, KR
1.0, 1.0, 0.96, 0.56
783543, 783574, 783389, 783737
783556, 783580, 783402, 783750
> Centro(chr1) 821
br_Z1, bap, KR, KR
1.0, 1.0, 0.96, 0.56
783195, 783226, 783041, 783389
783208, 783232, 783054, 783402
> Centro(chr1) 822
br_Z1, bap, KR
1.0, 1.0, 0.96
783891, 783922, 783737
783904, 783928, 783750
> Centro(chr1) 823
sna, vnd, odd, opa, Mad
0.115, 0.35, 1.0, 1.0, 1.0
790464, 790009, 790223, 790181, 790272
790469, 790017, 790233, 790192, 790286
> Centro(chr1) 824
Cf2_II, Cf2_II, usp, brk, brk, pan, tin, nub, slp1, Mad
0.35, 0.37, 1.0, 1.0, 1.0, 0.16, 1.0, 0.88, 1.0, 1.0
788884, 788886, 789101, 789098, 789100, 789331, 788959, 789260, 789163, 789098
788893, 788895, 789110, 789105, 789107, 789344, 788968, 789271, 789173, 789112
> Centro(chr1) 825
brk, pan, fkh, nub, CNC::maf-S
1.0, 0.7375, 1.0, 0.0175, 1.0
789495, 789331, 789442, 789260, 789522
789502, 789344, 789452, 789271, 789536
> Centro(chr1) 826
run::Bgb, twi, D, nub, opa, STAT92E
0.46, 0.965, 1.0, 1.0, 1.0, 0.13
793295, 793243, 793204, 793063, 793116, 793325
793303, 793254, 793214, 793074, 793127, 793339
> Centro(chr1) 827
Eip74EF, run::Bgb, tin, twi, twi, btd, D, D, hkb, nub, opa, opa, STAT92E, STAT92E, STAT92E
1.0, 1.0, 1.0, 1.0, 1.0, 1.0, 0.67, 1.0, 1.0, 1.0, 0.825, 0.325, 1.0, 1.0, 1.0
793385, 793295, 793536, 793243, 793409, 793414, 793204, 793471, 793416, 793358, 793554, 793604, 793325, 793381, 793385
793391, 793303, 793545, 793254, 793420, 793423, 793214, 793481, 793424, 793369, 793565, 793615, 793339, 793395, 793399
> Centro(chr1) 828
dl_2, hb, KR
1.0, 1.0, 1.0
794297, 794182, 794364
794306, 794191, 794377
> Centro(chr1) 829
usp, usp, sna, sna, Ptx1, D, opa
1.0, 1.0, 1.0, 0.52, 1.0, 1.0, 0.5
793779, 793831, 793745, 794005, 793721, 793877, 793604
793788, 793840, 793750, 794010, 793727, 793887, 793615
> Centro(chr1) 830
usp, dl_1, dl_1, dl_2, Su-H-, exd, hkb, tll
0.585, 1.0, 1.0, 1.0, 1.0, 0.095, 1.0, 1.0
792523, 792712, 792713, 792713, 792712, 792475, 792732, 792812
792532, 792723, 792724, 792722, 792727, 792482, 792740, 792821
> Centro(chr1) 831
exd, btd, h, kni, opa, CNC::maf-S, CTCF, Mad
0.46, 1.0, 1.0, 1.0, 1.0, 1.0, 1.0, 1.0
792475, 792270, 792266, 792140, 792333, 792362, 792263, 792240
792482, 792279, 792275, 792151, 792344, 792376, 792277, 792254
> Centro(chr1) 832
usp, run::Bgb, D, KR, KR, tll, CTCF
1.0, 0.485, 1.0, 1.0, 1.0, 1.0, 1.0
791312, 791514, 791416, 791269, 791270, 791421, 791212
791321, 791522, 791426, 791282, 791283, 791430, 791226
> Centro(chr1) 833
Cf2_II, brk, kni, slp1
0.05, 1.0, 0.31, 1.0
791677, 791923, 792140, 791932
791686, 791930, 792151, 791942
> Centro(chr1) 834
h, hkb, tll, SU-HW-
1.0, 1.0, 1.0, 1.0
795117, 795118, 795061, 795166
795126, 795126, 795070, 795186
> Centro(chr1) 835
Eip74EF, bap, pan, KR
1.0, 0.37, 1.0, 1.0
796307, 796094, 796276, 796338
796313, 796100, 796289, 796351
> Centro(chr1) 836
bap, tin, odd, pnr
1.0, 1.0, 1.0, 0.7525
796094, 795937, 795991, 795789
796100, 795946, 796001, 795799
> Centro(chr1) 837
Dr, pan, tin, tin, kni
1.0, 1.0, 1.0, 0.62, 1.0
799476, 799483, 799595, 799783, 799604
799482, 799496, 799604, 799792, 799615
> Centro(chr1) 838
dl_2, dl_2, sna, Lag1, run::Bgb, tin, btd, nub, SU-HW-, SU-HW-, Mad
1.0, 1.0, 0.5725, 1.0, 1.0, 1.0, 1.0, 1.0, 1.0, 1.0, 1.0
799086, 799087, 799132, 799012, 798846, 798797, 798870, 799027, 798832, 798999, 798803
799095, 799096, 799137, 799018, 798854, 798806, 798879, 799038, 798852, 799019, 798817
> Centro(chr1) 839
dl_1, dl_1, pan, run::Bgb, twi, btd, btd, btd, h, hkb, hkb, hkb, opa, Mad
1.0, 1.0, 1.0, 1.0, 1.0, 1.0, 1.0, 1.0, 1.0, 1.0, 1.0, 1.0, 1.0, 1.0
798032, 798042, 798017, 798213, 798056, 798064, 798083, 798164, 798136, 798082, 798146, 798166, 798064, 798073
798043, 798053, 798030, 798221, 798067, 798073, 798092, 798173, 798145, 798090, 798154, 798174, 798075, 798087
> Centro(chr1) 840
dl_1, dl_1, dl_1, dl_1, btd, hkb, opa, slp1, ttk
1.0, 1.0, 1.0, 1.0, 1.0, 1.0, 1.0, 0.31, 0.02
797454, 797455, 797456, 797568, 797448, 797450, 797433, 797674, 797208
797465, 797466, 797467, 797579, 797457, 797458, 797444, 797684, 797216
> Centro(chr1) 841
Eip74EF, sna, Trl, ttk, ttk, CTCF, STAT92E
1.0, 1.0, 0.1375, 1.0, 1.0, 1.0, 1.0
797133, 797159, 796908, 797173, 797208, 797036, 797188
797139, 797164, 796917, 797181, 797216, 797050, 797202
> Centro(chr1) 842
Su-H-, Vsx2, Dr, opa, CTCF
0.3475, 1.0, 1.0, 1.0, 1.0
803817, 803545, 803547, 803663, 803665
803832, 803553, 803553, 803674, 803679
> Centro(chr1) 843
dl_2, Su-H-, btd
1.0, 0.9, 1.0
804066, 803817, 803980
804075, 803832, 803989
> Centro(chr1) 844
dl_1, dl_2, tin, tin, twi, D, nub
1.0, 1.0, 1.0, 1.0, 1.0, 1.0, 1.0
803218, 803220, 803212, 803298, 803145, 803144, 803103
803229, 803229, 803221, 803307, 803156, 803154, 803114
> Centro(chr1) 845
Dr, Ptx1, pan, tin
1.0, 1.0, 1.0, 1.0
802823, 802743, 802723, 802890
802829, 802749, 802736, 802899
> Centro(chr1) 846
usp, exd, tin, btd, ttk
1.0, 1.0, 1.0, 1.0, 1.0
802454, 802268, 802319, 802330, 802392
802463, 802275, 802328, 802339, 802400
> Centro(chr1) 847
Eip74EF, Su-H-, twi, nub, BEAF-32, BEAF-32, CTCF, pnr, pnr
1.0, 1.0, 1.0, 1.0, 1.0, 1.0, 1.0, 1.0, 1.0
801873, 801838, 801922, 801745, 801859, 801866, 801920, 801863, 801866
801879, 801853, 801933, 801756, 801873, 801880, 801934, 801873, 801876
> Centro(chr1) 848
dl_2, slp1, BEAF-32
1.0, 1.0, 1.0
800387, 800504, 800623
800396, 800514, 800637
> Centro(chr1) 849
run::Bgb, tin, CTCF, Mad
1.0, 1.0, 1.0, 1.0
801269, 801304, 801347, 801305
801277, 801313, 801361, 801319
> Centro(chr1) 850
sna, Trl, exd
1.0, 1.0, 1.0
801050, 800853, 800932
801055, 800862, 800939
> Centro(chr1) 851
Cf2_II, Ptx1, run::Bgb, run::Bgb, btd, btd, fkh, BEAF-32, CTCF, pnr
1.0, 1.0, 1.0, 1.0, 0.26, 0.27, 0.515, 1.0, 0.125, 1.0
808015, 807964, 808047, 808114, 807791, 807792, 807816, 808147, 808250, 808147
808024, 807970, 808055, 808122, 807800, 807801, 807826, 808161, 808264, 808157
> Centro(chr1) 852
exd, twi, kni, ttk, CTCF, pnr
1.0, 0.7475, 1.0, 1.0, 1.0, 0.9025
808872, 808548, 808749, 808677, 808696, 808564
808879, 808559, 808760, 808685, 808710, 808574
> Centro(chr1) 853
tin, twi, twi, btd, hkb, CTCF, CTCF, SU-HW-, pnr
1.0, 1.0, 1.0, 1.0, 1.0, 0.835, 1.0, 1.0, 1.0
808315, 808320, 808548, 808419, 808461, 808250, 808466, 808342, 808564
808324, 808331, 808559, 808428, 808469, 808264, 808480, 808362, 808574
> Centro(chr1) 854
hb, Dr
1.0, 1.0
810369, 810447
810378, 810453
> Centro(chr1) 855
Eip74EF, D, Mad
0.245, 1.0, 1.0
809869, 810054, 810129
809875, 810064, 810143
> Centro(chr1) 856
Vsx2, twi, nub, nub, tll, ttk, SU-HW-
1.0, 0.405, 1.0, 0.005, 1.0, 1.0, 1.0
809071, 809399, 809222, 809439, 809248, 809118, 809185
809079, 809410, 809233, 809450, 809257, 809126, 809205
> Centro(chr1) 857
Eip74EF, Trl, bap, twi, btd, hkb, nub, odd, SU-HW-
1.0, 0.25, 1.0, 0.59, 1.0, 1.0, 0.99, 1.0, 1.0
809721, 809816, 809654, 809399, 809515, 809514, 809439, 809529, 809665
809727, 809825, 809660, 809410, 809524, 809522, 809450, 809539, 809685
> Centro(chr1) 858
vnd, h, CTCF
1.0, 1.0, 1.0
807382, 807295, 807193
807390, 807304, 807207
> Centro(chr1) 859
sna, bap, CAD, CAD, twi, slp1, CNC::maf-S, Mad
1.0, 1.0, 0.69, 1.0, 1.0, 0.48, 1.0, 1.0
806869, 806740, 806632, 806710, 806880, 807015, 806803, 806811
806874, 806746, 806642, 806720, 806891, 807025, 806817, 806825
> Centro(chr1) 860
dl_1, dl_1, dl_2, dl_2, sna, sna, sna, brk, CAD, h, opa, CTCF, STAT92E, STAT92E, Mad
1.0, 1.0, 1.0, 1.0, 1.0, 1.0, 1.0, 1.0, 0.44, 1.0, 1.0, 1.0, 1.0, 1.0, 1.0
806334, 806335, 806335, 806336, 806543, 806550, 806564, 806556, 806632, 806541, 806379, 806546, 806420, 806424, 806372
806345, 806346, 806344, 806345, 806548, 806555, 806569, 806563, 806642, 806550, 806390, 806560, 806434, 806438, 806386
> Centro(chr1) 861
dl_1, dl_1, dl_2, dl_2, Ptx1, opa, Mad
0.635, 0.625, 0.635, 0.625, 1.0, 0.185, 0.24
806334, 806335, 806335, 806336, 806150, 806379, 806372
806345, 806346, 806344, 806345, 806156, 806390, 806386
> Centro(chr1) 862
sna, btd, hkb, opa, opa
1.0, 0.97, 0.985, 1.0, 1.0
804488, 804750, 804749, 804590, 804596
804493, 804759, 804757, 804601, 804607
> Centro(chr1) 863
usp, dl_2, Eip74EF, brk, twi, hkb, STAT92E, Mad
1.0, 0.4025, 1.0, 1.0, 0.7175, 1.0, 0.9725, 1.0
805705, 805482, 805556, 805691, 805869, 805593, 805842, 805691
805714, 805491, 805562, 805698, 805880, 805601, 805856, 805705
> Centro(chr1) 864
dl_2, Eip74EF, Dr, brk, z, EcR::usp
0.5875, 1.0, 0.2475, 1.0, 1.0, 1.0
805482, 805356, 805067, 805388, 805236, 805343
805491, 805362, 805073, 805395, 805245, 805357
> Centro(chr1) 865
brk, EcR::usp
1.0, 1.0
811556, 811539
811563, 811553
> Centro(chr1) 866
tin, pnr
1.0, 1.0
815977, 815957
815986, 815967
> Centro(chr1) 867
CAD, BEAF-32, pnr, pnr, pnr, pnr
0.96, 1.0, 1.0, 1.0, 1.0, 1.0
819779, 819926, 819930, 819933, 819936, 819939
819789, 819940, 819940, 819943, 819946, 819949
> Centro(chr1) 868
CAD, vnd, btd, opa, Mad
0.51, 1.0, 1.0, 1.0, 1.0
819779, 819581, 819662, 819523, 819519
819789, 819589, 819671, 819534, 819533
> Centro(chr1) 869
sna, BEAF-32, BEAF-32, CTCF, pnr, pnr
1.0, 1.0, 1.0, 1.0, 1.0, 1.0
825940, 825855, 825905, 825935, 825902, 825905
825945, 825869, 825919, 825949, 825912, 825915
> Centro(chr1) 870
sna, Trl, Trl, Trl, Trl, Trl, Trl, Trl, Trl, Trl, Trl, Trl, Trl, btd, hkb, opa, CTCF, Mad
1.0, 1.0, 1.0, 1.0, 1.0, 1.0, 1.0, 1.0, 1.0, 1.0, 1.0, 1.0, 1.0, 1.0, 1.0, 1.0, 1.0, 1.0
826632, 826564, 826566, 826568, 826577, 826579, 826581, 826583, 826585, 826587, 826602, 826604, 826606, 826676, 826668, 826675, 826631, 826620
826637, 826573, 826575, 826577, 826586, 826588, 826590, 826592, 826594, 826596, 826611, 826613, 826615, 826685, 826676, 826686, 826645, 826634
> Centro(chr1) 871
Eip74EF, Lag1, KR
1.0, 0.7225, 1.0
827566, 827358, 827502
827572, 827364, 827515
> Centro(chr1) 872
Lag1, fkh, hkb, kni, tll, CTCF, Mad
1.0, 1.0, 1.0, 1.0, 0.905, 0.63, 1.0
827358, 827217, 827244, 827268, 827081, 827051, 827238
827364, 827227, 827252, 827279, 827090, 827065, 827252
> Centro(chr1) 873
Trl, btd, btd, btd, btd, hkb, hkb, hkb, nub
1.0, 1.0, 1.0, 1.0, 1.0, 1.0, 1.0, 1.0, 1.0
829181, 829259, 829271, 829279, 829294, 829246, 829270, 829293, 829163
829190, 829268, 829280, 829288, 829303, 829254, 829278, 829301, 829174
> Centro(chr1) 874
usp, Trl, btd, hkb, nub, opa, EcR::usp
1.0, 0.845, 0.065, 0.2, 1.0, 0.245, 1.0
829018, 829181, 829259, 829246, 829163, 828789, 829013
829027, 829190, 829268, 829254, 829174, 828800, 829027
> Centro(chr1) 875
dl_1, btd, nub, slp1, slp1
1.0, 1.0, 1.0, 0.855, 1.0
828062, 827948, 827967, 827803, 828061
828073, 827957, 827978, 827813, 828071
> Centro(chr1) 876
sna, CAD, btd, kni
1.0, 0.075, 1.0, 1.0
830347, 830678, 830480, 830391
830352, 830688, 830489, 830402
> Centro(chr1) 877
Vsx2, Dr, SU-HW-, SU-HW-
1.0, 1.0, 0.61, 1.0
833490, 833492, 833280, 833454
833498, 833498, 833300, 833474
> Centro(chr1) 878
Su-H-, Vsx2, Lag1
1.0, 1.0, 1.0
834673, 834779, 834840
834688, 834787, 834846
> Centro(chr1) 879
Eip74EF, sna, Dr
1.0, 1.0, 0.105
835578, 835545, 835305
835584, 835550, 835311
> Centro(chr1) 880
sna, Ptx1, tin, KR
1.0, 1.0, 1.0, 1.0
836297, 836417, 836232, 836411
836302, 836423, 836241, 836424
> Centro(chr1) 881
Cf2_II, Cf2_II, D
1.0, 1.0, 1.0
841820, 841893, 841698
841829, 841902, 841708
> Centro(chr1) 882
Vsx2, Dr, bap, kni
1.0, 1.0, 0.255, 1.0
842329, 842329, 842554, 842267
842337, 842335, 842560, 842278
> Centro(chr1) 883
Cf2_II, twi, D, STAT92E
1.0, 1.0, 1.0, 1.0
840575, 840359, 840358, 840546
840584, 840370, 840368, 840560
> Centro(chr1) 884
Cf2_II, Cf2_II, dl_1, dl_1, Trl, tll
1.0, 1.0, 1.0, 1.0, 0.625, 1.0
841114, 841125, 841260, 841261, 840932, 840983
841123, 841134, 841271, 841272, 840941, 840992
> Centro(chr1) 885
dl_1, sna, ovo, prd, run::Bgb, kni, CTCF
1.0, 0.04, 1.0, 1.0, 1.0, 1.0, 0.045
837813, 837570, 837911, 837911, 837931, 837690, 837566
837824, 837575, 837919, 837919, 837939, 837701, 837580
> Centro(chr1) 886
Ptx1, run::Bgb, KR
1.0, 0.0275, 1.0
838178, 837931, 838177
838184, 837939, 838190
> Centro(chr1) 887
Cf2_II, brk, btd, h, hkb, STAT92E
0.6725, 0.1525, 1.0, 0.6675, 1.0, 1.0
839867, 839920, 839608, 839501, 839607, 839758
839876, 839927, 839617, 839510, 839615, 839772
> Centro(chr1) 888
dl_1, Ptx1, tin, tin, tin, tin, vnd, vnd, ttk
0.395, 1.0, 0.055, 1.0, 1.0, 1.0, 0.06, 1.0, 1.0
839012, 839225, 838979, 839310, 839312, 839331, 838980, 839312, 839180
839023, 839231, 838988, 839319, 839321, 839340, 838988, 839320, 839188
> Centro(chr1) 889
dl_1, sna, brk, tin, btd, btd, hkb, Mad
0.595, 0.255, 0.795, 1.0, 0.295, 1.0, 1.0, 0.81
849063, 849032, 849085, 849303, 849034, 849253, 849255, 849083
849074, 849037, 849092, 849312, 849043, 849262, 849263, 849097
> Centro(chr1) 890
usp, dl_1, Eip74EF, Su-H-, sna, brk, btd, kni, opa, Mad, Mad
1.0, 1.0, 1.0, 0.4625, 1.0, 1.0, 1.0, 0.2725, 1.0, 1.0, 1.0
848915, 849063, 848863, 848794, 849032, 849085, 849034, 848777, 848997, 849001, 849083
848924, 849074, 848869, 848809, 849037, 849092, 849043, 848788, 849008, 849015, 849097
> Centro(chr1) 891
run::Bgb, btd, h, hkb, KR, KR, CTCF, Mad, Mad, Mad
1.0, 1.0, 1.0, 1.0, 1.0, 0.9025, 1.0, 1.0, 1.0, 1.0
848430, 848324, 848322, 848323, 848371, 848481, 848324, 848296, 848306, 848317
848438, 848333, 848331, 848331, 848384, 848494, 848338, 848310, 848320, 848331
> Centro(chr1) 892
dl_1, dl_2, nub, tll
1.0, 1.0, 1.0, 0.02
847562, 847563, 847654, 847811
847573, 847572, 847665, 847820
> Centro(chr1) 893
dl_1, dl_2, brk, brk, odd, tll, tll, CTCF, Mad, Mad
1.0, 1.0, 1.0, 1.0, 1.0, 0.5525, 0.9325, 1.0, 1.0, 1.0
848036, 848036, 847922, 848050, 847975, 847811, 847849, 847912, 848043, 848048
848047, 848045, 847929, 848057, 847985, 847820, 847858, 847926, 848057, 848062
> Centro(chr1) 894
Dr, run::Bgb, tin, tll, BEAF-32, pnr
0.65, 1.0, 1.0, 1.0, 1.0, 1.0
843436, 843333, 843277, 843222, 843135, 843139
843442, 843341, 843286, 843231, 843149, 843149
> Centro(chr1) 895
Eip74EF, Su-H-, twi, btd, opa, CTCF
1.0, 1.0, 0.66, 1.0, 1.0, 0.865
844314, 844298, 844631, 844488, 844407, 844609
844320, 844313, 844642, 844497, 844418, 844623
> Centro(chr1) 896
Lag1, pan, twi, twi, fkh
1.0, 1.0, 1.0, 0.5475, 1.0
843842, 843793, 843843, 844050, 843867
843848, 843806, 843854, 844061, 843877
> Centro(chr1) 897
Eip74EF, CAD, CAD, opa, opa
1.0, 1.0, 1.0, 0.955, 1.0
845066, 845152, 845168, 844909, 845002
845072, 845162, 845178, 844920, 845013
> Centro(chr1) 898
brk, tin, twi, vnd, btd, btd, h, h, kni
0.31, 1.0, 1.0, 1.0, 0.41, 0.03, 1.0, 1.0, 0.12
845682, 845462, 845559, 845463, 845671, 845709, 845322, 845408, 845699
845689, 845471, 845570, 845471, 845680, 845718, 845331, 845417, 845710
> Centro(chr1) 899
Trl, brk, pan, twi, btd, btd, btd, h, kni, KR, CTCF, Mad
1.0, 1.0, 0.67, 0.82, 1.0, 1.0, 1.0, 1.0, 1.0, 0.98, 0.025, 1.0
845787, 845682, 845909, 845559, 845671, 845709, 845728, 845860, 845699, 845878, 845973, 845710
845796, 845689, 845922, 845570, 845680, 845718, 845737, 845869, 845710, 845891, 845987, 845724
> Centro(chr1) 900
Trl, vnd, STAT92E
1.0, 1.0, 1.0
846332, 846291, 846180
846341, 846299, 846194
> Centro(chr1) 901
Trl, tin, btd, hkb
1.0, 1.0, 1.0, 1.0
846778, 846815, 846662, 846661
846787, 846824, 846671, 846669
> Centro(chr1) 902
dl_2, sna, sna, sna, h
1.0, 1.0, 1.0, 1.0, 1.0
853171, 853061, 853094, 853285, 853283
853180, 853066, 853099, 853290, 853292
> Centro(chr1) 903
sna, h, BEAF-32
0.065, 0.065, 1.0
853285, 853283, 853524
853290, 853292, 853538
> Centro(chr1) 904
sna, sna, Trl, CAD, kni
1.0, 1.0, 1.0, 1.0, 1.0
857290, 857298, 857231, 857112, 857182
857295, 857303, 857240, 857122, 857193
> Centro(chr1) 905
usp, usp, sna, CAD, btd, kni, opa, CTCF, SU-HW-
0.5225, 1.0, 1.0, 0.7725, 1.0, 0.0675, 1.0, 1.0, 1.0
856742, 856944, 856978, 857112, 856958, 857182, 856938, 856938, 856921
856751, 856953, 856983, 857122, 856967, 857193, 856949, 856952, 856941
> Centro(chr1) 906
brk, brk, tin
1.0, 1.0, 1.0
857897, 858109, 857980
857904, 858116, 857989
> Centro(chr1) 907
sna, Dr, btd
0.875, 1.0, 1.0
858892, 858729, 858608
858897, 858735, 858617
> Centro(chr1) 908
btd, opa
0.34, 1.0
858608, 858391
858617, 858402
> Centro(chr1) 909
Dr, brk, brk, tll, tll, CTCF
0.725, 1.0, 1.0, 1.0, 1.0, 0.985
860539, 860245, 860247, 860474, 860481, 860206
860545, 860252, 860254, 860483, 860490, 860220
> Centro(chr1) 910
dl_2, Eip74EF, twi, btd, h, hkb, ttk
1.0, 1.0, 1.0, 1.0, 1.0, 1.0, 1.0
859733, 859729, 859845, 859867, 859869, 859869, 859791
859742, 859735, 859856, 859876, 859878, 859877, 859799
> Centro(chr1) 911
Eip74EF, BEAF-32, BEAF-32, pnr
1.0, 1.0, 1.0, 1.0
867702, 867768, 867775, 867775
867708, 867782, 867789, 867785
> Centro(chr1) 912
sna, Dr
1.0, 1.0
866843, 866857
866848, 866863
> Centro(chr1) 913
usp, sna, sna, Trl, brk, btd, h, Mad, Mad
1.0, 1.0, 0.86, 0.61, 1.0, 1.0, 1.0, 1.0, 1.0
867220, 867288, 867386, 867409, 867213, 867219, 867215, 867115, 867223
867229, 867293, 867391, 867418, 867220, 867228, 867224, 867129, 867237
> Centro(chr1) 914
dl_1, sna, vnd, KR, odd, Mad, Mad, Mad, Mad
0.835, 0.955, 1.0, 0.105, 1.0, 1.0, 1.0, 1.0, 1.0
866094, 865776, 865882, 866166, 865984, 865871, 865926, 865933, 865938
866105, 865781, 865890, 866179, 865994, 865885, 865940, 865947, 865952
> Centro(chr1) 915
usp, dl_1, sna, fkh, KR, slp1, slp1
1.0, 0.9425, 1.0, 1.0, 1.0, 1.0, 0.6225
866224, 866094, 866201, 866277, 866166, 866342, 866438
866233, 866105, 866206, 866287, 866179, 866352, 866448
> Centro(chr1) 916
usp, Dr
1.0, 1.0
872189, 872178
872198, 872184
> Centro(chr1) 917
Dr, Lag1, bap
1.0, 1.0, 1.0
874995, 874939, 874971
875001, 874945, 874977
> Centro(chr1) 918
Su-H-, odd
1.0, 1.0
878335, 878329
878350, 878339
> Centro(chr1) 919
Eip74EF, btd, btd, hkb, tll, Mad
1.0, 1.0, 0.385, 0.37, 0.605, 1.0
889097, 889073, 889307, 889309, 888906, 889069
889103, 889082, 889316, 889317, 888915, 889083
> Centro(chr1) 920
Vsx2, run::Bgb, btd, btd, h, hkb, odd, BEAF-32, CTCF, pnr
1.0, 1.0, 1.0, 0.43, 1.0, 1.0, 1.0, 1.0, 1.0, 1.0
887987, 887802, 887948, 888155, 888059, 887947, 887977, 887858, 887957, 887858
887995, 887810, 887957, 888164, 888068, 887955, 887987, 887872, 887971, 887868
> Centro(chr1) 921
CAD, twi, btd, fkh, hkb, nub, slp1
1.0, 0.695, 0.735, 1.0, 0.43, 1.0, 1.0
888346, 888511, 888155, 888331, 888539, 888286, 888332
888356, 888522, 888164, 888341, 888547, 888297, 888342
> Centro(chr1) 922
usp, twi, vnd, hkb
0.695, 1.0, 1.0, 1.0
888778, 888511, 888657, 888539
888787, 888522, 888665, 888547
> Centro(chr1) 923
Trl, Trl, bap, CAD, tin, hkb, KR, EcR::usp
0.1675, 0.1475, 1.0, 1.0, 1.0, 1.0, 1.0, 1.0
887400, 887402, 887036, 887153, 887285, 887122, 887178, 887138
887409, 887411, 887042, 887163, 887294, 887130, 887191, 887152
> Centro(chr1) 924
brk, tin, vnd, Mad
1.0, 1.0, 1.0, 1.0
886794, 886781, 886782, 886744
886801, 886790, 886790, 886758
> Centro(chr1) 925
Su-H-, bap, CAD, KR, opa, opa
1.0, 1.0, 1.0, 1.0, 1.0, 1.0
886505, 886385, 886412, 886511, 886391, 886456
886520, 886391, 886422, 886524, 886402, 886467
> Centro(chr1) 926
Eip74EF, CAD, run::Bgb, tin, fkh, fkh
0.28, 0.69, 1.0, 1.0, 1.0, 1.0
885954, 885911, 885712, 885808, 885626, 885749
885960, 885921, 885720, 885817, 885636, 885759
> Centro(chr1) 927
Eip74EF, CAD, tin, tin, vnd, btd, hkb, opa
1.0, 1.0, 0.055, 1.0, 1.0, 1.0, 1.0, 1.0
885954, 885911, 885808, 886107, 886108, 886051, 886053, 886174
885960, 885921, 885817, 886116, 886116, 886060, 886061, 886185
> Centro(chr1) 928
Trl, opa, CNC::maf-S
1.0, 1.0, 1.0
884710, 884847, 884708
884719, 884858, 884722
> Centro(chr1) 929
dl_2, Vsx2, Dr
0.765, 1.0, 1.0
885426, 885252, 885254
885435, 885260, 885260
> Centro(chr1) 930
usp, tin, z, nub, opa
0.73, 0.82, 0.8, 1.0, 1.0
894940, 894595, 894593, 894829, 894762
894949, 894604, 894602, 894840, 894773
> Centro(chr1) 931
dl_1, dl_2, Su-H-, sna, run::Bgb, z, KR, ttk
0.895, 0.895, 0.655, 1.0, 0.69, 0.445, 1.0, 0.89
895513, 895514, 895166, 895342, 895173, 895559, 895365, 895193
895524, 895523, 895181, 895347, 895181, 895568, 895378, 895201
> Centro(chr1) 932
dl_1, dl_1, dl_2, dl_2, Eip74EF, Lag1, CAD, CAD, tin, btd, Mad
0.315, 0.325, 0.315, 0.325, 1.0, 1.0, 1.0, 1.0, 1.0, 1.0, 1.0
896887, 896888, 896888, 896889, 897139, 897212, 896968, 897106, 897220, 897116, 897199
896898, 896899, 896897, 896898, 897145, 897218, 896978, 897116, 897229, 897125, 897213
> Centro(chr1) 933
tin, z, opa
1.0, 1.0, 1.0
895945, 895947, 896075
895954, 895956, 896086
> Centro(chr1) 934
dl_2, bap, sd, D, opa, slp1, SU-HW-
1.0, 1.0, 1.0, 1.0, 0.595, 1.0, 0.06
896230, 896274, 896220, 896260, 896075, 896406, 896505
896239, 896280, 896231, 896270, 896086, 896416, 896525
> Centro(chr1) 935
Lag1, tin, BEAF-32
1.0, 1.0, 0.9
893990, 893888, 894146
893996, 893897, 894160
> Centro(chr1) 936
tin, tin, slp1, SU-HW-
0.2675, 1.0, 1.0, 1.0
892344, 892585, 892713, 892544
892353, 892594, 892723, 892564
> Centro(chr1) 937
dl_2, tin
1.0, 1.0
893465, 893488
893474, 893497
> Centro(chr1) 938
br_Z1, btd
1.0, 1.0
893070, 892995
893083, 893004
> Centro(chr1) 939
sna, pan, h
1.0, 1.0, 1.0
891682, 891629, 891545
891687, 891642, 891554
> Centro(chr1) 940
Vsx2, CAD
1.0, 1.0
891948, 892085
891956, 892095
> Centro(chr1) 941
dl_2, Lag1, Trl, vnd, opa, opa, CTCF
1.0, 1.0, 1.0, 1.0, 1.0, 1.0, 1.0
890919, 891010, 890945, 890963, 890815, 891060, 891059
890928, 891016, 890954, 890971, 890826, 891071, 891073
> Centro(chr1) 942
Vsx2, Dr, Dr, pan, BEAF-32
1.0, 1.0, 1.0, 1.0, 1.0
890594, 890558, 890596, 890508, 890527
890602, 890564, 890602, 890521, 890541
> Centro(chr1) 943
tin, twi, btd, btd, hkb, hkb
1.0, 1.0, 1.0, 1.0, 1.0, 1.0
890215, 890106, 890180, 890194, 890179, 890193
890224, 890117, 890189, 890203, 890187, 890201
> Centro(chr1) 944
dl_2, sna, brk
1.0, 1.0, 1.0
898185, 898399, 898257
898194, 898404, 898264
> Centro(chr1) 945
btd, D, opa, CNC::maf-S, Mad
1.0, 1.0, 1.0, 1.0, 0.12
903616, 903475, 903594, 903373, 903235
903625, 903485, 903605, 903387, 903249
> Centro(chr1) 946
sna, CAD, run::Bgb, CNC::maf-S, Mad
1.0, 0.55, 1.0, 1.0, 1.0
902252, 901979, 902224, 902070, 902172
902257, 901989, 902232, 902084, 902186
> Centro(chr1) 947
Vsx2, tin, vnd, btd, kni, slp1
1.0, 1.0, 1.0, 1.0, 0.425, 1.0
902722, 902550, 902551, 902581, 902801, 902594
902730, 902559, 902559, 902590, 902812, 902604
> Centro(chr1) 948
Eip74EF, sna, Trl, tin, btd, hkb, kni, CNC::maf-S, Mad
0.015, 0.58, 0.52, 1.0, 1.0, 1.0, 1.0, 0.695, 0.655
910955, 911396, 911004, 911202, 911221, 911223, 911337, 911019, 911015
910961, 911401, 911013, 911211, 911230, 911231, 911348, 911033, 911029
> Centro(chr1) 949
brk, pan, KR, nub, slp1, STAT92E
1.0, 1.0, 1.0, 1.0, 1.0, 1.0
912087, 912060, 912034, 911927, 912007, 912019
912094, 912073, 912047, 911938, 912017, 912033
> Centro(chr1) 950
tin, h, kni, nub, nub, opa
1.0, 1.0, 1.0, 1.0, 0.39, 1.0
911718, 911717, 911659, 911743, 911927, 911575
911727, 911726, 911670, 911754, 911938, 911586
> Centro(chr1) 951
brk, pan, D, SU-HW-
1.0, 1.0, 0.6275, 1.0
910654, 910748, 910437, 910591
910661, 910761, 910447, 910611
> Centro(chr1) 952
btd, btd, h, hkb, kni, Mad
1.0, 1.0, 1.0, 1.0, 1.0, 1.0
910138, 910158, 910140, 910140, 910111, 910140
910147, 910167, 910149, 910148, 910122, 910154
> Centro(chr1) 953
dl_1, dl_1, dl_2, Ptx1, hkb, opa, opa, Mad, Mad
0.84, 0.85, 0.84, 1.0, 0.595, 1.0, 1.0, 1.0, 1.0
909311, 909312, 909312, 909523, 909288, 909477, 909577, 909541, 909543
909322, 909323, 909321, 909529, 909296, 909488, 909588, 909555, 909557
> Centro(chr1) 954
kni, tll
1.0, 1.0
908998, 909021
909009, 909030
> Centro(chr1) 955
dl_1, dl_2, tll
1.0, 1.0, 1.0
908575, 908575, 908629
908586, 908584, 908638
> Centro(chr1) 956
Dr, brk, tin, tll, ttk
1.0, 0.405, 1.0, 1.0, 1.0
905161, 905234, 904892, 905010, 905024
905167, 905241, 904901, 905019, 905032
> Centro(chr1) 957
CAD, tin, vnd, h, opa, tll, ttk, EcR::usp
1.0, 1.0, 1.0, 1.0, 0.1025, 1.0, 0.2175, 1.0
904666, 904697, 904698, 904683, 904399, 904613, 904412, 904594
904676, 904706, 904706, 904692, 904410, 904622, 904420, 904608
> Centro(chr1) 958
brk, brk, tin, vnd, btd, btd, D, hkb, opa, Mad
1.0, 1.0, 1.0, 1.0, 1.0, 1.0, 0.785, 1.0, 1.0, 1.0
908202, 908204, 908097, 908282, 908072, 908092, 908320, 908091, 908075, 908202
908209, 908211, 908106, 908290, 908081, 908101, 908330, 908099, 908086, 908216
> Centro(chr1) 959
sna, Vsx2, Dr, Dr, tin, vnd
1.0, 1.0, 1.0, 0.5625, 1.0, 1.0
907509, 907707, 907709, 907802, 907493, 907494
907514, 907715, 907715, 907808, 907502, 907502
> Centro(chr1) 960
Su-H-, run::Bgb, hkb
1.0, 1.0, 1.0
906738, 906825, 906635
906753, 906833, 906643
> Centro(chr1) 961
dl_2, sna, Dr, Dr, BEAF-32
1.0, 1.0, 1.0, 1.0, 1.0
907124, 907247, 907087, 907142, 907002
907133, 907252, 907093, 907148, 907016
> Centro(chr1) 962
run::Bgb, btd, CTCF, Mad
1.0, 1.0, 0.8075, 1.0
906125, 906163, 906410, 906321
906133, 906172, 906424, 906335
> Centro(chr1) 963
tin, btd, hkb, opa
1.0, 1.0, 1.0, 1.0
905938, 905845, 905847, 905841
905947, 905854, 905855, 905852
> Centro(chr1) 964
twi, btd, hkb
1.0, 1.0, 1.0
912973, 912972, 912971
912984, 912981, 912979
> Centro(chr1) 965
dl_2, sna, fkh, nub, opa, Mad
1.0, 1.0, 1.0, 1.0, 0.83, 1.0
913748, 913836, 913636, 913745, 913914, 913780
913757, 913841, 913646, 913756, 913925, 913794
> Centro(chr1) 966
hb, run::Bgb
1.0, 1.0
914319, 914285
914328, 914293
> Centro(chr1) 967
dl_2, btd, Mad
1.0, 1.0, 1.0
917926, 917866, 918069
917935, 917875, 918083
> Centro(chr1) 968
bap, twi, opa, Mad
1.0, 1.0, 1.0, 0.145
918427, 918306, 918221, 918069
918433, 918317, 918232, 918083
> Centro(chr1) 969
bap, h
0.525, 1.0
918427, 918623
918433, 918632
> Centro(chr1) 970
btd, opa
1.0, 1.0
920679, 920687
920688, 920698
> Centro(chr1) 971
Eip74EF, Lag1, fkh, nub
1.0, 1.0, 1.0, 1.0
920224, 920294, 920167, 920317
920230, 920300, 920177, 920328
> Centro(chr1) 972
dl_2, Eip74EF, brk, tin, twi, EcR::usp
1.0, 1.0, 1.0, 1.0, 0.5675, 1.0
919758, 919693, 919855, 919615, 919917, 919606
919767, 919699, 919862, 919624, 919928, 919620
> Centro(chr1) 973
Su-H-, KR, opa
0.475, 1.0, 1.0
919168, 919006, 918928
919183, 919019, 918939
> Centro(chr1) 974
Su-H-, sna, brk, run::Bgb, tin, CNC::maf-S, CTCF, EcR::usp
0.605, 1.0, 1.0, 1.0, 1.0, 1.0, 1.0, 0.02
919168, 919341, 919381, 919229, 919438, 919358, 919374, 919606
919183, 919346, 919388, 919237, 919447, 919372, 919388, 919620
> Centro(chr1) 975
ovo, ovo, prd, prd
1.0, 1.0, 1.0, 1.0
922042, 922048, 922042, 922048
922050, 922056, 922050, 922056
> Centro(chr1) 976
usp, usp, dl_2, Eip74EF, Trl, btd, KR, KR, KR, opa, opa, CTCF, CTCF
0.75, 1.0, 1.0, 0.175, 1.0, 1.0, 1.0, 1.0, 0.61, 0.8, 1.0, 0.785, 1.0
921274, 921410, 921447, 921683, 921549, 921438, 921449, 921458, 921636, 921278, 921526, 921275, 921438
921283, 921419, 921456, 921689, 921558, 921447, 921462, 921471, 921649, 921289, 921537, 921289, 921452
> Centro(chr1) 977
dl_2, dl_2, run::Bgb, opa, tll
1.0, 1.0, 1.0, 1.0, 1.0
923226, 923259, 923391, 923298, 923333
923235, 923268, 923399, 923309, 923342
> Centro(chr1) 978
Su-H-, tin, ttk, CTCF
1.0, 1.0, 1.0, 1.0
922708, 922722, 922702, 922775
922723, 922731, 922710, 922789
> Centro(chr1) 979
usp, Su-H-, sna, exd, z, btd, CNC::maf-S, EcR::usp, Mad
1.0, 0.22, 0.89, 1.0, 1.0, 1.0, 1.0, 1.0, 1.0
928526, 928252, 928324, 928484, 928365, 928494, 928606, 928439, 928605
928535, 928267, 928329, 928491, 928374, 928503, 928620, 928453, 928619
> Centro(chr1) 980
Su-H-, Su-H-, Dr, exd, h, h
0.675, 0.155, 1.0, 1.0, 1.0, 1.0
927835, 928252, 928022, 928119, 927959, 928128
927850, 928267, 928028, 928126, 927968, 928137
> Centro(chr1) 981
dl_1, brk, CNC::maf-S, CTCF, Mad
1.0, 1.0, 1.0, 1.0, 1.0
928911, 928880, 928966, 928871, 928878
928922, 928887, 928980, 928885, 928892
> Centro(chr1) 982
dl_2, dl_2, Vsx2, KR, CNC::maf-S
1.0, 1.0, 0.85, 1.0, 1.0
929336, 929337, 929502, 929305, 929202
929345, 929346, 929510, 929318, 929216
> Centro(chr1) 983
bap, tin, hkb, CNC::maf-S, CTCF
0.205, 1.0, 1.0, 1.0, 1.0
924189, 923901, 924076, 923938, 923973
924195, 923910, 924084, 923952, 923987
> Centro(chr1) 984
dl_2, bap, brk, tin, tin, nub, STAT92E
1.0, 0.275, 1.0, 0.61, 1.0, 1.0, 1.0
924410, 924189, 924513, 924221, 924281, 924520, 924413
924419, 924195, 924520, 924230, 924290, 924531, 924427
> Centro(chr1) 985
Dr, h
1.0, 1.0
924848, 924738
924854, 924747
> Centro(chr1) 986
usp, Ptx1, BEAF-32
1.0, 1.0, 1.0
925204, 925113, 925295
925213, 925119, 925309
> Centro(chr1) 987
Vsx2, kni, KR
0.515, 1.0, 1.0
927189, 926924, 927053
927197, 926935, 927066
> Centro(chr1) 988
Vsx2, brk, twi, KR, Mad
1.0, 1.0, 1.0, 0.02, 1.0
927189, 927287, 927302, 927053, 927401
927197, 927294, 927313, 927066, 927415
> Centro(chr1) 989
Dr, bap, CAD, exd, run::Bgb, tin, vnd, btd, btd, hkb, KR, odd
1.0, 1.0, 0.81, 0.775, 0.92, 1.0, 1.0, 1.0, 1.0, 1.0, 1.0, 1.0
925706, 925723, 926017, 925677, 926007, 925893, 925893, 925827, 925843, 925826, 925852, 925979
925712, 925729, 926027, 925684, 926015, 925902, 925901, 925836, 925852, 925834, 925865, 925989
> Centro(chr1) 990
br_Z1, dl_1, dl_2, tin, fkh, kni
1.0, 0.2775, 0.2775, 0.0775, 1.0, 0.0075
926683, 926399, 926400, 926380, 926559, 926372
926696, 926410, 926409, 926389, 926569, 926383
> Centro(chr1) 991
dl_1, dl_2, Eip74EF, tin, fkh, h, kni, tll, Mad
1.0, 1.0, 1.0, 1.0, 0.4775, 1.0, 1.0, 0.2675, 1.0
926399, 926400, 926343, 926380, 926559, 926235, 926372, 926134, 926264
926410, 926409, 926349, 926389, 926569, 926244, 926383, 926143, 926278
> Centro(chr1) 992
btd, btd, h, slp1, tll, SU-HW-, Mad
1.0, 1.0, 0.1325, 1.0, 0.0525, 0.3275, 1.0
936999, 937047, 937191, 936819, 937199, 937166, 936907
937008, 937056, 937200, 936829, 937208, 937186, 936921
> Centro(chr1) 993
twi, btd, btd, D, h, odd, tll, SU-HW-, SU-HW-
1.0, 0.32, 0.8, 1.0, 1.0, 0.845, 1.0, 1.0, 0.505
937216, 936999, 937047, 937315, 937191, 937382, 937199, 937166, 937411
937227, 937008, 937056, 937325, 937200, 937392, 937208, 937186, 937431
> Centro(chr1) 994
Cf2_II, btd, btd, hkb, odd, opa, slp1, SU-HW-
1.0, 1.0, 1.0, 1.0, 0.1575, 1.0, 1.0, 0.4975
937766, 937608, 937616, 937618, 937382, 937611, 937671, 937411
937775, 937617, 937625, 937626, 937392, 937622, 937681, 937431
> Centro(chr1) 995
Cf2_II, run::Bgb, btd, hkb, odd, SU-HW-
0.655, 1.0, 1.0, 1.0, 0.58, 1.0
937766, 938045, 937949, 937951, 938142, 937885
937775, 938053, 937958, 937959, 938152, 937905
> Centro(chr1) 996
Cf2_II, usp, sna, Trl
1.0, 1.0, 0.125, 0.515
936051, 936008, 936269, 936228
936060, 936017, 936274, 936237
> Centro(chr1) 997
sna, Trl, btd, btd, D, hkb, nub, opa
1.0, 1.0, 1.0, 1.0, 0.435, 1.0, 0.78, 1.0
936269, 936228, 936359, 936375, 936581, 936377, 936546, 936374
936274, 936237, 936368, 936384, 936591, 936385, 936557, 936385
> Centro(chr1) 998
dl_2, Eip74EF, CAD, run::Bgb, twi, btd, h, hkb, opa, Mad
1.0, 0.7525, 1.0, 1.0, 1.0, 1.0, 1.0, 1.0, 1.0, 1.0
935157, 934889, 934945, 935183, 935166, 935059, 935061, 935061, 935186, 935061
935166, 934895, 934955, 935191, 935177, 935068, 935070, 935069, 935197, 935075
> Centro(chr1) 999
Trl, Trl, Trl, Trl, Trl, Trl, twi, btd, btd, btd, kni, opa, SU-HW-
1.0, 1.0, 1.0, 1.0, 1.0, 1.0, 1.0, 0.28, 0.29, 1.0, 1.0, 0.31, 0.725
935691, 935699, 935701, 935703, 935705, 935707, 935631, 935430, 935431, 935652, 935571, 935432, 935469
935700, 935708, 935710, 935712, 935714, 935716, 935642, 935439, 935440, 935661, 935582, 935443, 935489
> Centro(chr1) 1000
sna, z, CNC::maf-S
1.0, 1.0, 0.535
934285, 934329, 934107
934290, 934338, 934121
> Centro(chr1) 1001
sna, hkb
1.0, 1.0
934645, 934580
934650, 934588
> Centro(chr1) 1002
tin, tin, tin, tin, btd, btd, fkh, h, hkb, hkb, KR, CNC::maf-S, Mad
0.14, 0.93, 1.0, 1.0, 0.88, 1.0, 1.0, 1.0, 0.865, 1.0, 1.0, 1.0, 1.0
933750, 933829, 934006, 934008, 933824, 933986, 933962, 933988, 933823, 933988, 933995, 934107, 933988
933759, 933838, 934015, 934017, 933833, 933995, 933972, 933997, 933831, 933996, 934008, 934121, 934002
> Centro(chr1) 1003
dl_2, Lag1, Trl, Trl, Trl, Trl, tin, opa
0.58, 1.0, 1.0, 1.0, 1.0, 1.0, 0.04, 1.0
933696, 933487, 933503, 933505, 933507, 933509, 933750, 933633
933705, 933493, 933512, 933514, 933516, 933518, 933759, 933644
> Centro(chr1) 1004
bap, pan, tin, h, nub, ttk
1.0, 1.0, 0.725, 1.0, 1.0, 1.0
933091, 932971, 932793, 932968, 932912, 932982
933097, 932984, 932802, 932977, 932923, 932990
> Centro(chr1) 1005
brk, brk, exd, ttk, Mad, Mad, Mad, Mad, Mad, Mad, Mad, Mad
1.0, 1.0, 0.54, 1.0, 1.0, 1.0, 1.0, 1.0, 1.0, 1.0, 1.0, 1.0
932379, 932448, 932252, 932345, 932439, 932442, 932443, 932446, 932448, 932449, 932451, 932458
932386, 932455, 932259, 932353, 932453, 932456, 932457, 932460, 932462, 932463, 932465, 932472
> Centro(chr1) 1006
brk, exd, tin, btd, h, opa, ttk, ttk
0.06, 1.0, 1.0, 1.0, 1.0, 1.0, 1.0, 0.245
931876, 932252, 932192, 932122, 931972, 932118, 932104, 932345
931883, 932259, 932201, 932131, 931981, 932129, 932112, 932353
> Centro(chr1) 1007
Eip74EF, Lag1, brk, brk, brk, sd, h, opa, opa, tll, ttk, CTCF, Mad, Mad
1.0, 1.0, 1.0, 1.0, 1.0, 1.0, 1.0, 1.0, 1.0, 1.0, 1.0, 1.0, 1.0, 1.0
931473, 931524, 931495, 931518, 931520, 931594, 931478, 931511, 931603, 931558, 931437, 931520, 931513, 931518
931479, 931530, 931502, 931525, 931527, 931605, 931487, 931522, 931614, 931567, 931445, 931534, 931527, 931532
> Centro(chr1) 1008
Eip74EF, STAT92E, EcR::usp
0.39, 1.0, 1.0
930851, 931048, 931068
930857, 931062, 931082
> Centro(chr1) 1009
dl_1, Eip74EF, sna, D, BEAF-32, pnr
1.0, 1.0, 0.3475, 1.0, 1.0, 1.0
930676, 930851, 930517, 930593, 930783, 930783
930687, 930857, 930522, 930603, 930797, 930793
> Centro(chr1) 1010
sna, brk, exd, CTCF
1.0, 1.0, 0.7425, 1.0
938695, 938615, 938442, 938617
938700, 938622, 938449, 938631
> Centro(chr1) 1011
Eip74EF, btd, btd, btd, btd, btd, btd, btd, btd, BEAF-32
1.0, 1.0, 1.0, 1.0, 1.0, 1.0, 1.0, 1.0, 1.0, 0.085
939861, 939729, 939826, 939827, 939828, 939829, 939830, 939831, 939832, 939585
939867, 939738, 939835, 939836, 939837, 939838, 939839, 939840, 939841, 939599
> Centro(chr1) 1012
dl_1, dl_1, dl_2, sna, tin, twi, D, BEAF-32, BEAF-32, CNC::maf-S, CTCF, SU-HW-
1.0, 1.0, 1.0, 1.0, 1.0, 1.0, 1.0, 1.0, 1.0, 1.0, 1.0, 0.055
939472, 939473, 939474, 939373, 939503, 939407, 939342, 939350, 939585, 939354, 939480, 939223
939483, 939484, 939483, 939378, 939512, 939418, 939352, 939364, 939599, 939368, 939494, 939243
> Centro(chr1) 1013
sna, tin, twi, D, KR, BEAF-32, CNC::maf-S, SU-HW-
0.44, 1.0, 0.07, 0.725, 0.48, 0.625, 0.585, 1.0
939373, 939165, 939407, 939342, 938961, 939350, 939354, 939223
939378, 939174, 939418, 939352, 938974, 939364, 939368, 939243
> Centro(chr1) 1014
Dr, bap, run::Bgb, kni
0.5575, 1.0, 1.0, 1.0
941761, 942050, 941902, 942005
941767, 942056, 941910, 942016
> Centro(chr1) 1015
sna, sna, D
1.0, 1.0, 1.0
942707, 942852, 942754
942712, 942857, 942764
> Centro(chr1) 1016
usp, sna, Vsx2, brk, fkh
1.0, 1.0, 0.785, 1.0, 1.0
942427, 942435, 942256, 942488, 942312
942436, 942440, 942264, 942495, 942322
> Centro(chr1) 1017
Eip74EF, hb, Ptx1, fkh, slp1
1.0, 0.215, 1.0, 1.0, 1.0
940613, 940260, 940605, 940487, 940488
940619, 940269, 940611, 940497, 940498
> Centro(chr1) 1018
sna, Vsx2, Dr, btd, hkb, opa, slp1, ttk, CNC::maf-S, CTCF
1.0, 1.0, 1.0, 1.0, 1.0, 1.0, 1.0, 0.57, 1.0, 1.0
941505, 941376, 941376, 941494, 941496, 941466, 941416, 941224, 941357, 941303
941510, 941384, 941382, 941503, 941504, 941477, 941426, 941232, 941371, 941317
> Centro(chr1) 1019
sd, btd, btd, btd, btd, btd, btd, btd, opa, opa, ttk, CTCF, CTCF
0.765, 1.0, 1.0, 1.0, 1.0, 1.0, 1.0, 1.0, 1.0, 1.0, 1.0, 1.0, 0.53
940934, 941106, 941107, 941108, 941109, 941110, 941111, 941112, 941102, 941105, 941224, 941155, 941303
940945, 941115, 941116, 941117, 941118, 941119, 941120, 941121, 941113, 941116, 941232, 941169, 941317
> Centro(chr1) 1020
btd, btd, hkb, Mad
1.0, 1.0, 1.0, 1.0
943727, 943731, 943730, 943726
943736, 943740, 943738, 943740
> Centro(chr1) 1021
dl_1, dl_1, dl_1, dl_1, brk, twi, KR, CNC::maf-S, CNC::maf-S, CTCF
1.0, 1.0, 1.0, 1.0, 1.0, 1.0, 1.0, 1.0, 1.0, 1.0
943170, 943268, 943452, 943453, 943255, 943213, 943457, 943328, 943329, 943296
943181, 943279, 943463, 943464, 943262, 943224, 943470, 943342, 943343, 943310
> Centro(chr1) 1022
dl_2, sna, run::Bgb, KR, odd, SU-HW-, Mad
1.0, 1.0, 0.66, 0.535, 0.97, 1.0, 1.0
944635, 944656, 944589, 944967, 944925, 944767, 944866
944644, 944661, 944597, 944980, 944935, 944787, 944880
> Centro(chr1) 1023
Eip74EF, run::Bgb, kni, STAT92E
1.0, 1.0, 1.0, 1.0
944032, 944077, 944138, 944032
944038, 944085, 944149, 944046
> Centro(chr1) 1024
Su-H-, Vsx2, Dr, run::Bgb, btd, gt, kni, opa
1.0, 1.0, 1.0, 0.3825, 1.0, 1.0, 0.1225, 1.0
944310, 944385, 944387, 944589, 944484, 944369, 944138, 944305
944325, 944393, 944393, 944597, 944493, 944378, 944149, 944316
> Centro(chr1) 1025
sna, Dr, brk, twi, h, KR, KR, nub, BEAF-32, CTCF, CTCF, pnr
0.4175, 0.6775, 1.0, 0.4175, 1.0, 0.1175, 0.1275, 1.0, 1.0, 0.4225, 1.0, 1.0
947503, 947893, 947774, 947500, 947733, 947469, 947470, 947685, 947845, 947499, 947730, 947849
947508, 947899, 947781, 947511, 947742, 947482, 947483, 947696, 947859, 947513, 947744, 947859
> Centro(chr1) 1026
Dr, CAD, fkh, fkh, h, h, Mad
1.0, 1.0, 0.2475, 1.0, 0.0125, 1.0, 1.0
948742, 948592, 948396, 948482, 948373, 948623, 948618
948748, 948602, 948406, 948492, 948382, 948632, 948632
> Centro(chr1) 1027
dl_1, dl_2, sna, sna, CAD, exd, pan, tin, fkh, fkh, h, h, CNC::maf-S
0.22, 0.23, 0.9, 1.0, 1.0, 1.0, 1.0, 1.0, 1.0, 0.725, 1.0, 1.0, 1.0
948076, 948078, 948147, 948307, 948317, 948172, 948188, 948348, 948396, 948482, 948305, 948373, 948309
948087, 948087, 948152, 948312, 948327, 948179, 948201, 948357, 948406, 948492, 948314, 948382, 948323
> Centro(chr1) 1028
Vsx2, tin, btd, btd, h, nub
1.0, 1.0, 1.0, 1.0, 1.0, 1.0
945319, 945379, 945457, 945458, 945378, 945320
945327, 945388, 945466, 945467, 945387, 945331
> Centro(chr1) 1029
dl_1, bap, z
1.0, 1.0, 1.0
945643, 945724, 945818
945654, 945730, 945827
> Centro(chr1) 1030
dl_1, dl_1, dl_1, dl_2, dl_2, Su-H-, twi, btd, btd, h, hkb
1.0, 1.0, 1.0, 1.0, 1.0, 1.0, 1.0, 1.0, 1.0, 1.0, 1.0
946270, 946271, 946272, 946271, 946272, 946182, 946377, 946341, 946414, 946339, 946340
946281, 946282, 946283, 946280, 946281, 946197, 946388, 946350, 946423, 946348, 946348
> Centro(chr1) 1031
dl_1, dl_2, run::Bgb, tin, twi, fkh
1.0, 1.0, 1.0, 0.2825, 0.4925, 1.0
947145, 947241, 947094, 946898, 946918, 947061
947156, 947250, 947102, 946907, 946929, 947071
> Centro(chr1) 1032
Eip74EF, CAD, tin, tin, twi
1.0, 1.0, 1.0, 1.0, 1.0
946794, 946673, 946656, 946898, 946918
946800, 946683, 946665, 946907, 946929
> Centro(chr1) 1033
tin, twi
1.0, 1.0
950187, 950057
950196, 950068
> Centro(chr1) 1034
run::Bgb, twi, btd, btd, btd, btd, btd, btd, btd, btd, D, hkb, odd
1.0, 0.63, 1.0, 1.0, 1.0, 1.0, 1.0, 1.0, 1.0, 1.0, 0.645, 1.0, 1.0
949719, 949865, 949674, 949675, 949676, 949677, 949678, 949679, 949683, 949773, 949864, 949775, 949607
949727, 949876, 949683, 949684, 949685, 949686, 949687, 949688, 949692, 949782, 949874, 949783, 949617
> Centro(chr1) 1035
Su-H-, sna, btd, btd, odd, Mad
1.0, 1.0, 0.0575, 0.1175, 1.0, 0.7025
951166, 951055, 950913, 950919, 951145, 950975
951181, 951060, 950922, 950928, 951155, 950989
> Centro(chr1) 1036
usp, sna, sna, sna, btd, btd, btd, btd, btd, btd, btd, btd, btd, btd, h, opa, SU-HW-, Mad
1.0, 1.0, 1.0, 1.0, 1.0, 1.0, 1.0, 1.0, 1.0, 1.0, 1.0, 0.89, 0.83, 0.77, 1.0, 1.0, 1.0, 0.185
950743, 950748, 950883, 950893, 950731, 950732, 950733, 950734, 950735, 950736, 950737, 950907, 950913, 950919, 950891, 950729, 950749, 950975
950752, 950753, 950888, 950898, 950740, 950741, 950742, 950743, 950744, 950745, 950746, 950916, 950922, 950928, 950900, 950740, 950769, 950989
> Centro(chr1) 1037
Su-H-, CNC::maf-S
1.0, 1.0
954170, 954129
954185, 954143
> Centro(chr1) 1038
Su-H-, Trl, brk, brk, exd, run::Bgb, Mad, Mad
1.0, 1.0, 1.0, 1.0, 1.0, 1.0, 1.0, 1.0
955174, 955168, 955117, 955119, 955264, 955004, 955117, 955118
955189, 955177, 955124, 955126, 955271, 955012, 955131, 955132
> Centro(chr1) 1039
Ptx1, tin, tin, vnd
1.0, 1.0, 1.0, 1.0
956045, 956071, 956122, 956071
956051, 956080, 956131, 956079
> Centro(chr1) 1040
usp, sna, tin, btd, D
1.0, 1.0, 1.0, 1.0, 0.015
959667, 959542, 959546, 959505, 959794
959676, 959547, 959555, 959514, 959804
> Centro(chr1) 1041
Dr, Lag1, Lag1, BEAF-32
1.0, 0.625, 0.405, 1.0
958146, 958315, 958337, 958105
958152, 958321, 958343, 958119
> Centro(chr1) 1042
Su-H-, Lag1, Lag1, bap, brk, tin, tin, odd, CTCF, SU-HW-
1.0, 1.0, 1.0, 1.0, 1.0, 1.0, 1.0, 1.0, 1.0, 0.47
958441, 958315, 958337, 958433, 958428, 958432, 958516, 958528, 958428, 958629
958456, 958321, 958343, 958439, 958435, 958441, 958525, 958538, 958442, 958649
> Centro(chr1) 1043
Trl, exd, kni, opa, CTCF, Mad
1.0, 0.0275, 1.0, 0.2875, 1.0, 1.0
959037, 958837, 959011, 958861, 959127, 959172
959046, 958844, 959022, 958872, 959141, 959186
> Centro(chr1) 1044
Lag1, exd, exd, tin, kni, odd, opa, SU-HW-
1.0, 1.0, 1.0, 1.0, 0.11, 0.055, 1.0, 1.0
958700, 958829, 958837, 958718, 959011, 958528, 958861, 958629
958706, 958836, 958844, 958727, 959022, 958538, 958872, 958649
> Centro(chr1) 1045
Eip74EF, tll
1.0, 1.0
962709, 962747
962715, 962756
> Centro(chr1) 1046
btd, Mad, Mad
1.0, 1.0, 1.0
963014, 963003, 963091
963023, 963017, 963105
> Centro(chr1) 1047
tin, twi, btd, btd, hkb, hkb
0.1725, 1.0, 1.0, 1.0, 1.0, 1.0
963674, 963585, 963436, 963448, 963435, 963447
963683, 963596, 963445, 963457, 963443, 963455
> Centro(chr1) 1048
dl_1, tin, twi, twi, btd, hkb, tll, CTCF
1.0, 1.0, 0.8575, 1.0, 1.0, 1.0, 1.0, 1.0
963847, 963674, 963585, 963865, 963700, 963702, 963799, 963855
963858, 963683, 963596, 963876, 963709, 963710, 963808, 963869
> Centro(chr1) 1049
sna, Vsx2, Vsx2, Lag1, brk, tin, vnd, hkb, nub, CTCF
0.995, 1.0, 1.0, 1.0, 1.0, 1.0, 1.0, 1.0, 1.0, 0.79
960301, 960396, 960397, 960459, 960510, 960471, 960472, 960442, 960418, 960618
960306, 960404, 960405, 960465, 960517, 960480, 960480, 960450, 960429, 960632
> Centro(chr1) 1050
CAD, vnd, nub, SU-HW-, EcR::usp
1.0, 1.0, 1.0, 1.0, 1.0
960895, 960826, 961003, 960753, 960855
960905, 960834, 961014, 960773, 960869
> Centro(chr1) 1051
Eip74EF, tin, vnd, btd, btd, D, h, KR, CNC::maf-S
1.0, 0.66, 0.665, 1.0, 1.0, 1.0, 1.0, 1.0, 1.0
962072, 962322, 962322, 962106, 962138, 962016, 962134, 962186, 962033
962078, 962331, 962330, 962115, 962147, 962026, 962143, 962199, 962047
> Centro(chr1) 1052
tin, btd, btd, tll
1.0, 1.0, 1.0, 0.54
961351, 961404, 961413, 961600
961360, 961413, 961422, 961609
> Centro(chr1) 1053
btd, hkb, tll, tll, BEAF-32, BEAF-32, pnr
1.0, 1.0, 1.0, 1.0, 1.0, 1.0, 1.0
961785, 961784, 961600, 961704, 961727, 961734, 961734
961794, 961792, 961609, 961713, 961741, 961748, 961744
> Centro(chr1) 1054
Su-H-, btd, btd, btd, btd, btd, btd, btd, btd, btd, btd, opa, opa, EcR::usp
0.435, 1.0, 1.0, 1.0, 1.0, 1.0, 1.0, 1.0, 1.0, 1.0, 1.0, 1.0, 1.0, 1.0
966738, 966919, 966923, 966924, 966946, 966947, 966948, 966949, 966950, 966951, 966952, 966951, 966954, 966835
966753, 966928, 966932, 966933, 966955, 966956, 966957, 966958, 966959, 966960, 966961, 966962, 966965, 966849
> Centro(chr1) 1055
Eip74EF, brk, btd, hkb, tll, CTCF, EcR::usp, Mad, pnr
0.7, 1.0, 1.0, 1.0, 0.665, 1.0, 1.0, 1.0, 1.0
965039, 965179, 965253, 965255, 965034, 965181, 965340, 965249, 965151
965045, 965186, 965262, 965263, 965043, 965195, 965354, 965263, 965161
> Centro(chr1) 1056
Eip74EF, CNC::maf-S
1.0, 1.0
966266, 966493
966272, 966507
> Centro(chr1) 1057
Eip74EF, Eip74EF, brk, brk, tll, CTCF
0.3775, 1.0, 0.6725, 1.0, 0.8275, 1.0
965684, 965917, 965713, 965875, 966062, 966035
965690, 965923, 965720, 965882, 966071, 966049
> Centro(chr1) 1058
odd, opa, BEAF-32, CTCF
1.0, 1.0, 0.95, 1.0
976388, 976334, 976527, 976358
976398, 976345, 976541, 976372
> Centro(chr1) 1059
bap, exd, vnd, btd, nub
1.0, 0.6575, 1.0, 1.0, 1.0
977080, 976854, 977105, 977120, 976995
977086, 976861, 977113, 977129, 977006
> Centro(chr1) 1060
Trl, btd, btd, hkb, opa
1.0, 1.0, 1.0, 1.0, 0.2225
974620, 974527, 974552, 974554, 974324
974629, 974536, 974561, 974562, 974335
> Centro(chr1) 1061
fkh, opa
1.0, 1.0
974157, 974324
974167, 974335
> Centro(chr1) 1062
Trl, Trl, z, KR
1.0, 1.0, 1.0, 1.0
975625, 975627, 975676, 975824
975634, 975636, 975685, 975837
> Centro(chr1) 1063
usp, dl_1, dl_1, Eip74EF, Lag1, tin, twi, twi, btd, btd, btd, btd, hkb, hkb, SU-HW-
0.59, 1.0, 1.0, 1.0, 0.935, 1.0, 1.0, 0.83, 1.0, 1.0, 0.81, 0.71, 1.0, 0.795, 0.905
975230, 975049, 975050, 975056, 975197, 974973, 974993, 975205, 974935, 975039, 975208, 975218, 975041, 975210, 974874
975239, 975060, 975061, 975062, 975203, 974982, 975004, 975216, 974944, 975048, 975217, 975227, 975049, 975218, 974894
> Centro(chr1) 1064
usp, Lag1, twi, btd, btd, btd, btd, btd, btd, hkb, hkb, opa
1.0, 1.0, 1.0, 1.0, 1.0, 1.0, 1.0, 1.0, 1.0, 1.0, 1.0, 1.0
975230, 975197, 975205, 975208, 975218, 975389, 975390, 975394, 975424, 975210, 975396, 975423
975239, 975203, 975216, 975217, 975227, 975398, 975399, 975403, 975433, 975218, 975404, 975434
> Centro(chr1) 1065
Su-H-, Ptx1, pan, twi, z, ttk, ttk
0.485, 1.0, 1.0, 1.0, 1.0, 1.0, 1.0
968147, 967950, 967941, 967895, 967901, 968071, 968077
968162, 967956, 967954, 967906, 967910, 968079, 968085
> Centro(chr1) 1066
exd, tin, vnd
1.0, 1.0, 1.0
968628, 968722, 968722
968635, 968731, 968730
> Centro(chr1) 1067
Su-H-, brk, btd, hkb, ttk, ttk
0.935, 0.965, 1.0, 1.0, 0.14, 0.2
968147, 968461, 968305, 968307, 968071, 968077
968162, 968468, 968314, 968315, 968079, 968085
> Centro(chr1) 1068
dl_1, odd
1.0, 1.0
972004, 971849
972015, 971859
> Centro(chr1) 1069
btd, btd, fkh, h
1.0, 1.0, 1.0, 1.0
972210, 972215, 972404, 972357
972219, 972224, 972414, 972366
> Centro(chr1) 1070
bap, btd, h, hkb, opa, Mad, Mad
0.1725, 1.0, 1.0, 1.0, 1.0, 1.0, 1.0
972840, 973072, 973070, 973071, 973075, 973065, 973088
972846, 973081, 973079, 973079, 973086, 973079, 973102
> Centro(chr1) 1071
bap, brk, pan, btd, btd, h, hkb, Mad
1.0, 1.0, 1.0, 1.0, 1.0, 1.0, 1.0, 1.0
972840, 972693, 972703, 972639, 972763, 972695, 972762, 972624
972846, 972700, 972716, 972648, 972772, 972704, 972770, 972638
> Centro(chr1) 1072
brk, twi, btd, kni, odd, opa, Mad
1.0, 0.795, 1.0, 1.0, 1.0, 1.0, 1.0
973328, 973584, 973351, 973407, 973414, 973524, 973528
973335, 973595, 973360, 973418, 973424, 973535, 973542
> Centro(chr1) 1073
twi, fkh
1.0, 0.095
973916, 974157
973927, 974167
> Centro(chr1) 1074
Trl, Trl, Trl, brk, brk, twi, btd, btd, hkb, opa, EcR::usp, Mad, Mad, Mad, Mad, Mad, Mad, Mad, Mad
0.425, 0.445, 1.0, 1.0, 1.0, 1.0, 1.0, 1.0, 1.0, 1.0, 1.0, 1.0, 1.0, 1.0, 1.0, 1.0, 1.0, 1.0, 0.96
970582, 970584, 970840, 970789, 970843, 970932, 970854, 970871, 970873, 970834, 970692, 970778, 970779, 970781, 970782, 970784, 970787, 970873, 970941
970591, 970593, 970849, 970796, 970850, 970943, 970863, 970880, 970881, 970845, 970706, 970792, 970793, 970795, 970796, 970798, 970801, 970887, 970955
> Centro(chr1) 1075
usp, tin, btd, btd, btd, fkh, h, hkb, hkb, hkb, CTCF, Mad
1.0, 1.0, 1.0, 1.0, 0.9775, 1.0, 1.0, 1.0, 1.0, 0.9625, 1.0, 1.0
971322, 971270, 971275, 971293, 971447, 971253, 971295, 971277, 971295, 971449, 971288, 971295
971331, 971279, 971284, 971302, 971456, 971263, 971304, 971285, 971303, 971457, 971302, 971309
> Centro(chr1) 1076
Cf2_II, Eip74EF, Eip74EF, Trl, bap, D, h, Mad
0.375, 1.0, 1.0, 0.435, 0.81, 1.0, 1.0, 0.93
970268, 970033, 970068, 969849, 970226, 970044, 970004, 970210
970277, 970039, 970074, 969858, 970232, 970054, 970013, 970224
> Centro(chr1) 1077
Trl, btd, D
0.5075, 1.0, 1.0
969849, 969594, 969705
969858, 969603, 969715
> Centro(chr1) 1078
ttk, BEAF-32, CNC::maf-S, pnr
1.0, 1.0, 1.0, 1.0
969200, 969354, 969242, 969354
969208, 969368, 969256, 969364
> Centro(chr1) 1079
tin, z
1.0, 1.0
979039, 979267
979048, 979276
> Centro(chr1) 1080
Cf2_II, fkh, odd, tll
1.0, 1.0, 1.0, 1.0
978100, 978060, 978009, 977963
978109, 978070, 978019, 977972
> Centro(chr1) 1081
usp, sna, CAD, btd, kni
1.0, 1.0, 1.0, 1.0, 1.0
978487, 978681, 978648, 978458, 978531
978496, 978686, 978658, 978467, 978542
> Centro(chr1) 1082
Ptx1, STAT92E
1.0, 1.0
981399, 981256
981405, 981270
> Centro(chr1) 1083
sna, Lag1, Ptx1, Ptx1, ttk
1.0, 0.9, 1.0, 1.0, 1.0
981581, 981835, 981596, 981675, 981770
981586, 981841, 981602, 981681, 981778
> Centro(chr1) 1084
D, odd
1.0, 1.0
980192, 980218
980202, 980228
> Centro(chr1) 1085
run::Bgb, CNC::maf-S
1.0, 1.0
980802, 980570
980810, 980584
> Centro(chr1) 1086
Eip74EF, Ptx1
1.0, 1.0
983647, 983661
983653, 983667
> Centro(chr1) 1087
Lag1, CAD
1.0, 1.0
982609, 982678
982615, 982688
> Centro(chr1) 1088
dl_2, Vsx2, Dr, bap, KR, nub
1.0, 1.0, 1.0, 1.0, 1.0, 1.0
983058, 983051, 983053, 983158, 982949, 983173
983067, 983059, 983059, 983164, 982962, 983184
> Centro(chr1) 1089
Vsx2, tll, pnr
1.0, 1.0, 0.75
987382, 987313, 987556
987390, 987322, 987566
> Centro(chr1) 1090
dl_2, exd, h, kni, SU-HW-
0.6825, 1.0, 1.0, 1.0, 1.0
986969, 986674, 986836, 986678, 986733
986978, 986681, 986845, 986689, 986753
> Centro(chr1) 1091
bap, vnd, btd, nub
1.0, 1.0, 1.0, 1.0
984230, 984255, 984270, 984145
984236, 984263, 984279, 984156
> Centro(chr1) 1092
btd, KR, opa, EcR::usp, Mad, Mad
1.0, 0.91, 1.0, 1.0, 1.0, 1.0
984659, 984860, 984673, 984805, 984699, 984702
984668, 984873, 984684, 984819, 984713, 984716
> Centro(chr1) 1093
sna, sna, btd, KR
1.0, 0.03, 1.0, 0.44
985085, 985317, 985053, 984860
985090, 985322, 985062, 984873
> Centro(chr1) 1094
sna, sna, btd, btd, hkb, opa, CTCF, CTCF
1.0, 1.0, 1.0, 1.0, 1.0, 1.0, 1.0, 1.0
985317, 985349, 985334, 985356, 985355, 985355, 985344, 985467
985322, 985354, 985343, 985365, 985363, 985366, 985358, 985481
> Centro(chr1) 1095
Su-H-, KR
1.0, 1.0
986370, 986367
986385, 986380
> Centro(chr1) 1096
Lag1, Ptx1, brk, twi, btd, btd, h, hkb, kni, nub, odd, Mad
1.0, 0.94, 1.0, 0.605, 0.585, 1.0, 1.0, 1.0, 1.0, 1.0, 1.0, 1.0
986122, 985817, 985908, 985781, 985780, 986045, 986043, 986044, 985968, 985973, 985854, 986038
986128, 985823, 985915, 985792, 985789, 986054, 986052, 986052, 985979, 985984, 985864, 986052
> Centro(chr1) 1097
dl_2, Eip74EF, Trl, nub, opa, SU-HW-
1.0, 1.0, 1.0, 1.0, 0.435, 1.0
989302, 989362, 989243, 989344, 989116, 989361
989311, 989368, 989252, 989355, 989127, 989381
> Centro(chr1) 1098
btd, btd, btd, btd, btd, btd, btd, btd, h, hkb, opa, opa, opa
0.665, 1.0, 1.0, 1.0, 1.0, 1.0, 1.0, 0.825, 1.0, 0.68, 1.0, 1.0, 1.0
996125, 996203, 996307, 996308, 996309, 996310, 996311, 996476, 996442, 996127, 996207, 996303, 996306
996134, 996212, 996316, 996317, 996318, 996319, 996320, 996485, 996451, 996135, 996218, 996314, 996317
> Centro(chr1) 1099
Dr, btd, btd, hkb, opa, ttk, CNC::maf-S
1.0, 1.0, 0.575, 1.0, 0.525, 1.0, 1.0
995968, 996125, 996203, 996127, 996207, 995910, 996052
995974, 996134, 996212, 996135, 996218, 995918, 996066
> Centro(chr1) 1100
Eip74EF, Ptx1
1.0, 1.0
997639, 997625
997645, 997631
> Centro(chr1) 1101
bap, vnd, btd, nub
1.0, 1.0, 1.0, 1.0
997056, 997029, 997013, 997136
997062, 997037, 997022, 997147
> Centro(chr1) 1102
tin, BEAF-32, pnr, pnr
1.0, 1.0, 1.0, 1.0
992777, 992711, 992708, 992711
992786, 992725, 992718, 992721
> Centro(chr1) 1103
tin, opa, opa, opa, opa
1.0, 1.0, 1.0, 1.0, 1.0
993279, 993060, 993061, 993192, 993244
993288, 993071, 993072, 993203, 993255
> Centro(chr1) 1104
dl_1, tin, btd, SU-HW-
1.0, 1.0, 1.0, 1.0
991763, 991720, 991773, 991724
991774, 991729, 991782, 991744
> Centro(chr1) 1105
sna, BEAF-32, CNC::maf-S
1.0, 0.4875, 1.0
992076, 992276, 992078
992081, 992290, 992092
> Centro(chr1) 1106
tin, vnd, BEAF-32
1.0, 1.0, 0.89
992440, 992440, 992276
992449, 992448, 992290
> Centro(chr1) 1107
usp, CAD, CAD, btd, D, opa
1.0, 1.0, 0.17, 0.035, 1.0, 0.025
994799, 994750, 995015, 995029, 994782, 995029
994808, 994760, 995025, 995038, 994792, 995040
> Centro(chr1) 1108
Eip74EF, CAD, tin, btd, KR, opa, opa
1.0, 1.0, 1.0, 1.0, 0.5275, 1.0, 1.0
995134, 995015, 995207, 995029, 995278, 995029, 995032
995140, 995025, 995216, 995038, 995291, 995040, 995043
> Centro(chr1) 1109
Vsx2, bap, bap, z, CTCF, Mad
1.0, 0.2725, 1.0, 1.0, 1.0, 1.0
993814, 993455, 993681, 993673, 993534, 993739
993822, 993461, 993687, 993682, 993548, 993753
> Centro(chr1) 1110
Cf2_II, usp, sna, bap, CAD, run::Bgb, btd, hkb, hkb, EcR::usp
0.295, 0.965, 0.745, 1.0, 1.0, 1.0, 1.0, 1.0, 1.0, 1.0
994501, 994434, 994107, 994207, 994405, 994324, 994258, 994260, 994281, 994358
994510, 994443, 994112, 994213, 994415, 994332, 994267, 994268, 994289, 994372
> Centro(chr1) 1111
Lag1, CAD
1.0, 1.0
1000120, 1000047
1000126, 1000057
> Centro(chr1) 1112
dl_2, Vsx2, Dr, bap, KR, nub
1.0, 1.0, 1.0, 1.0, 1.0, 1.0
999668, 999676, 999676, 999571, 999773, 999551
999677, 999684, 999682, 999577, 999786, 999562
> Centro(chr1) 1113
CNC::maf-S, STAT92E
1.0, 1.0
998948, 999089
998962, 999103
> Centro(chr1) 1114
dl_1, STAT92E, STAT92E
1.0, 1.0, 1.0
998354, 998409, 998413
998365, 998423, 998427
> Centro(chr1) 1115
Ptx1, STAT92E
1.0, 1.0
1001344, 1001479
1001350, 1001493
> Centro(chr1) 1116
sna, Lag1, Ptx1, Ptx1, ttk
1.0, 0.9, 1.0, 1.0, 1.0
1001163, 1000908, 1001068, 1001147, 1000971
1001168, 1000914, 1001074, 1001153, 1000979
> Centro(chr1) 1117
D, odd
1.0, 1.0
1002547, 1002521
1002557, 1002531
> Centro(chr1) 1118
run::Bgb, CNC::maf-S
1.0, 1.0
1001939, 1002165
1001947, 1002179
> Centro(chr1) 1119
tin, z
1.0, 1.0
1003699, 1003471
1003708, 1003480
> Centro(chr1) 1120
Cf2_II, fkh, odd, tll
1.0, 1.0, 1.0, 1.0
1004638, 1004677, 1004728, 1004775
1004647, 1004687, 1004738, 1004784
> Centro(chr1) 1121
usp, sna, CAD, btd, kni
1.0, 1.0, 1.0, 1.0, 1.0
1004251, 1004061, 1004089, 1004280, 1004205
1004260, 1004066, 1004099, 1004289, 1004216
> Centro(chr1) 1122
bap, vnd, btd, fkh, nub
1.0, 1.0, 1.0, 1.0, 1.0
1005665, 1005638, 1005622, 1005810, 1005745
1005671, 1005646, 1005631, 1005820, 1005756
> Centro(chr1) 1123
dl_2, CAD, CAD, CNC::maf-S, CNC::maf-S
1.0, 1.0, 1.0, 1.0, 1.0
1006259, 1006137, 1006329, 1006163, 1006284
1006268, 1006147, 1006339, 1006177, 1006298
> Centro(chr1) 1124
usp, Lag1, Trl, Trl, Trl, Trl, Trl, D, KR, CNC::maf-S, Mad
1.0, 0.795, 1.0, 1.0, 1.0, 1.0, 1.0, 1.0, 1.0, 0.315, 1.0
1008047, 1007972, 1008141, 1008143, 1008145, 1008147, 1008149, 1008089, 1008162, 1007920, 1008004
1008056, 1007978, 1008150, 1008152, 1008154, 1008156, 1008158, 1008099, 1008175, 1007934, 1008018
> Centro(chr1) 1125
usp, brk, brk, pan, run::Bgb, run::Bgb, D, odd, CNC::maf-S, Mad, Mad
1.0, 1.0, 1.0, 1.0, 0.61, 1.0, 1.0, 1.0, 1.0, 1.0, 1.0
1007297, 1007450, 1007465, 1007441, 1007179, 1007274, 1007439, 1007395, 1007365, 1007330, 1007335
1007306, 1007457, 1007472, 1007454, 1007187, 1007282, 1007449, 1007405, 1007379, 1007344, 1007349
> Centro(chr1) 1126
brk, brk, brk, CNC::maf-S
0.02, 0.17, 1.0, 0.245
1007450, 1007465, 1007698, 1007920
1007457, 1007472, 1007705, 1007934
> Centro(chr1) 1127
dl_1, Eip74EF, Eip74EF, brk, brk, exd, btd, CNC::maf-S, Mad, Mad, Mad, Mad
1.0, 1.0, 1.0, 1.0, 1.0, 1.0, 0.155, 1.0, 1.0, 1.0, 1.0, 1.0
1023845, 1023882, 1023941, 1023748, 1023954, 1023804, 1024059, 1023768, 1023741, 1023744, 1023746, 1023952
1023856, 1023888, 1023947, 1023755, 1023961, 1023811, 1024068, 1023782, 1023755, 1023758, 1023760, 1023966
> Centro(chr1) 1128
btd, hkb, slp1, SU-HW-, EcR::usp
0.525, 1.0, 1.0, 0.87, 1.0
1024059, 1024159, 1024201, 1024414, 1024254
1024068, 1024167, 1024211, 1024434, 1024268
> Centro(chr1) 1129
dl_2, bap, pan, twi, CTCF, EcR::usp, Mad
0.6575, 1.0, 1.0, 1.0, 1.0, 1.0, 1.0
1023369, 1023304, 1023200, 1023156, 1023163, 1023141, 1023165
1023378, 1023310, 1023213, 1023167, 1023177, 1023155, 1023179
> Centro(chr1) 1130
dl_1, Ptx1, D
1.0, 1.0, 0.885
1022728, 1022581, 1022890
1022739, 1022587, 1022900
> Centro(chr1) 1131
tin, tin, twi, vnd, Mad
1.0, 1.0, 0.26, 1.0, 0.285
1020536, 1020577, 1020759, 1020536, 1020755
1020545, 1020586, 1020770, 1020544, 1020769
> Centro(chr1) 1132
dl_2, sna, Vsx2, twi, opa, Mad, Mad
1.0, 1.0, 1.0, 1.0, 0.745, 1.0, 1.0
1020833, 1021006, 1020859, 1020759, 1021061, 1020755, 1020912
1020842, 1021011, 1020867, 1020770, 1021072, 1020769, 1020926
> Centro(chr1) 1133
fkh, slp1, SU-HW-
1.0, 1.0, 1.0
1022114, 1022115, 1022106
1022124, 1022125, 1022126
> Centro(chr1) 1134
CAD, D, fkh, nub
1.0, 1.0, 0.58, 0.205
1021287, 1021457, 1021564, 1021142
1021297, 1021467, 1021574, 1021153
> Centro(chr1) 1135
brk, run::Bgb, D, fkh, Mad
0.945, 1.0, 0.45, 1.0, 1.0
1021819, 1021654, 1021457, 1021564, 1021669
1021826, 1021662, 1021467, 1021574, 1021683
> Centro(chr1) 1136
brk, run::Bgb, btd, D, nub, STAT92E, Mad, Mad
1.0, 1.0, 1.0, 1.0, 1.0, 0.1775, 1.0, 1.0
1018290, 1018223, 1018365, 1018179, 1018241, 1018030, 1018285, 1018345
1018297, 1018231, 1018374, 1018189, 1018252, 1018044, 1018299, 1018359
> Centro(chr1) 1137
dl_1, dl_1, Trl, twi, btd, Mad
1.0, 1.0, 0.405, 1.0, 1.0, 1.0
1019934, 1020113, 1020234, 1020123, 1019922, 1019921
1019945, 1020124, 1020243, 1020134, 1019931, 1019935
> Centro(chr1) 1138
btd, btd, btd, btd, btd, btd, hkb, kni, odd
1.0, 1.0, 1.0, 1.0, 1.0, 1.0, 1.0, 1.0, 0.605
1019524, 1019525, 1019526, 1019527, 1019528, 1019668, 1019667, 1019422, 1019716
1019533, 1019534, 1019535, 1019536, 1019537, 1019677, 1019675, 1019433, 1019726
> Centro(chr1) 1139
Lag1, run::Bgb, btd, CTCF, SU-HW-
1.0, 1.0, 1.0, 1.0, 1.0
1019139, 1019196, 1019106, 1019225, 1019110
1019145, 1019204, 1019115, 1019239, 1019130
> Centro(chr1) 1140
Vsx2, Dr, nub, SU-HW-
1.0, 1.0, 1.0, 1.0
1026023, 1026023, 1025826, 1025826
1026031, 1026029, 1025837, 1025846
> Centro(chr1) 1141
pan, Mad, Mad
1.0, 1.0, 1.0
1025611, 1025430, 1025558
1025624, 1025444, 1025572
> Centro(chr1) 1142
dl_1, dl_1, dl_1, Trl, Trl, KR, nub, Mad
1.0, 1.0, 1.0, 0.46, 0.48, 0.41, 1.0, 0.525
1025234, 1025235, 1025236, 1025031, 1025033, 1025024, 1025305, 1025430
1025245, 1025246, 1025247, 1025040, 1025042, 1025037, 1025316, 1025444
> Centro(chr1) 1143
sna, brk, brk, tin, z, btd, fkh, hkb, hkb, ttk, SU-HW-, Mad
1.0, 1.0, 1.0, 1.0, 1.0, 1.0, 0.48, 1.0, 0.01, 0.77, 1.0, 1.0
1027094, 1027071, 1027073, 1027157, 1027159, 1027200, 1026922, 1027202, 1027374, 1027298, 1027076, 1027066
1027099, 1027078, 1027080, 1027166, 1027168, 1027209, 1026932, 1027210, 1027382, 1027306, 1027096, 1027080
> Centro(chr1) 1144
sna, CAD, pan, run::Bgb, btd, btd, btd
1.0, 0.015, 1.0, 0.665, 1.0, 1.0, 1.0
1028997, 1028692, 1029004, 1028758, 1028858, 1028941, 1028999
1029002, 1028702, 1029017, 1028766, 1028867, 1028950, 1029008
> Centro(chr1) 1145
Cf2_II, bap, CAD, twi, CNC::maf-S
0.275, 1.0, 1.0, 1.0, 0.68
1028087, 1028237, 1028309, 1028425, 1028125
1028096, 1028243, 1028319, 1028436, 1028139
> Centro(chr1) 1146
Cf2_II, usp, dl_1, dl_2, Lag1, Trl, bap, CNC::maf-S
1.0, 1.0, 0.465, 0.465, 1.0, 0.655, 0.14, 1.0
1028087, 1028032, 1027795, 1027796, 1028001, 1027815, 1028237, 1028125
1028096, 1028041, 1027806, 1027805, 1028007, 1027824, 1028243, 1028139
> Centro(chr1) 1147
sna, tin, twi, btd
1.0, 0.765, 1.0, 1.0
1032026, 1032327, 1032191, 1032115
1032031, 1032336, 1032202, 1032124
> Centro(chr1) 1148
Trl, Trl, CAD, fkh, Mad
1.0, 1.0, 1.0, 1.0, 0.4025
1032800, 1032802, 1032791, 1032893, 1033055
1032809, 1032811, 1032801, 1032903, 1033069
> Centro(chr1) 1149
Eip74EF, Trl, Trl, CAD, tin
1.0, 0.035, 0.015, 0.12, 0.235
1032555, 1032800, 1032802, 1032791, 1032327
1032561, 1032809, 1032811, 1032801, 1032336
> Centro(chr1) 1150
run::Bgb, run::Bgb, kni
1.0, 1.0, 1.0
1031004, 1031024, 1031122
1031012, 1031032, 1031133
> Centro(chr1) 1151
bap, brk, twi, opa
1.0, 1.0, 1.0, 1.0
1031377, 1031415, 1031652, 1031627
1031383, 1031422, 1031663, 1031638
> Centro(chr1) 1152
br_Z3, sna, CAD, twi, kni
1.0, 1.0, 1.0, 1.0, 1.0
1030581, 1030691, 1030535, 1030513, 1030570
1030591, 1030696, 1030545, 1030524, 1030581
> Centro(chr1) 1153
Ptx1, Trl, Trl, brk, btd, btd, D, ttk
1.0, 1.0, 1.0, 1.0, 1.0, 1.0, 1.0, 1.0
1029743, 1029837, 1029839, 1029925, 1029831, 1029832, 1029802, 1029801
1029749, 1029846, 1029848, 1029932, 1029840, 1029841, 1029812, 1029809
> Centro(chr1) 1154
btd, CNC::maf-S
1.0, 1.0
1035788, 1035772
1035797, 1035786
> Centro(chr1) 1155
usp, sna, pan
1.0, 1.0, 1.0
1036125, 1036155, 1036190
1036134, 1036160, 1036203
> Centro(chr1) 1156
hb, sna, Trl, bap, tin, hkb, kni, BEAF-32, BEAF-32, pnr, pnr, pnr, pnr
1.0, 0.305, 0.585, 1.0, 1.0, 1.0, 1.0, 1.0, 1.0, 1.0, 1.0, 1.0, 1.0
1037131, 1036797, 1037206, 1036900, 1037049, 1037025, 1037030, 1037000, 1037013, 1037004, 1037007, 1037010, 1037013
1037140, 1036802, 1037215, 1036906, 1037058, 1037033, 1037041, 1037014, 1037027, 1037014, 1037017, 1037020, 1037023
> Centro(chr1) 1157
dl_1, dl_2, dl_2, Eip74EF, Eip74EF, sna, pan, run::Bgb, hkb, kni
1.0, 1.0, 1.0, 1.0, 1.0, 0.1425, 0.6425, 1.0, 1.0, 1.0
1036551, 1036552, 1036564, 1036550, 1036700, 1036797, 1036743, 1036555, 1036438, 1036615
1036562, 1036561, 1036573, 1036556, 1036706, 1036802, 1036756, 1036563, 1036446, 1036626
> Centro(chr1) 1158
sna, Dr, fkh
1.0, 1.0, 1.0
1034188, 1034206, 1034340
1034193, 1034212, 1034350
> Centro(chr1) 1159
dl_2, D, tll, CNC::maf-S, CNC::maf-S
1.0, 1.0, 1.0, 1.0, 1.0
1035141, 1035407, 1035172, 1035279, 1035328
1035150, 1035417, 1035181, 1035293, 1035342
> Centro(chr1) 1160
Eip74EF, Eip74EF, sna
1.0, 1.0, 0.545
1034629, 1034749, 1034945
1034635, 1034755, 1034950
> Centro(chr1) 1161
Vsx2, Dr, exd
1.0, 1.0, 1.0
1039864, 1039864, 1039994
1039872, 1039870, 1040001
> Centro(chr1) 1162
dl_2, Eip74EF, sna, sna, bap, CAD, tin, twi, h, Mad, Mad
1.0, 1.0, 1.0, 1.0, 1.0, 1.0, 0.465, 0.265, 1.0, 1.0, 1.0
1039110, 1039383, 1039130, 1039139, 1039248, 1039307, 1039043, 1039469, 1039363, 1039142, 1039296
1039119, 1039389, 1039135, 1039144, 1039254, 1039317, 1039052, 1039480, 1039372, 1039156, 1039310
> Centro(chr1) 1163
vnd, z, hkb, ttk
1.0, 1.0, 1.0, 1.0
1042436, 1042451, 1042421, 1042571
1042444, 1042460, 1042429, 1042579
> Centro(chr1) 1164
sna, btd, btd, hkb, kni, tll, STAT92E
0.2875, 1.0, 1.0, 1.0, 1.0, 0.5175, 1.0
1042099, 1041849, 1041864, 1041851, 1041739, 1042074, 1041885
1042104, 1041858, 1041873, 1041859, 1041750, 1042083, 1041899
> Centro(chr1) 1165
sna, Lag1, bap
1.0, 0.445, 1.0
1041345, 1041550, 1041226
1041350, 1041556, 1041232
> Centro(chr1) 1166
Eip74EF, sna, sna, sna, hkb, ttk
0.58, 1.0, 1.0, 1.0, 1.0, 0.89
1040704, 1040477, 1040548, 1040604, 1040376, 1040672
1040710, 1040482, 1040553, 1040609, 1040384, 1040680
> Centro(chr1) 1167
Eip74EF, Eip74EF, sna, Trl, brk, pan, ttk, ttk, Mad
1.0, 1.0, 0.53, 1.0, 1.0, 1.0, 1.0, 1.0, 1.0
1040704, 1040797, 1040604, 1040932, 1040800, 1040875, 1040672, 1040920, 1040795
1040710, 1040803, 1040609, 1040941, 1040807, 1040888, 1040680, 1040928, 1040809
> Centro(chr1) 1168
btd, KR, KR, SU-HW-, SU-HW-
1.0, 1.0, 1.0, 1.0, 1.0
1049517, 1049448, 1049576, 1049546, 1049580
1049526, 1049461, 1049589, 1049566, 1049600
> Centro(chr1) 1169
dl_1, Su-H-, sna, brk, brk, btd, D, CTCF, Mad, Mad, Mad
1.0, 1.0, 1.0, 0.285, 1.0, 0.325, 0.09, 1.0, 1.0, 1.0, 1.0
1049086, 1049117, 1049204, 1048856, 1049073, 1048859, 1048835, 1049200, 1049073, 1049074, 1049207
1049097, 1049132, 1049209, 1048863, 1049080, 1048868, 1048845, 1049214, 1049087, 1049088, 1049221
> Centro(chr1) 1170
Su-H-, Trl, tin, CTCF
0.8675, 0.2725, 1.0, 1.0
1048484, 1048101, 1048307, 1048338
1048499, 1048110, 1048316, 1048352
> Centro(chr1) 1171
Su-H-, brk, CAD, twi, slp1, SU-HW-
1.0, 1.0, 1.0, 0.725, 1.0, 1.0
1047872, 1047870, 1047837, 1047599, 1047676, 1047712
1047887, 1047877, 1047847, 1047610, 1047686, 1047732
> Centro(chr1) 1172
sna, Trl, brk, twi, hkb, kni, opa, CTCF, Mad, Mad
1.0, 1.0, 1.0, 0.0725, 1.0, 1.0, 1.0, 1.0, 0.4325, 1.0
1047314, 1047227, 1047359, 1047599, 1047455, 1047420, 1047372, 1047443, 1047148, 1047354
1047319, 1047236, 1047366, 1047610, 1047463, 1047431, 1047383, 1047457, 1047162, 1047368
> Centro(chr1) 1173
bap, bap, tin, vnd, btd, SU-HW-
1.0, 1.0, 1.0, 1.0, 1.0, 0.39
1043816, 1043819, 1043793, 1043793, 1043935, 1043598
1043822, 1043825, 1043802, 1043801, 1043944, 1043618
> Centro(chr1) 1174
brk, tin, tin, btd, CTCF, SU-HW-
1.0, 1.0, 1.0, 1.0, 1.0, 1.0
1043513, 1043532, 1043562, 1043393, 1043506, 1043598
1043520, 1043541, 1043571, 1043402, 1043520, 1043618
> Centro(chr1) 1175
Eip74EF, btd, btd, btd, hkb, CNC::maf-S, EcR::usp, Mad
1.0, 1.0, 1.0, 1.0, 1.0, 1.0, 1.0, 1.0
1044142, 1044238, 1044274, 1044279, 1044281, 1044165, 1044332, 1044264
1044148, 1044247, 1044283, 1044288, 1044289, 1044179, 1044346, 1044278
> Centro(chr1) 1176
Vsx2, btd, hkb, CTCF
1.0, 1.0, 1.0, 0.8925
1044773, 1044625, 1044624, 1044857
1044781, 1044634, 1044632, 1044871
> Centro(chr1) 1177
usp, sna, sna, bap, bap, CAD, pan, h, SU-HW-, EcR::usp, pnr
1.0, 0.955, 0.595, 1.0, 1.0, 0.3, 0.245, 1.0, 1.0, 1.0, 1.0
1046597, 1046693, 1046729, 1046435, 1046482, 1046316, 1046309, 1046631, 1046662, 1046487, 1046536
1046606, 1046698, 1046734, 1046441, 1046488, 1046326, 1046322, 1046640, 1046682, 1046501, 1046546
> Centro(chr1) 1178
Eip74EF, btd, fkh, h, hkb, slp1, ttk, Mad
1.0, 1.0, 1.0, 1.0, 1.0, 1.0, 0.97, 1.0
1045574, 1045564, 1045596, 1045562, 1045563, 1045505, 1045410, 1045557
1045580, 1045573, 1045606, 1045571, 1045571, 1045515, 1045418, 1045571
> Centro(chr1) 1179
fkh, ttk
1.0, 0.69
1045228, 1045410
1045238, 1045418
> Centro(chr1) 1180
sna, run::Bgb, twi, btd, D, hkb
1.0, 0.76, 1.0, 1.0, 1.0, 1.0
1055378, 1055158, 1055332, 1055358, 1055331, 1055312
1055383, 1055166, 1055343, 1055367, 1055341, 1055320
> Centro(chr1) 1181
ttk, Mad
1.0, 1.0
1055664, 1055673
1055672, 1055687
> Centro(chr1) 1182
sna, bap, tin, kni
1.0, 1.0, 1.0, 1.0
1056086, 1056101, 1055973, 1056056
1056091, 1056107, 1055982, 1056067
> Centro(chr1) 1183
usp, Vsx2, tin
1.0, 0.205, 1.0
1053580, 1053295, 1053468
1053589, 1053303, 1053477
> Centro(chr1) 1184
Vsx2, Dr, nub
1.0, 1.0, 1.0
1053295, 1053112, 1053207
1053303, 1053118, 1053218
> Centro(chr1) 1185
Vsx2, CAD
1.0, 1.0
1054645, 1054466
1054653, 1054476
> Centro(chr1) 1186
Su-H-, btd, KR, STAT92E, STAT92E
1.0, 1.0, 0.8375, 1.0, 1.0
1054083, 1054241, 1053959, 1054166, 1054170
1054098, 1054250, 1053972, 1054180, 1054184
> Centro(chr1) 1187
dl_1, bap, exd, tin, D, nub
1.0, 1.0, 1.0, 0.96, 0.315, 1.0
1059582, 1059637, 1059749, 1059771, 1059835, 1059616
1059593, 1059643, 1059756, 1059780, 1059845, 1059627
> Centro(chr1) 1188
brk, brk, brk, exd, tin, z, D, nub, slp1, Mad, Mad
1.0, 1.0, 1.0, 0.55, 0.78, 1.0, 1.0, 1.0, 1.0, 1.0, 0.485
1059944, 1059946, 1060031, 1059749, 1059771, 1059927, 1059835, 1059987, 1059885, 1059944, 1060142
1059951, 1059953, 1060038, 1059756, 1059780, 1059936, 1059845, 1059998, 1059895, 1059958, 1060156
> Centro(chr1) 1189
dl_2, CAD, tin, vnd
0.0675, 0.1825, 1.0, 1.0
1059065, 1059053, 1058822, 1058822
1059074, 1059063, 1058831, 1058830
> Centro(chr1) 1190
dl_2, bap, CAD, CAD, tin, D, hkb
1.0, 0.915, 1.0, 0.075, 1.0, 1.0, 1.0
1059065, 1059263, 1059053, 1059345, 1059103, 1059207, 1059099
1059074, 1059269, 1059063, 1059355, 1059112, 1059217, 1059107
> Centro(chr1) 1191
dl_1, btd, btd, opa, CNC::maf-S, CTCF, Mad, Mad
1.0, 0.365, 1.0, 1.0, 0.16, 0.1, 1.0, 1.0
1056805, 1056563, 1056889, 1056795, 1056540, 1056534, 1056774, 1056781
1056816, 1056572, 1056898, 1056806, 1056554, 1056548, 1056788, 1056795
> Centro(chr1) 1192
dl_1, Dr, tin
0.785, 1.0, 1.0
1058429, 1058260, 1058224
1058440, 1058266, 1058233
> Centro(chr1) 1193
sna, sna, exd, btd, btd, h, h, hkb, CNC::maf-S, SU-HW-, EcR::usp
1.0, 1.0, 1.0, 0.08, 1.0, 1.0, 1.0, 0.095, 1.0, 0.655, 0.365
1057644, 1057652, 1057618, 1057418, 1057660, 1057677, 1057721, 1057420, 1057634, 1057839, 1057871
1057649, 1057657, 1057625, 1057427, 1057669, 1057686, 1057730, 1057428, 1057648, 1057859, 1057885
> Centro(chr1) 1194
usp, btd, btd, h, hkb, Mad, Mad
0.745, 0.815, 1.0, 1.0, 1.0, 1.0, 1.0
1057163, 1057170, 1057418, 1057204, 1057420, 1057336, 1057345
1057172, 1057179, 1057427, 1057213, 1057428, 1057350, 1057359
> Centro(chr1) 1195
brk, btd, hkb, ttk, BEAF-32, pnr
1.0, 1.0, 1.0, 0.83, 0.84, 0.86
1060808, 1060837, 1060836, 1061003, 1060667, 1060671
1060815, 1060846, 1060844, 1061011, 1060681, 1060681
> Centro(chr1) 1196
Dr, btd, KR, EcR::usp
1.0, 1.0, 1.0, 1.0
1062242, 1062312, 1062312, 1062275
1062248, 1062321, 1062325, 1062289
> Centro(chr1) 1197
sna, Trl
1.0, 1.0
1062565, 1062634
1062570, 1062643
> Centro(chr1) 1198
Trl, fkh, h, STAT92E, STAT92E, Mad, Mad
1.0, 0.4125, 1.0, 1.0, 0.2375, 1.0, 1.0
1063919, 1063639, 1063821, 1063873, 1064072, 1063816, 1063916
1063928, 1063649, 1063830, 1063887, 1064086, 1063830, 1063930
> Centro(chr1) 1199
Ptx1, brk, pan, opa, Mad
0.335, 0.12, 1.0, 1.0, 0.135
1064336, 1064790, 1064517, 1064582, 1064785
1064342, 1064797, 1064530, 1064593, 1064799
> Centro(chr1) 1200
Ptx1, Trl, bap, STAT92E
1.0, 1.0, 1.0, 1.0
1064336, 1064178, 1064220, 1064072
1064342, 1064187, 1064226, 1064086
> Centro(chr1) 1201
usp, brk, brk, fkh, CTCF, STAT92E, STAT92E, Mad, Mad
1.0, 1.0, 1.0, 1.0, 1.0, 1.0, 1.0, 1.0, 1.0
1064924, 1064790, 1064912, 1065058, 1064903, 1065031, 1065035, 1064785, 1064910
1064933, 1064797, 1064919, 1065068, 1064917, 1065045, 1065049, 1064799, 1064924
> Centro(chr1) 1202
bap, run::Bgb, z
0.6825, 1.0, 1.0
1065214, 1065343, 1065446
1065220, 1065351, 1065455
> Centro(chr1) 1203
CAD, sd, h, hkb, tll
1.0, 1.0, 1.0, 1.0, 1.0
1065731, 1065793, 1065697, 1065890, 1065879
1065741, 1065804, 1065706, 1065898, 1065888
> Centro(chr1) 1204
sna, bap, tin, vnd, SU-HW-, Mad
1.0, 0.3175, 0.5575, 0.5625, 0.9575, 1.0
1068532, 1068335, 1068746, 1068746, 1068392, 1068571
1068537, 1068341, 1068755, 1068754, 1068412, 1068585
> Centro(chr1) 1205
sna, brk, ttk, pnr
1.0, 0.2075, 1.0, 0.0025
1069486, 1069262, 1069497, 1069240
1069491, 1069269, 1069505, 1069250
> Centro(chr1) 1206
sna, brk, vnd, pnr
0.065, 1.0, 0.76, 1.0
1069486, 1069262, 1069067, 1069240
1069491, 1069269, 1069075, 1069250
> Centro(chr1) 1207
h, opa, SU-HW-
1.0, 1.0, 0.045
1066889, 1066834, 1066611
1066898, 1066845, 1066631
> Centro(chr1) 1208
Trl, opa, opa, SU-HW-, Mad, Mad, Mad, Mad
0.885, 0.335, 1.0, 1.0, 1.0, 1.0, 1.0, 1.0
1066343, 1066287, 1066506, 1066611, 1066502, 1066543, 1066548, 1066549
1066352, 1066298, 1066517, 1066631, 1066516, 1066557, 1066562, 1066563
> Centro(chr1) 1209
Dr, CAD, gt, tll, Mad
1.0, 1.0, 0.8775, 1.0, 1.0
1067204, 1067265, 1067447, 1067304, 1067255
1067210, 1067275, 1067456, 1067313, 1067269
> Centro(chr1) 1210
dl_1, dl_1, dl_2, run::Bgb, STAT92E, STAT92E, Mad
1.0, 1.0, 1.0, 0.2675, 1.0, 1.0, 1.0
1067798, 1067799, 1067800, 1067552, 1067664, 1067668, 1067748
1067809, 1067810, 1067809, 1067560, 1067678, 1067682, 1067762
> Centro(chr1) 1211
bap, btd, opa, slp1, Mad
0.0425, 1.0, 1.0, 1.0, 1.0
1068335, 1068035, 1068033, 1068140, 1068233
1068341, 1068044, 1068044, 1068150, 1068247
> Centro(chr1) 1212
sna, Lag1, Ptx1, bap, run::Bgb
1.0, 1.0, 1.0, 1.0, 1.0
1072879, 1072903, 1072793, 1072790, 1072907
1072884, 1072909, 1072799, 1072796, 1072915
> Centro(chr1) 1213
Su-H-, fkh, opa, slp1, CTCF
0.64, 1.0, 1.0, 1.0, 1.0
1072200, 1072388, 1072515, 1072389, 1072468
1072215, 1072398, 1072526, 1072399, 1072482
> Centro(chr1) 1214
sna, sna, h, hkb, ttk
1.0, 0.1325, 1.0, 1.0, 1.0
1070158, 1070444, 1070085, 1070308, 1070255
1070163, 1070449, 1070094, 1070316, 1070263
> Centro(chr1) 1215
sna, CAD, EcR::usp
1.0, 1.0, 1.0
1070444, 1070717, 1070581
1070449, 1070727, 1070595
> Centro(chr1) 1216
dl_1, dl_2, CNC::maf-S
1.0, 1.0, 0.235
1071112, 1071112, 1070883
1071123, 1071121, 1070897
> Centro(chr1) 1217
Eip74EF, brk, brk, kni
1.0, 1.0, 1.0, 1.0
1076231, 1076227, 1076257, 1076367
1076237, 1076234, 1076264, 1076378
> Centro(chr1) 1218
dl_1, dl_1, dl_1, dl_2, Su-H-, Lag1, hkb, STAT92E, STAT92E, Mad
1.0, 1.0, 0.99, 1.0, 1.0, 1.0, 1.0, 1.0, 1.0, 1.0
1076556, 1076610, 1076808, 1076610, 1076660, 1076570, 1076657, 1076774, 1076778, 1076657
1076567, 1076621, 1076819, 1076619, 1076675, 1076576, 1076665, 1076788, 1076792, 1076671
> Centro(chr1) 1219
dl_2, slp1, STAT92E
1.0, 1.0, 1.0
1075725, 1075692, 1075730
1075734, 1075702, 1075744
> Centro(chr1) 1220
Dr, twi, btd, hkb, CTCF
0.4, 1.0, 1.0, 1.0, 0.8
1075197, 1074838, 1074987, 1074986, 1075153
1075203, 1074849, 1074996, 1074994, 1075167
> Centro(chr1) 1221
Vsx2, Dr, Dr, CTCF
1.0, 1.0, 1.0, 1.0
1075374, 1075197, 1075376, 1075153
1075382, 1075203, 1075382, 1075167
> Centro(chr1) 1222
dl_1, Trl, twi, z, D, Mad
1.0, 1.0, 1.0, 1.0, 1.0, 1.0
1074487, 1074320, 1074400, 1074286, 1074431, 1074443
1074498, 1074329, 1074411, 1074295, 1074441, 1074457
> Centro(chr1) 1223
brk, run::Bgb, odd
1.0, 0.3, 1.0
1073492, 1073809, 1073588
1073499, 1073817, 1073598
> Centro(chr1) 1224
dl_1, dl_2, brk, brk, BEAF-32, BEAF-32, CTCF, pnr
1.0, 1.0, 1.0, 1.0, 1.0, 1.0, 1.0, 1.0
1077849, 1077851, 1077816, 1077818, 1077911, 1077930, 1077818, 1077930
1077860, 1077860, 1077823, 1077825, 1077925, 1077944, 1077832, 1077940
> Centro(chr1) 1225
Su-H-, CAD
1.0, 1.0
1085472, 1085392
1085487, 1085402
> Centro(chr1) 1226
Eip74EF, Ptx1, pan, tin, tin, btd
0.335, 1.0, 1.0, 1.0, 1.0, 1.0
1086146, 1086462, 1086340, 1086332, 1086380, 1086485
1086152, 1086468, 1086353, 1086341, 1086389, 1086494
> Centro(chr1) 1227
usp, sna, Vsx2, Dr, opa, tll, EcR::usp
1.0, 1.0, 1.0, 1.0, 1.0, 1.0, 1.0
1087383, 1087594, 1087466, 1087466, 1087454, 1087394, 1087529
1087392, 1087599, 1087474, 1087472, 1087465, 1087403, 1087543
> Centro(chr1) 1228
twi, btd, Mad, Mad
1.0, 1.0, 1.0, 0.4675
1086867, 1086878, 1086954, 1087118
1086878, 1086887, 1086968, 1087132
> Centro(chr1) 1229
KR, SU-HW-
1.0, 1.0
1088126, 1088298
1088139, 1088318
> Centro(chr1) 1230
tin, vnd, h, ttk
1.0, 1.0, 1.0, 1.0
1089231, 1089232, 1089126, 1089146
1089240, 1089240, 1089135, 1089154
> Centro(chr1) 1231
Su-H-, brk, tin, h, Mad
0.225, 1.0, 0.405, 0.215, 1.0
1093330, 1093105, 1092896, 1092877, 1093103
1093345, 1093112, 1092905, 1092886, 1093117
> Centro(chr1) 1232
dl_1, dl_1, dl_2, sna, sna, KR, nub, opa, opa, opa, CNC::maf-S
1.0, 1.0, 1.0, 1.0, 1.0, 0.35, 0.12, 1.0, 1.0, 1.0, 1.0
1092309, 1092310, 1092311, 1092199, 1092330, 1092524, 1092548, 1092302, 1092317, 1092319, 1092242
1092320, 1092321, 1092320, 1092204, 1092335, 1092537, 1092559, 1092313, 1092328, 1092330, 1092256
> Centro(chr1) 1233
dl_1, Su-H-, sna, sd, btd, h, hkb, KR, nub, CTCF, Mad, Mad
1.0, 0.2575, 1.0, 1.0, 1.0, 1.0, 1.0, 1.0, 1.0, 1.0, 1.0, 1.0
1092675, 1092843, 1092609, 1092700, 1092620, 1092622, 1092622, 1092524, 1092548, 1092615, 1092573, 1092622
1092686, 1092858, 1092614, 1092711, 1092629, 1092631, 1092630, 1092537, 1092559, 1092629, 1092587, 1092636
> Centro(chr1) 1234
Trl, Trl, SU-HW-, Mad
1.0, 1.0, 1.0, 0.2225
1089901, 1089903, 1089744, 1089595
1089910, 1089912, 1089764, 1089609
> Centro(chr1) 1235
CAD, slp1, STAT92E, STAT92E
0.9, 0.32, 1.0, 1.0
1090528, 1090150, 1090364, 1090368
1090538, 1090160, 1090378, 1090382
> Centro(chr1) 1236
brk, vnd, btd
0.1025, 1.0, 1.0
1091054, 1090876, 1090751
1091061, 1090884, 1090760
> Centro(chr1) 1237
Lag1, brk, CAD, pan, btd, hkb, opa, opa
1.0, 1.0, 0.13, 1.0, 1.0, 1.0, 1.0, 1.0
1091140, 1091054, 1091399, 1091278, 1091161, 1091163, 1091156, 1091180
1091146, 1091061, 1091409, 1091291, 1091170, 1091171, 1091167, 1091191
> Centro(chr1) 1238
brk, tin, tin, btd, hkb, opa
1.0, 1.0, 1.0, 1.0, 1.0, 1.0
1100364, 1100208, 1100287, 1100230, 1100229, 1100155
1100371, 1100217, 1100296, 1100239, 1100237, 1100166
> Centro(chr1) 1239
dl_1, tin, kni
1.0, 1.0, 1.0
1099895, 1099890, 1099777
1099906, 1099899, 1099788
> Centro(chr1) 1240
dl_2, Eip74EF, Ptx1, fkh, kni, KR, Mad
1.0, 1.0, 1.0, 1.0, 0.1025, 0.8175, 1.0
1099540, 1099538, 1099440, 1099601, 1099777, 1099368, 1099583
1099549, 1099544, 1099446, 1099611, 1099788, 1099381, 1099597
> Centro(chr1) 1241
dl_2, Dr, Dr, CAD, odd
1.0, 0.165, 0.595, 1.0, 1.0
1098271, 1098039, 1098082, 1098393, 1098354
1098280, 1098045, 1098088, 1098403, 1098364
> Centro(chr1) 1242
tin, tin, vnd, vnd
1.0, 0.125, 1.0, 1.0
1098694, 1098931, 1098581, 1098694
1098703, 1098940, 1098589, 1098702
> Centro(chr1) 1243
Lag1, exd, pan, tin, kni
1.0, 1.0, 1.0, 0.73, 1.0
1099160, 1099109, 1099140, 1098931, 1099023
1099166, 1099116, 1099153, 1098940, 1099034
> Centro(chr1) 1244
kni, STAT92E
1.0, 1.0
1094261, 1094248
1094272, 1094262
> Centro(chr1) 1245
CAD, fkh, hkb
1.0, 1.0, 1.0
1093745, 1093775, 1093797
1093755, 1093785, 1093805
> Centro(chr1) 1246
btd, kni
1.0, 1.0
1095509, 1095415
1095518, 1095426
> Centro(chr1) 1247
dl_1, bap, bap, btd, btd, nub, opa, opa, CNC::maf-S
0.3225, 1.0, 1.0, 1.0, 1.0, 1.0, 1.0, 1.0, 1.0
1095034, 1094707, 1094840, 1094889, 1094899, 1094741, 1094680, 1094795, 1094747
1095045, 1094713, 1094846, 1094898, 1094908, 1094752, 1094691, 1094806, 1094761
> Centro(chr1) 1248
Su-H-, fkh, tll
1.0, 1.0, 1.0
1097005, 1097063, 1097188
1097020, 1097073, 1097197
> Centro(chr1) 1249
Lag1, D, KR, slp1
1.0, 1.0, 1.0, 0.6825
1097662, 1097536, 1097584, 1097379
1097668, 1097546, 1097597, 1097389
> Centro(chr1) 1250
exd, btd, fkh, odd, opa, slp1, CTCF
1.0, 1.0, 1.0, 1.0, 1.0, 1.0, 1.0
1095928, 1096029, 1096051, 1096060, 1096018, 1096121, 1096029
1095935, 1096038, 1096061, 1096070, 1096029, 1096131, 1096043
> Centro(chr1) 1251
dl_2, Eip74EF, Dr, CAD, KR, KR, STAT92E, STAT92E, SU-HW-
0.325, 1.0, 0.57, 0.79, 1.0, 1.0, 1.0, 1.0, 0.44
1096342, 1096703, 1096368, 1096388, 1096693, 1096694, 1096557, 1096561, 1096348
1096351, 1096709, 1096374, 1096398, 1096706, 1096707, 1096571, 1096575, 1096368
> Centro(chr1) 1252
CAD, EcR::usp
1.0, 1.0
1103037, 1103117
1103047, 1103131
> Centro(chr1) 1253
Trl, run::Bgb, opa, Mad
0.025, 1.0, 1.0, 1.0
1102549, 1102225, 1102301, 1102299
1102558, 1102233, 1102312, 1102313
> Centro(chr1) 1254
Trl, brk, pan, tin, btd, btd, hkb, kni, odd, Mad, Mad, Mad, Mad, Mad, Mad
1.0, 1.0, 1.0, 1.0, 1.0, 1.0, 1.0, 0.785, 1.0, 1.0, 1.0, 1.0, 1.0, 1.0, 0.63
1102549, 1102598, 1102567, 1102719, 1102675, 1102696, 1102698, 1102769, 1102646, 1102571, 1102574, 1102575, 1102580, 1102596, 1102783
1102558, 1102605, 1102580, 1102728, 1102684, 1102705, 1102706, 1102780, 1102656, 1102585, 1102588, 1102589, 1102594, 1102610, 1102797
> Centro(chr1) 1255
Cf2_II, Dr, Lag1, KR, CNC::maf-S, CTCF
0.585, 1.0, 1.0, 1.0, 1.0, 0.35
1101437, 1101701, 1101680, 1101480, 1101576, 1101841
1101446, 1101707, 1101686, 1101493, 1101590, 1101855
> Centro(chr1) 1256
brk, CAD, btd, btd, h, h, ttk
0.4, 1.0, 1.0, 1.0, 0.7, 0.77, 0.905
1101271, 1101122, 1101060, 1101075, 1100880, 1100887, 1100901
1101278, 1101132, 1101069, 1101084, 1100889, 1100896, 1100909
> Centro(chr1) 1257
Cf2_II, tin
1.0, 1.0
1112906, 1113163
1112915, 1113172
> Centro(chr1) 1258
dl_1, sna, sna, sna, brk, CTCF, STAT92E, STAT92E, EcR::usp
1.0, 1.0, 1.0, 1.0, 1.0, 1.0, 1.0, 1.0, 0.415
1114289, 1114384, 1114480, 1114494, 1114486, 1114479, 1114297, 1114301, 1114636
1114300, 1114389, 1114485, 1114499, 1114493, 1114493, 1114311, 1114315, 1114650
> Centro(chr1) 1259
btd, fkh
1.0, 1.0
1115954, 1115977
1115963, 1115987
> Centro(chr1) 1260
Cf2_II, brk, CAD, tin, h, EcR::usp, Mad, Mad
0.3125, 1.0, 0.0975, 1.0, 1.0, 1.0, 1.0, 1.0
1117018, 1116749, 1117039, 1116772, 1116816, 1116885, 1116780, 1116880
1117027, 1116756, 1117049, 1116781, 1116825, 1116899, 1116794, 1116894
> Centro(chr1) 1261
Cf2_II, sna, Lag1, CAD, z, btd, hkb, pnr
0.5425, 1.0, 1.0, 0.7575, 1.0, 1.0, 1.0, 1.0
1117018, 1117134, 1117262, 1117039, 1117167, 1117271, 1117270, 1117316
1117027, 1117139, 1117268, 1117049, 1117176, 1117280, 1117278, 1117326
> Centro(chr1) 1262
sna, sd
1.0, 1.0
1117654, 1117763
1117659, 1117774
> Centro(chr1) 1263
h, h, Mad
1.0, 1.0, 1.0
1118113, 1118252, 1118122
1118122, 1118261, 1118136
> Centro(chr1) 1264
dl_2, KR
1.0, 1.0
1121716, 1121635
1121725, 1121648
> Centro(chr1) 1265
Cf2_II, Dr, h, Mad
1.0, 1.0, 1.0, 1.0
1120841, 1120667, 1120642, 1120792
1120850, 1120673, 1120651, 1120806
> Centro(chr1) 1266
hb, Lag1, Lag1, bap, pan, kni, BEAF-32
1.0, 0.885, 0.025, 0.655, 1.0, 1.0, 0.745
1121238, 1121008, 1121417, 1121354, 1121134, 1121167, 1120990
1121247, 1121014, 1121423, 1121360, 1121147, 1121178, 1121004
> Centro(chr1) 1267
Trl, Trl, Mad
1.0, 1.0, 1.0
1119072, 1119099, 1119069
1119081, 1119108, 1119083
> Centro(chr1) 1268
odd, opa, BEAF-32
1.0, 1.0, 1.0
1119597, 1119655, 1119708
1119607, 1119666, 1119722
> Centro(chr1) 1269
dl_1, dl_1, dl_1, run::Bgb, btd
0.6, 0.61, 1.0, 1.0, 1.0
1120113, 1120114, 1120303, 1120300, 1120390
1120124, 1120125, 1120314, 1120308, 1120399
> Centro(chr1) 1270
dl_1, dl_1, Eip74EF, sna, ovo, brk, prd
1.0, 1.0, 1.0, 1.0, 1.0, 1.0, 1.0
1120113, 1120114, 1120026, 1119990, 1119946, 1119926, 1119946
1120124, 1120125, 1120032, 1119995, 1119954, 1119933, 1119954
> Centro(chr1) 1271
brk, brk, CAD, hkb, nub
1.0, 1.0, 0.475, 0.055, 1.0
1123224, 1123226, 1123020, 1122979, 1123137
1123231, 1123233, 1123030, 1122987, 1123148
> Centro(chr1) 1272
tin, vnd, D, fkh
1.0, 1.0, 0.8975, 1.0
1122231, 1122231, 1122444, 1122337
1122240, 1122239, 1122454, 1122347
> Centro(chr1) 1273
usp, dl_2, brk, CAD, h, hkb, hkb, hkb, nub, slp1, Mad
1.0, 1.0, 1.0, 1.0, 1.0, 0.975, 1.0, 0.305, 1.0, 1.0, 1.0
1122883, 1122744, 1122639, 1122652, 1122880, 1122607, 1122880, 1122979, 1122704, 1122769, 1122746
1122892, 1122753, 1122646, 1122662, 1122889, 1122615, 1122888, 1122987, 1122715, 1122779, 1122760
> Centro(chr1) 1274
usp, CAD, run::Bgb, fkh, SU-HW-
1.0, 1.0, 0.795, 1.0, 1.0
1123977, 1123921, 1123807, 1124096, 1123983
1123986, 1123931, 1123815, 1124106, 1124003
> Centro(chr1) 1275
Vsx2, bap, run::Bgb, h
1.0, 0.6175, 0.1175, 1.0
1124768, 1124590, 1124539, 1124786
1124776, 1124596, 1124547, 1124795
> Centro(chr1) 1276
bap, run::Bgb, gt, kni, KR, slp1, slp1
1.0, 1.0, 1.0, 1.0, 1.0, 0.185, 1.0
1124590, 1124539, 1124362, 1124494, 1124514, 1124263, 1124382
1124596, 1124547, 1124371, 1124505, 1124527, 1124273, 1124392
> Centro(chr1) 1277
Eip74EF, sna, brk, brk, opa, Mad, Mad, Mad
0.8, 1.0, 1.0, 1.0, 1.0, 1.0, 0.82, 0.54
1125992, 1126255, 1126158, 1126160, 1126061, 1126158, 1126326, 1126354
1125998, 1126260, 1126165, 1126167, 1126072, 1126172, 1126340, 1126368
> Centro(chr1) 1278
sna, Dr, brk, brk, brk, brk, D, slp1, CTCF, Mad
0.8875, 0.2925, 1.0, 1.0, 1.0, 1.0, 0.4325, 1.0, 0.8425, 1.0
1125292, 1125232, 1125402, 1125504, 1125506, 1125590, 1125244, 1125569, 1125283, 1125499
1125297, 1125238, 1125409, 1125511, 1125513, 1125597, 1125254, 1125579, 1125297, 1125513
> Centro(chr1) 1279
Eip74EF, brk, tin, slp1
0.665, 0.32, 1.0, 0.125
1125992, 1125590, 1125807, 1125569
1125998, 1125597, 1125816, 1125579
> Centro(chr1) 1280
Su-H-, bap, tin, tin, twi, vnd, btd, fkh, h
0.855, 1.0, 1.0, 1.0, 1.0, 1.0, 1.0, 0.88, 1.0
1127085, 1127181, 1127180, 1127387, 1127283, 1127388, 1127221, 1127414, 1127284
1127100, 1127187, 1127189, 1127396, 1127294, 1127396, 1127230, 1127424, 1127293
> Centro(chr1) 1281
dl_1, dl_2, tin
1.0, 1.0, 1.0
1127947, 1127949, 1127955
1127958, 1127958, 1127964
> Centro(chr1) 1282
Trl, btd, btd, CNC::maf-S
1.0, 1.0, 1.0, 1.0
1128667, 1128478, 1128510, 1128664
1128676, 1128487, 1128519, 1128678
> Centro(chr1) 1283
brk, brk, tin, Mad, Mad, Mad
1.0, 1.0, 1.0, 1.0, 1.0, 1.0
1134461, 1134463, 1134342, 1134456, 1134461, 1134488
1134468, 1134470, 1134351, 1134470, 1134475, 1134502
> Centro(chr1) 1284
sna, tin, btd, btd, hkb, CTCF, Mad
1.0, 1.0, 1.0, 1.0, 1.0, 0.9775, 1.0
1135102, 1135265, 1135118, 1135124, 1135123, 1135273, 1135117
1135107, 1135274, 1135127, 1135133, 1135131, 1135287, 1135131
> Centro(chr1) 1285
sna, brk, brk, run::Bgb, btd, h, h, opa, SU-HW-
0.4975, 1.0, 1.0, 1.0, 1.0, 1.0, 0.4975, 0.2125, 1.0
1136369, 1136071, 1136073, 1136276, 1136150, 1136133, 1136367, 1135937, 1136178
1136374, 1136078, 1136080, 1136284, 1136159, 1136142, 1136376, 1135948, 1136198
> Centro(chr1) 1286
usp, Ptx1, Ptx1, brk, brk, brk, tin, twi, btd, btd, hkb, opa, CTCF, SU-HW-, SU-HW-
0.84, 1.0, 1.0, 1.0, 1.0, 1.0, 1.0, 1.0, 1.0, 1.0, 1.0, 1.0, 1.0, 0.115, 1.0
1136846, 1136787, 1136790, 1136586, 1136658, 1136730, 1136807, 1136693, 1136648, 1136666, 1136665, 1136777, 1136651, 1136436, 1136565
1136855, 1136793, 1136796, 1136593, 1136665, 1136737, 1136816, 1136704, 1136657, 1136675, 1136673, 1136788, 1136665, 1136456, 1136585
> Centro(chr1) 1287
usp, run::Bgb, run::Bgb, twi, CTCF
0.335, 1.0, 1.0, 1.0, 1.0
1136846, 1136935, 1136987, 1137163, 1137136
1136855, 1136943, 1136995, 1137174, 1137150
> Centro(chr1) 1288
sna, Dr, Dr, Dr, Ptx1, Ptx1, bap, run::Bgb, opa
0.885, 1.0, 1.0, 0.96, 1.0, 1.0, 1.0, 0.86, 1.0
1138139, 1138157, 1138226, 1138454, 1138300, 1138342, 1138345, 1138463, 1138278
1138144, 1138163, 1138232, 1138460, 1138306, 1138348, 1138351, 1138471, 1138289
> Centro(chr1) 1289
STAT92E, Mad
1.0, 1.0
1137471, 1137393
1137485, 1137407
> Centro(chr1) 1290
brk, CAD, exd
1.0, 1.0, 1.0
1141686, 1141729, 1141807
1141693, 1141739, 1141814
> Centro(chr1) 1291
ovo, Vsx2, Dr, CAD, prd
1.0, 1.0, 1.0, 1.0, 1.0
1141318, 1141444, 1141444, 1141340, 1141318
1141326, 1141452, 1141450, 1141350, 1141326
> Centro(chr1) 1292
tll, CNC::maf-S
1.0, 1.0
1142789, 1142770
1142798, 1142784
> Centro(chr1) 1293
sna, Vsx2
1.0, 1.0
1142503, 1142314
1142508, 1142322
> Centro(chr1) 1294
Vsx2, nub
0.185, 1.0
1142314, 1142081
1142322, 1142092
> Centro(chr1) 1295
Su-H-, sna, tin, KR
0.01, 1.0, 1.0, 1.0
1145195, 1144940, 1144960, 1144836
1145210, 1144945, 1144969, 1144849
> Centro(chr1) 1296
br_Z1, brk, pan, btd, h, Mad
1.0, 1.0, 0.86, 1.0, 1.0, 1.0
1143694, 1143666, 1143849, 1143669, 1143678, 1143668
1143707, 1143673, 1143862, 1143678, 1143687, 1143682
> Centro(chr1) 1297
Su-H-, Lag1, tin, vnd
1.0, 0.1375, 1.0, 1.0
1144182, 1144557, 1144319, 1144320
1144197, 1144563, 1144328, 1144328
> Centro(chr1) 1298
brk, BEAF-32, Mad, pnr, pnr
1.0, 1.0, 1.0, 1.0, 1.0
1147767, 1147791, 1147767, 1147788, 1147791
1147774, 1147805, 1147781, 1147798, 1147801
> Centro(chr1) 1299
BEAF-32, BEAF-32, pnr
1.0, 1.0, 1.0
1150676, 1150683, 1150680
1150690, 1150697, 1150690
> Centro(chr1) 1300
Su-H-, CTCF
1.0, 1.0
1150094, 1150341
1150109, 1150355
> Centro(chr1) 1301
usp, hkb
1.0, 1.0
1154471, 1154514
1154480, 1154522
> Centro(chr1) 1302
tin, tll
1.0, 1.0
1154104, 1154201
1154113, 1154210
> Centro(chr1) 1303
nub, CNC::maf-S, CTCF
1.0, 1.0, 0.115
1157707, 1157610, 1157944
1157718, 1157624, 1157958
> Centro(chr1) 1304
tin, btd, hkb
1.0, 1.0, 1.0
1156367, 1156358, 1156357
1156376, 1156367, 1156365
> Centro(chr1) 1305
dl_1, dl_2, bap, brk, CTCF, STAT92E
1.0, 1.0, 1.0, 1.0, 1.0, 1.0
1156717, 1156718, 1156709, 1156699, 1156692, 1156814
1156728, 1156727, 1156715, 1156706, 1156706, 1156828
> Centro(chr1) 1306
sna, brk, STAT92E, Mad
1.0, 1.0, 0.295, 1.0
1159465, 1159475, 1159692, 1159470
1159470, 1159482, 1159706, 1159484
> Centro(chr1) 1307
CAD, twi
1.0, 1.0
1162704, 1162589
1162714, 1162600
> Centro(chr1) 1308
twi, btd, KR, CTCF
0.9675, 1.0, 1.0, 1.0
1162384, 1162216, 1162148, 1162245
1162395, 1162225, 1162161, 1162259
> Centro(chr1) 1309
Vsx2, Dr, Trl, z, STAT92E, STAT92E
1.0, 1.0, 0.305, 1.0, 1.0, 1.0
1164122, 1164122, 1163946, 1164293, 1164207, 1164211
1164130, 1164128, 1163955, 1164302, 1164221, 1164225
> Centro(chr1) 1310
Eip74EF, BEAF-32, pnr
1.0, 1.0, 1.0
1170154, 1170144, 1170141
1170160, 1170158, 1170151
> Centro(chr1) 1311
tin, vnd
1.0, 1.0
1171643, 1171643
1171652, 1171651
> Centro(chr1) 1312
sna, pnr
1.0, 1.0
1174264, 1174431
1174269, 1174441
> Centro(chr1) 1313
pan, nub, tll
1.0, 1.0, 1.0
1178767, 1178752, 1178631
1178780, 1178763, 1178640
> Centro(chr1) 1314
h, pnr
1.0, 1.0
1184029, 1184021
1184038, 1184031
> Centro(chr1) 1315
Trl, tin, odd
1.0, 1.0, 1.0
1186156, 1186056, 1186232
1186165, 1186065, 1186242
> Centro(chr1) 1316
dl_1, tin
1.0, 1.0
1186722, 1186535
1186733, 1186544
> Centro(chr1) 1317
Eip74EF, brk, fkh, fkh, CNC::maf-S
1.0, 1.0, 0.1975, 1.0, 1.0
1188358, 1188354, 1188063, 1188234, 1188175
1188364, 1188361, 1188073, 1188244, 1188189
> Centro(chr1) 1318
Dr, brk, pan, twi, btd, btd, hkb
1.0, 1.0, 1.0, 1.0, 1.0, 1.0, 1.0
1187767, 1187761, 1187725, 1187710, 1187649, 1187666, 1187668
1187773, 1187768, 1187738, 1187721, 1187658, 1187675, 1187676
> Centro(chr1) 1319
CAD, h, h
1.0, 1.0, 1.0
1187292, 1187347, 1187410
1187302, 1187356, 1187419
> Centro(chr1) 1320
Cf2_II, Eip74EF, btd
1.0, 1.0, 1.0
1191371, 1191247, 1191298
1191380, 1191253, 1191307
> Centro(chr1) 1321
CAD, run::Bgb, btd, D, hkb, hkb, Mad
0.22, 1.0, 1.0, 0.29, 1.0, 1.0, 1.0
1190621, 1190850, 1190903, 1190628, 1190722, 1190902, 1190896
1190631, 1190858, 1190912, 1190638, 1190730, 1190910, 1190910
> Centro(chr1) 1322
z, nub
1.0, 1.0
1190139, 1189956
1190148, 1189967
> Centro(chr1) 1323
CAD, CAD, btd, nub, EcR::usp
1.0, 1.0, 1.0, 0.5325, 0.7225
1189773, 1189789, 1189747, 1189956, 1189580
1189783, 1189799, 1189756, 1189967, 1189594
> Centro(chr1) 1324
Lag1, CAD, pan, EcR::usp, EcR::usp
1.0, 1.0, 1.0, 1.0, 0.15
1189301, 1189260, 1189416, 1189393, 1189580
1189307, 1189270, 1189429, 1189407, 1189594
> Centro(chr1) 1325
Cf2_II, Su-H-, sna, Dr, Mad, Mad
1.0, 1.0, 0.605, 1.0, 1.0, 0.29
1192890, 1192788, 1192623, 1192812, 1192819, 1193029
1192899, 1192803, 1192628, 1192818, 1192833, 1193043
> Centro(chr1) 1326
Cf2_II, CAD, tin, opa, Mad
0.195, 1.0, 1.0, 1.0, 1.0
1192890, 1193252, 1193078, 1193162, 1193029
1192899, 1193262, 1193087, 1193173, 1193043
> Centro(chr1) 1327
CAD, tin
0.515, 1.0
1193252, 1193451
1193262, 1193460
> Centro(chr1) 1328
brk, kni, BEAF-32
1.0, 1.0, 1.0
1194737, 1194741, 1194697
1194744, 1194752, 1194711
> Centro(chr1) 1329
tin, vnd, D, BEAF-32
1.0, 1.0, 1.0, 1.0
1193928, 1193928, 1193920, 1194062
1193937, 1193936, 1193930, 1194076
> Centro(chr1) 1330
tin, fkh
1.0, 1.0
1196020, 1196047
1196029, 1196057
> Centro(chr1) 1331
Vsx2, Dr, vnd, KR, BEAF-32, SU-HW-
0.4375, 0.4475, 0.6075, 1.0, 0.3075, 1.0
1195563, 1195563, 1195546, 1195380, 1195573, 1195325
1195571, 1195569, 1195554, 1195393, 1195587, 1195345
> Centro(chr1) 1332
Vsx2, Vsx2, Dr, Dr, exd, vnd, BEAF-32, BEAF-32
1.0, 1.0, 1.0, 1.0, 1.0, 1.0, 1.0, 1.0
1195563, 1195743, 1195563, 1195743, 1195761, 1195546, 1195573, 1195775
1195571, 1195751, 1195569, 1195749, 1195768, 1195554, 1195587, 1195789
> Centro(chr1) 1333
Vsx2, Vsx2, brk, exd, exd, opa, tll, CNC::maf-S, SU-HW-
1.0, 1.0, 0.545, 1.0, 1.0, 1.0, 1.0, 0.89, 1.0
1196977, 1196978, 1197243, 1197027, 1197099, 1197005, 1197067, 1196883, 1197179
1196985, 1196986, 1197250, 1197034, 1197106, 1197016, 1197076, 1196897, 1197199
> Centro(chr1) 1334
dl_1, dl_2, CAD, D
1.0, 1.0, 1.0, 1.0
1198423, 1198425, 1198364, 1198339
1198434, 1198434, 1198374, 1198349
> Centro(chr1) 1335
dl_2, twi, h, odd
1.0, 1.0, 1.0, 0.015
1197631, 1197454, 1197554, 1197305
1197640, 1197465, 1197563, 1197315
> Centro(chr1) 1336
dl_1, dl_1, dl_2, Lag1, brk, STAT92E, Mad
1.0, 0.645, 1.0, 1.0, 0.685, 1.0, 1.0
1197837, 1198093, 1197838, 1197910, 1198091, 1197827, 1197916
1197848, 1198104, 1197847, 1197916, 1198098, 1197841, 1197930
> Centro(chr1) 1337
dl_2, Lag1
1.0, 1.0
1199357, 1199307
1199366, 1199313
> Centro(chr1) 1338
dl_1, dl_2, dl_2, Su-H-, exd
1.0, 1.0, 1.0, 1.0, 1.0
1200090, 1200091, 1200092, 1200087, 1200187
1200101, 1200100, 1200101, 1200102, 1200194
> Centro(chr1) 1339
Lag1, Trl, kni, opa
1.0, 0.3025, 1.0, 1.0
1202635, 1202417, 1202641, 1202639
1202641, 1202426, 1202652, 1202650
> Centro(chr1) 1340
dl_2, CAD
1.0, 1.0
1201322, 1201234
1201331, 1201244
> Centro(chr1) 1341
br_Z1, pan, KR
0.7, 1.0, 1.0
1203535, 1203854, 1203715
1203548, 1203867, 1203728
> Centro(chr1) 1342
dl_1, sna, hkb, SU-HW-
1.0, 1.0, 1.0, 0.31
1204557, 1204685, 1204548, 1204834
1204568, 1204690, 1204556, 1204854
> Centro(chr1) 1343
dl_2, h, opa, SU-HW-
1.0, 1.0, 1.0, 1.0
1211694, 1211619, 1211618, 1211763
1211703, 1211628, 1211629, 1211783
> Centro(chr1) 1344
bap, bap, tin, vnd, btd, D, hkb
1.0, 1.0, 0.035, 0.04, 1.0, 1.0, 1.0
1212668, 1212671, 1212423, 1212424, 1212802, 1212646, 1212801
1212674, 1212677, 1212432, 1212432, 1212811, 1212656, 1212809
> Centro(chr1) 1345
Eip74EF, Su-H-, sna, exd, tin, vnd
1.0, 1.0, 1.0, 0.7875, 0.3925, 0.3875
1212246, 1212140, 1212182, 1212042, 1212423, 1212424
1212252, 1212155, 1212187, 1212049, 1212432, 1212432
> Centro(chr1) 1346
sna, tin, tin, btd, btd, btd, btd, btd, btd, btd, btd, btd, btd, hkb, opa, opa
0.335, 1.0, 1.0, 0.525, 1.0, 1.0, 1.0, 1.0, 1.0, 1.0, 1.0, 1.0, 1.0, 0.51, 1.0, 1.0
1213688, 1213508, 1213595, 1213272, 1213465, 1213466, 1213467, 1213468, 1213469, 1213470, 1213471, 1213472, 1213473, 1213271, 1213461, 1213464
1213693, 1213517, 1213604, 1213281, 1213474, 1213475, 1213476, 1213477, 1213478, 1213479, 1213480, 1213481, 1213482, 1213279, 1213472, 1213475
> Centro(chr1) 1347
dl_2, dl_2, bap, btd, hkb, SU-HW-
1.0, 1.0, 1.0, 0.7775, 0.7925, 1.0
1212983, 1213072, 1213017, 1213272, 1213271, 1213122
1212992, 1213081, 1213023, 1213281, 1213279, 1213142
> Centro(chr1) 1348
Eip74EF, sna, CAD, btd, h, hkb
1.0, 1.0, 1.0, 1.0, 1.0, 1.0
1214514, 1214494, 1214382, 1214543, 1214547, 1214545
1214520, 1214499, 1214392, 1214552, 1214556, 1214553
> Centro(chr1) 1349
bap, bap, brk, CAD, tll, CTCF, EcR::usp
1.0, 1.0, 0.425, 0.01, 0.765, 1.0, 1.0
1214135, 1214189, 1213927, 1214382, 1213960, 1214231, 1214166
1214141, 1214195, 1213934, 1214392, 1213969, 1214245, 1214180
> Centro(chr1) 1350
CAD, CAD, CAD, CAD, tll, ttk
0.2275, 1.0, 0.5625, 0.4925, 1.0, 1.0
1210095, 1210228, 1210516, 1210523, 1210344, 1210302
1210105, 1210238, 1210526, 1210533, 1210353, 1210310
> Centro(chr1) 1351
nub, odd, EcR::usp
1.0, 1.0, 0.4075
1211137, 1211183, 1210949
1211148, 1211193, 1210963
> Centro(chr1) 1352
dl_2, CAD, KR, EcR::usp
1.0, 1.0, 1.0, 1.0
1210857, 1210825, 1210716, 1210949
1210866, 1210835, 1210729, 1210963
> Centro(chr1) 1353
dl_1, sna, sna, bap
1.0, 1.0, 1.0, 0.38
1208531, 1208349, 1208437, 1208697
1208542, 1208354, 1208442, 1208703
> Centro(chr1) 1354
sna, brk, tin, twi, btd, CTCF, CTCF
1.0, 1.0, 1.0, 1.0, 1.0, 1.0, 0.505
1209212, 1209133, 1209157, 1209209, 1209149, 1209126, 1209350
1209217, 1209140, 1209166, 1209220, 1209158, 1209140, 1209364
> Centro(chr1) 1355
dl_1, Eip74EF, Dr, slp1, CTCF, SU-HW-
1.0, 1.0, 1.0, 1.0, 1.0, 1.0
1209521, 1209482, 1209490, 1209523, 1209350, 1209424
1209532, 1209488, 1209496, 1209533, 1209364, 1209444
> Centro(chr1) 1356
z, btd, h, KR, pnr
1.0, 1.0, 1.0, 1.0, 1.0
1205689, 1205611, 1205571, 1205620, 1205511
1205698, 1205620, 1205580, 1205633, 1205521
> Centro(chr1) 1357
brk, kni, CTCF, STAT92E
1.0, 1.0, 1.0, 1.0
1205949, 1206045, 1205942, 1205999
1205956, 1206056, 1205956, 1206013
> Centro(chr1) 1358
brk, brk, btd, btd, btd, hkb, opa, CTCF, Mad
1.0, 1.0, 1.0, 1.0, 1.0, 1.0, 1.0, 1.0, 1.0
1207854, 1207856, 1207761, 1207769, 1207941, 1207760, 1207761, 1207941, 1207849
1207861, 1207863, 1207770, 1207778, 1207950, 1207768, 1207772, 1207955, 1207863
> Centro(chr1) 1359
dl_1, dl_2, CAD, btd, btd, hkb, tll, SU-HW-, EcR::usp
1.0, 1.0, 1.0, 1.0, 1.0, 1.0, 0.67, 1.0, 1.0
1207321, 1207322, 1207272, 1207203, 1207349, 1207205, 1207505, 1207377, 1207191
1207332, 1207331, 1207282, 1207212, 1207358, 1207213, 1207514, 1207397, 1207205
> Centro(chr1) 1360
Su-H-, exd, SU-HW-
1.0, 1.0, 0.765
1206975, 1206865, 1206685
1206990, 1206872, 1206705
> Centro(chr1) 1361
hkb, BEAF-32, pnr, pnr
0.27, 1.0, 1.0, 1.0
1216319, 1216538, 1216542, 1216545
1216327, 1216552, 1216552, 1216555
> Centro(chr1) 1362
CAD, tin, z
0.135, 1.0, 1.0
1215701, 1215965, 1215911
1215711, 1215974, 1215920
> Centro(chr1) 1363
Ptx1, CAD, CNC::maf-S
1.0, 1.0, 1.0
1215534, 1215701, 1215654
1215540, 1215711, 1215668
> Centro(chr1) 1364
dl_2, dl_2, brk, tin, z
1.0, 1.0, 1.0, 1.0, 1.0
1218461, 1218462, 1218551, 1218675, 1218683
1218470, 1218471, 1218558, 1218684, 1218692
> Centro(chr1) 1365
dl_2, sna, sna, sna, twi, h, odd, CNC::maf-S
1.0, 0.84, 1.0, 0.73, 1.0, 1.0, 1.0, 1.0
1218950, 1218854, 1219081, 1219197, 1218956, 1219120, 1219084, 1218888
1218959, 1218859, 1219086, 1219202, 1218967, 1219129, 1219094, 1218902
> Centro(chr1) 1366
Cf2_II, Lag1, Trl, Trl, Trl, Trl, Trl, bap, vnd, odd, slp1, Mad, Mad
1.0, 0.515, 1.0, 1.0, 1.0, 1.0, 1.0, 0.645, 1.0, 1.0, 0.705, 1.0, 1.0
1220377, 1220557, 1220351, 1220353, 1220355, 1220357, 1220359, 1220173, 1220262, 1220477, 1220536, 1220397, 1220402
1220386, 1220563, 1220360, 1220362, 1220364, 1220366, 1220368, 1220179, 1220270, 1220487, 1220546, 1220411, 1220416
> Centro(chr1) 1367
sna, Lag1, bap, btd, btd, slp1
1.0, 0.4425, 1.0, 1.0, 1.0, 0.2525
1220677, 1220557, 1220831, 1220693, 1220859, 1220536
1220682, 1220563, 1220837, 1220702, 1220868, 1220546
> Centro(chr1) 1368
Ptx1, brk, brk, run::Bgb, h, opa, Mad
0.485, 1.0, 1.0, 1.0, 1.0, 0.88, 1.0
1221328, 1221123, 1221127, 1221056, 1221125, 1221286, 1221118
1221334, 1221130, 1221134, 1221064, 1221134, 1221297, 1221132
> Centro(chr1) 1369
dl_1, dl_1, pan
1.0, 1.0, 0.79
1224125, 1224126, 1224296
1224136, 1224137, 1224309
> Centro(chr1) 1370
bap, CAD
1.0, 1.0
1222575, 1222627
1222581, 1222637
> Centro(chr1) 1371
usp, dl_1, sna, KR, tll, CTCF, SU-HW-
1.0, 1.0, 0.69, 1.0, 0.45, 1.0, 1.0
1223154, 1223262, 1223387, 1223202, 1223409, 1223148, 1223065
1223163, 1223273, 1223392, 1223215, 1223418, 1223162, 1223085
> Centro(chr1) 1372
usp, bap, CTCF, SU-HW-
0.235, 1.0, 0.27, 1.0
1223154, 1222929, 1223148, 1223065
1223163, 1222935, 1223162, 1223085
> Centro(chr1) 1373
bap, twi
1.0, 1.0
1224913, 1224827
1224919, 1224838
> Centro(chr1) 1374
Cf2_II, Lag1, Trl, Trl, Trl, Trl, Trl, vnd, odd, slp1, Mad, Mad
1.0, 0.625, 1.0, 1.0, 1.0, 1.0, 1.0, 1.0, 1.0, 0.815, 1.0, 1.0
1227387, 1227567, 1227361, 1227363, 1227365, 1227367, 1227369, 1227272, 1227487, 1227546, 1227407, 1227412
1227396, 1227573, 1227370, 1227372, 1227374, 1227376, 1227378, 1227280, 1227497, 1227556, 1227421, 1227426
> Centro(chr1) 1375
Trl, h, CTCF, Mad
0.7025, 1.0, 1.0, 0.6025
1238828, 1238934, 1239079, 1239195
1238837, 1238943, 1239093, 1239209
> Centro(chr1) 1376
brk, hkb, hkb, nub, ttk
1.0, 1.0, 1.0, 0.005, 1.0
1238577, 1238374, 1238462, 1238211, 1238530
1238584, 1238382, 1238470, 1238222, 1238538
> Centro(chr1) 1377
dl_2, bap, run::Bgb, run::Bgb, ttk
1.0, 1.0, 1.0, 1.0, 1.0
1236162, 1236060, 1236074, 1236229, 1236080
1236171, 1236066, 1236082, 1236237, 1236088
> Centro(chr1) 1378
run::Bgb, tin, D, D
0.3175, 1.0, 1.0, 1.0
1235511, 1235759, 1235698, 1235797
1235519, 1235768, 1235708, 1235807
> Centro(chr1) 1379
dl_2, Eip74EF, Trl, btd, CTCF
1.0, 1.0, 0.75, 1.0, 1.0
1236669, 1236667, 1236974, 1236799, 1236907
1236678, 1236673, 1236983, 1236808, 1236921
> Centro(chr1) 1380
btd, hkb
1.0, 1.0
1237805, 1237807
1237814, 1237815
> Centro(chr1) 1381
sna, fkh
1.0, 1.0
1237487, 1237332
1237492, 1237342
> Centro(chr1) 1382
Eip74EF, sna, btd, h, h, ttk, Mad
1.0, 0.895, 1.0, 0.625, 1.0, 1.0, 1.0
1233677, 1233576, 1233764, 1233547, 1233739, 1233882, 1233732
1233683, 1233581, 1233773, 1233556, 1233748, 1233890, 1233746
> Centro(chr1) 1383
hb, Trl, exd, D, ttk
0.01, 1.0, 1.0, 1.0, 1.0
1234618, 1234369, 1234245, 1234507, 1234412
1234627, 1234378, 1234252, 1234517, 1234420
> Centro(chr1) 1384
dl_2, hb, btd, btd, D, hkb
1.0, 1.0, 1.0, 1.0, 0.56, 1.0
1234758, 1234618, 1234666, 1234822, 1234507, 1234702
1234767, 1234627, 1234675, 1234831, 1234517, 1234710
> Centro(chr1) 1385
Lag1, CAD, pan, tin, fkh, KR
1.0, 1.0, 1.0, 1.0, 1.0, 1.0
1232517, 1232394, 1232283, 1232477, 1232350, 1232385
1232523, 1232404, 1232296, 1232486, 1232360, 1232398
> Centro(chr1) 1386
CAD, ttk, SU-HW-, Mad
1.0, 0.69, 1.0, 1.0
1232784, 1233085, 1232829, 1232970
1232794, 1233093, 1232849, 1232984
> Centro(chr1) 1387
dl_1, Eip74EF, Su-H-, bap, run::Bgb, btd, btd, EcR::usp
1.0, 0.04, 1.0, 0.76, 1.0, 1.0, 1.0, 1.0
1230078, 1230349, 1229984, 1230277, 1230181, 1230050, 1230124, 1230172
1230089, 1230355, 1229999, 1230283, 1230189, 1230059, 1230133, 1230186
> Centro(chr1) 1388
Eip74EF, bap, pan, run::Bgb, ttk, EcR::usp
1.0, 1.0, 0.79, 0.305, 1.0, 0.245
1230349, 1230277, 1230569, 1230181, 1230453, 1230172
1230355, 1230283, 1230582, 1230189, 1230461, 1230186
> Centro(chr1) 1389
dl_2, Su-H-, Vsx2, run::Bgb, tin, nub, CTCF
0.945, 1.0, 0.84, 1.0, 1.0, 1.0, 0.86
1231156, 1230942, 1230835, 1231120, 1230959, 1231041, 1231162
1231165, 1230957, 1230843, 1231128, 1230968, 1231052, 1231176
> Centro(chr1) 1390
dl_1, dl_2, brk, btd, btd, h, hkb, Mad
1.0, 1.0, 1.0, 1.0, 1.0, 1.0, 1.0, 1.0
1231419, 1231420, 1231409, 1231427, 1231530, 1231532, 1231532, 1231409
1231430, 1231429, 1231416, 1231436, 1231539, 1231541, 1231540, 1231423
> Centro(chr1) 1391
dl_2, Vsx2, btd, hkb, kni
1.0, 1.0, 1.0, 0.385, 0.67
1231874, 1231884, 1231787, 1232086, 1231690
1231883, 1231892, 1231796, 1232094, 1231701
> Centro(chr1) 1392
dl_2, run::Bgb, opa
1.0, 1.0, 0.28
1239728, 1239723, 1239949
1239737, 1239731, 1239960
> Centro(chr1) 1393
Vsx2, z, Mad
1.0, 1.0, 1.0
1245333, 1245283, 1245317
1245341, 1245292, 1245331
> Centro(chr1) 1394
Ptx1, tin, tin, z, D, kni, odd
0.435, 1.0, 1.0, 1.0, 1.0, 1.0, 0.065
1244582, 1244741, 1244901, 1244787, 1244908, 1244666, 1245030
1244588, 1244750, 1244910, 1244796, 1244918, 1244677, 1245040
> Centro(chr1) 1395
usp, dl_2, dl_2, Lag1, btd, btd, btd, kni, kni, odd, Mad
0.605, 1.0, 1.0, 1.0, 0.125, 1.0, 1.0, 1.0, 1.0, 1.0, 1.0
1244361, 1244022, 1244023, 1244173, 1243934, 1244154, 1244160, 1244257, 1244308, 1244297, 1244125
1244370, 1244031, 1244032, 1244179, 1243943, 1244163, 1244169, 1244268, 1244319, 1244307, 1244139
> Centro(chr1) 1396
twi, CTCF
1.0, 1.0
1243243, 1243241
1243254, 1243255
> Centro(chr1) 1397
btd, gt, hkb, hkb, CNC::maf-S
1.0, 1.0, 1.0, 1.0, 1.0
1243665, 1243734, 1243648, 1243667, 1243701
1243674, 1243743, 1243656, 1243675, 1243715
> Centro(chr1) 1398
bap, fkh
1.0, 1.0
1247692, 1247623
1247698, 1247633
> Centro(chr1) 1399
sna, Dr, run::Bgb, run::Bgb
0.565, 1.0, 1.0, 1.0
1246005, 1245882, 1245719, 1245739
1246010, 1245888, 1245727, 1245747
> Centro(chr1) 1400
Cf2_II, brk, Mad
1.0, 1.0, 1.0
1246245, 1246358, 1246356
1246254, 1246365, 1246370
> Centro(chr1) 1401
CAD, h, KR, tll
1.0, 1.0, 1.0, 1.0
1246740, 1246662, 1246869, 1246788
1246750, 1246671, 1246882, 1246797
> Centro(chr1) 1402
Vsx2, Dr
1.0, 1.0
1249181, 1249183
1249189, 1249189
> Centro(chr1) 1403
CAD, tin, hkb, Mad, Mad
1.0, 0.695, 1.0, 1.0, 1.0
1249647, 1249456, 1249678, 1249629, 1249634
1249657, 1249465, 1249686, 1249643, 1249648
> Centro(chr1) 1404
btd, btd, btd, btd, btd, btd, btd, btd, kni, Mad
1.0, 1.0, 1.0, 1.0, 1.0, 1.0, 1.0, 1.0, 0.785, 1.0
1248694, 1248695, 1248696, 1248697, 1248698, 1248699, 1248700, 1248701, 1248868, 1248640
1248703, 1248704, 1248705, 1248706, 1248707, 1248708, 1248709, 1248710, 1248879, 1248654
> Centro(chr1) 1405
Lag1, brk, SU-HW-, EcR::usp
0.3125, 1.0, 0.8075, 1.0
1248419, 1248130, 1248024, 1248266
1248425, 1248137, 1248044, 1248280
> Centro(chr1) 1406
br_Z1, dl_2, Vsx2, Dr, tin, tin, vnd, slp1
1.0, 1.0, 1.0, 1.0, 1.0, 0.93, 1.0, 1.0
1251952, 1252035, 1252018, 1252020, 1252131, 1252192, 1252131, 1251968
1251965, 1252044, 1252026, 1252026, 1252140, 1252201, 1252139, 1251978
> Centro(chr1) 1407
bap, nub, EcR::usp
1.0, 1.0, 1.0
1252510, 1252682, 1252642
1252516, 1252693, 1252656
> Centro(chr1) 1408
dl_2, Eip74EF, h, kni, slp1, Mad
0.7825, 0.9025, 1.0, 1.0, 1.0, 1.0
1251320, 1250990, 1251131, 1251124, 1251165, 1251248
1251329, 1250996, 1251140, 1251135, 1251175, 1251262
> Centro(chr1) 1409
Eip74EF, bap, CAD, btd, btd
1.0, 0.165, 1.0, 1.0, 1.0
1251502, 1251417, 1251657, 1251649, 1251701
1251508, 1251423, 1251667, 1251658, 1251710
> Centro(chr1) 1410
dl_1, dl_1, dl_2, pan, nub
1.0, 1.0, 1.0, 1.0, 1.0
1250151, 1250152, 1250153, 1250066, 1250037
1250162, 1250163, 1250162, 1250079, 1250048
> Centro(chr1) 1411
dl_1, nub, opa, opa, slp1, CTCF, CTCF, CTCF, CTCF
1.0, 0.005, 1.0, 1.0, 0.13, 1.0, 1.0, 1.0, 1.0
1250702, 1250440, 1250544, 1250752, 1250453, 1250633, 1250688, 1250750, 1250758
1250713, 1250451, 1250555, 1250763, 1250463, 1250647, 1250702, 1250764, 1250772
> Centro(chr1) 1412
brk, brk, tin, btd, hkb, CTCF, Mad
1.0, 1.0, 1.0, 1.0, 1.0, 1.0, 1.0
1254112, 1254190, 1254070, 1254011, 1254010, 1254192, 1254185
1254119, 1254197, 1254079, 1254020, 1254018, 1254206, 1254199
> Centro(chr1) 1413
dl_1, Su-H-, brk, pan, run::Bgb, btd, hkb, Mad
1.0, 1.0, 1.0, 1.0, 0.59, 1.0, 1.0, 1.0
1253795, 1253782, 1253529, 1253623, 1253861, 1253643, 1253645, 1253692
1253806, 1253797, 1253536, 1253636, 1253869, 1253652, 1253653, 1253706
> Centro(chr1) 1414
tin, vnd, btd, hkb
0.4175, 0.4225, 1.0, 1.0
1254713, 1254713, 1254504, 1254506
1254722, 1254721, 1254513, 1254514
> Centro(chr1) 1415
usp, Su-H-, brk, tin, vnd, btd, btd, ttk
1.0, 1.0, 1.0, 1.0, 1.0, 1.0, 0.025, 1.0
1254951, 1254841, 1254783, 1254713, 1254713, 1254801, 1255070, 1254914
1254960, 1254856, 1254790, 1254722, 1254721, 1254810, 1255079, 1254922
> Centro(chr1) 1416
sna, Vsx2, vnd, btd, D
1.0, 1.0, 0.395, 1.0, 0.065
1255384, 1255415, 1255593, 1255302, 1255625
1255389, 1255423, 1255601, 1255311, 1255635
> Centro(chr1) 1417
Trl, Trl, vnd, D, CNC::maf-S, CNC::maf-S
1.0, 1.0, 0.7575, 1.0, 1.0, 1.0
1255821, 1255823, 1255593, 1255625, 1255710, 1255874
1255830, 1255832, 1255601, 1255635, 1255724, 1255888
> Centro(chr1) 1418
sna, sna, tin, tin, vnd, EcR::usp
1.0, 1.0, 0.805, 1.0, 1.0, 1.0
1257333, 1257391, 1257093, 1257141, 1257141, 1257260
1257338, 1257396, 1257102, 1257150, 1257149, 1257274
> Centro(chr1) 1419
Cf2_II, dl_2, hb, btd, btd, btd, btd, btd, opa, SU-HW-
0.445, 1.0, 1.0, 1.0, 1.0, 1.0, 1.0, 1.0, 1.0, 0.56
1258297, 1258486, 1258374, 1258501, 1258502, 1258503, 1258504, 1258505, 1258504, 1258691
1258306, 1258495, 1258383, 1258510, 1258511, 1258512, 1258513, 1258514, 1258515, 1258711
> Centro(chr1) 1420
Lag1, nub, nub
0.055, 1.0, 1.0
1257523, 1257757, 1257773
1257529, 1257768, 1257784
> Centro(chr1) 1421
Cf2_II, dl_1, dl_2, dl_2, dl_2, Su-H-
0.06, 1.0, 1.0, 1.0, 1.0, 1.0
1258297, 1258051, 1258052, 1258053, 1258185, 1258183
1258306, 1258062, 1258061, 1258062, 1258194, 1258198
> Centro(chr1) 1422
h, STAT92E, SU-HW-
1.0, 1.0, 1.0
1259005, 1259101, 1259147
1259014, 1259115, 1259167
> Centro(chr1) 1423
fkh, kni, ttk
1.0, 1.0, 1.0
1260389, 1260321, 1260209
1260399, 1260332, 1260217
> Centro(chr1) 1424
pan, D, kni
1.0, 0.905, 1.0
1260862, 1260617, 1260776
1260875, 1260627, 1260787
> Centro(chr1) 1425
Eip74EF, bap, CAD, CAD, exd, twi, KR, tll, ttk, CNC::maf-S, CNC::maf-S
1.0, 1.0, 1.0, 0.5, 1.0, 1.0, 1.0, 1.0, 1.0, 1.0, 1.0
1262745, 1262613, 1262654, 1262909, 1262780, 1262731, 1262636, 1262689, 1262848, 1262671, 1262707
1262751, 1262619, 1262664, 1262919, 1262787, 1262742, 1262649, 1262698, 1262856, 1262685, 1262721
> Centro(chr1) 1426
Lag1, brk, brk, btd, fkh, KR, slp1
1.0, 1.0, 1.0, 1.0, 0.97, 1.0, 1.0
1261448, 1261466, 1261468, 1261496, 1261293, 1261309, 1261380
1261454, 1261473, 1261475, 1261505, 1261303, 1261322, 1261390
> Centro(chr1) 1427
exd, run::Bgb, btd, hkb
0.34, 1.0, 1.0, 1.0
1262058, 1261859, 1261841, 1261840
1262065, 1261867, 1261850, 1261848
> Centro(chr1) 1428
exd, tin, vnd, z
1.0, 1.0, 1.0, 1.0
1262058, 1262183, 1262183, 1262225
1262065, 1262192, 1262191, 1262234
> Centro(chr1) 1429
D, fkh, Mad
1.0, 1.0, 1.0
1266387, 1266523, 1266371
1266397, 1266533, 1266385
> Centro(chr1) 1430
Dr, Trl, opa
1.0, 1.0, 1.0
1265744, 1265940, 1265880
1265750, 1265949, 1265891
> Centro(chr1) 1431
dl_1, Trl, Trl, btd, h, hkb, KR
1.0, 1.0, 1.0, 1.0, 1.0, 1.0, 1.0
1264282, 1264130, 1264250, 1264331, 1264244, 1264322, 1264125
1264293, 1264139, 1264259, 1264340, 1264253, 1264330, 1264138
> Centro(chr1) 1432
sna, BEAF-32, CTCF, pnr, pnr
1.0, 1.0, 1.0, 1.0, 1.0
1265358, 1265267, 1265304, 1265271, 1265274
1265363, 1265281, 1265318, 1265281, 1265284
> Centro(chr1) 1433
Su-H-, Vsx2, Dr, bap, exd, D, odd
1.0, 0.795, 0.785, 0.625, 1.0, 1.0, 1.0
1264840, 1264673, 1264673, 1264657, 1264906, 1264884, 1264860
1264855, 1264681, 1264679, 1264663, 1264913, 1264894, 1264870
> Centro(chr1) 1434
dl_2, CAD, KR, ttk
1.0, 1.0, 1.0, 1.0
1267090, 1267154, 1267294, 1267240
1267099, 1267164, 1267307, 1267248
> Centro(chr1) 1435
Vsx2, pan, pan, STAT92E
0.905, 1.0, 1.0, 1.0
1267817, 1267969, 1267974, 1268098
1267825, 1267982, 1267987, 1268112
> Centro(chr1) 1436
Vsx2, brk, btd, hkb, CNC::maf-S, CTCF
0.99, 1.0, 1.0, 1.0, 1.0, 1.0
1267817, 1267709, 1267559, 1267571, 1267624, 1267702
1267825, 1267716, 1267568, 1267579, 1267638, 1267716
> Centro(chr1) 1437
dl_1, dl_1, Eip74EF, D, nub
1.0, 1.0, 1.0, 0.55, 1.0
1269379, 1269541, 1269469, 1269272, 1269610
1269390, 1269552, 1269475, 1269282, 1269621
> Centro(chr1) 1438
Trl, CAD, btd, nub
1.0, 1.0, 1.0, 1.0
1269006, 1269112, 1268950, 1269016
1269015, 1269122, 1268959, 1269027
> Centro(chr1) 1439
Eip74EF, tin, twi, twi, kni, KR, EcR::usp
0.205, 1.0, 1.0, 1.0, 1.0, 1.0, 1.0
1268400, 1268575, 1268627, 1268721, 1268676, 1268648, 1268585
1268406, 1268584, 1268638, 1268732, 1268687, 1268661, 1268599
> Centro(chr1) 1440
dl_2, bap, brk, btd, BEAF-32, CTCF, SU-HW-
1.0, 1.0, 1.0, 1.0, 1.0, 1.0, 1.0
1276002, 1276065, 1275973, 1276022, 1275958, 1275983, 1275946
1276011, 1276071, 1275980, 1276031, 1275972, 1275997, 1275966
> Centro(chr1) 1441
Eip74EF, tin, vnd, gt, STAT92E
1.0, 1.0, 1.0, 1.0, 1.0
1276454, 1276356, 1276356, 1276261, 1276478
1276460, 1276365, 1276364, 1276270, 1276492
> Centro(chr1) 1442
sna, CAD, pan, tin, vnd, ttk, CTCF
1.0, 0.0725, 1.0, 0.8725, 0.8675, 1.0, 1.0
1276884, 1277094, 1276861, 1276689, 1276689, 1276841, 1276880
1276889, 1277104, 1276874, 1276698, 1276697, 1276849, 1276894
> Centro(chr1) 1443
br_Z1, Su-H-, Trl, bap, bap, brk, h
1.0, 0.3025, 1.0, 1.0, 1.0, 1.0, 1.0
1275333, 1275116, 1275456, 1275344, 1275347, 1275455, 1275319
1275346, 1275131, 1275465, 1275350, 1275353, 1275462, 1275328
> Centro(chr1) 1444
bap, twi
1.0, 1.0
1273821, 1274073
1273827, 1274084
> Centro(chr1) 1445
fkh, slp1
1.0, 1.0
1274418, 1274415
1274428, 1274425
> Centro(chr1) 1446
brk, run::Bgb, hkb
0.21, 1.0, 1.0
1273023, 1272762, 1272825
1273030, 1272770, 1272833
> Centro(chr1) 1447
dl_1, brk, nub, opa, CNC::maf-S, Mad
1.0, 1.0, 0.065, 1.0, 1.0, 1.0
1273509, 1273474, 1273245, 1273503, 1273487, 1273472
1273520, 1273481, 1273256, 1273514, 1273501, 1273486
> Centro(chr1) 1448
brk, KR, nub, nub
0.995, 1.0, 1.0, 1.0
1273023, 1273178, 1273164, 1273245
1273030, 1273191, 1273175, 1273256
> Centro(chr1) 1449
D, SU-HW-, SU-HW-, SU-HW-
1.0, 1.0, 1.0, 0.635
1270228, 1270171, 1270316, 1270456
1270238, 1270191, 1270336, 1270476
> Centro(chr1) 1450
dl_1, dl_1, Eip74EF, Lag1, bap
1.0, 1.0, 1.0, 0.6625, 1.0
1270739, 1270740, 1270738, 1270964, 1270818
1270750, 1270751, 1270744, 1270970, 1270824
> Centro(chr1) 1451
dl_1, dl_2, dl_2, twi, btd, btd, fkh, hkb, KR
1.0, 1.0, 1.0, 1.0, 1.0, 1.0, 0.835, 1.0, 0.44
1271665, 1271539, 1271666, 1271545, 1271493, 1271502, 1271705, 1271492, 1271331
1271676, 1271548, 1271675, 1271556, 1271502, 1271511, 1271715, 1271500, 1271344
> Centro(chr1) 1452
usp, Lag1, tin, twi, opa, opa, CTCF, STAT92E
1.0, 1.0, 1.0, 0.015, 1.0, 1.0, 1.0, 1.0
1272008, 1272095, 1271943, 1272269, 1272020, 1272026, 1272019, 1272108
1272017, 1272101, 1271952, 1272280, 1272031, 1272037, 1272033, 1272122
> Centro(chr1) 1453
Ptx1, twi, STAT92E
1.0, 1.0, 0.0175
1272449, 1272269, 1272108
1272455, 1272280, 1272122
> Centro(chr1) 1454
dl_1, dl_2, dl_2, dl_2, Trl, brk, odd, odd, opa, Mad
1.0, 0.3525, 0.3625, 1.0, 1.0, 0.8025, 1.0, 0.9925, 1.0, 0.7875
1278312, 1278019, 1278020, 1278313, 1278210, 1278065, 1278257, 1278384, 1278335, 1278060
1278323, 1278028, 1278029, 1278322, 1278219, 1278072, 1278267, 1278394, 1278346, 1278074
> Centro(chr1) 1455
sna, brk, brk, tll, Mad
1.0, 1.0, 1.0, 1.0, 1.0
1279217, 1278989, 1279110, 1279233, 1278984
1279222, 1278996, 1279117, 1279242, 1278998
> Centro(chr1) 1456
bap, exd, opa, SU-HW-
1.0, 0.2625, 1.0, 0.8275
1279692, 1279845, 1279549, 1279782
1279698, 1279852, 1279560, 1279802
> Centro(chr1) 1457
CAD, exd, tin, D, KR, SU-HW-
1.0, 1.0, 1.0, 1.0, 1.0, 0.8875
1280062, 1279845, 1280017, 1279880, 1280080, 1279782
1280072, 1279852, 1280026, 1279890, 1280093, 1279802
> Centro(chr1) 1458
Ptx1, bap, btd, btd, D, hkb, nub, odd
0.4675, 1.0, 1.0, 1.0, 0.7675, 1.0, 0.2725, 1.0
1280786, 1281064, 1281009, 1281058, 1280814, 1281057, 1280764, 1280966
1280792, 1281070, 1281018, 1281067, 1280824, 1281065, 1280775, 1280976
> Centro(chr1) 1459
dl_1, CAD, run::Bgb
1.0, 1.0, 1.0
1282345, 1282237, 1282180
1282356, 1282247, 1282188
> Centro(chr1) 1460
dl_1, Eip74EF
0.205, 1.0
1282345, 1282577
1282356, 1282583
> Centro(chr1) 1461
twi, h, BEAF-32, BEAF-32, BEAF-32, pnr
0.51, 1.0, 1.0, 1.0, 0.935, 0.985
1281615, 1281815, 1281797, 1281804, 1281969, 1281966
1281626, 1281824, 1281811, 1281818, 1281983, 1281976
> Centro(chr1) 1462
Ptx1, twi, KR
1.0, 0.965, 1.0
1281464, 1281615, 1281335
1281470, 1281626, 1281348
> Centro(chr1) 1463
dl_1, Eip74EF, odd, EcR::usp
1.0, 1.0, 1.0, 1.0
1283197, 1283237, 1283142, 1283145
1283208, 1283243, 1283152, 1283159
> Centro(chr1) 1464
Cf2_II, Cf2_II, tin, vnd, D, opa, ttk
1.0, 1.0, 1.0, 1.0, 0.845, 1.0, 0.515
1283549, 1283555, 1283654, 1283654, 1283819, 1283787, 1283853
1283558, 1283564, 1283663, 1283662, 1283829, 1283798, 1283861
> Centro(chr1) 1465
usp, dl_1, dl_1, dl_1, dl_1, Su-H-, Vsx2, opa, STAT92E
1.0, 1.0, 1.0, 1.0, 1.0, 0.69, 0.425, 1.0, 1.0
1284418, 1284382, 1284477, 1284478, 1284479, 1284234, 1284211, 1284435, 1284287
1284427, 1284393, 1284488, 1284489, 1284490, 1284249, 1284219, 1284446, 1284301
> Centro(chr1) 1466
Su-H-, gt, KR
0.43, 1.0, 0.85
1285270, 1285066, 1284899
1285285, 1285075, 1284912
> Centro(chr1) 1467
Lag1, slp1
1.0, 1.0
1287392, 1287443
1287398, 1287453
> Centro(chr1) 1468
D, CTCF
1.0, 1.0
1288018, 1287973
1288028, 1287987
> Centro(chr1) 1469
Su-H-, CAD, kni, CNC::maf-S
1.0, 1.0, 1.0, 1.0
1288928, 1288703, 1288893, 1288707
1288943, 1288713, 1288904, 1288721
> Centro(chr1) 1470
hkb, Mad
1.0, 1.0
1289778, 1289772
1289786, 1289786
> Centro(chr1) 1471
dl_2, slp1, EcR::usp
1.0, 1.0, 1.0
1290377, 1290268, 1290390
1290386, 1290278, 1290404
> Centro(chr1) 1472
usp, Su-H-, Vsx2, Dr, btd, fkh, nub, opa, slp1, slp1, STAT92E
0.625, 1.0, 1.0, 1.0, 0.385, 1.0, 0.515, 1.0, 1.0, 1.0, 1.0
1291181, 1291255, 1291428, 1291428, 1291157, 1291366, 1291566, 1291484, 1291365, 1291370, 1291253
1291190, 1291270, 1291436, 1291434, 1291166, 1291376, 1291577, 1291495, 1291375, 1291380, 1291267
> Centro(chr1) 1473
Eip74EF, sna, brk, CAD, btd, btd, fkh
1.0, 1.0, 1.0, 1.0, 1.0, 0.16, 1.0
1290978, 1290957, 1290924, 1290902, 1291061, 1291157, 1290817
1290984, 1290962, 1290931, 1290912, 1291070, 1291166, 1290827
> Centro(chr1) 1474
Eip74EF, brk, exd
1.0, 1.0, 1.0
1292311, 1292396, 1292538
1292317, 1292403, 1292545
> Centro(chr1) 1475
Eip74EF, Vsx2, brk, CAD, pan, CNC::maf-S, SU-HW-
0.2675, 1.0, 1.0, 1.0, 1.0, 1.0, 0.0925
1292108, 1291929, 1291839, 1291952, 1291789, 1291833, 1291637
1292114, 1291937, 1291846, 1291962, 1291802, 1291847, 1291657
> Centro(chr1) 1476
Vsx2, brk, CTCF, CTCF, CTCF
1.0, 0.415, 1.0, 1.0, 0.47
1297997, 1298206, 1297912, 1297921, 1298197
1298005, 1298213, 1297926, 1297935, 1298211
> Centro(chr1) 1477
CAD, tin, ttk, ttk
1.0, 1.0, 0.78, 1.0
1297177, 1297281, 1297034, 1297234
1297187, 1297290, 1297042, 1297242
> Centro(chr1) 1478
dl_2, Lag1, bap, bap, tin, tin, btd, nub, ttk
0.99, 1.0, 1.0, 1.0, 1.0, 1.0, 1.0, 0.25, 0.715
1300020, 1299972, 1299757, 1299767, 1299869, 1299902, 1299923, 1299643, 1299691
1300029, 1299978, 1299763, 1299773, 1299878, 1299911, 1299932, 1299654, 1299699
> Centro(chr1) 1479
usp, hb, D, nub, opa
1.0, 0.4075, 1.0, 1.0, 1.0
1299175, 1298923, 1299157, 1299042, 1299106
1299184, 1298932, 1299167, 1299053, 1299117
> Centro(chr1) 1480
hb, brk, CAD, tin, vnd, btd, gt, h, opa, Mad
0.3175, 0.5825, 0.7675, 1.0, 1.0, 1.0, 1.0, 1.0, 1.0, 1.0
1298923, 1298514, 1298531, 1298816, 1298817, 1298707, 1298848, 1298571, 1298707, 1298700
1298932, 1298521, 1298541, 1298825, 1298825, 1298716, 1298857, 1298580, 1298718, 1298714
> Centro(chr1) 1481
tin, btd, btd, fkh, hkb, nub
1.0, 0.155, 0.375, 0.96, 0.17, 1.0
1301772, 1301480, 1301927, 1301560, 1301482, 1301656
1301781, 1301489, 1301936, 1301570, 1301490, 1301667
> Centro(chr1) 1482
run::Bgb, btd, btd, fkh, hkb, hkb, nub, tll, ttk, ttk
1.0, 1.0, 1.0, 1.0, 1.0, 1.0, 0.1875, 0.1525, 0.7475, 1.0
1301392, 1301460, 1301480, 1301560, 1301462, 1301482, 1301656, 1301191, 1301251, 1301345
1301400, 1301469, 1301489, 1301570, 1301470, 1301490, 1301667, 1301200, 1301259, 1301353
> Centro(chr1) 1483
btd, btd, hkb, hkb, hkb, nub, Mad, Mad
1.0, 1.0, 1.0, 1.0, 1.0, 0.94, 1.0, 1.0
1300795, 1300807, 1300794, 1300806, 1300940, 1300962, 1300788, 1300808
1300804, 1300816, 1300802, 1300814, 1300948, 1300973, 1300802, 1300822
> Centro(chr1) 1484
CAD, Mad
1.0, 1.0
1300528, 1300309
1300538, 1300323
> Centro(chr1) 1485
dl_1, dl_1, dl_1, dl_2, dl_2, tll, EcR::usp
0.86, 1.0, 1.0, 0.87, 1.0, 0.27, 1.0
1303149, 1303313, 1303387, 1303151, 1303388, 1303537, 1303185
1303160, 1303324, 1303398, 1303160, 1303397, 1303546, 1303199
> Centro(chr1) 1486
brk, brk, run::Bgb, btd
1.0, 0.9125, 1.0, 1.0
1302099, 1302219, 1302021, 1301927
1302106, 1302226, 1302029, 1301936
> Centro(chr1) 1487
Vsx2, run::Bgb, twi, KR
1.0, 0.5975, 1.0, 1.0
1302583, 1302845, 1302530, 1302724
1302591, 1302853, 1302541, 1302737
> Centro(chr1) 1488
sna, brk, brk, pan, run::Bgb, twi, D, fkh, kni
1.0, 1.0, 1.0, 0.705, 1.0, 1.0, 0.4, 1.0, 0.465
1308739, 1308923, 1308925, 1308675, 1308825, 1308717, 1309066, 1308888, 1309059
1308744, 1308930, 1308932, 1308688, 1308833, 1308728, 1309076, 1308898, 1309070
> Centro(chr1) 1489
Su-H-, sna, tin, vnd, btd, h, opa, tll, ttk, CNC::maf-S
0.58, 1.0, 0.5, 0.495, 1.0, 0.91, 1.0, 1.0, 1.0, 0.645
1309609, 1309918, 1309604, 1309604, 1309804, 1309963, 1309803, 1309766, 1309785, 1309987
1309624, 1309923, 1309613, 1309612, 1309813, 1309972, 1309814, 1309775, 1309793, 1310001
> Centro(chr1) 1490
Su-H-, Dr, tin, vnd, KR, KR, nub
1.0, 1.0, 1.0, 1.0, 0.385, 0.445, 1.0
1309609, 1309510, 1309604, 1309604, 1309295, 1309301, 1309365
1309624, 1309516, 1309613, 1309612, 1309308, 1309314, 1309376
> Centro(chr1) 1491
br_Z1, brk, brk, CAD, pan, btd, opa, opa, Mad, Mad, Mad
0.925, 1.0, 1.0, 1.0, 1.0, 1.0, 1.0, 1.0, 1.0, 1.0, 1.0
1304035, 1304190, 1304261, 1304114, 1304102, 1304293, 1304317, 1304319, 1304190, 1304192, 1304206
1304048, 1304197, 1304268, 1304124, 1304115, 1304302, 1304328, 1304330, 1304204, 1304206, 1304220
> Centro(chr1) 1492
br_Z1, tin, tin, CTCF
1.0, 1.0, 0.16, 1.0
1305623, 1305603, 1305859, 1305599
1305636, 1305612, 1305868, 1305613
> Centro(chr1) 1493
bap, brk, brk, tin, tin, vnd, CTCF, EcR::usp, Mad, Mad
0.8925, 1.0, 1.0, 1.0, 1.0, 1.0, 1.0, 1.0, 1.0, 1.0
1305015, 1305088, 1305245, 1305174, 1305253, 1305175, 1305052, 1305220, 1305081, 1305243
1305021, 1305095, 1305252, 1305183, 1305262, 1305183, 1305066, 1305234, 1305095, 1305257
> Centro(chr1) 1494
D, SU-HW-
1.0, 1.0
1304811, 1304605
1304821, 1304625
> Centro(chr1) 1495
dl_1, dl_1, dl_2, Eip74EF, Vsx2, Dr, btd, btd, btd, btd, btd, btd, h, opa, opa, opa, SU-HW-
1.0, 1.0, 1.0, 1.0, 1.0, 1.0, 1.0, 1.0, 1.0, 1.0, 1.0, 1.0, 0.8, 1.0, 1.0, 0.69, 1.0
1306302, 1306303, 1306303, 1306435, 1306327, 1306329, 1306292, 1306293, 1306294, 1306295, 1306296, 1306297, 1306473, 1306286, 1306289, 1306483, 1306435
1306313, 1306314, 1306312, 1306441, 1306335, 1306335, 1306301, 1306302, 1306303, 1306304, 1306305, 1306306, 1306482, 1306297, 1306300, 1306494, 1306455
> Centro(chr1) 1496
dl_1, Eip74EF, Trl, brk, brk, btd, D, hkb, opa, tll
1.0, 0.56, 0.205, 1.0, 1.0, 1.0, 0.81, 1.0, 1.0, 0.945
1306811, 1306976, 1307010, 1306879, 1306881, 1306749, 1306611, 1306748, 1306748, 1306625
1306822, 1306982, 1307019, 1306886, 1306888, 1306758, 1306621, 1306756, 1306759, 1306634
> Centro(chr1) 1497
exd, btd, fkh, h, hkb, nub, EcR::usp, Mad, Mad, Mad
1.0, 1.0, 0.9025, 0.4775, 1.0, 1.0, 0.9875, 1.0, 1.0, 1.0
1307934, 1307925, 1308089, 1308132, 1307927, 1308010, 1307776, 1307810, 1307912, 1307917
1307941, 1307934, 1308099, 1308141, 1307935, 1308021, 1307790, 1307824, 1307926, 1307931
> Centro(chr1) 1498
dl_1, dl_1, Eip74EF, Trl, fkh, nub
1.0, 1.0, 0.18, 0.535, 1.0, 1.0
1307137, 1307274, 1306976, 1307010, 1307107, 1307306
1307148, 1307285, 1306982, 1307019, 1307117, 1307317
> Centro(chr1) 1499
dl_1, sna, nub
0.02, 1.0, 0.34
1307274, 1307525, 1307306
1307285, 1307530, 1307317
> Centro(chr1) 1500
Su-H-, brk, fkh, Mad, pnr
1.0, 1.0, 1.0, 1.0, 1.0
1316178, 1316048, 1316133, 1316043, 1316223
1316193, 1316055, 1316143, 1316057, 1316233
> Centro(chr1) 1501
btd, hkb, opa, opa, opa, STAT92E
1.0, 1.0, 0.515, 1.0, 1.0, 1.0
1315662, 1315664, 1315464, 1315628, 1315743, 1315752
1315671, 1315672, 1315475, 1315639, 1315754, 1315766
> Centro(chr1) 1502
Dr, bap, btd, opa, pnr
1.0, 1.0, 1.0, 0.39, 1.0
1315182, 1315381, 1315254, 1315464, 1315117
1315188, 1315387, 1315263, 1315475, 1315127
> Centro(chr1) 1503
dl_1, dl_1, dl_2, Eip74EF, Vsx2, Dr, Dr, btd, D, fkh, CTCF, SU-HW-
1.0, 1.0, 1.0, 1.0, 1.0, 1.0, 0.715, 0.91, 1.0, 1.0, 0.985, 0.695
1316926, 1316927, 1316928, 1316926, 1317076, 1317078, 1317108, 1316769, 1316874, 1316814, 1317077, 1316742
1316937, 1316938, 1316937, 1316932, 1317084, 1317084, 1317114, 1316778, 1316884, 1316824, 1317091, 1316762
> Centro(chr1) 1504
Su-H-, sna, bap, tin, tin, vnd, btd, btd, btd, D, hkb, hkb, opa, Mad
1.0, 0.69, 0.925, 1.0, 0.77, 0.775, 0.08, 1.0, 1.0, 1.0, 1.0, 1.0, 1.0, 1.0
1312883, 1313039, 1312700, 1312765, 1313029, 1313029, 1312614, 1312826, 1312893, 1312748, 1312825, 1312895, 1312825, 1312895
1312898, 1313044, 1312706, 1312774, 1313038, 1313037, 1312623, 1312835, 1312902, 1312758, 1312833, 1312903, 1312836, 1312909
> Centro(chr1) 1505
Eip74EF, Trl, bap, btd, btd, btd, D, D, hkb, odd, opa, CNC::maf-S, Mad
1.0, 1.0, 1.0, 1.0, 1.0, 1.0, 0.7, 0.09, 1.0, 0.9, 0.455, 1.0, 1.0
1312119, 1311984, 1312227, 1312020, 1312056, 1312143, 1311937, 1312358, 1312142, 1311957, 1312321, 1312229, 1312110
1312125, 1311993, 1312233, 1312029, 1312065, 1312152, 1311947, 1312368, 1312150, 1311967, 1312332, 1312243, 1312124
> Centro(chr1) 1506
dl_2, Vsx2, Dr, brk, sd, btd
0.08, 1.0, 1.0, 1.0, 1.0, 1.0
1314550, 1314717, 1314719, 1314834, 1314860, 1314792
1314559, 1314725, 1314725, 1314841, 1314871, 1314801
> Centro(chr1) 1507
dl_2, Vsx2, Dr, Trl, Trl
1.0, 0.215, 0.205, 1.0, 1.0
1314550, 1314717, 1314719, 1314383, 1314488
1314559, 1314725, 1314725, 1314392, 1314497
> Centro(chr1) 1508
BEAF-32, pnr, pnr
1.0, 1.0, 1.0
1313988, 1313985, 1313988
1314002, 1313995, 1313998
> Centro(chr1) 1509
Dr, bap, btd, fkh, hkb, opa
1.0, 1.0, 1.0, 0.36, 1.0, 1.0
1313517, 1313363, 1313472, 1313708, 1313474, 1313549
1313523, 1313369, 1313481, 1313718, 1313482, 1313560
> Centro(chr1) 1510
sna, sna, tin, tin, vnd, kni, KR, opa
1.0, 1.0, 0.865, 1.0, 0.87, 0.485, 0.575, 0.575
1319389, 1319414, 1319236, 1319257, 1319237, 1319600, 1319590, 1319591
1319394, 1319419, 1319245, 1319266, 1319245, 1319611, 1319603, 1319602
> Centro(chr1) 1511
exd, tin, btd, hkb, odd, Mad
0.9175, 0.2575, 1.0, 1.0, 1.0, 1.0
1318646, 1318711, 1318490, 1318492, 1318365, 1318481
1318653, 1318720, 1318499, 1318500, 1318375, 1318495
> Centro(chr1) 1512
dl_1, dl_2, hb, tin, tll, CTCF
1.0, 1.0, 1.0, 0.28, 1.0, 1.0
1318955, 1318933, 1318972, 1318711, 1318984, 1318803
1318966, 1318942, 1318981, 1318720, 1318993, 1318817
> Centro(chr1) 1513
usp, brk, CNC::maf-S, SU-HW-
1.0, 1.0, 1.0, 1.0
1320217, 1320184, 1320114, 1320273
1320226, 1320191, 1320128, 1320293
> Centro(chr1) 1514
dl_2, Eip74EF, CAD, kni, KR
1.0, 1.0, 0.14, 0.535, 1.0
1320562, 1320692, 1320926, 1320886, 1320576
1320571, 1320698, 1320936, 1320897, 1320589
> Centro(chr1) 1515
Eip74EF, brk, btd, odd, Mad
1.0, 1.0, 1.0, 1.0, 1.0
1321844, 1321772, 1321855, 1321864, 1321772
1321850, 1321779, 1321864, 1321874, 1321786
> Centro(chr1) 1516
dl_1, h, kni
1.0, 1.0, 1.0
1321508, 1321261, 1321390
1321519, 1321270, 1321401
> Centro(chr1) 1517
usp, sna, Ptx1, KR, BEAF-32
0.59, 1.0, 1.0, 1.0, 0.805
1322434, 1322142, 1322198, 1322241, 1322410
1322443, 1322147, 1322204, 1322254, 1322424
> Centro(chr1) 1518
dl_1, dl_1, dl_1, dl_2, Ptx1, h, slp1
1.0, 1.0, 0.1125, 1.0, 1.0, 1.0, 0.0875
1322652, 1322653, 1322939, 1322654, 1322675, 1322729, 1322942
1322663, 1322664, 1322950, 1322663, 1322681, 1322738, 1322952
> Centro(chr1) 1519
bap, tin, twi, z
1.0, 1.0, 0.94, 1.0
1328364, 1328380, 1328537, 1328382
1328370, 1328389, 1328548, 1328391
> Centro(chr1) 1520
fkh, h, ttk
0.905, 1.0, 1.0
1327789, 1327949, 1327991
1327799, 1327958, 1327999
> Centro(chr1) 1521
Dr, fkh
1.0, 0.48
1327589, 1327789
1327595, 1327799
> Centro(chr1) 1522
Trl, run::Bgb, run::Bgb, kni
1.0, 1.0, 0.685, 1.0
1323994, 1323974, 1324176, 1324057
1324003, 1323982, 1324184, 1324068
> Centro(chr1) 1523
bap, brk, run::Bgb, tin, KR
1.0, 1.0, 0.19, 1.0, 1.0
1324408, 1324420, 1324176, 1324305, 1324497
1324414, 1324427, 1324184, 1324314, 1324510
> Centro(chr1) 1524
usp, Eip74EF, hkb
1.0, 1.0, 1.0
1327066, 1327106, 1327120
1327075, 1327112, 1327128
> Centro(chr1) 1525
usp, bap, btd, opa
0.33, 0.745, 1.0, 1.0
1327066, 1326675, 1326849, 1326852
1327075, 1326681, 1326858, 1326863
> Centro(chr1) 1526
brk, tin, KR, ttk, STAT92E, EcR::usp
1.0, 1.0, 1.0, 1.0, 0.305, 1.0
1325396, 1325248, 1325107, 1325259, 1325465, 1325142
1325403, 1325257, 1325120, 1325267, 1325479, 1325156
> Centro(chr1) 1527
br_Z1, bap, pan, tin, tin, vnd, vnd, btd, hkb, nub
1.0, 0.9325, 1.0, 1.0, 1.0, 1.0, 1.0, 1.0, 1.0, 1.0
1326194, 1326113, 1326403, 1326268, 1326281, 1326269, 1326281, 1326256, 1326258, 1326368
1326207, 1326119, 1326416, 1326277, 1326290, 1326277, 1326289, 1326265, 1326266, 1326379
> Centro(chr1) 1528
dl_2, Su-H-, bap, brk, btd, D, hkb, opa, pnr, pnr
0.0325, 0.2425, 1.0, 1.0, 1.0, 0.5875, 1.0, 1.0, 1.0, 1.0
1325977, 1325953, 1325712, 1325854, 1325731, 1325921, 1325730, 1325701, 1325639, 1325642
1325986, 1325968, 1325718, 1325861, 1325740, 1325931, 1325738, 1325712, 1325649, 1325652
> Centro(chr1) 1529
tin, tin, kni
1.0, 1.0, 1.0
1330045, 1330177, 1330037
1330054, 1330186, 1330048
> Centro(chr1) 1530
sna, Dr, slp1, STAT92E
1.0, 1.0, 1.0, 1.0
1330993, 1330881, 1330928, 1331082
1330998, 1330887, 1330938, 1331096
> Centro(chr1) 1531
dl_1, dl_1, dl_2, Eip74EF, Su-H-, hkb
1.0, 1.0, 1.0, 0.96, 1.0, 1.0
1330531, 1330532, 1330533, 1330688, 1330503, 1330454
1330542, 1330543, 1330542, 1330694, 1330518, 1330462
> Centro(chr1) 1532
tin, vnd, vnd, KR
1.0, 1.0, 1.0, 0.0375
1333931, 1333932, 1334070, 1333683
1333940, 1333940, 1334078, 1333696
> Centro(chr1) 1533
sna, sna, bap, opa, opa, CNC::maf-S, CTCF
1.0, 1.0, 1.0, 1.0, 1.0, 0.1625, 1.0
1332905, 1332923, 1332999, 1332937, 1332958, 1333178, 1332953
1332910, 1332928, 1333005, 1332948, 1332969, 1333192, 1332967
> Centro(chr1) 1534
dl_1, sna, brk, tin, btd, btd, hkb, opa, CNC::maf-S, CTCF
1.0, 1.0, 0.955, 1.0, 1.0, 1.0, 1.0, 1.0, 1.0, 0.99
1333415, 1333452, 1333473, 1333323, 1333295, 1333302, 1333294, 1333311, 1333178, 1333466
1333426, 1333457, 1333480, 1333332, 1333304, 1333311, 1333302, 1333322, 1333192, 1333480
> Centro(chr1) 1535
Vsx2, Dr, bap, CAD
1.0, 1.0, 1.0, 1.0
1331592, 1331594, 1331570, 1331666
1331600, 1331600, 1331576, 1331676
> Centro(chr1) 1536
Trl, Trl, brk, z, KR
1.0, 1.0, 0.17, 1.0, 0.66
1332448, 1332450, 1332218, 1332505, 1332632
1332457, 1332459, 1332225, 1332514, 1332645
> Centro(chr1) 1537
hb, tll
1.0, 1.0
1335607, 1335527
1335616, 1335536
> Centro(chr1) 1538
btd, hkb, ttk
1.0, 1.0, 1.0
1338887, 1338889, 1338907
1338896, 1338897, 1338915
> Centro(chr1) 1539
dl_1, sna, brk, CNC::maf-S, CTCF, STAT92E
1.0, 1.0, 1.0, 0.9825, 1.0, 1.0
1338451, 1338583, 1338598, 1338422, 1338598, 1338569
1338462, 1338588, 1338605, 1338436, 1338612, 1338583
> Centro(chr1) 1540
tin, CTCF
1.0, 1.0
1337546, 1337580
1337555, 1337594
> Centro(chr1) 1541
dl_1, dl_1, tin, vnd, btd, btd, h
1.0, 1.0, 1.0, 1.0, 1.0, 1.0, 0.45
1338129, 1338130, 1338021, 1338022, 1337991, 1338002, 1337816
1338140, 1338141, 1338030, 1338030, 1338000, 1338011, 1337825
> Centro(chr1) 1542
dl_1, dl_2, tin
1.0, 1.0, 1.0
1336111, 1336113, 1336197
1336122, 1336122, 1336206
> Centro(chr1) 1543
dl_2, Eip74EF, Trl, run::Bgb, btd, btd, hkb, KR, nub, opa, opa
1.0, 1.0, 0.815, 1.0, 1.0, 1.0, 1.0, 0.035, 1.0, 1.0, 1.0
1337086, 1337091, 1336806, 1337068, 1336973, 1336980, 1336979, 1336726, 1336906, 1336972, 1336975
1337095, 1337097, 1336815, 1337076, 1336982, 1336989, 1336987, 1336739, 1336917, 1336983, 1336986
> Centro(chr1) 1544
Cf2_II, bap
1.0, 1.0
1342709, 1342906
1342718, 1342912
> Centro(chr1) 1545
Ptx1, Trl, Trl, Trl, Trl
1.0, 1.0, 1.0, 1.0, 1.0
1342208, 1342278, 1342290, 1342294, 1342306
1342214, 1342287, 1342299, 1342303, 1342315
> Centro(chr1) 1546
Eip74EF, Eip74EF, Trl, vnd, h
1.0, 1.0, 1.0, 0.96, 1.0
1339654, 1339661, 1339743, 1339814, 1339608
1339660, 1339667, 1339752, 1339822, 1339617
> Centro(chr1) 1547
Trl, Trl, Trl, Trl, Trl, Trl, ttk
1.0, 1.0, 1.0, 1.0, 1.0, 1.0, 0.525
1341143, 1341145, 1341147, 1341149, 1341151, 1341153, 1341347
1341152, 1341154, 1341156, 1341158, 1341160, 1341162, 1341355
> Centro(chr1) 1548
dl_2, Eip74EF, btd, D, h, hkb, kni, SU-HW-, Mad
0.6275, 1.0, 1.0, 0.4625, 1.0, 1.0, 1.0, 1.0, 1.0
1340478, 1340606, 1340673, 1340461, 1340675, 1340675, 1340753, 1340652, 1340675
1340487, 1340612, 1340682, 1340471, 1340684, 1340683, 1340764, 1340672, 1340689
> Centro(chr1) 1549
Vsx2, Dr, Trl, Trl, Trl, Trl, Trl, BEAF-32
1.0, 1.0, 1.0, 1.0, 1.0, 1.0, 1.0, 1.0
1344281, 1344281, 1344334, 1344336, 1344338, 1344340, 1344342, 1344344
1344289, 1344287, 1344343, 1344345, 1344347, 1344349, 1344351, 1344358
> Centro(chr1) 1550
tin, z, h
1.0, 1.0, 1.0
1345871, 1345847, 1345861
1345880, 1345856, 1345870
> Centro(chr1) 1551
sna, sna, brk, KR, KR, CTCF
1.0, 1.0, 1.0, 0.58, 0.59, 1.0
1345357, 1345381, 1345348, 1345157, 1345158, 1345376
1345362, 1345386, 1345355, 1345170, 1345171, 1345390
> Centro(chr1) 1552
exd, D, fkh, CNC::maf-S
1.0, 1.0, 0.8325, 1.0
1350986, 1351170, 1350878, 1351103
1350993, 1351180, 1350888, 1351117
> Centro(chr1) 1553
Dr, run::Bgb, fkh
1.0, 0.87, 1.0
1351469, 1351631, 1351352
1351475, 1351639, 1351362
> Centro(chr1) 1554
brk, pan, fkh, CTCF, Mad
1.0, 0.615, 0.12, 1.0, 1.0
1350643, 1350450, 1350878, 1350743, 1350638
1350650, 1350463, 1350888, 1350757, 1350652
> Centro(chr1) 1555
dl_2, bap, EcR::usp, Mad
0.455, 1.0, 1.0, 1.0
1349940, 1349633, 1349733, 1349843
1349949, 1349639, 1349747, 1349857
> Centro(chr1) 1556
dl_2, Ptx1, run::Bgb, tin, vnd, opa, Mad, pnr
0.8125, 1.0, 1.0, 1.0, 1.0, 1.0, 1.0, 1.0
1349940, 1350163, 1350026, 1350199, 1350200, 1350055, 1350008, 1350235
1349949, 1350169, 1350034, 1350208, 1350208, 1350066, 1350022, 1350245
> Centro(chr1) 1557
btd, btd, h, hkb, hkb, kni
1.0, 1.0, 0.3825, 1.0, 1.0, 0.6625
1349221, 1349228, 1349010, 1349223, 1349230, 1349037
1349230, 1349237, 1349019, 1349231, 1349238, 1349048
> Centro(chr1) 1558
Eip74EF, Su-H-
1.0, 1.0
1348237, 1348174
1348243, 1348189
> Centro(chr1) 1559
br_Z1, exd, odd
1.0, 1.0, 1.0
1348770, 1348601, 1348636
1348783, 1348608, 1348646
> Centro(chr1) 1560
Su-H-, CNC::maf-S
1.0, 1.0
1346559, 1346596
1346574, 1346610
> Centro(chr1) 1561
run::Bgb, tll
1.0, 1.0
1346892, 1347021
1346900, 1347030
> Centro(chr1) 1562
hkb, KR
1.0, 1.0
1347411, 1347307
1347419, 1347320
> Centro(chr1) 1563
tin, D, KR
1.0, 1.0, 0.815
1347618, 1347721, 1347888
1347627, 1347731, 1347901
> Centro(chr1) 1564
sna, Ptx1, run::Bgb, twi, btd, fkh, gt, CTCF, EcR::usp
1.0, 0.575, 1.0, 1.0, 1.0, 1.0, 1.0, 1.0, 0.275
1356293, 1356386, 1356081, 1356191, 1356228, 1356324, 1356051, 1356174, 1355967
1356298, 1356392, 1356089, 1356202, 1356237, 1356334, 1356060, 1356188, 1355981
> Centro(chr1) 1565
dl_2, dl_2, sna, sna, run::Bgb, tin, btd, ttk, SU-HW-
1.0, 1.0, 1.0, 1.0, 1.0, 1.0, 1.0, 1.0, 0.1
1357177, 1357179, 1357084, 1357091, 1356998, 1357170, 1356980, 1356960, 1356840
1357186, 1357188, 1357089, 1357096, 1357006, 1357179, 1356989, 1356968, 1356860
> Centro(chr1) 1566
dl_1, Vsx2, Dr, Trl, CAD, CAD, run::Bgb, btd, ttk, SU-HW-
0.115, 1.0, 1.0, 1.0, 0.92, 1.0, 0.4, 0.575, 0.78, 1.0
1356548, 1356788, 1356790, 1356834, 1356629, 1356768, 1356998, 1356980, 1356960, 1356840
1356559, 1356796, 1356796, 1356843, 1356639, 1356778, 1357006, 1356989, 1356968, 1356860
> Centro(chr1) 1567
Vsx2, Dr
1.0, 1.0
1359298, 1359300
1359306, 1359306
> Centro(chr1) 1568
Lag1, Lag1, Ptx1, tin, kni, tll, ttk, STAT92E
1.0, 1.0, 1.0, 1.0, 1.0, 1.0, 0.9925, 1.0
1358684, 1358802, 1358889, 1358715, 1358785, 1358895, 1358643, 1358862
1358690, 1358808, 1358895, 1358724, 1358796, 1358904, 1358651, 1358876
> Centro(chr1) 1569
Su-H-, run::Bgb, twi, KR, opa, CNC::maf-S
0.7125, 0.4925, 1.0, 1.0, 1.0, 1.0
1358461, 1358085, 1358413, 1358347, 1358192, 1358219
1358476, 1358093, 1358424, 1358360, 1358203, 1358233
> Centro(chr1) 1570
sna, btd, KR, odd
1.0, 0.6825, 1.0, 1.0
1363167, 1363308, 1363022, 1363087
1363172, 1363317, 1363035, 1363097
> Centro(chr1) 1571
bap, bap, CAD, run::Bgb, fkh, EcR::usp
1.0, 1.0, 1.0, 1.0, 0.935, 1.0
1363766, 1363921, 1363799, 1363783, 1363634, 1363863
1363772, 1363927, 1363809, 1363791, 1363644, 1363877
> Centro(chr1) 1572
bap, brk
0.175, 1.0
1363921, 1364153
1363927, 1364160
> Centro(chr1) 1573
brk, CTCF
1.0, 1.0
1361630, 1361623
1361637, 1361637
> Centro(chr1) 1574
dl_1, brk, brk, CAD, run::Bgb, run::Bgb, twi, CTCF, CTCF
0.2, 1.0, 1.0, 0.195, 1.0, 0.905, 1.0, 1.0, 1.0
1362713, 1362404, 1362406, 1362253, 1362570, 1362644, 1362483, 1362406, 1362431
1362724, 1362411, 1362413, 1362263, 1362578, 1362652, 1362494, 1362420, 1362445
> Centro(chr1) 1575
bap, CAD, CNC::maf-S
0.88, 0.88, 1.0
1361931, 1362253, 1362089
1361937, 1362263, 1362103
> Centro(chr1) 1576
dl_1, sna, sna, Ptx1, btd, fkh
0.6325, 1.0, 1.0, 1.0, 1.0, 1.0
1364808, 1364637, 1364645, 1364611, 1364577, 1364557
1364819, 1364642, 1364650, 1364617, 1364586, 1364567
> Centro(chr1) 1577
dl_2, twi, btd, h, h, KR, opa, ttk, ttk, CTCF, Mad
0.465, 0.275, 1.0, 1.0, 1.0, 1.0, 1.0, 1.0, 1.0, 1.0, 1.0
1365048, 1365028, 1365247, 1365256, 1365317, 1365266, 1365244, 1365173, 1365353, 1365286, 1365240
1365057, 1365039, 1365256, 1365265, 1365326, 1365279, 1365255, 1365181, 1365361, 1365300, 1365254
> Centro(chr1) 1578
bap, CAD, btd, hkb
1.0, 0.165, 1.0, 1.0
1367780, 1367567, 1367801, 1367803
1367786, 1367577, 1367810, 1367811
> Centro(chr1) 1579
Cf2_II, Lag1, brk, CAD, kni, KR, CTCF, SU-HW-
0.83, 1.0, 0.31, 0.025, 1.0, 1.0, 1.0, 0.405
1367153, 1367367, 1367102, 1367567, 1367412, 1367430, 1367272, 1367105
1367162, 1367373, 1367109, 1367577, 1367423, 1367443, 1367286, 1367125
> Centro(chr1) 1580
Eip74EF, Lag1
1.0, 1.0
1366100, 1365878
1366106, 1365884
> Centro(chr1) 1581
bap, exd, tin, CTCF
0.605, 1.0, 1.0, 1.0
1366581, 1366902, 1366769, 1366808
1366587, 1366909, 1366778, 1366822
> Centro(chr1) 1582
btd, hkb
1.0, 1.0
1375750, 1375749
1375759, 1375757
> Centro(chr1) 1583
Ptx1, z, btd, D, kni, opa, tll, STAT92E
0.795, 0.74, 0.92, 1.0, 1.0, 0.18, 1.0, 1.0
1376189, 1376182, 1376516, 1376470, 1376286, 1376589, 1376429, 1376251
1376195, 1376191, 1376525, 1376480, 1376297, 1376600, 1376438, 1376265
> Centro(chr1) 1584
Dr, fkh, tll
1.0, 1.0, 1.0
1373500, 1373506, 1373611
1373506, 1373516, 1373620
> Centro(chr1) 1585
usp, dl_2, Eip74EF, sna, Trl, btd, hkb, odd, opa
0.91, 0.7, 1.0, 1.0, 1.0, 0.94, 0.925, 0.585, 1.0
1373882, 1374221, 1374010, 1374070, 1374014, 1374197, 1374199, 1373849, 1374180
1373891, 1374230, 1374016, 1374075, 1374023, 1374206, 1374207, 1373859, 1374191
> Centro(chr1) 1586
Lag1, tin, vnd, D, kni, STAT92E
1.0, 1.0, 1.0, 0.7475, 1.0, 1.0
1374624, 1374663, 1374664, 1374467, 1374593, 1374777
1374630, 1374672, 1374672, 1374477, 1374604, 1374791
> Centro(chr1) 1587
dl_1, run::Bgb, btd, Mad, Mad
1.0, 0.22, 0.505, 1.0, 1.0
1375256, 1374983, 1375011, 1375208, 1375213
1375267, 1374991, 1375020, 1375222, 1375227
> Centro(chr1) 1588
dl_1, dl_2, tin, vnd, ttk
1.0, 1.0, 1.0, 1.0, 1.0
1370342, 1370342, 1370436, 1370436, 1370555
1370353, 1370351, 1370445, 1370444, 1370563
> Centro(chr1) 1589
dl_1, dl_2, sna, brk, pnr
0.32, 0.33, 1.0, 1.0, 0.515
1370342, 1370342, 1370127, 1370167, 1369926
1370353, 1370351, 1370132, 1370174, 1369936
> Centro(chr1) 1590
sd, D, BEAF-32, STAT92E
1.0, 1.0, 1.0, 1.0
1369687, 1369674, 1369648, 1369614
1369698, 1369684, 1369662, 1369628
> Centro(chr1) 1591
Ptx1, btd
1.0, 1.0
1369230, 1369335
1369236, 1369344
> Centro(chr1) 1592
Cf2_II, btd
1.0, 1.0
1373163, 1373143
1373172, 1373152
> Centro(chr1) 1593
hb, D, kni, ttk
1.0, 1.0, 1.0, 1.0
1372813, 1372762, 1372765, 1372761
1372822, 1372772, 1372776, 1372769
> Centro(chr1) 1594
SU-HW-, EcR::usp
1.0, 1.0
1372239, 1372391
1372259, 1372405
> Centro(chr1) 1595
Ptx1, brk, brk, tin, vnd, kni, CTCF, Mad, Mad
1.0, 1.0, 1.0, 0.27, 0.275, 1.0, 1.0, 1.0, 1.0
1372058, 1371961, 1371963, 1371737, 1371738, 1372062, 1371954, 1371857, 1371961
1372064, 1371968, 1371970, 1371746, 1371746, 1372073, 1371968, 1371871, 1371975
> Centro(chr1) 1596
Ptx1, opa, EcR::usp
1.0, 1.0, 1.0
1371465, 1371550, 1371476
1371471, 1371561, 1371490
> Centro(chr1) 1597
dl_1, dl_2, run::Bgb, vnd, D, KR, slp1
1.0, 1.0, 0.815, 1.0, 1.0, 1.0, 1.0
1371094, 1371200, 1370927, 1371087, 1371191, 1371055, 1371114
1371105, 1371209, 1370935, 1371095, 1371201, 1371068, 1371124
> Centro(chr1) 1598
dl_1, dl_2, dl_2, dl_2, btd, btd, hkb, hkb, opa, tll, CTCF, Mad
1.0, 1.0, 1.0, 1.0, 1.0, 1.0, 1.0, 1.0, 1.0, 1.0, 1.0, 1.0
1378054, 1378054, 1378055, 1378056, 1377930, 1377969, 1377929, 1377968, 1378079, 1378011, 1377969, 1377923
1378065, 1378063, 1378064, 1378065, 1377939, 1377978, 1377937, 1377976, 1378090, 1378020, 1377983, 1377937
> Centro(chr1) 1599
pan, tin, slp1, tll
1.0, 0.435, 1.0, 1.0
1377513, 1377345, 1377551, 1377568
1377526, 1377354, 1377561, 1377577
> Centro(chr1) 1600
tin, btd, btd, h, hkb, CNC::maf-S, CNC::maf-S, SU-HW-, Mad
1.0, 1.0, 1.0, 1.0, 1.0, 1.0, 1.0, 1.0, 1.0
1377345, 1377101, 1377292, 1377103, 1377103, 1377112, 1377199, 1377244, 1377289
1377354, 1377110, 1377301, 1377112, 1377111, 1377126, 1377213, 1377264, 1377303
> Centro(chr1) 1601
Eip74EF, Vsx2, run::Bgb, h, KR, CTCF, Mad
1.0, 0.445, 1.0, 1.0, 1.0, 1.0, 1.0
1379473, 1379722, 1379409, 1379516, 1379573, 1379504, 1379628
1379479, 1379730, 1379417, 1379525, 1379586, 1379518, 1379642
> Centro(chr1) 1602
sna, Vsx2, pan, tll, SU-HW-
1.0, 0.09, 1.0, 1.0, 1.0
1379833, 1379722, 1379889, 1380034, 1380048
1379838, 1379730, 1379902, 1380043, 1380068
> Centro(chr1) 1603
btd, slp1
1.0, 1.0
1378547, 1378572
1378556, 1378582
> Centro(chr1) 1604
Eip74EF, twi, twi, STAT92E
1.0, 1.0, 1.0, 0.41
1379254, 1379012, 1379221, 1378906
1379260, 1379023, 1379232, 1378920
> Centro(chr1) 1605
brk, CAD, kni, Mad
1.0, 1.0, 0.5425, 1.0
1384527, 1384567, 1384330, 1384525
1384534, 1384577, 1384341, 1384539
> Centro(chr1) 1606
hb, bap, brk, tin, D, tll, Mad
1.0, 0.98, 1.0, 0.575, 1.0, 1.0, 1.0
1383792, 1383621, 1383776, 1383964, 1383767, 1383735, 1383769
1383801, 1383627, 1383783, 1383973, 1383777, 1383744, 1383783
> Centro(chr1) 1607
dl_2, Su-H-, Ptx1, brk, brk
1.0, 1.0, 0.21, 1.0, 1.0
1383408, 1383372, 1383085, 1383249, 1383251
1383417, 1383387, 1383091, 1383256, 1383258
> Centro(chr1) 1608
dl_2, sna, Ptx1
1.0, 1.0, 0.705
1382858, 1382906, 1383085
1382867, 1382911, 1383091
> Centro(chr1) 1609
Eip74EF, Eip74EF, sna, pan, CNC::maf-S, EcR::usp
1.0, 1.0, 1.0, 1.0, 0.02, 1.0
1385308, 1385311, 1385216, 1385331, 1385552, 1385276
1385314, 1385317, 1385221, 1385344, 1385566, 1385290
> Centro(chr1) 1610
hb, sna, Vsx2, Dr, brk, brk, CAD, btd, D, CNC::maf-S, CTCF, SU-HW-
1.0, 1.0, 1.0, 1.0, 1.0, 1.0, 1.0, 1.0, 0.99, 0.42, 1.0, 1.0
1385670, 1385790, 1385685, 1385685, 1385836, 1385863, 1385728, 1385737, 1385913, 1385552, 1385829, 1385841
1385679, 1385795, 1385693, 1385691, 1385843, 1385870, 1385738, 1385746, 1385923, 1385566, 1385843, 1385861
> Centro(chr1) 1611
Eip74EF, brk, tin, D, hkb, nub
0.805, 1.0, 1.0, 1.0, 1.0, 0.03
1386598, 1386810, 1386766, 1386776, 1386795, 1386518
1386604, 1386817, 1386775, 1386786, 1386803, 1386529
> Centro(chr1) 1612
br_Z1, sna
1.0, 1.0
1387074, 1387351
1387087, 1387356
> Centro(chr1) 1613
tin, fkh, KR, KR
1.0, 0.685, 1.0, 1.0
1388273, 1388163, 1388415, 1388416
1388282, 1388173, 1388428, 1388429
> Centro(chr1) 1614
sna, CAD, vnd
1.0, 1.0, 0.1875
1389013, 1389171, 1389323
1389018, 1389181, 1389331
> Centro(chr1) 1615
Eip74EF, sna, run::Bgb, vnd, KR, EcR::usp
0.4475, 1.0, 1.0, 1.0, 1.0, 1.0
1389633, 1389394, 1389461, 1389323, 1389380, 1389464
1389639, 1389399, 1389469, 1389331, 1389393, 1389478
> Centro(chr1) 1616
usp, Eip74EF, brk, btd, btd, btd, opa
0.25, 1.0, 1.0, 1.0, 1.0, 0.47, 1.0
1390196, 1389954, 1389889, 1389968, 1389969, 1390174, 1389970
1390205, 1389960, 1389896, 1389977, 1389978, 1390183, 1389981
> Centro(chr1) 1617
bap, tin, vnd
1.0, 1.0, 1.0
1392557, 1392640, 1392640
1392563, 1392649, 1392648
> Centro(chr1) 1618
dl_1, dl_1, run::Bgb, run::Bgb, tin, vnd, btd, fkh
1.0, 1.0, 1.0, 1.0, 1.0, 1.0, 1.0, 0.475
1393099, 1393100, 1393022, 1393097, 1392968, 1392968, 1393070, 1393272
1393110, 1393111, 1393030, 1393105, 1392977, 1392976, 1393079, 1393282
> Centro(chr1) 1619
Eip74EF, vnd, fkh, slp1
1.0, 1.0, 1.0, 1.0
1394151, 1394045, 1394055, 1394056
1394157, 1394053, 1394065, 1394066
> Centro(chr1) 1620
usp, btd, btd, fkh, h, hkb, kni, ttk, Mad
1.0, 0.56, 1.0, 1.0, 1.0, 1.0, 1.0, 1.0, 1.0
1393682, 1393429, 1393623, 1393601, 1393625, 1393625, 1393717, 1393506, 1393625
1393691, 1393438, 1393632, 1393611, 1393634, 1393633, 1393728, 1393514, 1393639
> Centro(chr1) 1621
dl_1, Eip74EF, sna, fkh, nub, slp1, CNC::maf-S, CTCF
1.0, 1.0, 1.0, 1.0, 1.0, 1.0, 1.0, 1.0
1400485, 1400531, 1400505, 1400638, 1400406, 1400614, 1400597, 1400501
1400496, 1400537, 1400510, 1400648, 1400417, 1400624, 1400611, 1400515
> Centro(chr1) 1622
ovo, exd, prd, fkh, odd, CNC::maf-S, Mad
1.0, 1.0, 1.0, 0.1825, 0.4675, 1.0, 0.9075
1400811, 1400898, 1400811, 1400638, 1401073, 1400841, 1401027
1400819, 1400905, 1400819, 1400648, 1401083, 1400855, 1401041
> Centro(chr1) 1623
sna, Lag1, brk, twi, odd
1.0, 0.6775, 1.0, 1.0, 1.0
1398751, 1398962, 1398706, 1398748, 1398807
1398756, 1398968, 1398713, 1398759, 1398817
> Centro(chr1) 1624
bap, fkh, opa, tll, CNC::maf-S
1.0, 1.0, 1.0, 0.07, 1.0
1399940, 1399884, 1399976, 1400220, 1399987
1399946, 1399894, 1399987, 1400229, 1400001
> Centro(chr1) 1625
Cf2_II, Trl, Trl, Trl, Trl, Trl, fkh, fkh, hkb, Mad
0.0575, 1.0, 1.0, 1.0, 1.0, 1.0, 1.0, 0.3675, 1.0, 1.0
1399427, 1399675, 1399677, 1399681, 1399683, 1399685, 1399588, 1399884, 1399655, 1399665
1399436, 1399684, 1399686, 1399690, 1399692, 1399694, 1399598, 1399894, 1399663, 1399679
> Centro(chr1) 1626
dl_1, sna, sna, CTCF
1.0, 1.0, 1.0, 1.0
1394806, 1394857, 1394946, 1394959
1394817, 1394862, 1394951, 1394973
> Centro(chr1) 1627
dl_2, Dr, Ptx1, CAD, btd, D, STAT92E, pnr
1.0, 1.0, 1.0, 0.38, 1.0, 1.0, 1.0, 1.0
1395453, 1395630, 1395422, 1395291, 1395571, 1395527, 1395610, 1395479
1395462, 1395636, 1395428, 1395301, 1395580, 1395537, 1395624, 1395489
> Centro(chr1) 1628
dl_1, dl_1, dl_2, sna, bap, exd, tin, vnd, z, btd, opa, EcR::usp, Mad
1.0, 1.0, 1.0, 0.95, 1.0, 1.0, 1.0, 1.0, 1.0, 0.51, 0.51, 0.775, 0.465
1397401, 1397402, 1397402, 1397250, 1397457, 1397433, 1397348, 1397349, 1397352, 1397602, 1397601, 1397573, 1397604
1397412, 1397413, 1397411, 1397255, 1397463, 1397440, 1397357, 1397357, 1397361, 1397611, 1397612, 1397587, 1397618
> Centro(chr1) 1629
usp, dl_2, Eip74EF, Trl, fkh, kni
1.0, 1.0, 1.0, 0.5725, 1.0, 1.0
1398035, 1397839, 1397889, 1397732, 1397999, 1397961
1398044, 1397848, 1397895, 1397741, 1398009, 1397972
> Centro(chr1) 1630
br_Z1, D, hkb
1.0, 1.0, 0.465
1398407, 1398496, 1398206
1398420, 1398506, 1398214
> Centro(chr1) 1631
dl_1, dl_2, dl_2, Su-H-, CAD, btd, hkb, KR, STAT92E, Mad, Mad
1.0, 1.0, 0.84, 1.0, 1.0, 0.68, 0.785, 1.0, 0.695, 1.0, 1.0
1396791, 1396681, 1396958, 1396939, 1396830, 1396974, 1396964, 1396657, 1396609, 1396649, 1396747
1396802, 1396690, 1396967, 1396954, 1396840, 1396983, 1396972, 1396670, 1396623, 1396663, 1396761
> Centro(chr1) 1632
usp, usp, Vsx2, Dr, D, h, opa, SU-HW-
1.0, 1.0, 1.0, 1.0, 1.0, 1.0, 0.595, 1.0
1396090, 1396312, 1396282, 1396284, 1396163, 1396093, 1396006, 1396226
1396099, 1396321, 1396290, 1396290, 1396173, 1396102, 1396017, 1396246
> Centro(chr1) 1633
usp, Dr, Dr, h, opa
0.235, 0.15, 1.0, 0.205, 1.0
1396090, 1395630, 1395865, 1396093, 1396006
1396099, 1395636, 1395871, 1396102, 1396017
> Centro(chr1) 1634
Cf2_II, btd, btd, hkb, KR, opa, tll, ttk, EcR::usp, Mad
0.49, 1.0, 1.0, 1.0, 0.88, 1.0, 1.0, 0.115, 1.0, 1.0
1406051, 1406286, 1406293, 1406295, 1406088, 1406292, 1406218, 1406014, 1406358, 1406183
1406060, 1406295, 1406302, 1406303, 1406101, 1406303, 1406227, 1406022, 1406372, 1406197
> Centro(chr1) 1635
dl_2, CAD, CAD, fkh, kni, STAT92E
1.0, 1.0, 0.6525, 1.0, 1.0, 1.0
1404777, 1404724, 1404992, 1404838, 1404758, 1404922
1404786, 1404734, 1405002, 1404848, 1404769, 1404936
> Centro(chr1) 1636
dl_2, tin, tin, BEAF-32, CTCF
1.0, 1.0, 1.0, 0.925, 0.705
1405515, 1405437, 1405534, 1405277, 1405255
1405524, 1405446, 1405543, 1405291, 1405269
> Centro(chr1) 1637
dl_2, sna, bap, tin, BEAF-32, BEAF-32, pnr, pnr
0.73, 1.0, 1.0, 1.0, 1.0, 1.0, 1.0, 1.0
1401919, 1401789, 1401600, 1401599, 1401736, 1401743, 1401740, 1401743
1401928, 1401794, 1401606, 1401608, 1401750, 1401757, 1401750, 1401753
> Centro(chr1) 1638
dl_2, dl_2, Dr, CAD, run::Bgb, btd, fkh, Mad, Mad
1.0, 1.0, 1.0, 0.7475, 0.6775, 1.0, 0.6725, 0.3625, 1.0
1402123, 1402373, 1402172, 1402435, 1402443, 1402266, 1402077, 1402044, 1402252
1402132, 1402382, 1402178, 1402445, 1402451, 1402275, 1402087, 1402058, 1402266
> Centro(chr1) 1639
KR, nub, CTCF
1.0, 1.0, 1.0
1403804, 1403953, 1403786
1403817, 1403964, 1403800
> Centro(chr1) 1640
sna, Dr, STAT92E
1.0, 1.0, 1.0
1404268, 1404397, 1404154
1404273, 1404403, 1404168
> Centro(chr1) 1641
run::Bgb, opa, slp1
1.0, 1.0, 0.1675
1402798, 1402809, 1402570
1402806, 1402820, 1402580
> Centro(chr1) 1642
dl_1, dl_2, dl_2, brk, pan, kni, tll, STAT92E
1.0, 1.0, 1.0, 1.0, 0.485, 1.0, 1.0, 1.0
1403318, 1403318, 1403433, 1403241, 1403518, 1403341, 1403170, 1403258
1403329, 1403327, 1403442, 1403248, 1403531, 1403352, 1403179, 1403272
> Centro(chr1) 1643
Su-H-, brk, tin, btd, fkh, tll
0.12, 1.0, 1.0, 1.0, 1.0, 1.0
1407475, 1407241, 1407174, 1407159, 1407206, 1407351
1407490, 1407248, 1407183, 1407168, 1407216, 1407360
> Centro(chr1) 1644
tin, btd, ttk
0.085, 0.235, 1.0
1407174, 1407159, 1406933
1407183, 1407168, 1406941
> Centro(chr1) 1645
Ptx1, sd, tin, nub
0.31, 1.0, 1.0, 0.105
1409079, 1409245, 1409347, 1409056
1409085, 1409256, 1409356, 1409067
> Centro(chr1) 1646
Ptx1, sd, twi, nub, Mad
1.0, 0.0675, 0.9725, 1.0, 1.0
1409079, 1409245, 1408849, 1409056, 1408946
1409085, 1409256, 1408860, 1409067, 1408960
> Centro(chr1) 1647
dl_1, sna, brk, brk, pan, btd, hkb, opa, opa, Mad
0.9975, 1.0, 1.0, 1.0, 1.0, 1.0, 1.0, 0.5625, 0.4625, 1.0
1408331, 1408370, 1408484, 1408585, 1408611, 1408406, 1408405, 1408675, 1408685, 1408479
1408342, 1408375, 1408491, 1408592, 1408624, 1408415, 1408413, 1408686, 1408696, 1408493
> Centro(chr1) 1648
usp, Vsx2, Vsx2, kni, nub, EcR::usp
1.0, 0.2975, 0.2875, 0.3375, 1.0, 1.0
1410039, 1410253, 1410254, 1409815, 1410027, 1410034
1410048, 1410261, 1410262, 1409826, 1410038, 1410048
> Centro(chr1) 1649
Vsx2, Vsx2, Dr, pan, pan
1.0, 1.0, 1.0, 1.0, 1.0
1410253, 1410254, 1410388, 1410336, 1410405
1410261, 1410262, 1410394, 1410349, 1410418
> Centro(chr1) 1650
bap, opa
1.0, 0.345
1410672, 1410885
1410678, 1410896
> Centro(chr1) 1651
btd, KR
1.0, 1.0
1412005, 1412111
1412014, 1412124
> Centro(chr1) 1652
usp, Vsx2, Dr, bap, z, h, kni, odd
1.0, 1.0, 1.0, 1.0, 1.0, 1.0, 1.0, 1.0
1412519, 1412425, 1412425, 1412447, 1412509, 1412354, 1412497, 1412334
1412528, 1412433, 1412431, 1412453, 1412518, 1412363, 1412508, 1412344
> Centro(chr1) 1653
sna, brk, opa, Mad
1.0, 1.0, 0.5875, 1.0
1411008, 1411153, 1410885, 1411146
1411013, 1411160, 1410896, 1411160
> Centro(chr1) 1654
CAD, opa, CNC::maf-S, CNC::maf-S, Mad
1.0, 0.645, 0.59, 1.0, 0.51
1411628, 1411751, 1411373, 1411564, 1411365
1411638, 1411762, 1411387, 1411578, 1411379
> Centro(chr1) 1655
Lag1, D, kni
1.0, 1.0, 1.0
1413248, 1413124, 1413148
1413254, 1413134, 1413159
> Centro(chr1) 1656
dl_2, dl_2, Trl, brk, opa
1.0, 1.0, 1.0, 1.0, 1.0
1414649, 1414673, 1414661, 1414552, 1414709
1414658, 1414682, 1414670, 1414559, 1414720
> Centro(chr1) 1657
btd, opa, Mad
1.0, 1.0, 0.885
1413769, 1413772, 1413605
1413778, 1413783, 1413619
> Centro(chr1) 1658
Su-H-, Lag1, nub, opa, slp1, CTCF, STAT92E
1.0, 1.0, 0.94, 1.0, 1.0, 1.0, 1.0
1414203, 1414341, 1414049, 1414243, 1414328, 1414138, 1414187
1414218, 1414347, 1414060, 1414254, 1414338, 1414152, 1414201
> Centro(chr1) 1659
usp, CAD, vnd, h, CNC::maf-S
1.0, 1.0, 1.0, 1.0, 1.0
1418356, 1418353, 1418618, 1418468, 1418472
1418365, 1418363, 1418626, 1418477, 1418486
> Centro(chr1) 1660
tin, BEAF-32, CNC::maf-S
1.0, 1.0, 1.0
1418007, 1417849, 1417998
1418016, 1417863, 1418012
> Centro(chr1) 1661
BEAF-32, STAT92E
0.47, 1.0
1417849, 1417646
1417863, 1417660
> Centro(chr1) 1662
brk, run::Bgb, Mad
1.0, 1.0, 0.1875
1416151, 1416140, 1415911
1416158, 1416148, 1415925
> Centro(chr1) 1663
sna, CAD, twi, EcR::usp, Mad, Mad
1.0, 0.34, 1.0, 1.0, 1.0, 1.0
1415782, 1415586, 1415842, 1415800, 1415708, 1415911
1415787, 1415596, 1415853, 1415814, 1415722, 1415925
> Centro(chr1) 1664
CAD, CNC::maf-S, Mad
1.0, 1.0, 0.285
1415586, 1415389, 1415708
1415596, 1415403, 1415722
> Centro(chr1) 1665
usp, brk, nub, tll, ttk, EcR::usp, Mad
0.655, 0.775, 0.685, 1.0, 1.0, 1.0, 0.79
1416829, 1416473, 1416462, 1416660, 1416645, 1416740, 1416471
1416838, 1416480, 1416473, 1416669, 1416653, 1416754, 1416485
> Centro(chr1) 1666
usp, dl_1, pan
0.55, 1.0, 1.0
1416829, 1417023, 1416999
1416838, 1417034, 1417012
> Centro(chr1) 1667
Trl, Trl, run::Bgb, twi, CNC::maf-S
1.0, 1.0, 1.0, 1.0, 1.0
1419503, 1419505, 1419603, 1419643, 1419745
1419512, 1419514, 1419611, 1419654, 1419759
> Centro(chr1) 1668
dl_2, Su-H-, Su-H-, sna, Dr, vnd, tll, EcR::usp
1.0, 1.0, 0.6725, 1.0, 1.0, 0.4575, 1.0, 1.0
1421638, 1421793, 1421947, 1421633, 1421891, 1421972, 1421709, 1421736
1421647, 1421808, 1421962, 1421638, 1421897, 1421980, 1421718, 1421750
> Centro(chr1) 1669
CAD, tin, KR, EcR::usp, Mad
1.0, 1.0, 1.0, 1.0, 1.0
1421081, 1421181, 1421112, 1421080, 1421118
1421091, 1421190, 1421125, 1421094, 1421132
> Centro(chr1) 1670
dl_2, z, h, kni, odd, CNC::maf-S
1.0, 1.0, 1.0, 1.0, 0.5275, 1.0
1420787, 1420737, 1420669, 1420674, 1420499, 1420716
1420796, 1420746, 1420678, 1420685, 1420509, 1420730
> Centro(chr1) 1671
Vsx2, bap, brk, fkh, BEAF-32
0.91, 1.0, 1.0, 1.0, 1.0
1424766, 1424608, 1424709, 1424461, 1424503
1424774, 1424614, 1424716, 1424471, 1424517
> Centro(chr1) 1672
brk, z, btd, hkb, opa, Mad
1.0, 1.0, 1.0, 1.0, 0.97, 1.0
1424079, 1424039, 1424042, 1424044, 1424194, 1423958
1424086, 1424048, 1424051, 1424052, 1424205, 1423972
> Centro(chr1) 1673
nub, tll
1.0, 1.0
1423383, 1423418
1423394, 1423427
> Centro(chr1) 1674
tin, tin, tin, z, btd, btd, fkh, kni
1.0, 1.0, 1.0, 1.0, 1.0, 1.0, 1.0, 0.29
1422783, 1422785, 1422869, 1422805, 1422656, 1422778, 1422676, 1423004
1422792, 1422794, 1422878, 1422814, 1422665, 1422787, 1422686, 1423015
> Centro(chr1) 1675
usp, Vsx2, CAD, tin, D, hkb, hkb, Mad
0.395, 1.0, 1.0, 0.655, 1.0, 1.0, 1.0, 0.65
1425749, 1425941, 1426017, 1425775, 1426059, 1425913, 1425979, 1426142
1425758, 1425949, 1426027, 1425784, 1426069, 1425921, 1425987, 1426156
> Centro(chr1) 1676
usp, Su-H-, run::Bgb, opa, opa, Mad
0.01, 1.0, 0.105, 1.0, 0.06, 0.705
1426573, 1426316, 1426564, 1426328, 1426567, 1426142
1426582, 1426331, 1426572, 1426339, 1426578, 1426156
> Centro(chr1) 1677
usp, Trl, run::Bgb, KR, opa, opa
1.0, 0.64, 1.0, 0.78, 0.06, 1.0
1426573, 1426759, 1426564, 1426743, 1426328, 1426567
1426582, 1426768, 1426572, 1426756, 1426339, 1426578
> Centro(chr1) 1678
Vsx2, Dr, Dr, CAD, exd, btd, KR
1.0, 1.0, 1.0, 0.335, 1.0, 0.73, 0.06
1427405, 1427407, 1427582, 1427258, 1427476, 1427652, 1427229
1427413, 1427413, 1427588, 1427268, 1427483, 1427661, 1427242
> Centro(chr1) 1679
Vsx2, Dr, bap, brk, CAD, tin, KR, KR, CTCF, CTCF
0.625, 0.615, 1.0, 1.0, 1.0, 1.0, 0.51, 1.0, 1.0, 1.0
1427405, 1427407, 1427218, 1427222, 1427258, 1427180, 1427016, 1427229, 1427167, 1427215
1427413, 1427413, 1427224, 1427229, 1427268, 1427189, 1427029, 1427242, 1427181, 1427229
> Centro(chr1) 1680
usp, dl_2, bap, tin
1.0, 1.0, 1.0, 1.0
1428182, 1428162, 1428247, 1428223
1428191, 1428171, 1428253, 1428232
> Centro(chr1) 1681
Trl, btd
1.0, 0.44
1427858, 1427652
1427867, 1427661
> Centro(chr1) 1682
Ptx1, twi, D
1.0, 1.0, 1.0
1430118, 1430150, 1430122
1430124, 1430161, 1430132
> Centro(chr1) 1683
Eip74EF, Dr, CAD, run::Bgb, BEAF-32
1.0, 1.0, 0.64, 0.33, 1.0
1429610, 1429655, 1429839, 1429871, 1429602
1429616, 1429661, 1429849, 1429879, 1429616
> Centro(chr1) 1684
Cf2_II, dl_1, dl_2, exd, exd, tll, Mad, Mad, Mad
0.45, 0.33, 0.34, 1.0, 1.0, 1.0, 1.0, 1.0, 1.0
1431126, 1430703, 1430705, 1430922, 1430929, 1430923, 1430854, 1430860, 1430935
1431135, 1430714, 1430714, 1430929, 1430936, 1430932, 1430868, 1430874, 1430949
> Centro(chr1) 1685
run::Bgb, CNC::maf-S
1.0, 1.0
1431930, 1431845
1431938, 1431859
> Centro(chr1) 1686
bap, CAD, CNC::maf-S
1.0, 1.0, 1.0
1431476, 1431608, 1431384
1431482, 1431618, 1431398
> Centro(chr1) 1687
brk, CAD, nub, Mad
1.0, 1.0, 1.0, 1.0
1434027, 1434179, 1434168, 1434020
1434034, 1434189, 1434179, 1434034
> Centro(chr1) 1688
Vsx2, Mad
1.0, 1.0
1433640, 1433750
1433648, 1433764
> Centro(chr1) 1689
tin, CNC::maf-S
1.0, 1.0
1433074, 1432928
1433083, 1432942
> Centro(chr1) 1690
usp, Lag1, tin, btd, hkb, CNC::maf-S
1.0, 1.0, 0.0225, 1.0, 1.0, 0.3875
1432451, 1432385, 1432665, 1432283, 1432282, 1432626
1432460, 1432391, 1432674, 1432292, 1432290, 1432640
> Centro(chr1) 1691
br_Z1, Ptx1, bap, pan, tin, tin, vnd, z, hkb, Mad
0.2925, 1.0, 0.4225, 1.0, 0.4275, 1.0, 1.0, 1.0, 0.7375, 1.0
1437219, 1437031, 1436794, 1436959, 1436793, 1437000, 1437001, 1437140, 1437177, 1436983
1437232, 1437037, 1436800, 1436972, 1436802, 1437009, 1437009, 1437149, 1437185, 1436997
> Centro(chr1) 1692
brk, pan, btd, KR, slp1
1.0, 1.0, 1.0, 1.0, 0.93
1438114, 1437981, 1438058, 1438010, 1438242
1438121, 1437994, 1438067, 1438023, 1438252
> Centro(chr1) 1693
br_Z1, tin, z, btd, btd, hkb, nub
0.925, 1.0, 0.115, 1.0, 1.0, 0.48, 1.0
1437219, 1437306, 1437140, 1437375, 1437382, 1437177, 1437428
1437232, 1437315, 1437149, 1437384, 1437391, 1437185, 1437439
> Centro(chr1) 1694
usp, dl_2, Ptx1, KR, opa, ttk
1.0, 1.0, 1.0, 1.0, 1.0, 1.0
1437682, 1437696, 1437807, 1437697, 1437684, 1437694
1437691, 1437705, 1437813, 1437710, 1437695, 1437702
> Centro(chr1) 1695
CAD, twi
1.0, 1.0
1435206, 1435348
1435216, 1435359
> Centro(chr1) 1696
dl_2, Trl, Trl, brk, CAD
0.915, 1.0, 1.0, 1.0, 0.47
1434845, 1435020, 1435022, 1434988, 1435206
1434854, 1435029, 1435031, 1434995, 1435216
> Centro(chr1) 1697
dl_1, h, ttk, ttk
1.0, 1.0, 0.465, 0.005
1435833, 1435873, 1435631, 1436084
1435844, 1435882, 1435639, 1436092
> Centro(chr1) 1698
dl_2, Su-H-, Vsx2, brk, btd, h, hkb, kni, Mad
0.1825, 0.5325, 1.0, 1.0, 1.0, 1.0, 1.0, 1.0, 1.0
1436572, 1436534, 1436200, 1436402, 1436337, 1436339, 1436339, 1436424, 1436339
1436581, 1436549, 1436208, 1436409, 1436346, 1436348, 1436347, 1436435, 1436353
> Centro(chr1) 1699
Lag1, Lag1, exd, btd, btd, h, hkb, opa, opa, Mad
0.7075, 0.3925, 1.0, 1.0, 1.0, 1.0, 1.0, 1.0, 0.8075, 1.0
1440595, 1440985, 1440840, 1440754, 1440772, 1440774, 1440774, 1440767, 1440941, 1440774
1440601, 1440991, 1440847, 1440763, 1440781, 1440783, 1440782, 1440778, 1440952, 1440788
> Centro(chr1) 1700
Su-H-, Lag1, brk, exd, tin, KR, opa, CNC::maf-S
1.0, 1.0, 1.0, 0.17, 1.0, 0.49, 1.0, 1.0
1441030, 1440985, 1441078, 1440840, 1441072, 1441271, 1440941, 1441111
1441045, 1440991, 1441085, 1440847, 1441081, 1441284, 1440952, 1441125
> Centro(chr1) 1701
dl_1, CAD, twi, CNC::maf-S, STAT92E
1.0, 1.0, 0.72, 0.995, 1.0
1441734, 1441619, 1441912, 1441582, 1441806
1441745, 1441629, 1441923, 1441596, 1441820
> Centro(chr1) 1702
Su-H-, twi
1.0, 0.33
1442127, 1441912
1442142, 1441923
> Centro(chr1) 1703
kni, KR, opa, ttk
0.3525, 1.0, 0.1925, 1.0
1440048, 1440295, 1440032, 1440231
1440059, 1440308, 1440043, 1440239
> Centro(chr1) 1704
Eip74EF, Trl, fkh, h, kni, opa, CTCF, SU-HW-
1.0, 1.0, 1.0, 1.0, 0.445, 0.605, 0.44, 1.0
1439845, 1439809, 1439875, 1439975, 1440048, 1440032, 1439635, 1439715
1439851, 1439818, 1439885, 1439984, 1440059, 1440043, 1439649, 1439735
> Centro(chr1) 1705
bap, tll, SU-HW-
1.0, 1.0, 1.0
1439122, 1439283, 1439194
1439128, 1439292, 1439214
> Centro(chr1) 1706
dl_2, brk, brk, D, tll, STAT92E
1.0, 1.0, 0.1275, 0.0825, 1.0, 1.0
1438609, 1438543, 1438852, 1438855, 1438532, 1438616
1438618, 1438550, 1438859, 1438865, 1438541, 1438630
> Centro(chr1) 1707
bap, btd, btd, btd, opa
1.0, 1.0, 1.0, 1.0, 1.0
1444016, 1443949, 1443950, 1443954, 1443945
1444022, 1443958, 1443959, 1443963, 1443956
> Centro(chr1) 1708
sna, SU-HW-
1.0, 1.0
1444518, 1444669
1444523, 1444689
> Centro(chr1) 1709
Lag1, h, Mad
1.0, 1.0, 1.0
1444873, 1445040, 1444969
1444879, 1445049, 1444983
> Centro(chr1) 1710
Cf2_II, Dr, CAD, D
1.0, 1.0, 1.0, 1.0
1446438, 1446388, 1446302, 1446475
1446447, 1446394, 1446312, 1446485
> Centro(chr1) 1711
usp, btd, btd, hkb, opa, CTCF, Mad
0.61, 1.0, 1.0, 1.0, 1.0, 1.0, 1.0
1445808, 1445588, 1445666, 1445590, 1445571, 1445613, 1445620
1445817, 1445597, 1445675, 1445598, 1445582, 1445627, 1445634
> Centro(chr1) 1712
Dr, brk, brk, CAD, tin
0.4775, 1.0, 0.1175, 1.0, 1.0
1446707, 1447022, 1447147, 1446957, 1446858
1446713, 1447029, 1447154, 1446967, 1446867
> Centro(chr1) 1713
Trl, brk, CAD, slp1, STAT92E
0.565, 0.095, 0.95, 1.0, 1.0
1447580, 1447147, 1447231, 1447441, 1447384
1447589, 1447154, 1447241, 1447451, 1447398
> Centro(chr1) 1714
dl_2, sna, btd, KR, opa, BEAF-32, BEAF-32, CNC::maf-S, SU-HW-, pnr, pnr
1.0, 1.0, 0.6675, 1.0, 0.1375, 1.0, 1.0, 0.6525, 0.6575, 1.0, 1.0
1448113, 1448284, 1447971, 1448108, 1447917, 1448193, 1448200, 1447967, 1448333, 1448197, 1448200
1448122, 1448289, 1447980, 1448121, 1447928, 1448207, 1448214, 1447981, 1448353, 1448207, 1448210
> Centro(chr1) 1715
usp, Eip74EF, twi, btd, hkb, KR
0.93, 0.465, 1.0, 1.0, 1.0, 0.41
1448957, 1449319, 1449113, 1449118, 1449120, 1448903
1448966, 1449325, 1449124, 1449127, 1449128, 1448916
> Centro(chr1) 1716
opa, Mad
1.0, 1.0
1458321, 1458375
1458332, 1458389
> Centro(chr1) 1717
Cf2_II, Mad
1.0, 1.0
1457639, 1457866
1457648, 1457880
> Centro(chr1) 1718
usp, usp, bap, D, D, opa, CTCF, CTCF
1.0, 1.0, 1.0, 0.3175, 0.9575, 1.0, 1.0, 1.0
1459196, 1459212, 1459278, 1458995, 1459059, 1459190, 1459213, 1459228
1459205, 1459221, 1459284, 1459005, 1459069, 1459201, 1459227, 1459242
> Centro(chr1) 1719
dl_2, brk, brk, exd, D, D, Mad, Mad
0.165, 1.0, 1.0, 1.0, 1.0, 1.0, 1.0, 1.0
1458693, 1458924, 1458931, 1458831, 1458995, 1459059, 1458922, 1458926
1458702, 1458931, 1458938, 1458838, 1459005, 1459069, 1458936, 1458940
> Centro(chr1) 1720
btd, fkh
1.0, 1.0
1459822, 1459690
1459831, 1459700
> Centro(chr1) 1721
Cf2_II, slp1, CNC::maf-S
0.545, 1.0, 1.0
1463352, 1463198, 1463112
1463361, 1463208, 1463126
> Centro(chr1) 1722
Cf2_II, Cf2_II, sna, brk, pnr
1.0, 1.0, 1.0, 1.0, 1.0
1463352, 1463565, 1463489, 1463449, 1463477
1463361, 1463574, 1463494, 1463456, 1463487
> Centro(chr1) 1723
usp, dl_1, dl_1, dl_2, Su-H-, sna, sna, tin, vnd, hkb, hkb, tll, EcR::usp, Mad, Mad
1.0, 1.0, 1.0, 1.0, 1.0, 1.0, 0.255, 0.615, 0.62, 1.0, 1.0, 0.445, 0.83, 1.0, 1.0
1460742, 1460614, 1460615, 1460616, 1460611, 1460649, 1460883, 1460845, 1460845, 1460622, 1460746, 1460862, 1460487, 1460649, 1460654
1460751, 1460625, 1460626, 1460625, 1460626, 1460654, 1460888, 1460854, 1460853, 1460630, 1460754, 1460871, 1460501, 1460663, 1460668
> Centro(chr1) 1724
dl_1, dl_2, Su-H-, EcR::usp
1.0, 1.0, 0.765, 1.0
1462622, 1462623, 1462384, 1462558
1462633, 1462632, 1462399, 1462572
> Centro(chr1) 1725
Ptx1, EcR::usp
1.0, 1.0
1461217, 1461349
1461223, 1461363
> Centro(chr1) 1726
usp, dl_2, Vsx2, twi, CNC::maf-S, CNC::maf-S
0.8075, 1.0, 1.0, 1.0, 1.0, 1.0
1461853, 1461588, 1461680, 1461687, 1461572, 1461798
1461862, 1461597, 1461688, 1461698, 1461586, 1461812
> Centro(chr1) 1727
usp, Trl, tll, CNC::maf-S
0.61, 1.0, 0.18, 0.085
1461853, 1462042, 1462274, 1461798
1461862, 1462051, 1462283, 1461812
> Centro(chr1) 1728
dl_1, dl_1, dl_2, dl_2, Vsx2, btd, D, hkb
1.0, 1.0, 1.0, 1.0, 0.9075, 1.0, 1.0, 1.0
1452760, 1452761, 1452761, 1452762, 1452925, 1452770, 1452870, 1452769
1452771, 1452772, 1452770, 1452771, 1452933, 1452779, 1452880, 1452777
> Centro(chr1) 1729
dl_1, dl_2, Eip74EF, exd, fkh, KR
1.0, 1.0, 1.0, 1.0, 1.0, 0.24
1452353, 1452353, 1452333, 1452288, 1452473, 1452125
1452364, 1452362, 1452339, 1452295, 1452483, 1452138
> Centro(chr1) 1730
Su-H-, Lag1, btd, btd, KR, slp1
0.875, 1.0, 1.0, 1.0, 1.0, 1.0
1451865, 1451992, 1452029, 1452032, 1452125, 1452073
1451880, 1451998, 1452038, 1452041, 1452138, 1452083
> Centro(chr1) 1731
sna, brk, twi
1.0, 1.0, 1.0
1450105, 1450213, 1450086
1450110, 1450220, 1450097
> Centro(chr1) 1732
bap, btd, odd, EcR::usp
1.0, 1.0, 0.8025, 1.0
1450586, 1450530, 1450387, 1450649
1450592, 1450539, 1450397, 1450663
> Centro(chr1) 1733
Lag1, tin, tin, vnd, btd
1.0, 1.0, 0.7375, 1.0, 1.0
1450987, 1451097, 1451273, 1451097, 1451126
1450993, 1451106, 1451282, 1451105, 1451135
> Centro(chr1) 1734
dl_1, dl_2, dl_2, Su-H-, exd, tin, kni
0.97, 1.0, 0.98, 1.0, 1.0, 0.38, 0.6
1451637, 1451377, 1451637, 1451400, 1451486, 1451273, 1451674
1451648, 1451386, 1451646, 1451415, 1451493, 1451282, 1451685
> Centro(chr1) 1735
brk, brk, pan, btd, btd, hkb, odd, Mad
1.0, 1.0, 1.0, 0.7625, 0.8025, 0.7875, 1.0, 1.0
1456265, 1456270, 1456259, 1456082, 1456086, 1456085, 1456250, 1456268
1456272, 1456277, 1456272, 1456091, 1456095, 1456093, 1456260, 1456282
> Centro(chr1) 1736
btd, btd, hkb, CTCF
0.435, 0.395, 0.41, 1.0
1456082, 1456086, 1456085, 1455873
1456091, 1456095, 1456093, 1455887
> Centro(chr1) 1737
Dr, KR, CNC::maf-S
1.0, 1.0, 1.0
1457364, 1457269, 1457182
1457370, 1457282, 1457196
> Centro(chr1) 1738
btd, hkb, tll, CTCF
1.0, 1.0, 1.0, 1.0
1456772, 1456752, 1456915, 1456782
1456781, 1456760, 1456924, 1456796
> Centro(chr1) 1739
btd, btd, hkb, CTCF, CTCF
1.0, 1.0, 1.0, 0.5825, 1.0
1455370, 1455391, 1455349, 1455165, 1455254
1455379, 1455400, 1455357, 1455179, 1455268
> Centro(chr1) 1740
dl_1, dl_2, tin, vnd, hkb, CTCF, CTCF
1.0, 1.0, 1.0, 1.0, 1.0, 1.0, 0.1325
1454946, 1454946, 1455093, 1455093, 1454904, 1455165, 1455254
1454957, 1454955, 1455102, 1455101, 1454912, 1455179, 1455268
> Centro(chr1) 1741
D, fkh
1.0, 1.0
1453533, 1453313
1453543, 1453323
> Centro(chr1) 1742
dl_1, dl_2, bap, D, hkb, nub, ttk
0.52, 0.22, 0.145, 1.0, 1.0, 0.7, 1.0
1454157, 1454188, 1454197, 1453976, 1453946, 1453779, 1453975
1454168, 1454197, 1454203, 1453986, 1453954, 1453790, 1453983
> Centro(chr1) 1743
dl_1, dl_2, Vsx2, bap, D, ttk
1.0, 1.0, 0.92, 1.0, 0.31, 0.29
1454157, 1454188, 1454354, 1454197, 1453976, 1453975
1454168, 1454197, 1454362, 1454203, 1453986, 1453983
> Centro(chr1) 1744
Su-H-, Ptx1, run::Bgb, SU-HW-
0.74, 1.0, 1.0, 1.0
1464416, 1464343, 1464145, 1464124
1464431, 1464349, 1464153, 1464144
> Centro(chr1) 1745
CAD, btd, btd, hkb, opa
0.2075, 1.0, 1.0, 1.0, 1.0
1466200, 1466418, 1466429, 1466431, 1466446
1466210, 1466427, 1466438, 1466439, 1466457
> Centro(chr1) 1746
CAD, pan
1.0, 1.0
1466200, 1466044
1466210, 1466057
> Centro(chr1) 1747
dl_2, Vsx2, Vsx2, Dr, Dr, STAT92E, EcR::usp
1.0, 1.0, 1.0, 1.0, 1.0, 1.0, 1.0
1465754, 1465627, 1465786, 1465629, 1465786, 1465759, 1465720
1465763, 1465635, 1465794, 1465635, 1465792, 1465773, 1465734
> Centro(chr1) 1748
Vsx2, Vsx2, Dr, Dr, STAT92E
1.0, 0.53, 1.0, 0.52, 0.53
1465431, 1465627, 1465431, 1465629, 1465230
1465439, 1465635, 1465437, 1465635, 1465244
> Centro(chr1) 1749
usp, sna, tin, STAT92E
1.0, 1.0, 0.11, 0.185
1468903, 1468915, 1468669, 1468674
1468912, 1468920, 1468678, 1468688
> Centro(chr1) 1750
Ptx1, exd, tin, tin, STAT92E, Mad
1.0, 1.0, 1.0, 1.0, 1.0, 0.8425
1468596, 1468629, 1468464, 1468669, 1468674, 1468443
1468602, 1468636, 1468473, 1468678, 1468688, 1468457
> Centro(chr1) 1751
tin, KR
1.0, 1.0
1468023, 1467991
1468032, 1468004
> Centro(chr1) 1752
run::Bgb, kni, tll
0.915, 1.0, 1.0
1467589, 1467411, 1467430
1467597, 1467422, 1467439
> Centro(chr1) 1753
pan, kni
1.0, 0.05
1467165, 1467411
1467178, 1467422
> Centro(chr1) 1754
Dr, hkb, kni, KR
1.0, 1.0, 1.0, 1.0
1471961, 1472238, 1472030, 1472177
1471967, 1472246, 1472041, 1472190
> Centro(chr1) 1755
Su-H-, Vsx2, exd, kni, odd
1.0, 1.0, 0.7425, 1.0, 1.0
1471352, 1471390, 1471200, 1471359, 1471497
1471367, 1471398, 1471207, 1471370, 1471507
> Centro(chr1) 1756
Eip74EF, Vsx2, Dr, Dr, run::Bgb, fkh, odd
1.0, 1.0, 1.0, 0.31, 1.0, 1.0, 0.07
1471848, 1471742, 1471742, 1471961, 1471704, 1471635, 1471497
1471854, 1471750, 1471748, 1471967, 1471712, 1471645, 1471507
> Centro(chr1) 1757
run::Bgb, odd
1.0, 1.0
1469479, 1469454
1469487, 1469464
> Centro(chr1) 1758
Dr, pan, opa
1.0, 1.0, 1.0
1469885, 1469963, 1469917
1469891, 1469976, 1469928
> Centro(chr1) 1759
usp, dl_1, dl_2, Su-H-, btd, h, h
1.0, 1.0, 1.0, 0.91, 1.0, 1.0, 0.29
1470439, 1470418, 1470345, 1470598, 1470587, 1470442, 1470663
1470448, 1470429, 1470354, 1470613, 1470596, 1470451, 1470672
> Centro(chr1) 1760
exd, h, tll
1.0, 1.0, 1.0
1471200, 1471061, 1470916
1471207, 1471070, 1470925
> Centro(chr1) 1761
nub, tll, BEAF-32, EcR::usp
0.215, 1.0, 1.0, 1.0
1476421, 1476518, 1476669, 1476648
1476432, 1476527, 1476683, 1476662
> Centro(chr1) 1762
Lag1, tin, vnd, nub, nub, tll
1.0, 1.0, 0.505, 1.0, 1.0, 0.51
1476188, 1476319, 1476120, 1476332, 1476421, 1476518
1476194, 1476328, 1476128, 1476343, 1476432, 1476527
> Centro(chr1) 1763
dl_2, btd, hkb, kni, nub
1.0, 1.0, 1.0, 1.0, 1.0
1475875, 1475700, 1475702, 1475868, 1475734
1475884, 1475709, 1475710, 1475879, 1475745
> Centro(chr1) 1764
Cf2_II, bap
1.0, 1.0
1475052, 1474923
1475061, 1474929
> Centro(chr1) 1765
dl_1, dl_2, Eip74EF, tin, tin, opa, slp1, STAT92E
1.0, 1.0, 0.56, 1.0, 1.0, 1.0, 0.84, 1.0
1474532, 1474533, 1474358, 1474631, 1474670, 1474567, 1474384, 1474684
1474543, 1474542, 1474364, 1474640, 1474679, 1474578, 1474394, 1474698
> Centro(chr1) 1766
bap, vnd, KR, KR, opa
1.0, 1.0, 1.0, 0.7075, 1.0
1473749, 1473958, 1473834, 1474074, 1473976
1473755, 1473966, 1473847, 1474087, 1473987
> Centro(chr1) 1767
dl_2, Trl, h, nub, nub, opa
1.0, 0.69, 1.0, 0.23, 1.0, 1.0
1473284, 1473503, 1473433, 1473094, 1473321, 1473269
1473293, 1473512, 1473442, 1473105, 1473332, 1473280
> Centro(chr1) 1768
Su-H-, Vsx2, Dr, nub
0.58, 1.0, 1.0, 0.51
1472701, 1472897, 1472897, 1473094
1472716, 1472905, 1472903, 1473105
> Centro(chr1) 1769
dl_1, Eip74EF, sna, Trl, bap, KR, SU-HW-
1.0, 0.1475, 0.7975, 1.0, 1.0, 1.0, 1.0
1480415, 1480571, 1480166, 1480248, 1480429, 1480283, 1480378
1480426, 1480577, 1480171, 1480257, 1480435, 1480296, 1480398
> Centro(chr1) 1770
Cf2_II, sna, sna, exd, SU-HW-
1.0, 1.0, 0.0075, 1.0, 1.0
1479908, 1479937, 1480166, 1479769, 1479916
1479917, 1479942, 1480171, 1479776, 1479936
> Centro(chr1) 1771
exd, h
0.5, 1.0
1479769, 1479568
1479776, 1479577
> Centro(chr1) 1772
brk, vnd, odd, Mad, pnr
1.0, 1.0, 0.835, 1.0, 1.0
1481791, 1481685, 1481536, 1481791, 1481721
1481798, 1481693, 1481546, 1481805, 1481731
> Centro(chr1) 1773
tin, tin, fkh, kni, kni, nub
1.0, 1.0, 0.035, 0.49, 1.0, 1.0
1481109, 1481226, 1480887, 1480932, 1481050, 1481158
1481118, 1481235, 1480897, 1480943, 1481061, 1481169
> Centro(chr1) 1774
dl_1, dl_1, Eip74EF, fkh, gt, hkb, kni, nub
1.0, 1.0, 0.3025, 1.0, 1.0, 1.0, 1.0, 0.5375
1480700, 1480726, 1480571, 1480887, 1480875, 1480852, 1480932, 1480592
1480711, 1480737, 1480577, 1480897, 1480884, 1480860, 1480943, 1480603
> Centro(chr1) 1775
brk, btd, btd, opa, CTCF
0.355, 1.0, 0.515, 1.0, 1.0
1477413, 1477202, 1477396, 1477195, 1477195
1477420, 1477211, 1477405, 1477206, 1477209
> Centro(chr1) 1776
Dr, brk, btd, kni, Mad
1.0, 1.0, 1.0, 0.335, 1.0
1477592, 1477413, 1477396, 1477688, 1477470
1477598, 1477420, 1477405, 1477699, 1477484
> Centro(chr1) 1777
br_Z1, sna, CNC::maf-S
1.0, 1.0, 0.215
1479255, 1479177, 1478985
1479268, 1479182, 1478999
> Centro(chr1) 1778
Eip74EF, CAD, kni, CNC::maf-S, SU-HW-
1.0, 1.0, 1.0, 1.0, 0.1
1478855, 1478955, 1478771, 1478985, 1478659
1478861, 1478965, 1478782, 1478999, 1478679
> Centro(chr1) 1779
sna, sna, Dr, KR
1.0, 1.0, 1.0, 0.5775
1477886, 1477992, 1477929, 1478149
1477891, 1477997, 1477935, 1478162
> Centro(chr1) 1780
dl_1, dl_2, dl_2, Trl, opa, SU-HW-
1.0, 1.0, 1.0, 0.955, 1.0, 0.13
1478426, 1478406, 1478428, 1478582, 1478306, 1478659
1478437, 1478415, 1478437, 1478591, 1478317, 1478679
> Centro(chr1) 1781
Dr, tll
1.0, 1.0
1482390, 1482366
1482396, 1482375
> Centro(chr1) 1782
Lag1, SU-HW-, SU-HW-
1.0, 1.0, 1.0
1482895, 1482882, 1482952
1482901, 1482902, 1482972
> Centro(chr1) 1783
run::Bgb, EcR::usp
1.0, 1.0
1483172, 1483283
1483180, 1483297
> Centro(chr1) 1784
dl_2, CAD, CAD, BEAF-32
1.0, 0.4675, 1.0, 0.9325
1486045, 1485797, 1485956, 1486155
1486054, 1485807, 1485966, 1486169
> Centro(chr1) 1785
br_Z1, brk, CNC::maf-S, Mad
1.0, 1.0, 1.0, 0.71
1486971, 1486805, 1486825, 1486646
1486984, 1486812, 1486839, 1486660
> Centro(chr1) 1786
CAD, tll, Mad
0.905, 1.0, 0.925
1486331, 1486491, 1486646
1486341, 1486500, 1486660
> Centro(chr1) 1787
hb, nub, tll, Mad
1.0, 1.0, 1.0, 1.0
1484004, 1484117, 1484160, 1484148
1484013, 1484128, 1484169, 1484162
> Centro(chr1) 1788
dl_1, dl_2, dl_2, sna, Mad
1.0, 1.0, 1.0, 0.91, 0.465
1484421, 1484421, 1484422, 1484583, 1484623
1484432, 1484430, 1484431, 1484588, 1484637
> Centro(chr1) 1789
dl_2, dl_2, btd
1.0, 1.0, 1.0
1485333, 1485335, 1485448
1485342, 1485344, 1485457
> Centro(chr1) 1790
Dr, CAD, tll
1.0, 1.0, 0.825
1484887, 1484753, 1485053
1484893, 1484763, 1485062
> Centro(chr1) 1791
Cf2_II, Cf2_II, usp, hb, fkh, ttk, SU-HW-
1.0, 1.0, 1.0, 1.0, 1.0, 1.0, 1.0
1489144, 1489154, 1489260, 1489184, 1489356, 1489345, 1489271
1489153, 1489163, 1489269, 1489193, 1489366, 1489353, 1489291
> Centro(chr1) 1792
Cf2_II, Cf2_II, sna, Dr, brk, btd, hkb
0.26, 0.16, 1.0, 1.0, 1.0, 0.31, 0.325
1489144, 1489154, 1488854, 1488928, 1488921, 1488701, 1488703
1489153, 1489163, 1488859, 1488934, 1488928, 1488710, 1488711
> Centro(chr1) 1793
usp, dl_1, Eip74EF, exd, btd, btd, fkh, hkb, hkb, slp1
1.0, 1.0, 1.0, 1.0, 1.0, 1.0, 1.0, 1.0, 1.0, 1.0
1488622, 1488603, 1488581, 1488481, 1488503, 1488701, 1488557, 1488538, 1488703, 1488443
1488631, 1488614, 1488587, 1488488, 1488512, 1488710, 1488567, 1488546, 1488711, 1488453
> Centro(chr1) 1794
Ptx1, btd, D, EcR::usp
1.0, 1.0, 1.0, 0.43
1487897, 1487875, 1487792, 1488100
1487903, 1487884, 1487802, 1488114
> Centro(chr1) 1795
br_Z1, h
0.36, 1.0
1486971, 1487187
1486984, 1487196
> Centro(chr1) 1796
Cf2_II, usp, brk, h, tll, BEAF-32, CTCF, Mad
0.2325, 0.1525, 1.0, 1.0, 1.0, 1.0, 1.0, 1.0
1492261, 1492269, 1492037, 1492159, 1491983, 1491926, 1492030, 1491992
1492270, 1492278, 1492044, 1492168, 1491992, 1491940, 1492044, 1492006
> Centro(chr1) 1797
dl_1, dl_2, dl_2, Dr, D
1.0, 1.0, 0.5825, 1.0, 0.6825
1489841, 1489842, 1490098, 1489972, 1489724
1489852, 1489851, 1490107, 1489978, 1489734
> Centro(chr1) 1798
usp, CAD, opa, CTCF
1.0, 0.035, 1.0, 1.0
1490432, 1490172, 1490418, 1490304
1490441, 1490182, 1490429, 1490318
> Centro(chr1) 1799
dl_1, dl_2, Eip74EF, bap, exd, twi
1.0, 1.0, 0.205, 0.695, 1.0, 1.0
1490670, 1490670, 1491024, 1490975, 1490849, 1490737
1490681, 1490679, 1491030, 1490981, 1490856, 1490748
> Centro(chr1) 1800
D, slp1
1.0, 1.0
1493956, 1493952
1493966, 1493962
> Centro(chr1) 1801
Vsx2, btd, hkb
1.0, 1.0, 1.0
1503212, 1503172, 1503174
1503220, 1503181, 1503182
> Centro(chr1) 1802
Ptx1, z
1.0, 1.0
1503449, 1503558
1503455, 1503567
> Centro(chr1) 1803
usp, usp, sna, sna, tin, tin, vnd, btd, hkb, Mad
0.265, 1.0, 1.0, 1.0, 1.0, 1.0, 1.0, 1.0, 1.0, 1.0
1510921, 1511187, 1511235, 1511263, 1511107, 1511109, 1511109, 1511180, 1511182, 1511002
1510930, 1511196, 1511240, 1511268, 1511116, 1511118, 1511117, 1511189, 1511190, 1511016
> Centro(chr1) 1804
sna, sna, hkb, tll, CNC::maf-S
1.0, 1.0, 0.9675, 1.0, 1.0
1510598, 1510630, 1510494, 1510730, 1510663
1510603, 1510635, 1510502, 1510739, 1510677
> Centro(chr1) 1805
tin, h, KR, KR, opa, Mad
1.0, 1.0, 1.0, 1.0, 1.0, 1.0
1510112, 1510353, 1510160, 1510161, 1510220, 1510348
1510121, 1510362, 1510173, 1510174, 1510231, 1510362
> Centro(chr1) 1806
brk, twi, CNC::maf-S
1.0, 1.0, 1.0
1513303, 1513172, 1513164
1513310, 1513183, 1513178
> Centro(chr1) 1807
tin, vnd, ttk, BEAF-32
1.0, 1.0, 1.0, 1.0
1512399, 1512340, 1512244, 1512172
1512408, 1512348, 1512252, 1512186
> Centro(chr1) 1808
dl_1, D, CNC::maf-S
1.0, 1.0, 1.0
1511829, 1511694, 1511880
1511840, 1511704, 1511894
> Centro(chr1) 1809
brk, brk, twi, h
1.0, 1.0, 1.0, 0.15
1504869, 1504945, 1504971, 1504709
1504876, 1504952, 1504982, 1504718
> Centro(chr1) 1810
h, odd, ttk, SU-HW-
0.615, 1.0, 1.0, 1.0
1504709, 1504456, 1504551, 1504485
1504718, 1504466, 1504559, 1504505
> Centro(chr1) 1811
Su-H-, run::Bgb, btd, hkb, opa, ttk
1.0, 1.0, 1.0, 1.0, 1.0, 1.0
1505505, 1505395, 1505318, 1505317, 1505389, 1505422
1505520, 1505403, 1505327, 1505325, 1505400, 1505430
> Centro(chr1) 1812
sna, Trl, kni
0.46, 1.0, 1.0
1505900, 1506250, 1506101
1505905, 1506259, 1506112
> Centro(chr1) 1813
Lag1, CAD, tll, STAT92E, STAT92E
0.81, 0.36, 0.015, 1.0, 1.0
1506918, 1506961, 1506499, 1506745, 1506749
1506924, 1506971, 1506508, 1506759, 1506763
> Centro(chr1) 1814
dl_1, dl_1, dl_1, dl_2, dl_2, brk, CAD, btd, btd, hkb, SU-HW-
1.0, 1.0, 1.0, 1.0, 1.0, 1.0, 0.245, 1.0, 1.0, 1.0, 0.025
1507055, 1507282, 1507283, 1507055, 1507283, 1507083, 1506961, 1507187, 1507192, 1507186, 1507429
1507066, 1507293, 1507294, 1507064, 1507292, 1507090, 1506971, 1507196, 1507201, 1507194, 1507449
> Centro(chr1) 1815
dl_1, dl_1, dl_2, btd, h, hkb, hkb, nub, Mad
0.03, 1.0, 1.0, 1.0, 1.0, 1.0, 1.0, 1.0, 1.0
1508175, 1508527, 1508528, 1508423, 1508421, 1508422, 1508534, 1508309, 1508416
1508186, 1508538, 1508537, 1508432, 1508430, 1508430, 1508542, 1508320, 1508430
> Centro(chr1) 1816
dl_1, dl_2, KR
1.0, 1.0, 1.0
1507739, 1507739, 1507743
1507750, 1507748, 1507756
> Centro(chr1) 1817
dl_1, CAD, nub, ttk
1.0, 1.0, 0.635, 1.0
1508175, 1507999, 1508309, 1508124
1508186, 1508009, 1508320, 1508132
> Centro(chr1) 1818
KR, nub
1.0, 1.0
1509744, 1509689
1509757, 1509700
> Centro(chr1) 1819
sna, bap, ttk
1.0, 1.0, 0.17
1508945, 1508982, 1509214
1508950, 1508988, 1509222
> Centro(chr1) 1820
br_Z1, sna, Lag1, exd, tin
1.0, 0.39, 1.0, 1.0, 0.86
1515607, 1515400, 1515560, 1515728, 1515773
1515620, 1515405, 1515566, 1515735, 1515782
> Centro(chr1) 1821
dl_1, hb, Ptx1, vnd, btd, hkb, STAT92E, SU-HW-
1.0, 1.0, 0.635, 1.0, 0.33, 0.345, 1.0, 1.0
1515931, 1516065, 1515880, 1515981, 1516282, 1516281, 1515991, 1516160
1515942, 1516074, 1515886, 1515989, 1516291, 1516289, 1516005, 1516180
> Centro(chr1) 1822
Su-H-, bap, bap, kni, kni, BEAF-32, pnr
1.0, 1.0, 0.75, 0.205, 1.0, 1.0, 1.0
1514679, 1514543, 1514868, 1514461, 1514826, 1514687, 1514691
1514694, 1514549, 1514874, 1514472, 1514837, 1514701, 1514701
> Centro(chr1) 1823
dl_1, dl_1, Lag1, bap, bap, kni, KR
1.0, 1.0, 1.0, 0.425, 0.945, 1.0, 1.0
1514384, 1514385, 1514369, 1514180, 1514543, 1514461, 1514395
1514395, 1514396, 1514375, 1514186, 1514549, 1514472, 1514408
> Centro(chr1) 1824
dl_1, dl_1, dl_2, dl_2, brk, odd, ttk
1.0, 1.0, 1.0, 1.0, 1.0, 1.0, 1.0
1518207, 1518244, 1518246, 1518340, 1518269, 1518192, 1518158
1518218, 1518255, 1518255, 1518349, 1518276, 1518202, 1518166
> Centro(chr1) 1825
bap, ttk
0.02, 1.0
1518868, 1518619
1518874, 1518627
> Centro(chr1) 1826
Vsx2, Vsx2, Dr, bap, bap, tll, STAT92E
1.0, 1.0, 1.0, 0.69, 0.86, 0.525, 1.0
1519028, 1519049, 1519049, 1518868, 1518885, 1519245, 1519189
1519036, 1519057, 1519055, 1518874, 1518891, 1519254, 1519203
> Centro(chr1) 1827
dl_1, dl_2, opa
1.0, 1.0, 1.0
1519810, 1519812, 1519819
1519821, 1519821, 1519830
> Centro(chr1) 1828
Eip74EF, tll
1.0, 0.215
1519475, 1519245
1519481, 1519254
> Centro(chr1) 1829
Eip74EF, CNC::maf-S, STAT92E, STAT92E
1.0, 1.0, 1.0, 1.0
1522560, 1522604, 1522552, 1522556
1522566, 1522618, 1522566, 1522570
> Centro(chr1) 1830
bap, brk, CTCF, SU-HW-
1.0, 1.0, 1.0, 1.0
1522285, 1522186, 1522188, 1522170
1522291, 1522193, 1522202, 1522190
> Centro(chr1) 1831
Vsx2, Ptx1, brk, opa, SU-HW-
1.0, 1.0, 1.0, 0.5175, 1.0
1531552, 1531568, 1531581, 1531374, 1531624
1531560, 1531574, 1531588, 1531385, 1531644
> Centro(chr1) 1832
dl_1, twi, opa, SU-HW-
1.0, 1.0, 0.925, 1.0
1531197, 1531236, 1531374, 1531168
1531208, 1531247, 1531385, 1531188
> Centro(chr1) 1833
sna, Trl, BEAF-32, pnr
0.6475, 1.0, 1.0, 1.0
1530599, 1530720, 1530844, 1530844
1530604, 1530729, 1530858, 1530854
> Centro(chr1) 1834
Trl, Trl, tin, vnd, odd
1.0, 1.0, 1.0, 1.0, 0.5225
1533789, 1533791, 1533858, 1533858, 1533626
1533798, 1533800, 1533867, 1533866, 1533636
> Centro(chr1) 1835
Trl, odd, CNC::maf-S, SU-HW-
0.005, 1.0, 1.0, 1.0
1533789, 1533626, 1533537, 1533396
1533798, 1533636, 1533551, 1533416
> Centro(chr1) 1836
Vsx2, Vsx2, twi, btd, btd, btd, h, hkb, hkb, kni, CTCF
1.0, 1.0, 1.0, 1.0, 1.0, 1.0, 1.0, 1.0, 1.0, 0.285, 1.0
1532099, 1532108, 1532053, 1532155, 1532311, 1532317, 1532309, 1532154, 1532310, 1532389, 1532166
1532107, 1532116, 1532064, 1532164, 1532320, 1532326, 1532318, 1532162, 1532318, 1532400, 1532180
> Centro(chr1) 1837
Eip74EF, h, kni, KR, opa, Mad
1.0, 1.0, 0.08, 1.0, 1.0, 1.0
1532701, 1532624, 1532389, 1532593, 1532631, 1532637
1532707, 1532633, 1532400, 1532606, 1532642, 1532651
> Centro(chr1) 1838
nub, tll
1.0, 1.0
1532953, 1533087
1532964, 1533096
> Centro(chr1) 1839
bap, twi, twi, kni, opa
1.0, 0.7475, 0.2925, 1.0, 1.0
1528270, 1528103, 1528499, 1528289, 1528323
1528276, 1528114, 1528510, 1528300, 1528334
> Centro(chr1) 1840
dl_2, Trl, Trl, Trl, bap, twi, fkh, CNC::maf-S
1.0, 1.0, 1.0, 1.0, 1.0, 0.28, 0.395, 0.655
1528599, 1528721, 1528723, 1528809, 1528858, 1528499, 1528932, 1528535
1528608, 1528730, 1528732, 1528818, 1528864, 1528510, 1528942, 1528549
> Centro(chr1) 1841
Ptx1, fkh, fkh
1.0, 0.005, 1.0
1529117, 1528932, 1529248
1529123, 1528942, 1529258
> Centro(chr1) 1842
usp, Eip74EF, ovo, bap, brk, CAD, prd, run::Bgb, run::Bgb, tin, h, opa
1.0, 1.0, 0.91, 1.0, 0.655, 1.0, 0.91, 1.0, 0.93, 1.0, 1.0, 1.0
1529580, 1529587, 1529846, 1529659, 1529503, 1529815, 1529846, 1529716, 1529844, 1529651, 1529604, 1529573
1529589, 1529593, 1529854, 1529665, 1529510, 1529825, 1529854, 1529724, 1529852, 1529660, 1529613, 1529584
> Centro(chr1) 1843
Eip74EF, exd, hkb, kni, ttk, SU-HW-
0.2075, 0.5125, 1.0, 1.0, 1.0, 1.0
1527922, 1527891, 1527655, 1527727, 1527647, 1527570
1527928, 1527898, 1527663, 1527738, 1527655, 1527590
> Centro(chr1) 1844
dl_2, Lag1, btd, h, hkb, ttk, Mad, Mad
0.5225, 0.3525, 1.0, 1.0, 1.0, 1.0, 1.0, 1.0
1526775, 1527189, 1526972, 1526974, 1526974, 1526850, 1526875, 1527041
1526784, 1527195, 1526981, 1526983, 1526982, 1526858, 1526889, 1527055
> Centro(chr1) 1845
Eip74EF, D, hkb, hkb
0.115, 1.0, 1.0, 1.0
1524254, 1524569, 1524436, 1524547
1524260, 1524579, 1524444, 1524555
> Centro(chr1) 1846
Eip74EF, twi, twi, h, hkb, CNC::maf-S, CTCF
1.0, 1.0, 1.0, 1.0, 1.0, 1.0, 0.2325
1526021, 1526055, 1526167, 1526074, 1526072, 1526005, 1526297
1526027, 1526066, 1526178, 1526083, 1526080, 1526019, 1526311
> Centro(chr1) 1847
sna, bap, bap, opa, STAT92E, STAT92E
1.0, 1.0, 0.465, 1.0, 1.0, 1.0
1525382, 1525487, 1525695, 1525356, 1525492, 1525496
1525387, 1525493, 1525701, 1525367, 1525506, 1525510
> Centro(chr1) 1848
Cf2_II, CAD, run::Bgb, nub
1.0, 0.0475, 1.0, 1.0
1525160, 1524794, 1525115, 1524964
1525169, 1524804, 1525123, 1524975
> Centro(chr1) 1849
kni, opa, EcR::usp
1.0, 1.0, 1.0
1534549, 1534656, 1534590
1534560, 1534667, 1534604
> Centro(chr1) 1850
dl_1, Eip74EF, bap, fkh, tll, BEAF-32, CNC::maf-S, pnr
1.0, 1.0, 1.0, 1.0, 1.0, 1.0, 1.0, 1.0
1535115, 1535121, 1535160, 1535278, 1535357, 1535390, 1535249, 1535394
1535126, 1535127, 1535166, 1535288, 1535366, 1535404, 1535263, 1535404
> Centro(chr1) 1851
sna, sd, tin, btd, h, tll, CTCF
1.0, 1.0, 1.0, 1.0, 1.0, 1.0, 1.0
1536248, 1536380, 1536213, 1536232, 1536182, 1536139, 1536232
1536253, 1536391, 1536222, 1536241, 1536191, 1536148, 1536246
> Centro(chr1) 1852
Cf2_II, usp, usp, Dr, bap, brk, CAD, btd, h, hkb, CTCF, Mad
1.0, 0.2825, 1.0, 1.0, 1.0, 1.0, 1.0, 1.0, 1.0, 1.0, 0.8325, 1.0
1536857, 1536534, 1536744, 1536812, 1536767, 1536747, 1536791, 1536723, 1536725, 1536725, 1536920, 1536725
1536866, 1536543, 1536753, 1536818, 1536773, 1536754, 1536801, 1536732, 1536734, 1536733, 1536934, 1536739
> Centro(chr1) 1853
bap, fkh
1.0, 0.15
1537260, 1537023
1537266, 1537033
> Centro(chr1) 1854
Ptx1, hkb, kni
0.635, 1.0, 1.0
1538729, 1538442, 1538540
1538735, 1538450, 1538551
> Centro(chr1) 1855
Dr, brk, fkh, fkh, fkh, slp1, slp1
1.0, 1.0, 1.0, 1.0, 0.345, 1.0, 1.0
1537730, 1537836, 1537640, 1537757, 1537958, 1537639, 1537758
1537736, 1537843, 1537650, 1537767, 1537968, 1537649, 1537768
> Centro(chr1) 1856
Ptx1, btd, fkh, h, opa
0.675, 1.0, 1.0, 1.0, 1.0
1538279, 1538008, 1537958, 1538095, 1538207
1538285, 1538017, 1537968, 1538104, 1538218
> Centro(chr1) 1857
dl_2, sna, tin, vnd
1.0, 1.0, 1.0, 1.0
1539260, 1539238, 1539279, 1539280
1539269, 1539243, 1539288, 1539288
> Centro(chr1) 1858
br_Z1, dl_1, dl_1, dl_2, Eip74EF, brk, exd, tin, twi, vnd, btd, SU-HW-
1.0, 1.0, 1.0, 1.0, 1.0, 1.0, 1.0, 1.0, 0.595, 1.0, 1.0, 0.39
1540266, 1540320, 1540321, 1540321, 1540372, 1540468, 1540288, 1540306, 1540511, 1540306, 1540400, 1540527
1540279, 1540331, 1540332, 1540330, 1540378, 1540475, 1540295, 1540315, 1540522, 1540314, 1540409, 1540547
> Centro(chr1) 1859
sna, kni, tll, CNC::maf-S
1.0, 1.0, 1.0, 1.0
1542248, 1542205, 1542112, 1542046
1542253, 1542216, 1542121, 1542060
> Centro(chr1) 1860
dl_1, dl_2, run::Bgb, twi, opa, ttk
1.0, 1.0, 1.0, 1.0, 1.0, 1.0
1541259, 1541261, 1541190, 1541150, 1541081, 1541350
1541270, 1541270, 1541198, 1541161, 1541092, 1541358
> Centro(chr1) 1861
usp, Eip74EF, btd, h, h, hkb, ttk
1.0, 1.0, 1.0, 1.0, 1.0, 1.0, 0.7825
1541483, 1541608, 1541613, 1541480, 1541555, 1541488, 1541350
1541492, 1541614, 1541622, 1541489, 1541564, 1541496, 1541358
> Centro(chr1) 1862
Eip74EF, CAD, btd, KR, CNC::maf-S
0.1675, 1.0, 0.2325, 1.0, 0.4125
1541608, 1541905, 1541613, 1541772, 1542046
1541614, 1541915, 1541622, 1541785, 1542060
> Centro(chr1) 1863
exd, fkh, EcR::usp
1.0, 0.815, 1.0
1543742, 1543909, 1543731
1543749, 1543919, 1543745
> Centro(chr1) 1864
bap, tin, vnd, btd, h, hkb, CNC::maf-S, Mad
1.0, 1.0, 1.0, 1.0, 1.0, 1.0, 1.0, 1.0
1543331, 1543248, 1543248, 1543310, 1543308, 1543309, 1543318, 1543303
1543337, 1543257, 1543256, 1543319, 1543317, 1543317, 1543332, 1543317
> Centro(chr1) 1865
Trl, btd, hkb
0.775, 1.0, 1.0
1545341, 1545515, 1545514
1545350, 1545524, 1545522
> Centro(chr1) 1866
CAD, tin, btd, h, hkb, opa
1.0, 1.0, 1.0, 1.0, 1.0, 1.0
1544988, 1544847, 1544783, 1544785, 1544785, 1544954
1544998, 1544856, 1544792, 1544794, 1544793, 1544965
> Centro(chr1) 1867
Lag1, brk, btd, btd, btd, h, h, hkb, hkb
1.0, 1.0, 1.0, 1.0, 0.1025, 1.0, 0.0825, 1.0, 0.0875
1544452, 1544552, 1544530, 1544540, 1544783, 1544547, 1544785, 1544547, 1544785
1544458, 1544559, 1544539, 1544549, 1544792, 1544556, 1544794, 1544555, 1544793
> Centro(chr1) 1868
Lag1, run::Bgb
0.09, 1.0
1544452, 1544210
1544458, 1544218
> Centro(chr1) 1869
D, tll, EcR::usp
1.0, 1.0, 1.0
1546269, 1546335, 1546336
1546279, 1546344, 1546350
> Centro(chr1) 1870
Eip74EF, Dr, Lag1, bap, SU-HW-
1.0, 0.87, 1.0, 1.0, 1.0
1546858, 1546880, 1546668, 1546717, 1546679
1546864, 1546886, 1546674, 1546723, 1546699
> Centro(chr1) 1871
Vsx2, Trl, Trl, bap, tin, vnd, KR
1.0, 1.0, 1.0, 1.0, 1.0, 1.0, 0.0075
1549810, 1549771, 1549773, 1549783, 1549782, 1549714, 1549526
1549818, 1549780, 1549782, 1549789, 1549791, 1549722, 1549539
> Centro(chr1) 1872
CAD, pan, tin, D, nub
0.455, 1.0, 1.0, 1.0, 1.0
1549319, 1549134, 1549094, 1549159, 1549009
1549329, 1549147, 1549103, 1549169, 1549020
> Centro(chr1) 1873
CAD, D, KR
1.0, 1.0, 1.0
1549319, 1549453, 1549526
1549329, 1549463, 1549539
> Centro(chr1) 1874
dl_2, exd, pan, run::Bgb, btd, btd, D, D, h, hkb, hkb, slp1, Mad
1.0, 0.285, 0.955, 1.0, 1.0, 1.0, 1.0, 0.29, 1.0, 1.0, 1.0, 1.0, 1.0
1547656, 1547521, 1547894, 1547623, 1547746, 1547762, 1547643, 1547962, 1547862, 1547745, 1547761, 1547639, 1547739
1547665, 1547528, 1547907, 1547631, 1547755, 1547771, 1547653, 1547972, 1547871, 1547753, 1547769, 1547649, 1547753
> Centro(chr1) 1875
Su-H-, CAD, KR, tll, CNC::maf-S
1.0, 0.025, 1.0, 1.0, 1.0
1548639, 1548415, 1548590, 1548684, 1548762
1548654, 1548425, 1548603, 1548693, 1548776
> Centro(chr1) 1876
CAD, tin, tin, vnd, btd
1.0, 1.0, 1.0, 1.0, 1.0
1548415, 1548241, 1548307, 1548307, 1548202
1548425, 1548250, 1548316, 1548315, 1548211
> Centro(chr1) 1877
Dr, tin, D, slp1, EcR::usp
1.0, 1.0, 0.5575, 1.0, 1.0
1554843, 1554821, 1554602, 1554772, 1554912
1554849, 1554830, 1554612, 1554782, 1554926
> Centro(chr1) 1878
Dr, Dr, exd, pan, run::Bgb, vnd, btd, h, hkb, slp1
1.0, 1.0, 1.0, 1.0, 1.0, 0.81, 1.0, 1.0, 1.0, 1.0
1550463, 1550521, 1550631, 1550572, 1550570, 1550376, 1550644, 1550420, 1550646, 1550404
1550469, 1550527, 1550638, 1550585, 1550578, 1550384, 1550653, 1550429, 1550654, 1550414
> Centro(chr1) 1879
sna, bap, exd, run::Bgb, btd, h, hkb, ttk, CTCF
1.0, 1.0, 0.9, 1.0, 1.0, 1.0, 1.0, 1.0, 0.725
1551581, 1551711, 1551840, 1551545, 1551679, 1551579, 1551681, 1551531, 1551854
1551586, 1551717, 1551847, 1551553, 1551688, 1551588, 1551689, 1551539, 1551868
> Centro(chr1) 1880
brk, brk, fkh, h, nub, BEAF-32, pnr
1.0, 1.0, 0.835, 1.0, 0.64, 1.0, 1.0
1551187, 1551250, 1551352, 1551092, 1551371, 1551094, 1551101
1551194, 1551257, 1551362, 1551101, 1551382, 1551108, 1551111
> Centro(chr1) 1881
btd, D, h, hkb, BEAF-32, pnr
0.045, 1.0, 0.475, 0.06, 0.43, 0.38
1550644, 1550889, 1551092, 1550646, 1551094, 1551101
1550653, 1550899, 1551101, 1550654, 1551108, 1551111
> Centro(chr1) 1882
bap, brk, btd, D, h, hkb, hkb, hkb, hkb, ttk, CTCF, Mad
0.125, 0.5, 1.0, 1.0, 1.0, 0.915, 1.0, 1.0, 0.545, 1.0, 1.0, 1.0
1552470, 1552432, 1552236, 1552195, 1552238, 1552073, 1552178, 1552238, 1552427, 1552364, 1552231, 1552226
1552476, 1552439, 1552245, 1552205, 1552247, 1552081, 1552186, 1552246, 1552435, 1552372, 1552245, 1552240
> Centro(chr1) 1883
Vsx2, Dr, bap, brk, hkb, tll, ttk, ttk
1.0, 1.0, 1.0, 1.0, 1.0, 0.605, 0.55, 1.0
1552560, 1552560, 1552470, 1552432, 1552427, 1552748, 1552364, 1552657
1552568, 1552566, 1552476, 1552439, 1552435, 1552757, 1552372, 1552665
> Centro(chr1) 1884
Vsx2, Lag1, nub, STAT92E
1.0, 1.0, 1.0, 1.0
1553271, 1553066, 1553271, 1553037
1553279, 1553072, 1553282, 1553051
> Centro(chr1) 1885
CAD, D, odd, STAT92E
1.0, 1.0, 1.0, 0.97
1553745, 1553637, 1553832, 1553536
1553755, 1553647, 1553842, 1553550
> Centro(chr1) 1886
btd, odd
1.0, 0.185
1554064, 1553832
1554073, 1553842
> Centro(chr1) 1887
dl_2, Eip74EF
1.0, 1.0
1556312, 1556268
1556321, 1556274
> Centro(chr1) 1888
sna, btd, D, opa
1.0, 1.0, 0.665, 1.0
1556913, 1556981, 1557161, 1556977
1556918, 1556990, 1557171, 1556988
> Centro(chr1) 1889
dl_1, Lag1, pan, D, tll
1.0, 1.0, 1.0, 0.435, 1.0
1557367, 1557450, 1557452, 1557161, 1557241
1557378, 1557456, 1557465, 1557171, 1557250
> Centro(chr1) 1890
dl_1, dl_1, dl_2, dl_2, Su-H-, Lag1, D, nub, SU-HW-, SU-HW-
1.0, 1.0, 1.0, 1.0, 1.0, 1.0, 0.425, 0.04, 1.0, 0.515
1558074, 1558075, 1558075, 1558076, 1558073, 1558197, 1558283, 1557829, 1558095, 1558269
1558085, 1558086, 1558084, 1558085, 1558088, 1558203, 1558293, 1557840, 1558115, 1558289
> Centro(chr1) 1891
dl_1, dl_1, dl_2, dl_2, Su-H-, nub
0.05, 0.04, 0.05, 0.04, 0.04, 1.0
1558074, 1558075, 1558075, 1558076, 1558073, 1557829
1558085, 1558086, 1558084, 1558085, 1558088, 1557840
> Centro(chr1) 1892
Su-H-, tll, STAT92E, Mad, Mad
1.0, 1.0, 1.0, 0.28, 0.03
1558680, 1558549, 1558565, 1558787, 1558812
1558695, 1558558, 1558579, 1558801, 1558826
> Centro(chr1) 1893
dl_2, Su-H-, sna, Vsx2, Dr, Trl, STAT92E, Mad, Mad
0.8425, 0.3075, 1.0, 0.7875, 0.7975, 1.0, 1.0, 1.0, 1.0
1559068, 1558680, 1558924, 1559074, 1559074, 1558818, 1558880, 1558787, 1558812
1559077, 1558695, 1558929, 1559082, 1559080, 1558827, 1558894, 1558801, 1558826
> Centro(chr1) 1894
dl_1, dl_2, Eip74EF, hb, Lag1, pan, twi, kni, slp1, CTCF
1.0, 1.0, 1.0, 1.0, 1.0, 1.0, 0.085, 1.0, 0.03, 1.0
1560724, 1560589, 1560799, 1560638, 1560674, 1560632, 1560913, 1560644, 1560919, 1560670
1560735, 1560598, 1560805, 1560647, 1560680, 1560645, 1560924, 1560655, 1560929, 1560684
> Centro(chr1) 1895
dl_1, dl_2, Su-H-, bap, brk, nub, Mad
1.0, 1.0, 1.0, 0.39, 0.795, 1.0, 0.81
1561891, 1561893, 1561766, 1562028, 1561646, 1561861, 1561644
1561902, 1561902, 1561781, 1562034, 1561653, 1561872, 1561658
> Centro(chr1) 1896
Vsx2, bap, pan, tin, twi, vnd, btd, EcR::usp
0.995, 1.0, 0.97, 1.0, 0.95, 1.0, 0.64, 0.915
1562505, 1562473, 1562199, 1562354, 1562198, 1562355, 1562540, 1562193
1562513, 1562479, 1562212, 1562363, 1562209, 1562363, 1562549, 1562207
> Centro(chr1) 1897
Vsx2, Vsx2, Dr, btd
1.0, 0.46, 1.0, 0.385
1563578, 1563782, 1563571, 1563366
1563586, 1563790, 1563577, 1563375
> Centro(chr1) 1898
br_Z4, btd, D
1.0, 0.205, 1.0
1562704, 1562540, 1562834
1562714, 1562549, 1562844
> Centro(chr1) 1899
dl_2, dl_2, btd, btd, btd, btd, gt, CTCF
1.0, 0.46, 1.0, 1.0, 1.0, 1.0, 1.0, 1.0
1563095, 1563299, 1563020, 1563021, 1563022, 1563023, 1563215, 1563127
1563104, 1563308, 1563029, 1563030, 1563031, 1563032, 1563224, 1563141
> Centro(chr1) 1900
Lag1, twi, KR, opa, BEAF-32, pnr
1.0, 1.0, 1.0, 0.165, 1.0, 1.0
1565128, 1565135, 1564875, 1564752, 1564979, 1564986
1565134, 1565146, 1564888, 1564763, 1564993, 1564996
> Centro(chr1) 1901
Eip74EF, sna, sna, brk, CAD, exd, twi, twi, D, opa, slp1, tll
1.0, 1.0, 1.0, 1.0, 0.415, 0.8, 1.0, 1.0, 1.0, 1.0, 1.0, 0.78
1564720, 1564602, 1564611, 1564723, 1564408, 1564448, 1564545, 1564624, 1564696, 1564752, 1564692, 1564445
1564726, 1564607, 1564616, 1564730, 1564418, 1564455, 1564556, 1564635, 1564706, 1564763, 1564702, 1564454
> Centro(chr1) 1902
brk, run::Bgb, twi, btd, CNC::maf-S, CNC::maf-S
0.92, 0.925, 1.0, 1.0, 1.0, 1.0
1565930, 1565614, 1565770, 1565878, 1565651, 1565885
1565937, 1565622, 1565781, 1565887, 1565665, 1565899
> Centro(chr1) 1903
Su-H-, btd, hkb, kni, STAT92E, Mad
1.0, 1.0, 1.0, 1.0, 1.0, 1.0
1566955, 1566962, 1566964, 1566841, 1566915, 1566964
1566970, 1566971, 1566972, 1566852, 1566929, 1566978
> Centro(chr1) 1904
Eip74EF, bap, Mad
1.0, 1.0, 0.06
1566239, 1566211, 1566465
1566245, 1566217, 1566479
> Centro(chr1) 1905
run::Bgb, btd, h, hkb, Mad
1.0, 1.0, 1.0, 1.0, 1.0
1566627, 1566532, 1566635, 1566531, 1566465
1566635, 1566541, 1566644, 1566539, 1566479
> Centro(chr1) 1906
brk, slp1, EcR::usp, Mad
1.0, 1.0, 0.6225, 1.0
1569497, 1569412, 1569682, 1569495
1569504, 1569422, 1569696, 1569509
> Centro(chr1) 1907
BEAF-32, pnr, pnr
1.0, 1.0, 1.0
1570383, 1570380, 1570383
1570397, 1570390, 1570393
> Centro(chr1) 1908
bap, KR, Mad, pnr, pnr
1.0, 1.0, 1.0, 1.0, 1.0
1570017, 1570001, 1570026, 1569988, 1569991
1570023, 1570014, 1570040, 1569998, 1570001
> Centro(chr1) 1909
bap, tin, vnd, btd, btd, D, hkb, BEAF-32
1.0, 1.0, 1.0, 0.02, 0.15, 1.0, 0.005, 1.0
1567707, 1567798, 1567798, 1567550, 1567563, 1567872, 1567549, 1567937
1567713, 1567807, 1567806, 1567559, 1567572, 1567882, 1567557, 1567951
> Centro(chr1) 1910
bap, bap, btd, btd, hkb, ttk
0.61, 0.67, 1.0, 1.0, 1.0, 1.0
1567335, 1567707, 1567550, 1567563, 1567549, 1567497
1567341, 1567713, 1567559, 1567572, 1567557, 1567505
> Centro(chr1) 1911
Ptx1, bap, tin, tin, BEAF-32
1.0, 1.0, 0.775, 1.0, 1.0
1568870, 1568846, 1568696, 1568928, 1568888
1568876, 1568852, 1568705, 1568937, 1568902
> Centro(chr1) 1912
usp, dl_2, Eip74EF, Dr, btd, btd, h, hkb, opa, CTCF
0.8075, 1.0, 1.0, 1.0, 1.0, 1.0, 1.0, 1.0, 1.0, 1.0
1568234, 1568277, 1568379, 1568357, 1568432, 1568463, 1568434, 1568434, 1568428, 1568427
1568243, 1568286, 1568385, 1568363, 1568441, 1568472, 1568443, 1568442, 1568439, 1568441
> Centro(chr1) 1913
Su-H-, Lag1
1.0, 1.0
1571232, 1571417
1571247, 1571423
> Centro(chr1) 1914
sna, z, D, KR
1.0, 1.0, 1.0, 1.0
1571877, 1571822, 1571695, 1571827
1571882, 1571831, 1571705, 1571840
> Centro(chr1) 1915
sna, Lag1
1.0, 1.0
1572398, 1572358
1572403, 1572364
> Centro(chr1) 1916
Eip74EF, Su-H-, btd, fkh, hkb, CTCF
1.0, 1.0, 1.0, 1.0, 1.0, 1.0
1573623, 1573707, 1573727, 1573802, 1573726, 1573727
1573629, 1573722, 1573736, 1573812, 1573734, 1573741
> Centro(chr1) 1917
Dr, bap, tin, vnd, fkh
0.8675, 1.0, 1.0, 1.0, 0.2925
1574188, 1574045, 1574003, 1574003, 1573802
1574194, 1574051, 1574012, 1574011, 1573812
> Centro(chr1) 1918
sna, Lag1, CAD, btd, kni, slp1, EcR::usp
1.0, 0.1, 1.0, 1.0, 1.0, 1.0, 0.46
1576266, 1576001, 1576239, 1576121, 1576213, 1576365, 1576033
1576271, 1576007, 1576249, 1576130, 1576224, 1576375, 1576047
> Centro(chr1) 1919
usp, Lag1, bap, btd, kni, KR, KR, EcR::usp, Mad
1.0, 1.0, 1.0, 0.545, 1.0, 1.0, 1.0, 1.0, 0.13
1575922, 1576001, 1575793, 1576121, 1575954, 1575923, 1575924, 1576033, 1575686
1575931, 1576007, 1575799, 1576130, 1575965, 1575936, 1575937, 1576047, 1575700
> Centro(chr1) 1920
dl_1, dl_2, sna, Trl
1.0, 1.0, 1.0, 1.0
1574774, 1574776, 1574733, 1574722
1574785, 1574785, 1574738, 1574731
> Centro(chr1) 1921
sna, sna, btd, btd, btd, btd, D, hkb, slp1, tll, CTCF
0.04, 1.0, 1.0, 1.0, 1.0, 1.0, 1.0, 1.0, 1.0, 1.0, 1.0
1575105, 1575427, 1575214, 1575330, 1575349, 1575450, 1575357, 1575329, 1575353, 1575370, 1575344
1575110, 1575432, 1575223, 1575339, 1575358, 1575459, 1575367, 1575337, 1575363, 1575379, 1575358
> Centro(chr1) 1922
ovo, Trl, prd, run::Bgb, CNC::maf-S
1.0, 1.0, 1.0, 0.605, 1.0
1577676, 1577758, 1577676, 1577948, 1577854
1577684, 1577767, 1577684, 1577956, 1577868
> Centro(chr1) 1923
run::Bgb, kni
0.655, 1.0
1577948, 1578131
1577956, 1578142
> Centro(chr1) 1924
tin, D, fkh
1.0, 1.0, 1.0
1576666, 1576688, 1576638
1576675, 1576698, 1576648
> Centro(chr1) 1925
usp, dl_2, brk, CAD, h, Mad
1.0, 1.0, 1.0, 1.0, 1.0, 1.0
1577065, 1577168, 1577104, 1576967, 1577029, 1577024
1577074, 1577177, 1577111, 1576977, 1577038, 1577038
> Centro(chr1) 1926
bap, CAD, btd, hkb
1.0, 1.0, 0.03, 1.0
1584326, 1584373, 1584102, 1584407
1584332, 1584383, 1584111, 1584415
> Centro(chr1) 1927
exd, D, fkh
1.0, 1.0, 0.4025
1581953, 1581837, 1582104
1581960, 1581847, 1582114
> Centro(chr1) 1928
exd, fkh, fkh, tll
0.17, 1.0, 1.0, 1.0
1581953, 1582104, 1582318, 1582185
1581960, 1582114, 1582328, 1582194
> Centro(chr1) 1929
sna, bap, brk, vnd, btd, btd, D, slp1, tll
0.3025, 1.0, 1.0, 1.0, 1.0, 1.0, 1.0, 0.9825, 1.0
1582910, 1583004, 1583146, 1583266, 1583058, 1583077, 1583110, 1583279, 1583198
1582915, 1583010, 1583153, 1583274, 1583067, 1583086, 1583120, 1583289, 1583207
> Centro(chr1) 1930
br_Z1, Cf2_II, Cf2_II, dl_1, dl_1, dl_2, sna, exd
1.0, 0.4, 0.7, 1.0, 1.0, 1.0, 0.15, 1.0
1582671, 1582463, 1582493, 1582768, 1582769, 1582770, 1582910, 1582528
1582684, 1582472, 1582502, 1582779, 1582780, 1582779, 1582915, 1582535
> Centro(chr1) 1931
dl_1, dl_2, bap, pan, KR, KR, CTCF
1.0, 1.0, 1.0, 0.675, 1.0, 1.0, 1.0
1578963, 1578964, 1578882, 1579192, 1578930, 1579109, 1579009
1578974, 1578973, 1578888, 1579205, 1578943, 1579122, 1579023
> Centro(chr1) 1932
usp, twi, btd, btd, btd, h, hkb, hkb, hkb, tll, Mad
0.8, 1.0, 1.0, 1.0, 1.0, 1.0, 1.0, 1.0, 1.0, 1.0, 1.0
1581182, 1580936, 1580964, 1581105, 1581121, 1580966, 1580966, 1581107, 1581120, 1581012, 1580966
1581191, 1580947, 1580973, 1581114, 1581130, 1580975, 1580974, 1581115, 1581128, 1581021, 1580980
> Centro(chr1) 1933
usp, run::Bgb, nub, nub, odd, CNC::maf-S
0.59, 0.615, 1.0, 0.52, 1.0, 1.0
1581182, 1581562, 1581372, 1581570, 1581284, 1581351
1581191, 1581570, 1581383, 1581581, 1581294, 1581365
> Centro(chr1) 1934
Dr, CAD, kni, nub, nub
1.0, 0.475, 1.0, 1.0, 1.0
1580589, 1580280, 1580589, 1580342, 1580482
1580595, 1580290, 1580600, 1580353, 1580493
> Centro(chr1) 1935
run::Bgb, SU-HW-
1.0, 1.0
1579752, 1580036
1579760, 1580056
> Centro(chr1) 1936
sna, bap, tin
1.0, 1.0, 1.0
1586831, 1586824, 1586815
1586836, 1586830, 1586824
> Centro(chr1) 1937
bap, CAD, odd
1.0, 0.25, 1.0
1587743, 1587516, 1587834
1587749, 1587526, 1587844
> Centro(chr1) 1938
D, tll
1.0, 1.0
1588394, 1588568
1588404, 1588577
> Centro(chr1) 1939
Lag1, CAD, tin, btd, D, h
1.0, 1.0, 0.2425, 1.0, 1.0, 1.0
1589986, 1589883, 1589796, 1590050, 1589993, 1590126
1589992, 1589893, 1589805, 1590059, 1590003, 1590135
> Centro(chr1) 1940
br_Z1, br_Z1, Dr, brk, tin, tin, tin, vnd, h, hkb
1.0, 1.0, 1.0, 0.49, 1.0, 1.0, 0.72, 1.0, 1.0, 1.0
1589607, 1589713, 1589601, 1589418, 1589587, 1589619, 1589796, 1589588, 1589618, 1589629
1589620, 1589726, 1589607, 1589425, 1589596, 1589628, 1589805, 1589596, 1589627, 1589637
> Centro(chr1) 1941
Dr, run::Bgb, tin
1.0, 0.875, 1.0
1590731, 1590911, 1590748
1590737, 1590919, 1590757
> Centro(chr1) 1942
Vsx2, bap, bap, tin, btd, h, CNC::maf-S
0.42, 1.0, 1.0, 1.0, 1.0, 0.815, 1.0
1591127, 1591336, 1591406, 1591405, 1591386, 1591166, 1591366
1591135, 1591342, 1591412, 1591414, 1591395, 1591175, 1591380
> Centro(chr1) 1943
CAD, tin, btd, h, hkb, nub, opa
0.495, 1.0, 1.0, 1.0, 1.0, 1.0, 1.0
1592878, 1593079, 1593146, 1593078, 1593148, 1592975, 1593145
1592888, 1593088, 1593155, 1593087, 1593156, 1592986, 1593156
> Centro(chr1) 1944
vnd, btd, fkh, opa, ttk
1.0, 1.0, 1.0, 1.0, 0.88
1591782, 1591693, 1591719, 1591686, 1591882
1591790, 1591702, 1591729, 1591697, 1591890
> Centro(chr1) 1945
sna, sna, tin, tin, vnd, vnd, D, nub
1.0, 0.83, 1.0, 1.0, 1.0, 1.0, 0.905, 1.0
1592377, 1592544, 1592333, 1592385, 1592333, 1592386, 1592215, 1592511
1592382, 1592549, 1592342, 1592394, 1592341, 1592394, 1592225, 1592522
> Centro(chr1) 1946
fkh, CTCF
1.0, 1.0
1593679, 1593792
1593689, 1593806
> Centro(chr1) 1947
CTCF, STAT92E
1.0, 1.0
1594770, 1594749
1594784, 1594763
> Centro(chr1) 1948
sna, Lag1, Ptx1, D
1.0, 1.0, 0.19, 1.0
1598287, 1598437, 1598661, 1598421
1598292, 1598443, 1598667, 1598431
> Centro(chr1) 1949
sna, sna, sna, Ptx1, Trl, bap, btd, Mad
1.0, 1.0, 0.5575, 1.0, 1.0, 1.0, 1.0, 1.0
1597961, 1597969, 1598287, 1598017, 1598062, 1598121, 1598162, 1598163
1597966, 1597974, 1598292, 1598023, 1598071, 1598127, 1598171, 1598177
> Centro(chr1) 1950
dl_2, bap
1.0, 1.0
1596427, 1596490
1596436, 1596496
> Centro(chr1) 1951
twi, EcR::usp
1.0, 0.335
1596788, 1597003
1596799, 1597017
> Centro(chr1) 1952
dl_1, dl_2, run::Bgb, ttk, Mad
1.0, 1.0, 1.0, 1.0, 0.0725
1597637, 1597637, 1597554, 1597545, 1597350
1597648, 1597646, 1597562, 1597553, 1597364
> Centro(chr1) 1953
Trl, tin, tin, vnd, nub, odd, opa, EcR::usp, Mad
1.0, 1.0, 1.0, 1.0, 1.0, 0.375, 1.0, 0.005, 1.0
1597331, 1597143, 1597316, 1597317, 1597149, 1597042, 1597254, 1597003, 1597350
1597340, 1597152, 1597325, 1597325, 1597160, 1597052, 1597265, 1597017, 1597364
> Centro(chr1) 1954
sna, bap
1.0, 1.0
1600823, 1600920
1600828, 1600926
> Centro(chr1) 1955
CAD, pan, KR, SU-HW-
1.0, 1.0, 0.245, 1.0
1600052, 1599920, 1599819, 1600041
1600062, 1599933, 1599832, 1600061
> Centro(chr1) 1956
sna, pan, z, KR, opa, tll, CNC::maf-S
1.0, 0.1175, 1.0, 1.0, 1.0, 1.0, 1.0
1599622, 1599920, 1599570, 1599819, 1599606, 1599758, 1599745
1599627, 1599933, 1599579, 1599832, 1599617, 1599767, 1599759
> Centro(chr1) 1957
run::Bgb, btd, hkb, opa, Mad, Mad, Mad
0.865, 1.0, 1.0, 1.0, 1.0, 1.0, 1.0
1599342, 1599237, 1599239, 1599177, 1599167, 1599170, 1599171
1599350, 1599246, 1599247, 1599188, 1599181, 1599184, 1599185
> Centro(chr1) 1958
Ptx1, pan, D
0.49, 1.0, 1.0
1598661, 1598863, 1598860
1598667, 1598876, 1598870
> Centro(chr1) 1959
Su-H-, tll
1.0, 1.0
1602157, 1601928
1602172, 1601937
> Centro(chr1) 1960
sna, btd, Mad
1.0, 1.0, 1.0
1602667, 1602737, 1602781
1602672, 1602746, 1602795
> Centro(chr1) 1961
Eip74EF, hb, Vsx2, Vsx2, kni, STAT92E
1.0, 1.0, 1.0, 1.0, 0.69, 1.0
1605639, 1605713, 1605530, 1605701, 1605487, 1605768
1605645, 1605722, 1605538, 1605709, 1605498, 1605782
> Centro(chr1) 1962
exd, D
1.0, 1.0
1603950, 1603876
1603957, 1603886
> Centro(chr1) 1963
run::Bgb, btd, hkb, kni
1.0, 1.0, 1.0, 1.0
1605059, 1605050, 1605049, 1604936
1605067, 1605059, 1605057, 1604947
> Centro(chr1) 1964
tin, btd, opa, CTCF
1.0, 1.0, 0.5725, 1.0
1604372, 1604356, 1604571, 1604384
1604381, 1604365, 1604582, 1604398
> Centro(chr1) 1965
Lag1, run::Bgb, vnd, kni
1.0, 1.0, 1.0, 1.0
1609253, 1609345, 1609330, 1609169
1609259, 1609353, 1609338, 1609180
> Centro(chr1) 1966
btd, hkb, opa, opa, SU-HW-
1.0, 1.0, 1.0, 1.0, 0.45
1608628, 1608630, 1608627, 1608636, 1608829
1608637, 1608638, 1608638, 1608647, 1608849
> Centro(chr1) 1967
dl_1, h, h, hkb, kni, Mad
1.0, 1.0, 1.0, 1.0, 1.0, 0.59
1617179, 1617117, 1617282, 1617276, 1617039, 1616955
1617190, 1617126, 1617291, 1617284, 1617050, 1616969
> Centro(chr1) 1968
Eip74EF, Trl, Trl, Trl, Trl, Trl, Trl, Trl, Trl, Trl, Trl, Trl, brk, brk, brk, opa, slp1, tll, CTCF, SU-HW-
1.0, 0.0025, 0.5625, 1.0, 1.0, 1.0, 1.0, 1.0, 1.0, 1.0, 1.0, 1.0, 0.5425, 1.0, 1.0, 1.0, 0.5025, 1.0, 1.0, 1.0
1618045, 1617809, 1617865, 1617992, 1618000, 1618004, 1618006, 1618008, 1618012, 1618014, 1618129, 1618131, 1617864, 1618082, 1618165, 1618073, 1618258, 1617916, 1618165, 1618112
1618051, 1617818, 1617874, 1618001, 1618009, 1618013, 1618015, 1618017, 1618021, 1618023, 1618138, 1618140, 1617871, 1618089, 1618172, 1618084, 1618268, 1617925, 1618179, 1618132
> Centro(chr1) 1969
Trl, Trl, Trl, Trl, Trl, Trl, Trl, Trl, Trl, Trl, brk, btd, btd, btd, tll
1.0, 1.0, 1.0, 0.48, 0.4, 0.36, 0.34, 0.32, 0.28, 0.26, 1.0, 1.0, 1.0, 1.0, 1.0
1617771, 1617809, 1617865, 1617992, 1618000, 1618004, 1618006, 1618008, 1618012, 1618014, 1617864, 1617640, 1617641, 1617642, 1617916
1617780, 1617818, 1617874, 1618001, 1618009, 1618013, 1618015, 1618017, 1618021, 1618023, 1617871, 1617649, 1617650, 1617651, 1617925
> Centro(chr1) 1970
Ptx1, slp1
1.0, 0.88
1618422, 1618258
1618428, 1618268
> Centro(chr1) 1971
Su-H-, brk, tin, KR, odd
1.0, 1.0, 0.625, 1.0, 1.0
1615679, 1615689, 1615891, 1615799, 1615703
1615694, 1615696, 1615900, 1615812, 1615713
> Centro(chr1) 1972
brk, btd, hkb, KR, opa, CTCF, Mad, Mad, Mad
1.0, 1.0, 1.0, 1.0, 0.33, 1.0, 0.955, 1.0, 1.0
1616199, 1616207, 1616206, 1616256, 1616417, 1616110, 1616044, 1616197, 1616200
1616206, 1616216, 1616214, 1616269, 1616428, 1616124, 1616058, 1616211, 1616214
> Centro(chr1) 1973
Trl, fkh, opa, Mad, Mad
1.0, 1.0, 0.36, 0.805, 1.0
1616632, 1616735, 1616417, 1616460, 1616639
1616641, 1616745, 1616428, 1616474, 1616653
> Centro(chr1) 1974
tin, vnd, EcR::usp
1.0, 1.0, 0.4675
1614157, 1614157, 1613951
1614166, 1614165, 1613965
> Centro(chr1) 1975
sna, tin, gt, slp1, BEAF-32, EcR::usp
1.0, 1.0, 1.0, 0.145, 1.0, 0.845
1613763, 1613847, 1613815, 1613552, 1613718, 1613951
1613768, 1613856, 1613824, 1613562, 1613732, 1613965
> Centro(chr1) 1976
dl_2, vnd, D, KR, CNC::maf-S
1.0, 1.0, 1.0, 1.0, 1.0
1614626, 1614558, 1614670, 1614621, 1614592
1614635, 1614566, 1614680, 1614634, 1614606
> Centro(chr1) 1977
hb, brk, brk, CAD, SU-HW-, SU-HW-, Mad
1.0, 1.0, 1.0, 1.0, 1.0, 1.0, 1.0
1614898, 1615037, 1615039, 1614885, 1614935, 1614950, 1615032
1614907, 1615044, 1615046, 1614895, 1614955, 1614970, 1615046
> Centro(chr1) 1978
hb, Su-H-, brk, brk, brk, Mad
1.0, 1.0, 0.18, 0.2, 1.0, 0.165
1615374, 1615265, 1615037, 1615039, 1615223, 1615032
1615383, 1615280, 1615044, 1615046, 1615230, 1615046
> Centro(chr1) 1979
usp, ttk, SU-HW-
1.0, 1.0, 0.87
1627321, 1627358, 1627515
1627330, 1627366, 1627535
> Centro(chr1) 1980
dl_2, Su-H-, Vsx2, btd, btd, hkb, tll
1.0, 1.0, 1.0, 1.0, 1.0, 1.0, 1.0
1626315, 1626311, 1626187, 1626054, 1626067, 1626066, 1626245
1626324, 1626326, 1626195, 1626063, 1626076, 1626074, 1626254
> Centro(chr1) 1981
pan, D, hkb, opa, slp1, ttk
1.0, 1.0, 0.49, 1.0, 1.0, 0.64
1626750, 1626748, 1626574, 1626796, 1626839, 1626961
1626763, 1626758, 1626582, 1626807, 1626849, 1626969
> Centro(chr1) 1982
Trl, Trl, Trl, Trl, CAD, STAT92E
1.0, 1.0, 1.0, 1.0, 1.0, 0.845
1629211, 1629213, 1629238, 1629240, 1629136, 1629044
1629220, 1629222, 1629247, 1629249, 1629146, 1629058
> Centro(chr1) 1983
dl_1, btd, btd, btd, CNC::maf-S, CNC::maf-S
0.47, 1.0, 1.0, 1.0, 1.0, 0.815
1628501, 1628703, 1628704, 1628705, 1628807, 1628871
1628512, 1628712, 1628713, 1628714, 1628821, 1628885
> Centro(chr1) 1984
dl_1, dl_2, Ptx1
1.0, 1.0, 1.0
1628501, 1628382, 1628329
1628512, 1628391, 1628335
> Centro(chr1) 1985
slp1, STAT92E, SU-HW-
1.0, 1.0, 1.0
1632759, 1632671, 1632845
1632769, 1632685, 1632865
> Centro(chr1) 1986
dl_1, tin, tin, BEAF-32, EcR::usp, Mad, pnr
1.0, 1.0, 1.0, 1.0, 1.0, 0.905, 1.0
1633407, 1633367, 1633395, 1633474, 1633338, 1633233, 1633478
1633418, 1633376, 1633404, 1633488, 1633352, 1633247, 1633488
> Centro(chr1) 1987
usp, Su-H-, tll
1.0, 1.0, 0.93
1632082, 1632088, 1632248
1632091, 1632103, 1632257
> Centro(chr1) 1988
Cf2_II, brk, pan, CNC::maf-S, EcR::usp, EcR::usp
1.0, 1.0, 0.8675, 1.0, 1.0, 1.0
1631489, 1631666, 1631446, 1631698, 1631555, 1631684
1631498, 1631673, 1631459, 1631712, 1631569, 1631698
> Centro(chr1) 1989
twi, btd, btd
0.61, 1.0, 1.0
1629774, 1629964, 1629970
1629785, 1629973, 1629979
> Centro(chr1) 1990
usp, hb, Dr, tin, nub
0.725, 1.0, 1.0, 1.0, 1.0
1630517, 1630586, 1630696, 1630799, 1630810
1630526, 1630595, 1630702, 1630808, 1630821
> Centro(chr1) 1991
tin, nub, nub
0.27, 0.39, 1.0
1630799, 1630810, 1631021
1630808, 1630821, 1631032
> Centro(chr1) 1992
Cf2_II, Cf2_II, Cf2_II, Cf2_II, Cf2_II, Cf2_II, Eip74EF, Ptx1, pan, opa, EcR::usp
1.0, 1.0, 1.0, 1.0, 1.0, 1.0, 1.0, 0.385, 1.0, 1.0, 1.0
1634794, 1634800, 1634810, 1634824, 1634830, 1634836, 1634890, 1635023, 1634735, 1634759, 1634663
1634803, 1634809, 1634819, 1634833, 1634839, 1634845, 1634896, 1635029, 1634748, 1634770, 1634677
> Centro(chr1) 1993
Trl, bap, btd, btd, btd, btd, btd, btd, opa, opa
1.0, 0.045, 1.0, 1.0, 1.0, 1.0, 1.0, 1.0, 1.0, 1.0
1634065, 1634300, 1634051, 1634052, 1634053, 1634054, 1634055, 1634056, 1634047, 1634050
1634074, 1634306, 1634060, 1634061, 1634062, 1634063, 1634064, 1634065, 1634058, 1634061
> Centro(chr1) 1994
bap, CAD, SU-HW-, EcR::usp
1.0, 1.0, 1.0, 0.11
1634300, 1634481, 1634421, 1634663
1634306, 1634491, 1634441, 1634677
> Centro(chr1) 1995
Cf2_II, btd, KR, SU-HW-
1.0, 1.0, 0.3325, 1.0
1635952, 1635983, 1635650, 1635780
1635961, 1635992, 1635663, 1635800
> Centro(chr1) 1996
Eip74EF, CAD, tin, D, BEAF-32, CNC::maf-S
1.0, 1.0, 1.0, 0.885, 1.0, 1.0
1636233, 1636387, 1636209, 1636485, 1636444, 1636258
1636239, 1636397, 1636218, 1636495, 1636458, 1636272
> Centro(chr1) 1997
Trl, Trl, tin, D, D, h, BEAF-32, BEAF-32
1.0, 1.0, 0.6475, 0.4075, 0.3225, 1.0, 0.0175, 1.0
1636650, 1636652, 1636880, 1636485, 1636912, 1636664, 1636444, 1636723
1636659, 1636661, 1636889, 1636495, 1636922, 1636673, 1636458, 1636737
> Centro(chr1) 1998
dl_2, sna
1.0, 1.0
1637485, 1637520
1637494, 1637525
> Centro(chr1) 1999
Vsx2, Dr, Dr
1.0, 1.0, 1.0
1637841, 1637841, 1637937
1637849, 1637847, 1637943
> Centro(chr1) 2000
Eip74EF, tll, SU-HW-
1.0, 0.865, 1.0
1639532, 1639250, 1639408
1639538, 1639259, 1639428
> Centro(chr1) 2001
Lag1, Trl, CAD, tin, tin
0.165, 1.0, 1.0, 1.0, 1.0
1640609, 1640304, 1640486, 1640260, 1640444
1640615, 1640313, 1640496, 1640269, 1640453
> Centro(chr1) 2002
btd, tll, ttk
1.0, 1.0, 0.535
1639989, 1640060, 1639793
1639998, 1640069, 1639801
> Centro(chr1) 2003
br_Z1, CAD
1.0, 1.0
1641284, 1641486
1641297, 1641496
> Centro(chr1) 2004
Eip74EF, brk, brk, brk, CAD, Mad, Mad
1.0, 0.5775, 1.0, 0.9025, 1.0, 0.6125, 1.0
1640953, 1640728, 1640922, 1641080, 1641061, 1640728, 1640915
1640959, 1640735, 1640929, 1641087, 1641071, 1640742, 1640929
> Centro(chr1) 2005
Trl, exd, tin, vnd, btd, D, h
1.0, 0.9375, 0.1925, 0.1975, 1.0, 1.0, 1.0
1643742, 1643858, 1643470, 1643471, 1643594, 1643659, 1643778
1643751, 1643865, 1643479, 1643479, 1643603, 1643669, 1643787
> Centro(chr1) 2006
dl_2, sna, CAD, btd, btd, btd, opa
0.84, 1.0, 0.655, 1.0, 1.0, 1.0, 1.0
1642361, 1642229, 1642010, 1642189, 1642195, 1642196, 1642107
1642370, 1642234, 1642020, 1642198, 1642204, 1642205, 1642118
> Centro(chr1) 2007
Eip74EF, Ptx1, pan, run::Bgb, D, nub, STAT92E, Mad
1.0, 0.0275, 1.0, 1.0, 0.1475, 0.8775, 0.8025, 1.0
1643044, 1643168, 1642906, 1642931, 1643154, 1642756, 1642747, 1642784
1643050, 1643174, 1642919, 1642939, 1643164, 1642767, 1642761, 1642798
> Centro(chr1) 2008
tin, btd, hkb, nub
1.0, 1.0, 1.0, 1.0
1646882, 1646923, 1646922, 1646865
1646891, 1646932, 1646930, 1646876
> Centro(chr1) 2009
fkh, kni, nub, slp1
1.0, 1.0, 1.0, 0.64
1647201, 1647204, 1647433, 1647505
1647211, 1647215, 1647444, 1647515
> Centro(chr1) 2010
br_Z1, dl_1, dl_1, dl_2, dl_2, Su-H-, Trl, bap, bap, Mad
0.42, 1.0, 1.0, 1.0, 1.0, 1.0, 1.0, 1.0, 0.835, 1.0
1644739, 1644948, 1644949, 1644949, 1644950, 1644887, 1644831, 1645086, 1645117, 1644919
1644752, 1644959, 1644960, 1644958, 1644959, 1644902, 1644840, 1645092, 1645123, 1644933
> Centro(chr1) 2011
dl_1, btd, hkb, kni, odd, CNC::maf-S
1.0, 0.785, 1.0, 1.0, 0.68, 1.0
1646495, 1646560, 1646261, 1646460, 1646206, 1646386
1646506, 1646569, 1646269, 1646471, 1646216, 1646400
> Centro(chr1) 2012
br_Z1, Vsx2, Dr, exd, btd, h, KR, slp1, Mad
0.7925, 1.0, 1.0, 1.0, 1.0, 1.0, 1.0, 1.0, 1.0
1645566, 1645884, 1645886, 1645783, 1645730, 1645652, 1645732, 1645743, 1645647
1645579, 1645892, 1645892, 1645790, 1645739, 1645661, 1645745, 1645753, 1645661
> Centro(chr1) 2013
br_Z1, Eip74EF, h, Mad
1.0, 1.0, 0.485, 0.51
1645566, 1645452, 1645652, 1645647
1645579, 1645458, 1645661, 1645661
> Centro(chr1) 2014
Trl, bap, KR, nub, STAT92E
0.0275, 1.0, 1.0, 1.0, 1.0
1650068, 1650228, 1650206, 1650403, 1650448
1650077, 1650234, 1650219, 1650414, 1650462
> Centro(chr1) 2015
Trl, Trl, Trl, Trl, Trl, Trl, Trl, Trl, bap, brk, twi, btd, hkb, KR, Mad
1.0, 1.0, 1.0, 1.0, 1.0, 1.0, 1.0, 1.0, 0.425, 1.0, 1.0, 1.0, 1.0, 0.61, 1.0
1650016, 1650018, 1650020, 1650022, 1650024, 1650026, 1650028, 1650068, 1650228, 1649900, 1650042, 1649960, 1649959, 1650206, 1649898
1650025, 1650027, 1650029, 1650031, 1650033, 1650035, 1650037, 1650077, 1650234, 1649907, 1650053, 1649969, 1649967, 1650219, 1649912
> Centro(chr1) 2016
Ptx1, Trl, Trl, Trl, Trl, ttk
1.0, 1.0, 1.0, 1.0, 1.0, 1.0
1651151, 1651174, 1651184, 1651186, 1651188, 1651078
1651157, 1651183, 1651193, 1651195, 1651197, 1651086
> Centro(chr1) 2017
dl_1, dl_2, dl_2, dl_2, sna, Trl, tin, vnd, nub, opa
1.0, 1.0, 1.0, 1.0, 1.0, 1.0, 1.0, 1.0, 1.0, 1.0
1650717, 1650646, 1650717, 1650718, 1650709, 1650866, 1650801, 1650802, 1650845, 1650720
1650728, 1650655, 1650726, 1650727, 1650714, 1650875, 1650810, 1650810, 1650856, 1650731
> Centro(chr1) 2018
Trl, Trl, Trl, Trl, Trl, Trl, Trl, Trl, Trl, pan, h, slp1, CNC::maf-S, Mad
1.0, 1.0, 1.0, 1.0, 1.0, 1.0, 1.0, 1.0, 1.0, 1.0, 0.75, 0.985, 1.0, 1.0
1648893, 1648895, 1648897, 1648899, 1648901, 1648911, 1648913, 1648915, 1648919, 1649049, 1649094, 1649070, 1648924, 1648980
1648902, 1648904, 1648906, 1648908, 1648910, 1648920, 1648922, 1648924, 1648928, 1649062, 1649103, 1649080, 1648938, 1648994
> Centro(chr1) 2019
brk, D, KR, Mad
1.0, 1.0, 1.0, 1.0
1647767, 1647849, 1647832, 1647656
1647774, 1647859, 1647845, 1647670
> Centro(chr1) 2020
Cf2_II, dl_2, hb, exd, twi, btd, STAT92E
1.0, 1.0, 1.0, 1.0, 1.0, 1.0, 1.0
1648218, 1648374, 1648467, 1648413, 1648238, 1648332, 1648477
1648227, 1648383, 1648476, 1648420, 1648249, 1648341, 1648491
> Centro(chr1) 2021
hb, Ptx1, Trl, pan, btd, D, KR, KR, CNC::maf-S
0.55, 1.0, 0.77, 1.0, 1.0, 1.0, 1.0, 1.0, 0.175
1651900, 1652240, 1652268, 1652093, 1652077, 1651995, 1652119, 1652120, 1651860
1651909, 1652246, 1652277, 1652106, 1652086, 1652005, 1652132, 1652133, 1651874
> Centro(chr1) 2022
Lag1, Trl, Trl, Trl
0.305, 1.0, 1.0, 1.0
1656131, 1656347, 1656349, 1656351
1656137, 1656356, 1656358, 1656360
> Centro(chr1) 2023
CAD, run::Bgb, tin, vnd, btd, h, hkb, ttk, CTCF, Mad
1.0, 0.35, 1.0, 1.0, 1.0, 1.0, 1.0, 0.84, 1.0, 1.0
1655662, 1656011, 1655863, 1655864, 1655791, 1655793, 1655793, 1655962, 1655786, 1655793
1655672, 1656019, 1655872, 1655872, 1655800, 1655802, 1655801, 1655970, 1655800, 1655807
> Centro(chr1) 2024
dl_2, hb, Trl, brk, brk, btd, hkb, KR, Mad, Mad, Mad
0.7825, 1.0, 1.0, 1.0, 1.0, 1.0, 1.0, 0.8275, 1.0, 1.0, 1.0
1654588, 1654318, 1654453, 1654377, 1654379, 1654458, 1654457, 1654247, 1654372, 1654377, 1654451
1654597, 1654327, 1654462, 1654384, 1654386, 1654467, 1654465, 1654260, 1654386, 1654391, 1654465
> Centro(chr1) 2025
Trl, CAD, pan
0.1725, 1.0, 1.0
1655015, 1655223, 1655270
1655024, 1655233, 1655283
> Centro(chr1) 2026
Su-H-, Trl, bap, brk
1.0, 1.0, 0.115, 1.0
1654931, 1655015, 1654697, 1654873
1654946, 1655024, 1654703, 1654880
> Centro(chr1) 2027
dl_1, dl_2, Ptx1, D, opa
1.0, 1.0, 1.0, 1.0, 0.9
1661848, 1661849, 1661875, 1661795, 1661688
1661859, 1661858, 1661881, 1661805, 1661699
> Centro(chr1) 2028
dl_2, btd, fkh, h, hkb, hkb, SU-HW-, Mad
1.0, 1.0, 1.0, 1.0, 1.0, 1.0, 1.0, 1.0
1661494, 1661385, 1661417, 1661358, 1661358, 1661384, 1661228, 1661358
1661503, 1661394, 1661427, 1661367, 1661366, 1661392, 1661248, 1661372
> Centro(chr1) 2029
dl_1, dl_1, dl_2, hb, brk, twi, Mad
1.0, 1.0, 1.0, 1.0, 1.0, 1.0, 1.0
1659996, 1659997, 1659997, 1659900, 1660020, 1659943, 1660013
1660007, 1660008, 1660006, 1659909, 1660027, 1659954, 1660027
> Centro(chr1) 2030
Trl, opa
1.0, 1.0
1660405, 1660420
1660414, 1660431
> Centro(chr1) 2031
dl_2, tin, D, SU-HW-
1.0, 1.0, 1.0, 1.0
1660785, 1660855, 1660710, 1660680
1660794, 1660864, 1660720, 1660700
> Centro(chr1) 2032
Vsx2, Dr, odd
1.0, 1.0, 1.0
1656992, 1656994, 1657064
1657000, 1657000, 1657074
> Centro(chr1) 2033
Trl, brk
1.0, 1.0
1657373, 1657434
1657382, 1657441
> Centro(chr1) 2034
dl_2, Vsx2, Dr, slp1
1.0, 1.0, 1.0, 1.0
1657713, 1657852, 1657854, 1657680
1657722, 1657860, 1657860, 1657690
> Centro(chr1) 2035
hb, Trl, Trl, Trl, Trl, Trl, brk, pan, tin, tin, vnd, btd, D, KR
1.0, 1.0, 1.0, 1.0, 1.0, 1.0, 1.0, 1.0, 1.0, 0.52, 1.0, 1.0, 1.0, 1.0
1658455, 1658341, 1658343, 1658347, 1658349, 1658351, 1658252, 1658297, 1658280, 1658540, 1658280, 1658355, 1658203, 1658310
1658464, 1658350, 1658352, 1658356, 1658358, 1658360, 1658259, 1658310, 1658289, 1658549, 1658288, 1658364, 1658213, 1658323
> Centro(chr1) 2036
Cf2_II, dl_2, dl_2, Su-H-, Su-H-, tin
1.0, 1.0, 1.0, 1.0, 0.52, 1.0
1658864, 1658788, 1658909, 1658729, 1659059, 1658917
1658873, 1658797, 1658918, 1658744, 1659074, 1658926
> Centro(chr1) 2037
Su-H-, Su-H-, Vsx2, tin, twi, btd, btd, hkb, KR, opa, CTCF
0.13, 0.61, 1.0, 1.0, 0.17, 1.0, 1.0, 1.0, 1.0, 0.87, 1.0
1659059, 1659485, 1659186, 1659203, 1659531, 1659299, 1659433, 1659435, 1659362, 1659135, 1659294
1659074, 1659500, 1659194, 1659212, 1659542, 1659308, 1659442, 1659443, 1659375, 1659146, 1659308
> Centro(chr1) 2038
sna, sna, CAD, ttk
1.0, 1.0, 1.0, 0.9125
1664502, 1664541, 1664362, 1664273
1664507, 1664546, 1664372, 1664281
> Centro(chr1) 2039
hb, btd, btd, btd, hkb, KR, opa, Mad
0.0125, 1.0, 1.0, 1.0, 1.0, 0.4625, 1.0, 1.0
1663691, 1663935, 1663944, 1664081, 1663943, 1663734, 1663939, 1663937
1663700, 1663944, 1663953, 1664090, 1663951, 1663747, 1663950, 1663951
> Centro(chr1) 2040
dl_1, dl_1, dl_1, dl_2, dl_2, dl_2, Trl, Trl, btd, opa
1.0, 1.0, 1.0, 1.0, 1.0, 1.0, 0.9, 0.53, 1.0, 1.0
1662467, 1662468, 1662527, 1662468, 1662469, 1662529, 1662629, 1662666, 1662396, 1662405
1662478, 1662479, 1662538, 1662477, 1662478, 1662538, 1662638, 1662675, 1662405, 1662416
> Centro(chr1) 2041
dl_2, Trl, Trl, Trl, Trl, Trl, Trl, Trl, Trl, Trl, Trl, Trl, Trl, Trl, Trl, brk, opa, CNC::maf-S, CTCF, SU-HW-
1.0, 1.0, 1.0, 1.0, 1.0, 1.0, 1.0, 1.0, 1.0, 1.0, 1.0, 1.0, 1.0, 1.0, 1.0, 1.0, 1.0, 0.52, 1.0, 0.83
1663179, 1663249, 1663251, 1663255, 1663257, 1663280, 1663310, 1663312, 1663314, 1663316, 1663318, 1663320, 1663322, 1663324, 1663328, 1663154, 1663243, 1663464, 1663147, 1663096
1663188, 1663258, 1663260, 1663264, 1663266, 1663289, 1663319, 1663321, 1663323, 1663325, 1663327, 1663329, 1663331, 1663333, 1663337, 1663161, 1663254, 1663478, 1663161, 1663116
> Centro(chr1) 2042
hkb, ttk, STAT92E
1.0, 1.0, 1.0
1671482, 1671578, 1671486
1671490, 1671586, 1671500
> Centro(chr1) 2043
hb, Trl, h, opa, SU-HW-
1.0, 1.0, 1.0, 1.0, 0.645
1671945, 1671974, 1672029, 1671922, 1672154
1671954, 1671983, 1672038, 1671933, 1672174
> Centro(chr1) 2044
Dr, nub, EcR::usp
1.0, 1.0, 0.775
1669981, 1669965, 1669791
1669987, 1669976, 1669805
> Centro(chr1) 2045
Cf2_II, sna, Trl, Trl, Trl, run::Bgb, tin, twi, EcR::usp, Mad
0.42, 1.0, 1.0, 1.0, 1.0, 1.0, 1.0, 1.0, 0.205, 0.255
1669356, 1669631, 1669564, 1669566, 1669568, 1669426, 1669618, 1669459, 1669791, 1669337
1669365, 1669636, 1669573, 1669575, 1669577, 1669434, 1669627, 1669470, 1669805, 1669351
> Centro(chr1) 2046
Eip74EF, Lag1, brk, brk, tin, tin, btd, fkh, h
1.0, 1.0, 1.0, 0.745, 1.0, 0.615, 0.925, 0.39, 1.0
1670470, 1670384, 1670466, 1670645, 1670546, 1670657, 1670311, 1670257, 1670497
1670476, 1670390, 1670473, 1670652, 1670555, 1670666, 1670320, 1670267, 1670506
> Centro(chr1) 2047
dl_2, Ptx1, brk, tin, KR, ttk, CNC::maf-S
1.0, 1.0, 0.18, 0.31, 1.0, 1.0, 1.0
1670831, 1670985, 1670645, 1670657, 1670874, 1670866, 1670795
1670840, 1670991, 1670652, 1670666, 1670887, 1670874, 1670809
> Centro(chr1) 2048
sna, brk, exd, vnd, kni, opa, Mad
1.0, 1.0, 0.195, 1.0, 1.0, 1.0, 0.46
1667979, 1668032, 1667764, 1667994, 1668041, 1668040, 1667787
1667984, 1668039, 1667771, 1668002, 1668052, 1668051, 1667801
> Centro(chr1) 2049
brk, pan, slp1, CTCF, STAT92E, STAT92E
1.0, 0.48, 1.0, 1.0, 1.0, 1.0
1668430, 1668629, 1668529, 1668423, 1668346, 1668350
1668437, 1668642, 1668539, 1668437, 1668360, 1668364
> Centro(chr1) 2050
CAD, fkh
1.0, 0.22
1668914, 1668686
1668924, 1668696
> Centro(chr1) 2051
Trl, exd, fkh, STAT92E
0.2625, 1.0, 1.0, 1.0
1666902, 1667212, 1667264, 1667038
1666911, 1667219, 1667274, 1667052
> Centro(chr1) 2052
Ptx1, nub
1.0, 1.0
1665378, 1665394
1665384, 1665405
> Centro(chr1) 2053
Cf2_II, dl_1, dl_2, CAD, twi, KR, tll
1.0, 1.0, 1.0, 0.255, 0.32, 1.0, 1.0
1665950, 1666026, 1666027, 1665725, 1665731, 1666036, 1665934
1665959, 1666037, 1666036, 1665735, 1665742, 1666049, 1665943
> Centro(chr1) 2054
Vsx2, Vsx2, Dr, brk
1.0, 1.0, 1.0, 1.0
1666345, 1666369, 1666371, 1666401
1666353, 1666377, 1666377, 1666408
> Centro(chr1) 2055
Dr, btd, hkb, nub, tll
0.94, 1.0, 1.0, 1.0, 1.0
1672939, 1673095, 1673094, 1672947, 1673121
1672945, 1673104, 1673102, 1672958, 1673130
> Centro(chr1) 2056
sna, run::Bgb, KR, ttk
1.0, 1.0, 1.0, 1.0
1675482, 1675604, 1675543, 1675351
1675487, 1675612, 1675556, 1675359
> Centro(chr1) 2057
sna, sna, sna, brk, brk, btd, hkb, CTCF, Mad
1.0, 1.0, 1.0, 1.0, 1.0, 1.0, 1.0, 1.0, 1.0
1674591, 1674628, 1674696, 1674569, 1674571, 1674669, 1674668, 1674571, 1674564
1674596, 1674633, 1674701, 1674576, 1674578, 1674678, 1674676, 1674585, 1674578
> Centro(chr1) 2058
CAD, run::Bgb
1.0, 1.0
1674124, 1674095
1674134, 1674103
> Centro(chr1) 2059
h, opa
1.0, 1.0
1673605, 1673744
1673614, 1673755
> Centro(chr1) 2060
Vsx2, Dr, Lag1, KR, KR, Mad
1.0, 1.0, 1.0, 1.0, 1.0, 1.0
1678558, 1678560, 1678586, 1678470, 1678588, 1678574
1678566, 1678566, 1678592, 1678483, 1678601, 1678588
> Centro(chr1) 2061
brk, brk, btd, btd, btd, KR, Mad
1.0, 1.0, 1.0, 1.0, 1.0, 0.45, 0.435
1678258, 1678260, 1678275, 1678276, 1678277, 1678470, 1678058
1678265, 1678267, 1678284, 1678285, 1678286, 1678483, 1678072
> Centro(chr1) 2062
dl_2, tin, KR, KR, Mad
1.0, 0.985, 1.0, 1.0, 1.0
1676514, 1676430, 1676700, 1676701, 1676579
1676523, 1676439, 1676713, 1676714, 1676593
> Centro(chr1) 2063
sd, btd
1.0, 1.0
1677726, 1677676
1677737, 1677685
> Centro(chr1) 2064
sna, Dr, Lag1, bap, exd, tin, btd, D, h, opa
1.0, 1.0, 0.4525, 1.0, 1.0, 1.0, 1.0, 0.8275, 1.0, 1.0
1677245, 1677085, 1677411, 1677202, 1677133, 1677200, 1677209, 1677037, 1677336, 1677242
1677250, 1677091, 1677417, 1677208, 1677140, 1677209, 1677218, 1677047, 1677345, 1677253
> Centro(chr1) 2065
Ptx1, brk, brk, run::Bgb, h, opa, Mad
0.485, 1.0, 1.0, 1.0, 1.0, 0.88, 1.0
1680176, 1679971, 1679975, 1679904, 1679973, 1680134, 1679966
1680182, 1679978, 1679982, 1679912, 1679982, 1680145, 1679980
> Centro(chr1) 2066
sna, Lag1, bap, btd, btd, slp1
1.0, 0.4425, 1.0, 1.0, 1.0, 0.2525
1679525, 1679405, 1679679, 1679541, 1679707, 1679384
1679530, 1679411, 1679685, 1679550, 1679716, 1679394
> Centro(chr1) 2067
Cf2_II, Lag1, Trl, Trl, Trl, Trl, Trl, vnd, odd, slp1, Mad, Mad
1.0, 0.625, 1.0, 1.0, 1.0, 1.0, 1.0, 1.0, 1.0, 0.815, 1.0, 1.0
1679225, 1679405, 1679199, 1679201, 1679203, 1679205, 1679207, 1679110, 1679325, 1679384, 1679245, 1679250
1679234, 1679411, 1679208, 1679210, 1679212, 1679214, 1679216, 1679118, 1679335, 1679394, 1679259, 1679264
> Centro(chr1) 2068
dl_1, dl_1, pan
1.0, 1.0, 0.79
1682973, 1682974, 1683144
1682984, 1682985, 1683157
> Centro(chr1) 2069
bap, CAD
1.0, 1.0
1681423, 1681475
1681429, 1681485
> Centro(chr1) 2070
usp, dl_1, sna, KR, tll, CTCF, SU-HW-
1.0, 1.0, 0.69, 1.0, 0.45, 1.0, 1.0
1682002, 1682110, 1682235, 1682050, 1682257, 1681996, 1681913
1682011, 1682121, 1682240, 1682063, 1682266, 1682010, 1681933
> Centro(chr1) 2071
usp, bap, CTCF, SU-HW-
0.235, 1.0, 0.27, 1.0
1682002, 1681777, 1681996, 1681913
1682011, 1681783, 1682010, 1681933
> Centro(chr1) 2072
bap, twi
1.0, 1.0
1683761, 1683675
1683767, 1683686
> Centro(chr1) 2073
sna, btd, h, hkb, opa, CTCF, Mad
1.0, 1.0, 1.0, 1.0, 1.0, 1.0, 1.0
1686932, 1686991, 1686989, 1686990, 1687048, 1686991, 1686984
1686937, 1687000, 1686998, 1686998, 1687059, 1687005, 1686998
> Centro(chr1) 2074
Cf2_II, Lag1, Trl, Trl, Trl, Trl, Trl, vnd, odd, slp1, Mad, Mad
1.0, 0.625, 1.0, 1.0, 1.0, 1.0, 1.0, 1.0, 1.0, 0.815, 1.0, 1.0
1686234, 1686414, 1686208, 1686210, 1686212, 1686214, 1686216, 1686119, 1686334, 1686393, 1686254, 1686259
1686243, 1686420, 1686217, 1686219, 1686221, 1686223, 1686225, 1686127, 1686344, 1686403, 1686268, 1686273
> Centro(chr1) 2075
Lag1, slp1, CNC::maf-S
0.23, 0.04, 1.0
1686414, 1686393, 1686637
1686420, 1686403, 1686651
> Centro(chr1) 2076
Cf2_II, Trl, exd, z, h, STAT92E, STAT92E
1.0, 1.0, 1.0, 0.94, 1.0, 1.0, 1.0
1689940, 1689925, 1690056, 1690081, 1689855, 1689900, 1689904
1689949, 1689934, 1690063, 1690090, 1689864, 1689914, 1689918
> Centro(chr1) 2077
run::Bgb, sd
1.0, 1.0
1689125, 1689257
1689133, 1689268
> Centro(chr1) 2078
sna, opa, CNC::maf-S, STAT92E, STAT92E, STAT92E, STAT92E
1.0, 1.0, 1.0, 1.0, 1.0, 1.0, 1.0
1689490, 1689532, 1689533, 1689495, 1689499, 1689662, 1689666
1689495, 1689543, 1689547, 1689509, 1689513, 1689676, 1689680
> Centro(chr1) 2079
br_Z1, D
1.0, 1.0
1688875, 1688751
1688888, 1688761
> Centro(chr1) 2080
Cf2_II, sna, twi, D, STAT92E
1.0, 1.0, 1.0, 1.0, 1.0
1688537, 1688523, 1688441, 1688443, 1688347
1688546, 1688528, 1688452, 1688453, 1688361
> Centro(chr1) 2081
br_Z1, hb, hb, CAD, tin, vnd
1.0, 1.0, 1.0, 1.0, 1.0, 1.0
1688086, 1687961, 1688166, 1688090, 1687936, 1687937
1688099, 1687970, 1688175, 1688100, 1687945, 1687945
> Centro(chr1) 2082
Cf2_II, dl_2, Lag1, exd, twi, kni
1.0, 1.0, 1.0, 0.6825, 1.0, 1.0
1693648, 1693587, 1693556, 1693349, 1693504, 1693419
1693657, 1693596, 1693562, 1693356, 1693515, 1693430
> Centro(chr1) 2083
Eip74EF, sna, Trl
1.0, 1.0, 0.0275
1694473, 1694439, 1694207
1694479, 1694444, 1694216
> Centro(chr1) 2084
Su-H-, sna, Trl, brk, ttk, CTCF
1.0, 1.0, 0.9175, 1.0, 1.0, 1.0
1694115, 1694051, 1694207, 1694046, 1693959, 1694046
1694130, 1694056, 1694216, 1694053, 1693967, 1694060
> Centro(chr1) 2085
CAD, vnd, slp1
1.0, 1.0, 1.0
1692480, 1692498, 1692600
1692490, 1692506, 1692610
> Centro(chr1) 2086
twi, kni, slp1, CNC::maf-S
1.0, 1.0, 1.0, 1.0
1692910, 1692757, 1692879, 1692992
1692921, 1692768, 1692889, 1693006
> Centro(chr1) 2087
Eip74EF, run::Bgb, KR
1.0, 1.0, 1.0
1691785, 1691925, 1691771
1691791, 1691933, 1691784
> Centro(chr1) 2088
run::Bgb, tin, vnd, D, slp1
1.0, 0.945, 0.94, 1.0, 1.0
1691925, 1692226, 1692227, 1692070, 1692066
1691933, 1692235, 1692235, 1692080, 1692076
> Centro(chr1) 2089
Lag1, BEAF-32, BEAF-32, pnr, pnr
1.0, 1.0, 1.0, 1.0, 1.0
1704880, 1704838, 1704863, 1704842, 1704867
1704886, 1704852, 1704877, 1704852, 1704877
> Centro(chr1) 2090
twi, STAT92E, STAT92E
1.0, 1.0, 1.0
1708425, 1708395, 1708399
1708436, 1708409, 1708413
> Centro(chr1) 2091
dl_1, Eip74EF, sna, Ptx1, Trl, KR, KR, CNC::maf-S
1.0, 1.0, 1.0, 1.0, 1.0, 1.0, 1.0, 1.0
1710018, 1710143, 1709979, 1710151, 1710110, 1709988, 1710145, 1710187
1710029, 1710149, 1709984, 1710157, 1710119, 1710001, 1710158, 1710201
> Centro(chr1) 2092
Lag1, D, KR, KR
1.0, 1.0, 1.0, 1.0
1710817, 1710830, 1710725, 1710726
1710823, 1710840, 1710738, 1710739
> Centro(chr1) 2093
Su-H-, twi, KR, KR, Mad
1.0, 1.0, 1.0, 1.0, 1.0
1714687, 1714709, 1714579, 1714580, 1714474
1714702, 1714720, 1714592, 1714593, 1714488
> Centro(chr1) 2094
dl_2, fkh, slp1
1.0, 1.0, 1.0
1717466, 1717341, 1717338
1717475, 1717351, 1717348
> Centro(chr1) 2095
Dr, z, opa, Mad
0.6625, 1.0, 1.0, 1.0
1720801, 1721067, 1721080, 1720897
1720807, 1721076, 1721091, 1720911
> Centro(chr1) 2096
CAD, KR, nub, EcR::usp
1.0, 0.8225, 1.0, 1.0
1720022, 1719898, 1720112, 1720189
1720032, 1719911, 1720123, 1720203
> Centro(chr1) 2097
Vsx2, Dr, Dr, CAD, fkh
1.0, 1.0, 1.0, 0.51, 1.0
1720356, 1720356, 1720467, 1720664, 1720554
1720364, 1720362, 1720473, 1720674, 1720564
> Centro(chr1) 2098
Cf2_II, exd, tin, twi, tll, tll
1.0, 1.0, 0.08, 1.0, 1.0, 1.0
1719079, 1719028, 1719269, 1718927, 1719023, 1719029
1719088, 1719035, 1719278, 1718938, 1719032, 1719038
> Centro(chr1) 2099
dl_1, Lag1, bap, tin, tin, tll
1.0, 1.0, 1.0, 1.0, 1.0, 0.2575
1719392, 1719438, 1719307, 1719269, 1719492, 1719639
1719403, 1719444, 1719313, 1719278, 1719501, 1719648
> Centro(chr1) 2100
brk, Mad, Mad
1.0, 1.0, 1.0
1723706, 1723701, 1723706
1723713, 1723715, 1723720
> Centro(chr1) 2101
dl_2, sna, tin
1.0, 1.0, 1.0
1723263, 1723328, 1723452
1723272, 1723333, 1723461
> Centro(chr1) 2102
usp, opa, opa, Mad
1.0, 1.0, 1.0, 1.0
1722907, 1722859, 1722901, 1722936
1722916, 1722870, 1722912, 1722950
> Centro(chr1) 2103
Dr, opa, slp1
0.105, 1.0, 1.0
1722293, 1722530, 1722563
1722299, 1722541, 1722573
> Centro(chr1) 2104
dl_2, Dr, Lag1, Ptx1, vnd, CTCF, Mad
1.0, 1.0, 1.0, 1.0, 0.9, 1.0, 1.0
1724449, 1724554, 1724557, 1724659, 1724713, 1724480, 1724411
1724458, 1724560, 1724563, 1724665, 1724721, 1724494, 1724425
> Centro(chr1) 2105
btd, slp1
1.0, 1.0
1728496, 1728263
1728505, 1728273
> Centro(chr1) 2106
tin, btd
1.0, 1.0
1734579, 1734362
1734588, 1734371
> Centro(chr1) 2107
Dr, D, BEAF-32, pnr
1.0, 1.0, 1.0, 1.0
1735825, 1735863, 1735977, 1735977
1735831, 1735873, 1735991, 1735987
> Centro(chr1) 2108
br_Z1, brk, twi, btd
1.0, 1.0, 0.705, 0.285
1735424, 1735316, 1735190, 1735592
1735437, 1735323, 1735201, 1735601
> Centro(chr1) 2109
usp, twi
1.0, 0.05
1734946, 1735190
1734955, 1735201
> Centro(chr1) 2110
CAD, vnd
1.0, 1.0
1731834, 1731851
1731844, 1731859
> Centro(chr1) 2111
Cf2_II, dl_1, dl_2, Trl, btd
1.0, 1.0, 1.0, 1.0, 1.0
1733080, 1732945, 1732945, 1732931, 1732919
1733089, 1732956, 1732954, 1732940, 1732928
> Centro(chr1) 2112
dl_1, Eip74EF, Eip74EF, h, h, EcR::usp
1.0, 1.0, 1.0, 1.0, 1.0, 0.1
1733695, 1733491, 1733688, 1733621, 1733628, 1733382
1733706, 1733497, 1733694, 1733630, 1733637, 1733396
> Centro(chr1) 2113
dl_1, Eip74EF, Dr
0.225, 0.13, 1.0
1733695, 1733688, 1733925
1733706, 1733694, 1733931
> Centro(chr1) 2114
Dr, Dr, Ptx1
1.0, 1.0, 1.0
1736578, 1736593, 1736526
1736584, 1736599, 1736532
> Centro(chr1) 2115
Trl, Trl, Trl, Trl, Trl, Trl, D, Mad
1.0, 1.0, 1.0, 1.0, 1.0, 1.0, 0.455, 1.0
1737381, 1737383, 1737385, 1737387, 1737389, 1737391, 1737182, 1737443
1737390, 1737392, 1737394, 1737396, 1737398, 1737400, 1737192, 1737457
> Centro(chr1) 2116
twi, D, tll
1.0, 1.0, 0.96
1737088, 1737182, 1736935
1737099, 1737192, 1736944
> Centro(chr1) 2117
tin, tin, tll, EcR::usp
1.0, 1.0, 1.0, 1.0
1740078, 1740317, 1740298, 1740063
1740087, 1740326, 1740307, 1740077
> Centro(chr1) 2118
dl_1, btd, hkb
1.0, 1.0, 1.0
1741237, 1741241, 1741314
1741248, 1741250, 1741322
> Centro(chr1) 2119
exd, fkh, CNC::maf-S
1.0, 0.455, 1.0
1740807, 1740601, 1740828
1740814, 1740611, 1740842
> Centro(chr1) 2120
fkh, slp1
1.0, 1.0
1738134, 1738135
1738144, 1738145
> Centro(chr1) 2121
nub, CNC::maf-S
1.0, 1.0
1738652, 1738440
1738663, 1738454
> Centro(chr1) 2122
CAD, h
1.0, 1.0
1739712, 1739482
1739722, 1739491
> Centro(chr1) 2123
tin, tin, h, odd
1.0, 1.0, 1.0, 1.0
1738886, 1738940, 1739149, 1739017
1738895, 1738949, 1739158, 1739027
> Centro(chr1) 2124
hkb, STAT92E
1.0, 1.0
1743325, 1743177
1743333, 1743191
> Centro(chr1) 2125
dl_2, exd
1.0, 1.0
1742871, 1742698
1742880, 1742705
> Centro(chr1) 2126
h, kni
1.0, 1.0
1745181, 1745166
1745190, 1745177
> Centro(chr1) 2127
run::Bgb, tin, vnd, tll
1.0, 1.0, 1.0, 1.0
1744736, 1744582, 1744583, 1744710
1744744, 1744591, 1744591, 1744719
> Centro(chr1) 2128
Dr, brk, odd
1.0, 1.0, 1.0
1746262, 1746270, 1746390
1746268, 1746277, 1746400
> Centro(chr1) 2129
Dr, bap, tin
1.0, 1.0, 0.385
1746901, 1746729, 1747025
1746907, 1746735, 1747034
> Centro(chr1) 2130
run::Bgb, tin, tin, EcR::usp
1.0, 0.5725, 1.0, 1.0
1747286, 1747025, 1747150, 1747288
1747294, 1747034, 1747159, 1747302
> Centro(chr1) 2131
Dr, brk, tin, tin
0.38, 1.0, 1.0, 1.0
1748200, 1748028, 1747935, 1747946
1748206, 1748035, 1747944, 1747955
> Centro(chr1) 2132
Dr, hkb
0.02, 1.0
1748200, 1748447
1748206, 1748455
> Centro(chr1) 2133
Dr, nub
1.0, 1.0
1749458, 1749446
1749464, 1749457
> Centro(chr1) 2134
Cf2_II, sna
1.0, 1.0
1749137, 1748872
1749146, 1748877
> Centro(chr1) 2135
hkb, BEAF-32, BEAF-32, pnr
1.0, 1.0, 1.0, 1.0
1752118, 1752144, 1752151, 1752151
1752126, 1752158, 1752165, 1752161
> Centro(chr1) 2136
brk, tin, h, Mad
1.0, 1.0, 1.0, 1.0
1754749, 1754759, 1754751, 1754744
1754756, 1754768, 1754760, 1754758
> Centro(chr1) 2137
exd, tin, kni, CNC::maf-S
1.0, 1.0, 1.0, 1.0
1753070, 1752947, 1753026, 1753094
1753077, 1752956, 1753037, 1753108
> Centro(chr1) 2138
usp, Vsx2, Dr, h, h, h, ttk, CTCF, Mad
1.0, 0.2775, 0.2675, 1.0, 1.0, 1.0, 1.0, 0.4675, 1.0
1754266, 1753936, 1753936, 1754088, 1754095, 1754102, 1754214, 1753952, 1754250
1754275, 1753944, 1753942, 1754097, 1754104, 1754111, 1754222, 1753966, 1754264
> Centro(chr1) 2139
usp, dl_1, dl_1, dl_2, dl_2, sna, sna, Vsx2, Vsx2, Dr, Dr, brk, brk, run::Bgb, twi, CTCF, CTCF
1.0, 1.0, 1.0, 1.0, 1.0, 1.0, 1.0, 1.0, 0.32, 1.0, 0.33, 1.0, 1.0, 0.83, 0.415, 1.0, 0.13
1753703, 1753716, 1753717, 1753717, 1753718, 1753777, 1753804, 1753857, 1753936, 1753857, 1753936, 1753675, 1753677, 1753551, 1753508, 1753677, 1753952
1753712, 1753727, 1753728, 1753726, 1753727, 1753782, 1753809, 1753865, 1753944, 1753863, 1753942, 1753682, 1753684, 1753559, 1753519, 1753691, 1753966
> Centro(chr1) 2140
usp, Lag1, bap
1.0, 1.0, 1.0
1757080, 1756991, 1756933
1757089, 1756997, 1756939
> Centro(chr1) 2141
dl_1, dl_2, Ptx1, bap, opa, ttk, EcR::usp, Mad
1.0, 1.0, 1.0, 1.0, 1.0, 1.0, 1.0, 1.0
1756726, 1756727, 1756499, 1756704, 1756639, 1756535, 1756486, 1756629
1756737, 1756736, 1756505, 1756710, 1756650, 1756543, 1756500, 1756643
> Centro(chr1) 2142
tin, twi, nub
1.0, 1.0, 1.0
1757521, 1757505, 1757543
1757530, 1757516, 1757554
> Centro(chr1) 2143
sna, bap, CNC::maf-S
1.0, 1.0, 1.0
1758256, 1758204, 1758218
1758261, 1758210, 1758232
> Centro(chr1) 2144
run::Bgb, Mad
1.0, 1.0
1757819, 1757944
1757827, 1757958
> Centro(chr1) 2145
Lag1, bap, tin, btd, btd, h, hkb, tll, ttk, CTCF, Mad, Mad
0.155, 1.0, 1.0, 1.0, 1.0, 1.0, 1.0, 1.0, 1.0, 1.0, 1.0, 1.0
1772291, 1772449, 1772447, 1772524, 1772546, 1772522, 1772545, 1772500, 1772608, 1772524, 1772517, 1772661
1772297, 1772455, 1772456, 1772533, 1772555, 1772531, 1772553, 1772509, 1772616, 1772538, 1772531, 1772675
> Centro(chr1) 2146
Eip74EF, Lag1, vnd, hkb
1.0, 0.42, 0.25, 1.0
1772051, 1772291, 1771857, 1772114
1772057, 1772297, 1771865, 1772122
> Centro(chr1) 2147
dl_2, sna, CAD, fkh, ttk, STAT92E
1.0, 1.0, 1.0, 0.865, 0.915, 1.0
1769703, 1769558, 1769843, 1769866, 1769545, 1769817
1769712, 1769563, 1769853, 1769876, 1769553, 1769831
> Centro(chr1) 2148
Vsx2, Dr, Lag1, D, h
0.4375, 0.4475, 0.5575, 1.0, 1.0
1770299, 1770301, 1770312, 1770534, 1770475
1770307, 1770307, 1770318, 1770544, 1770484
> Centro(chr1) 2149
Vsx2, Dr, Lag1, btd, btd, h, hkb, slp1, STAT92E
1.0, 0.995, 0.885, 1.0, 1.0, 1.0, 1.0, 1.0, 1.0
1770299, 1770301, 1770312, 1770129, 1770147, 1770149, 1770149, 1770226, 1770074
1770307, 1770307, 1770318, 1770138, 1770156, 1770158, 1770157, 1770236, 1770088
> Centro(chr1) 2150
Su-H-, btd, hkb
1.0, 1.0, 1.0
1770974, 1770887, 1770886
1770989, 1770896, 1770894
> Centro(chr1) 2151
dl_2, nub, opa
1.0, 1.0, 0.315
1767960, 1767946, 1767734
1767969, 1767957, 1767745
> Centro(chr1) 2152
Su-H-, brk, opa, STAT92E
0.7325, 1.0, 0.3875, 1.0
1767344, 1767439, 1767734, 1767607
1767359, 1767446, 1767745, 1767621
> Centro(chr1) 2153
Eip74EF, Su-H-, brk, CAD, run::Bgb, ttk
0.33, 1.0, 1.0, 1.0, 1.0, 1.0
1768704, 1768411, 1768399, 1768485, 1768518, 1768556
1768710, 1768426, 1768406, 1768495, 1768526, 1768564
> Centro(chr1) 2154
dl_2, Eip74EF, sna, CAD, exd
1.0, 1.0, 0.3975, 1.0, 1.0
1768813, 1768704, 1769035, 1768832, 1768937
1768822, 1768710, 1769040, 1768842, 1768944
> Centro(chr1) 2155
dl_2, Eip74EF, Eip74EF, sna, exd, pan, run::Bgb, tin, ttk
1.0, 1.0, 1.0, 1.0, 0.505, 1.0, 1.0, 0.925, 0.84
1769092, 1769102, 1769105, 1769035, 1768937, 1769210, 1769168, 1769293, 1769302
1769101, 1769108, 1769111, 1769040, 1768944, 1769223, 1769176, 1769302, 1769310
> Centro(chr1) 2156
sna, bap, BEAF-32, pnr
1.0, 0.42, 1.0, 1.0
1759237, 1758889, 1759092, 1759096
1759242, 1758895, 1759106, 1759106
> Centro(chr1) 2157
sna, btd, hkb, opa
0.265, 1.0, 1.0, 1.0
1759237, 1759457, 1759459, 1759474
1759242, 1759466, 1759467, 1759485
> Centro(chr1) 2158
dl_2, Eip74EF, Lag1, CAD, pan, btd, btd, btd, btd, btd, btd, btd, btd, D, opa
0.92, 0.785, 1.0, 1.0, 1.0, 1.0, 1.0, 1.0, 1.0, 1.0, 1.0, 1.0, 1.0, 1.0, 1.0
1759949, 1759964, 1759800, 1759931, 1759744, 1759782, 1759786, 1759787, 1759788, 1759789, 1759790, 1759791, 1759792, 1759833, 1759794
1759958, 1759970, 1759806, 1759941, 1759757, 1759791, 1759795, 1759796, 1759797, 1759798, 1759799, 1759800, 1759801, 1759843, 1759805
> Centro(chr1) 2159
dl_2, tin, tin, vnd
1.0, 1.0, 0.76, 1.0
1760683, 1760808, 1760982, 1760809
1760692, 1760817, 1760991, 1760817
> Centro(chr1) 2160
dl_2, sna, Lag1, Lag1, btd, odd, opa
0.2275, 1.0, 1.0, 1.0, 1.0, 0.9475, 1.0
1760683, 1760419, 1760452, 1760538, 1760461, 1760300, 1760463
1760692, 1760424, 1760458, 1760544, 1760470, 1760310, 1760474
> Centro(chr1) 2161
bap, brk, brk, brk, CAD, tin, btd, hkb, tll, CTCF, Mad, Mad
1.0, 1.0, 1.0, 1.0, 1.0, 0.1675, 1.0, 1.0, 1.0, 1.0, 1.0, 1.0
1761346, 1761073, 1761218, 1761220, 1761188, 1760982, 1761206, 1761227, 1761078, 1761211, 1761218, 1761222
1761352, 1761080, 1761225, 1761227, 1761198, 1760991, 1761215, 1761235, 1761087, 1761225, 1761232, 1761236
> Centro(chr1) 2162
Lag1, bap, btd, KR
1.0, 1.0, 1.0, 1.0
1761482, 1761346, 1761466, 1761488
1761488, 1761352, 1761475, 1761501
> Centro(chr1) 2163
dl_2, Eip74EF, Su-H-, D, CTCF, STAT92E
1.0, 1.0, 1.0, 1.0, 1.0, 0.89
1764115, 1764149, 1764082, 1764141, 1764252, 1764303
1764124, 1764155, 1764097, 1764151, 1764266, 1764317
> Centro(chr1) 2164
Eip74EF, Lag1, tin, h, ttk
1.0, 1.0, 0.345, 0.515, 0.76
1763650, 1763591, 1763864, 1763450, 1763823
1763656, 1763597, 1763873, 1763459, 1763831
> Centro(chr1) 2165
Eip74EF, Dr, exd, z, slp1
1.0, 1.0, 1.0, 0.48, 1.0
1762312, 1762231, 1762276, 1762073, 1762410
1762318, 1762237, 1762283, 1762082, 1762420
> Centro(chr1) 2166
brk, run::Bgb, tin, ttk, CNC::maf-S, CNC::maf-S
0.6475, 1.0, 1.0, 1.0, 1.0, 1.0
1762986, 1763104, 1763192, 1763222, 1763146, 1763238
1762993, 1763112, 1763201, 1763230, 1763160, 1763252
> Centro(chr1) 2167
dl_2, brk
1.0, 0.27
1762762, 1762986
1762771, 1762993
> Centro(chr1) 2168
Lag1, btd, odd, ttk, Mad
1.0, 1.0, 1.0, 0.99, 1.0
1766167, 1766406, 1766200, 1766465, 1766311
1766173, 1766415, 1766210, 1766473, 1766325
> Centro(chr1) 2169
Dr, bap, brk, BEAF-32, BEAF-32, STAT92E, STAT92E
1.0, 1.0, 0.415, 1.0, 1.0, 1.0, 1.0
1764732, 1764728, 1764909, 1764641, 1764648, 1764696, 1764697
1764738, 1764734, 1764916, 1764655, 1764662, 1764710, 1764711
> Centro(chr1) 2170
dl_2, Eip74EF, Su-H-, run::Bgb, btd, hkb, KR
0.735, 1.0, 0.165, 1.0, 1.0, 1.0, 0.775
1765517, 1765342, 1765571, 1765290, 1765394, 1765396, 1765166
1765526, 1765348, 1765586, 1765298, 1765403, 1765404, 1765179
> Centro(chr1) 2171
Cf2_II, dl_2, dl_2, Su-H-, Ptx1, btd, hkb
0.655, 1.0, 0.535, 1.0, 1.0, 0.345, 0.36
1765794, 1765517, 1765806, 1765571, 1765611, 1765394, 1765396
1765803, 1765526, 1765815, 1765586, 1765617, 1765403, 1765404
> Centro(chr1) 2172
dl_1, Lag1, brk, run::Bgb, btd, hkb, odd, opa, slp1
1.0, 0.18, 0.765, 1.0, 1.0, 1.0, 0.86, 1.0, 1.0
1775116, 1775350, 1774944, 1775068, 1775078, 1775240, 1774952, 1775236, 1775116
1775127, 1775356, 1774951, 1775076, 1775087, 1775248, 1774962, 1775247, 1775126
> Centro(chr1) 2173
dl_2, Dr, bap, brk, run::Bgb, tin, vnd, btd, h, hkb, odd, CNC::maf-S
0.7175, 1.0, 1.0, 0.3725, 0.8725, 1.0, 1.0, 1.0, 1.0, 1.0, 0.2775, 1.0
1774552, 1774669, 1774665, 1774944, 1774568, 1774757, 1774758, 1774752, 1774743, 1774751, 1774952, 1774715
1774561, 1774675, 1774671, 1774951, 1774576, 1774766, 1774766, 1774761, 1774752, 1774759, 1774962, 1774729
> Centro(chr1) 2174
dl_2, Trl, Trl, run::Bgb, kni, ttk
0.305, 1.0, 1.0, 0.15, 1.0, 0.14
1774552, 1774272, 1774393, 1774568, 1774416, 1774097
1774561, 1774281, 1774402, 1774576, 1774427, 1774105
> Centro(chr1) 2175
bap, bap, btd, ttk, BEAF-32, pnr
1.0, 0.04, 1.0, 0.8, 1.0, 1.0
1776770, 1776971, 1776647, 1776894, 1776674, 1776678
1776776, 1776977, 1776656, 1776902, 1776688, 1776688
> Centro(chr1) 2176
usp, sna, tin, tin, btd, D, hkb, slp1, tll, SU-HW-
0.68, 1.0, 1.0, 1.0, 1.0, 1.0, 1.0, 1.0, 1.0, 1.0
1776118, 1776397, 1776244, 1776300, 1776273, 1776432, 1776272, 1776385, 1776228, 1776318
1776127, 1776402, 1776253, 1776309, 1776282, 1776442, 1776280, 1776395, 1776237, 1776338
> Centro(chr1) 2177
usp, usp, dl_2, slp1, tll
1.0, 1.0, 1.0, 1.0, 0.1525
1776039, 1776118, 1775859, 1775947, 1776228
1776048, 1776127, 1775868, 1775957, 1776237
> Centro(chr1) 2178
Eip74EF, Eip74EF, sna, exd, STAT92E
1.0, 1.0, 1.0, 1.0, 0.91
1777503, 1777506, 1777448, 1777643, 1777661
1777509, 1777512, 1777453, 1777650, 1777675
> Centro(chr1) 2179
twi, btd, nub
1.0, 1.0, 0.2
1778062, 1778061, 1778292
1778073, 1778070, 1778303
> Centro(chr1) 2180
usp, Su-H-, btd, ttk
1.0, 1.0, 1.0, 1.0
1779176, 1779188, 1779170, 1779126
1779185, 1779203, 1779179, 1779134
> Centro(chr1) 2181
Eip74EF, brk, pan, btd, btd, BEAF-32, Mad
1.0, 1.0, 0.79, 1.0, 1.0, 1.0, 0.115
1779805, 1779722, 1779841, 1779581, 1779672, 1779553, 1779431
1779811, 1779729, 1779854, 1779590, 1779681, 1779567, 1779445
> Centro(chr1) 2182
sna, exd, tin
1.0, 1.0, 0.55
1782954, 1782864, 1783147
1782959, 1782871, 1783156
> Centro(chr1) 2183
kni, opa, opa
1.0, 1.0, 1.0
1782692, 1782516, 1782669
1782703, 1782527, 1782680
> Centro(chr1) 2184
Cf2_II, Eip74EF
1.0, 1.0
1783930, 1783967
1783939, 1783973
> Centro(chr1) 2185
dl_1, dl_2, dl_2, Dr, tin, kni
1.0, 1.0, 1.0, 0.23, 1.0, 1.0
1783381, 1783399, 1783413, 1783689, 1783508, 1783587
1783392, 1783408, 1783422, 1783695, 1783517, 1783598
> Centro(chr1) 2186
Trl, brk, twi, slp1, SU-HW-
0.885, 1.0, 1.0, 1.0, 1.0
1780665, 1780514, 1780494, 1780403, 1780498
1780674, 1780521, 1780505, 1780413, 1780518
> Centro(chr1) 2187
br_Z1, Ptx1, nub, opa, ttk, ttk
1.0, 0.4625, 0.6275, 1.0, 1.0, 1.0
1781816, 1781961, 1781942, 1781658, 1781650, 1781694
1781829, 1781967, 1781953, 1781669, 1781658, 1781702
> Centro(chr1) 2188
btd, h, hkb
1.0, 1.0, 1.0
1781362, 1781364, 1781364
1781371, 1781373, 1781372
> Centro(chr1) 2189
dl_2, Dr, STAT92E
1.0, 1.0, 0.1625
1785483, 1785324, 1785634
1785492, 1785330, 1785648
> Centro(chr1) 2190
dl_1, dl_2, Eip74EF, D, STAT92E
1.0, 0.465, 1.0, 1.0, 1.0
1785742, 1785950, 1785748, 1785755, 1785634
1785753, 1785959, 1785754, 1785765, 1785648
> Centro(chr1) 2191
Su-H-, Ptx1
1.0, 1.0
1787502, 1787431
1787517, 1787437
> Centro(chr1) 2192
Trl, CAD, ttk, pnr
1.0, 1.0, 1.0, 0.03
1786456, 1786382, 1786443, 1786689
1786465, 1786392, 1786451, 1786699
> Centro(chr1) 2193
Dr, KR, tll, STAT92E, EcR::usp
0.0825, 1.0, 1.0, 1.0, 1.0
1786834, 1787078, 1787106, 1786982, 1787066
1786840, 1787091, 1787115, 1786996, 1787080
> Centro(chr1) 2194
Dr, CAD, STAT92E, pnr
1.0, 1.0, 0.17, 1.0
1786834, 1786751, 1786982, 1786689
1786840, 1786761, 1786996, 1786699
> Centro(chr1) 2195
dl_2, dl_2, dl_2, dl_2, CAD, D, fkh, h, kni, opa, slp1, ttk, STAT92E, Mad
1.0, 1.0, 1.0, 0.6975, 1.0, 1.0, 1.0, 1.0, 0.9275, 1.0, 1.0, 1.0, 1.0, 0.6125
1788135, 1788305, 1788306, 1788416, 1788179, 1788109, 1788104, 1788140, 1788392, 1788291, 1788105, 1788320, 1788125, 1788422
1788144, 1788314, 1788315, 1788425, 1788189, 1788119, 1788114, 1788149, 1788403, 1788302, 1788115, 1788328, 1788139, 1788436
> Centro(chr1) 2196
dl_2, dl_2, dl_2, hb, sna, btd, kni, opa, tll, tll, ttk, Mad
0.17, 0.18, 1.0, 1.0, 1.0, 1.0, 1.0, 0.04, 1.0, 0.99, 0.315, 1.0
1788305, 1788306, 1788416, 1788531, 1788663, 1788538, 1788392, 1788291, 1788524, 1788689, 1788320, 1788422
1788314, 1788315, 1788425, 1788540, 1788668, 1788547, 1788403, 1788302, 1788533, 1788698, 1788328, 1788436
> Centro(chr1) 2197
sna, tll, tll
0.09, 0.37, 1.0
1788663, 1788689, 1788902
1788668, 1788698, 1788911
> Centro(chr1) 2198
Lag1, fkh, slp1, BEAF-32, BEAF-32, BEAF-32
1.0, 1.0, 1.0, 1.0, 1.0, 0.56
1793312, 1793322, 1793323, 1793437, 1793444, 1793573
1793318, 1793332, 1793333, 1793451, 1793458, 1793587
> Centro(chr1) 2199
Trl, brk, twi, SU-HW-
0.9325, 1.0, 1.0, 1.0
1796980, 1797133, 1797149, 1797136
1796989, 1797140, 1797160, 1797156
> Centro(chr1) 2200
ovo, brk, prd
1.0, 0.435, 1.0
1795202, 1795409, 1795202
1795210, 1795416, 1795210
> Centro(chr1) 2201
dl_2, Vsx2, Dr, brk, STAT92E, STAT92E
1.0, 1.0, 1.0, 1.0, 1.0, 1.0
1795580, 1795644, 1795539, 1795409, 1795478, 1795555
1795589, 1795652, 1795545, 1795416, 1795492, 1795569
> Centro(chr1) 2202
opa, ttk, ttk, EcR::usp
1.0, 1.0, 1.0, 0.8975
1795985, 1795952, 1795996, 1795806
1795996, 1795960, 1796004, 1795820
> Centro(chr1) 2203
btd, btd, h, hkb, hkb
1.0, 1.0, 1.0, 1.0, 1.0
1796283, 1796298, 1796281, 1796282, 1796297
1796292, 1796307, 1796290, 1796290, 1796305
> Centro(chr1) 2204
CAD, pan, ttk
1.0, 1.0, 1.0
1798524, 1798419, 1798529
1798534, 1798432, 1798537
> Centro(chr1) 2205
Eip74EF, brk, pan, btd, btd, BEAF-32, Mad
1.0, 1.0, 0.79, 1.0, 1.0, 1.0, 0.115
1797843, 1797925, 1797800, 1797973, 1798064, 1798087, 1798209
1797849, 1797932, 1797813, 1797982, 1798073, 1798101, 1798223
> Centro(chr1) 2206
Eip74EF, Eip74EF, STAT92E
1.0, 1.0, 0.96
1800145, 1800148, 1799987
1800151, 1800154, 1800001
> Centro(chr1) 2207
btd, D, nub, opa
1.0, 1.0, 0.18, 1.0
1799593, 1799588, 1799360, 1799677
1799602, 1799598, 1799371, 1799688
> Centro(chr1) 2208
Su-H-, nub
1.0, 1.0
1799160, 1799360
1799175, 1799371
> Centro(chr1) 2209
sna, Trl, D, slp1
1.0, 1.0, 1.0, 1.0
1801242, 1801371, 1801202, 1801249
1801247, 1801380, 1801212, 1801259
> Centro(chr1) 2210
bap, bap, btd, ttk, BEAF-32, pnr
0.13, 1.0, 1.0, 0.89, 1.0, 1.0
1800676, 1800868, 1800988, 1800751, 1800956, 1800956
1800682, 1800874, 1800997, 1800759, 1800970, 1800966
> Centro(chr1) 2211
dl_1, dl_1, D
0.855, 1.0, 1.0
1804060, 1804356, 1804225
1804071, 1804367, 1804235
> Centro(chr1) 2212
br_Z1, CAD
1.0, 1.0
1803781, 1803689
1803794, 1803699
> Centro(chr1) 2213
sna, D, nub
1.0, 1.0, 1.0
1803184, 1803301, 1803403
1803189, 1803311, 1803414
> Centro(chr1) 2214
Ptx1, Trl
1.0, 1.0
1806507, 1806624
1806513, 1806633
> Centro(chr1) 2215
usp, usp, tin, tin, btd, hkb, SU-HW-
1.0, 0.45, 1.0, 1.0, 1.0, 1.0, 1.0
1807041, 1807120, 1806859, 1806915, 1806886, 1806888, 1806830
1807050, 1807129, 1806868, 1806924, 1806895, 1806896, 1806850
> Centro(chr1) 2216
Trl, Trl, Trl, brk, brk, h, STAT92E, Mad, Mad
1.0, 1.0, 1.0, 1.0, 1.0, 1.0, 1.0, 1.0, 1.0
1805950, 1805952, 1805987, 1806037, 1806039, 1805904, 1806113, 1806003, 1806032
1805959, 1805961, 1805996, 1806044, 1806046, 1805913, 1806127, 1806017, 1806046
> Centro(chr1) 2217
sna, Trl, tll, CTCF, CTCF, Mad
1.0, 1.0, 1.0, 1.0, 1.0, 1.0
1805465, 1805629, 1805733, 1805461, 1805632, 1805600
1805470, 1805638, 1805742, 1805475, 1805646, 1805614
> Centro(chr1) 2218
dl_1, Lag1, pan, run::Bgb, btd, hkb, odd, opa, slp1
1.0, 0.18, 0.155, 1.0, 1.0, 1.0, 0.92, 1.0, 1.0
1808041, 1807812, 1808275, 1808092, 1808081, 1807920, 1808200, 1807921, 1808042
1808052, 1807818, 1808288, 1808100, 1808090, 1807928, 1808210, 1807932, 1808052
> Centro(chr1) 2219
dl_2, Dr, Dr, bap, pan, run::Bgb, tin, vnd, btd, h, hkb, odd, CNC::maf-S
0.845, 1.0, 1.0, 1.0, 0.915, 1.0, 1.0, 1.0, 1.0, 1.0, 1.0, 0.15, 1.0
1808601, 1808487, 1808520, 1808491, 1808275, 1808586, 1808396, 1808396, 1808401, 1808410, 1808403, 1808200, 1808433
1808610, 1808493, 1808526, 1808497, 1808288, 1808594, 1808405, 1808404, 1808410, 1808419, 1808411, 1808210, 1808447
> Centro(chr1) 2220
dl_2, Trl, Trl, run::Bgb, kni, ttk
0.305, 1.0, 1.0, 0.15, 1.0, 0.14
1808601, 1808760, 1808881, 1808586, 1808735, 1809057
1808610, 1808769, 1808890, 1808594, 1808746, 1809065
> Centro(chr1) 2221
Su-H-, Lag1, bap, exd, sd, tin, btd, btd, h, hkb, tll, CTCF, Mad, Mad
0.92, 0.165, 1.0, 1.0, 1.0, 1.0, 1.0, 1.0, 1.0, 1.0, 1.0, 1.0, 1.0, 1.0
1810793, 1810873, 1810715, 1810594, 1810561, 1810714, 1810615, 1810637, 1810639, 1810617, 1810661, 1810632, 1810496, 1810639
1810808, 1810879, 1810721, 1810601, 1810572, 1810723, 1810624, 1810646, 1810648, 1810625, 1810670, 1810646, 1810510, 1810653
> Centro(chr1) 2222
Eip74EF, vnd, hkb, ttk
1.0, 0.905, 1.0, 1.0
1811115, 1811306, 1811050, 1811179
1811121, 1811314, 1811058, 1811187
> Centro(chr1) 2223
Vsx2, Dr, btd, btd, h, hkb, slp1, STAT92E
1.0, 0.9925, 1.0, 1.0, 1.0, 1.0, 1.0, 1.0
1812840, 1812840, 1812991, 1813009, 1812989, 1812990, 1812911, 1813059
1812848, 1812846, 1813000, 1813018, 1812998, 1812998, 1812921, 1813073
> Centro(chr1) 2224
Su-H-, Su-H-, btd, hkb
1.0, 0.64, 1.0, 1.0
1812155, 1812431, 1812248, 1812250
1812170, 1812446, 1812257, 1812258
> Centro(chr1) 2225
Su-H-, Vsx2, Dr, D, h
0.815, 0.13, 0.14, 1.0, 1.0
1812431, 1812840, 1812840, 1812602, 1812663
1812446, 1812848, 1812846, 1812612, 1812672
> Centro(chr1) 2226
sna, nub, ttk, ttk
1.0, 1.0, 1.0, 0.07
1813584, 1813691, 1813594, 1813837
1813589, 1813702, 1813602, 1813845
> Centro(chr1) 2227
dl_2, sna, CAD, exd
1.0, 0.495, 1.0, 1.0
1814325, 1814107, 1814305, 1814203
1814334, 1814112, 1814315, 1814210
> Centro(chr1) 2228
dl_2, Eip74EF, Eip74EF, sna, exd, pan, run::Bgb, tin, ttk
1.0, 1.0, 1.0, 1.0, 0.505, 1.0, 1.0, 0.925, 0.84
1814046, 1814036, 1814039, 1814107, 1814203, 1813924, 1813971, 1813845, 1813837
1814055, 1814042, 1814045, 1814112, 1814210, 1813937, 1813979, 1813854, 1813845
> Centro(chr1) 2229
Su-H-, brk, CAD, run::Bgb, ttk
1.0, 1.0, 1.0, 1.0, 1.0
1814722, 1814742, 1814653, 1814622, 1814584
1814737, 1814749, 1814663, 1814630, 1814592
> Centro(chr1) 2230
dl_2, CAD, nub, opa
1.0, 0.48, 1.0, 0.315
1815180, 1814984, 1815192, 1815404
1815189, 1814994, 1815203, 1815415
> Centro(chr1) 2231
sna, sna, Dr, Dr, Lag1, Trl, z, opa, CNC::maf-S, CTCF
1.0, 1.0, 1.0, 1.0, 0.99, 0.325, 1.0, 1.0, 1.0, 0.6
1820861, 1820910, 1820985, 1821033, 1821036, 1820666, 1820772, 1820907, 1820931, 1820691
1820866, 1820915, 1820991, 1821039, 1821042, 1820675, 1820781, 1820918, 1820945, 1820705
> Centro(chr1) 2232
Dr, CAD, tin
1.0, 1.0, 0.605
1820467, 1820317, 1820128
1820473, 1820327, 1820137
> Centro(chr1) 2233
Dr, bap, brk, BEAF-32, BEAF-32, STAT92E, STAT92E
1.0, 1.0, 0.415, 1.0, 1.0, 1.0, 1.0
1818441, 1818445, 1818263, 1818498, 1818505, 1818468, 1818469
1818447, 1818451, 1818270, 1818512, 1818519, 1818482, 1818483
> Centro(chr1) 2234
Eip74EF, D, CTCF, STAT92E
1.0, 1.0, 1.0, 1.0
1819005, 1819009, 1818894, 1818843
1819011, 1819019, 1818908, 1818857
> Centro(chr1) 2235
Ptx1, bap, tin, D, ttk
0.54, 1.0, 1.0, 1.0, 1.0
1819531, 1819430, 1819287, 1819333, 1819329
1819537, 1819436, 1819296, 1819343, 1819337
> Centro(chr1) 2236
Su-H-, brk
1.0, 1.0
1815790, 1815703
1815805, 1815710
> Centro(chr1) 2237
Lag1, btd, odd, ttk, Mad
1.0, 1.0, 1.0, 0.99, 1.0
1817001, 1816759, 1816964, 1816701, 1816849
1817007, 1816768, 1816974, 1816709, 1816863
> Centro(chr1) 2238
Cf2_II, dl_2, Su-H-, Ptx1, Ptx1
1.0, 1.0, 0.24, 0.605, 0.365
1817370, 1817358, 1817587, 1817555, 1817579
1817379, 1817367, 1817602, 1817561, 1817585
> Centro(chr1) 2239
dl_2, Eip74EF, Su-H-, Ptx1, Ptx1, run::Bgb, btd, hkb
1.0, 1.0, 1.0, 0.9575, 1.0, 0.7725, 1.0, 1.0
1817647, 1817830, 1817587, 1817555, 1817579, 1817881, 1817770, 1817769
1817656, 1817836, 1817602, 1817561, 1817585, 1817889, 1817779, 1817777
> Centro(chr1) 2240
sna, sna, brk, CTCF, SU-HW-
1.0, 1.0, 0.42, 0.385, 1.0
1823618, 1823633, 1823825, 1823825, 1823552
1823623, 1823638, 1823832, 1823839, 1823572
> Centro(chr1) 2241
usp, brk, CNC::maf-S, CTCF
1.0, 1.0, 1.0, 1.0
1824030, 1823825, 1823962, 1823825
1824039, 1823832, 1823976, 1823839
> Centro(chr1) 2242
btd, Mad
1.0, 1.0
1828549, 1828350
1828558, 1828364
> Centro(chr1) 2243
hkb, CTCF
1.0, 1.0
1828991, 1828782
1828999, 1828796
> Centro(chr1) 2244
hb, Ptx1, brk, CAD, exd, tin, vnd, btd, hkb, nub, odd, CNC::maf-S, CNC::maf-S
0.8825, 1.0, 0.4275, 0.5075, 1.0, 1.0, 1.0, 1.0, 1.0, 0.8375, 1.0, 0.3675, 0.8075
1827678, 1827727, 1828048, 1827640, 1827879, 1827801, 1827802, 1827889, 1827891, 1828005, 1827957, 1827624, 1827668
1827687, 1827733, 1828055, 1827650, 1827886, 1827810, 1827810, 1827898, 1827899, 1828016, 1827967, 1827638, 1827682
> Centro(chr1) 2245
bap, CAD
1.0, 1.0
1827132, 1827178
1827138, 1827188
> Centro(chr1) 2246
sna, Vsx2, fkh, h, slp1
1.0, 0.4725, 1.0, 1.0, 1.0
1830255, 1829936, 1830112, 1830163, 1830113
1830260, 1829944, 1830122, 1830172, 1830123
> Centro(chr1) 2247
Vsx2, Ptx1, tin, btd, btd, D, h, hkb, KR
0.825, 0.235, 0.12, 1.0, 1.0, 0.765, 1.0, 1.0, 0.26
1829936, 1829543, 1829530, 1829768, 1829800, 1829594, 1829802, 1829802, 1829542
1829944, 1829549, 1829539, 1829777, 1829809, 1829604, 1829811, 1829810, 1829555
> Centro(chr1) 2248
Vsx2, Dr, Dr, Ptx1, pan, h, hkb, nub, ttk, EcR::usp, Mad
1.0, 0.32, 1.0, 1.0, 0.585, 0.685, 0.68, 1.0, 1.0, 1.0, 0.71
1830656, 1830439, 1830658, 1830597, 1830845, 1830474, 1830474, 1830781, 1830805, 1830799, 1830474
1830664, 1830445, 1830664, 1830603, 1830858, 1830483, 1830482, 1830792, 1830813, 1830813, 1830488
> Centro(chr1) 2249
dl_1, dl_2, Eip74EF, sna, btd, slp1, tll, BEAF-32, BEAF-32
1.0, 1.0, 1.0, 0.3425, 0.6125, 1.0, 1.0, 1.0, 1.0
1831432, 1831269, 1831464, 1831123, 1831148, 1831356, 1831317, 1831384, 1831400
1831443, 1831278, 1831470, 1831128, 1831157, 1831366, 1831326, 1831398, 1831414
> Centro(chr1) 2250
Ptx1, CAD, exd
1.0, 1.0, 1.0
1840045, 1839980, 1839962
1840051, 1839990, 1839969
> Centro(chr1) 2251
Cf2_II, Eip74EF, CAD, nub, SU-HW-
1.0, 0.45, 1.0, 1.0, 0.94
1839106, 1839298, 1839091, 1838994, 1839242
1839115, 1839304, 1839101, 1839005, 1839262
> Centro(chr1) 2252
Eip74EF, btd, h, hkb, odd, CTCF, SU-HW-
0.775, 1.0, 1.0, 1.0, 1.0, 1.0, 0.285
1839298, 1839471, 1839469, 1839470, 1839415, 1839471, 1839242
1839304, 1839480, 1839478, 1839478, 1839425, 1839485, 1839262
> Centro(chr1) 2253
tin, tin, Mad
1.0, 1.0, 0.555
1837511, 1837603, 1837795
1837520, 1837612, 1837809
> Centro(chr1) 2254
brk, run::Bgb, btd, btd, btd, btd, btd, btd, opa, opa, CNC::maf-S
1.0, 1.0, 1.0, 1.0, 1.0, 1.0, 1.0, 1.0, 1.0, 1.0, 1.0
1838736, 1838829, 1838712, 1838713, 1838714, 1838715, 1838716, 1838717, 1838708, 1838711, 1838610
1838743, 1838837, 1838721, 1838722, 1838723, 1838724, 1838725, 1838726, 1838719, 1838722, 1838624
> Centro(chr1) 2255
dl_1, dl_2, brk, btd, CTCF, Mad
1.0, 1.0, 1.0, 0.69, 0.665, 1.0
1838340, 1838341, 1838303, 1838121, 1838116, 1838301
1838351, 1838350, 1838310, 1838130, 1838130, 1838315
> Centro(chr1) 2256
brk, brk, CAD, tin
1.0, 1.0, 1.0, 0.2725
1836371, 1836531, 1836484, 1836730
1836378, 1836538, 1836494, 1836739
> Centro(chr1) 2257
brk, run::Bgb
0.585, 1.0
1836371, 1836179
1836378, 1836187
> Centro(chr1) 2258
dl_1, dl_1, dl_2, dl_2, Trl, brk
1.0, 1.0, 1.0, 1.0, 0.9, 1.0
1835506, 1835605, 1835507, 1835508, 1835766, 1835648
1835517, 1835616, 1835516, 1835517, 1835775, 1835655
> Centro(chr1) 2259
bap, brk, CAD, kni
0.095, 1.0, 1.0, 1.0
1835131, 1834828, 1834895, 1834888
1835137, 1834835, 1834905, 1834899
> Centro(chr1) 2260
Trl, bap
1.0, 1.0
1835318, 1835131
1835327, 1835137
> Centro(chr1) 2261
Lag1, btd, h, hkb, Mad
1.0, 1.0, 1.0, 1.0, 1.0
1833868, 1833930, 1833913, 1833929, 1833908
1833874, 1833939, 1833922, 1833937, 1833922
> Centro(chr1) 2262
CAD, pan, btd, STAT92E
1.0, 1.0, 1.0, 0.11
1834539, 1834588, 1834575, 1834298
1834549, 1834601, 1834584, 1834312
> Centro(chr1) 2263
nub, CTCF
1.0, 1.0
1833506, 1833405
1833517, 1833419
> Centro(chr1) 2264
sna, bap, KR, nub
1.0, 1.0, 1.0, 1.0
1832642, 1832686, 1832777, 1832656
1832647, 1832692, 1832790, 1832667
> Centro(chr1) 2265
tin, EcR::usp
1.0, 1.0
1842060, 1842242
1842069, 1842256
> Centro(chr1) 2266
bap, tin, vnd, z, h, tll
1.0, 1.0, 1.0, 1.0, 1.0, 0.6775
1842449, 1842572, 1842572, 1842456, 1842579, 1842754
1842455, 1842581, 1842580, 1842465, 1842588, 1842763
> Centro(chr1) 2267
Trl, btd, btd, opa, Mad
1.0, 1.0, 1.0, 1.0, 1.0
1841565, 1841624, 1841627, 1841619, 1841620
1841574, 1841633, 1841636, 1841630, 1841634
> Centro(chr1) 2268
sna, Dr, btd, btd, KR, opa, CNC::maf-S, CNC::maf-S
1.0, 0.025, 1.0, 1.0, 1.0, 1.0, 1.0, 1.0
1848908, 1848671, 1848930, 1848936, 1848926, 1849010, 1848859, 1848862
1848913, 1848677, 1848939, 1848945, 1848939, 1849021, 1848873, 1848876
> Centro(chr1) 2269
sna, Ptx1, tin, BEAF-32
0.8325, 1.0, 1.0, 1.0
1848211, 1848385, 1848368, 1848449
1848216, 1848391, 1848377, 1848463
> Centro(chr1) 2270
run::Bgb, btd, hkb, KR, nub
0.26, 1.0, 0.97, 1.0, 1.0
1847662, 1847901, 1848039, 1847897, 1847871
1847670, 1847910, 1848047, 1847910, 1847882
> Centro(chr1) 2271
sna, kni, nub, Mad
1.0, 0.9125, 1.0, 1.0
1846698, 1846573, 1846828, 1846767
1846703, 1846584, 1846839, 1846781
> Centro(chr1) 2272
dl_2, dl_2, Eip74EF, sna, Ptx1, run::Bgb, nub, SU-HW-
1.0, 1.0, 1.0, 1.0, 1.0, 0.585, 1.0, 1.0
1845691, 1845692, 1845680, 1845777, 1845560, 1845883, 1845709, 1845567
1845700, 1845701, 1845686, 1845782, 1845566, 1845891, 1845720, 1845587
> Centro(chr1) 2273
sna, ovo, prd, run::Bgb, run::Bgb, twi, KR, nub
0.675, 1.0, 1.0, 1.0, 1.0, 0.665, 0.945, 0.025
1845777, 1845958, 1845958, 1845883, 1845956, 1846140, 1846111, 1845709
1845782, 1845966, 1845966, 1845891, 1845964, 1846151, 1846124, 1845720
> Centro(chr1) 2274
Vsx2, Trl, opa
1.0, 1.0, 1.0
1845161, 1845106, 1845146
1845169, 1845115, 1845157
> Centro(chr1) 2275
run::Bgb, h, opa
1.0, 1.0, 1.0
1849986, 1849913, 1849910
1849994, 1849922, 1849921
> Centro(chr1) 2276
dl_1, sna, run::Bgb, btd, D, opa, opa, CNC::maf-S
1.0, 0.1025, 1.0, 1.0, 1.0, 1.0, 1.0, 0.2275
1850760, 1851042, 1850698, 1850786, 1850814, 1850736, 1850849, 1851025
1850771, 1851047, 1850706, 1850795, 1850824, 1850747, 1850860, 1851039
> Centro(chr1) 2277
exd, ttk
1.0, 1.0
1851330, 1851323
1851337, 1851331
> Centro(chr1) 2278
btd, D, fkh, hkb, kni, nub, opa, tll, ttk, CNC::maf-S
1.0, 1.0, 1.0, 0.9, 0.655, 0.885, 1.0, 1.0, 1.0, 1.0
1852561, 1852465, 1852503, 1852645, 1852299, 1852322, 1852611, 1852518, 1852456, 1852412
1852570, 1852475, 1852513, 1852653, 1852310, 1852333, 1852622, 1852527, 1852464, 1852426
> Centro(chr1) 2279
sna, btd, hkb, opa
1.0, 0.3, 1.0, 0.81
1852783, 1852561, 1852645, 1852611
1852788, 1852570, 1852653, 1852622
> Centro(chr1) 2280
z, KR, nub, STAT92E, STAT92E
1.0, 1.0, 1.0, 1.0, 0.81
1853206, 1853378, 1853192, 1853262, 1853431
1853215, 1853391, 1853203, 1853276, 1853445
> Centro(chr1) 2281
brk, brk, btd, h, hkb, CTCF, SU-HW-, Mad, Mad
1.0, 1.0, 1.0, 1.0, 1.0, 1.0, 0.02, 1.0, 1.0
1854748, 1855000, 1854852, 1854854, 1854854, 1854915, 1855099, 1854854, 1854995
1854755, 1855007, 1854861, 1854863, 1854862, 1854929, 1855119, 1854868, 1855009
> Centro(chr1) 2282
Eip74EF, Eip74EF, EcR::usp
1.0, 1.0, 1.0
1855584, 1855598, 1855511
1855590, 1855604, 1855525
> Centro(chr1) 2283
kni, KR, opa
1.0, 1.0, 1.0
1856351, 1856396, 1856342
1856362, 1856409, 1856353
> Centro(chr1) 2284
brk, run::Bgb, tin
1.0, 1.0, 1.0
1856019, 1855912, 1856080
1856026, 1855920, 1856089
> Centro(chr1) 2285
bap, tin, twi, nub, tll
1.0, 1.0, 1.0, 0.5325, 1.0
1860252, 1860250, 1860257, 1860446, 1860120
1860258, 1860259, 1860268, 1860457, 1860129
> Centro(chr1) 2286
pan, twi, nub
1.0, 1.0, 1.0
1860569, 1860665, 1860446
1860582, 1860676, 1860457
> Centro(chr1) 2287
bap, hkb, CTCF, STAT92E
1.0, 1.0, 1.0, 1.0
1859574, 1859464, 1859494, 1859641
1859580, 1859472, 1859508, 1859655
> Centro(chr1) 2288
sna, pan, kni, KR
0.105, 1.0, 1.0, 0.225
1864117, 1864320, 1864386, 1864580
1864122, 1864333, 1864397, 1864593
> Centro(chr1) 2289
Eip74EF, h, KR
1.0, 1.0, 1.0
1864678, 1864729, 1864580
1864684, 1864738, 1864593
> Centro(chr1) 2290
exd, CTCF, STAT92E
1.0, 0.1725, 1.0
1863599, 1863851, 1863641
1863606, 1863865, 1863655
> Centro(chr1) 2291
sna, tin, vnd, CTCF
0.5125, 1.0, 1.0, 1.0
1864117, 1863916, 1863917, 1863851
1864122, 1863925, 1863925, 1863865
> Centro(chr1) 2292
brk, opa, tll, Mad
1.0, 1.0, 1.0, 1.0
1861993, 1861865, 1861920, 1861991
1862000, 1861876, 1861929, 1862005
> Centro(chr1) 2293
sna, Dr, twi, D, D, slp1
1.0, 0.085, 1.0, 1.0, 1.0, 1.0
1861543, 1861301, 1861540, 1861417, 1861604, 1861664
1861548, 1861307, 1861551, 1861427, 1861614, 1861674
> Centro(chr1) 2294
Eip74EF, Dr
1.0, 0.07
1861058, 1861301
1861064, 1861307
> Centro(chr1) 2295
usp, KR, SU-HW-, pnr
1.0, 1.0, 1.0, 1.0
1862466, 1862562, 1862337, 1862473
1862475, 1862575, 1862357, 1862483
> Centro(chr1) 2296
Su-H-, z, opa
0.71, 1.0, 1.0
1862932, 1863114, 1863258
1862947, 1863123, 1863269
> Centro(chr1) 2297
D, ttk
1.0, 1.0
1865352, 1865406
1865362, 1865414
> Centro(chr1) 2298
Eip74EF, Su-H-
1.0, 1.0
1867561, 1867488
1867567, 1867503
> Centro(chr1) 2299
Ptx1, tin, btd
1.0, 0.1725, 1.0
1868155, 1868465, 1868311
1868161, 1868474, 1868320
> Centro(chr1) 2300
tin, btd, D, hkb, opa, tll
1.0, 0.7575, 0.2425, 1.0, 1.0, 1.0
1868465, 1868736, 1868787, 1868561, 1868562, 1868524
1868474, 1868745, 1868797, 1868569, 1868573, 1868533
> Centro(chr1) 2301
BEAF-32, pnr
1.0, 1.0
1869658, 1869658
1869672, 1869668
> Centro(chr1) 2302
run::Bgb, run::Bgb, btd, h, hkb, KR, opa, opa, opa, Mad
1.0, 1.0, 1.0, 1.0, 1.0, 0.9025, 1.0, 1.0, 1.0, 1.0
1871151, 1871373, 1871231, 1871248, 1871233, 1871070, 1871145, 1871227, 1871251, 1871288
1871159, 1871381, 1871240, 1871257, 1871241, 1871083, 1871156, 1871238, 1871262, 1871302
> Centro(chr1) 2303
dl_1, bap, tin, odd
0.25, 1.0, 1.0, 1.0
1871937, 1872091, 1872163, 1872249
1871948, 1872097, 1872172, 1872259
> Centro(chr1) 2304
dl_1, CAD, tin
0.81, 1.0, 1.0
1871937, 1871727, 1871769
1871948, 1871737, 1871778
> Centro(chr1) 2305
Trl, brk, twi, btd, h, Mad
1.0, 1.0, 1.0, 1.0, 1.0, 1.0
1873875, 1873940, 1873990, 1873828, 1873943, 1874017
1873884, 1873947, 1874001, 1873837, 1873952, 1874031
> Centro(chr1) 2306
dl_2, run::Bgb, run::Bgb, BEAF-32, CNC::maf-S, EcR::usp
1.0, 1.0, 1.0, 1.0, 1.0, 0.945
1874662, 1874665, 1874732, 1874806, 1874716, 1874878
1874671, 1874673, 1874740, 1874820, 1874730, 1874892
> Centro(chr1) 2307
Eip74EF, Su-H-, Trl, bap, fkh, odd
1.0, 0.47, 1.0, 1.0, 1.0, 1.0
1877576, 1877337, 1877654, 1877396, 1877511, 1877504
1877582, 1877352, 1877663, 1877402, 1877521, 1877514
> Centro(chr1) 2308
Su-H-, bap, fkh, h, odd, slp1, Mad
1.0, 1.0, 0.09, 1.0, 0.16, 1.0, 1.0
1877337, 1877396, 1877511, 1877139, 1877504, 1877270, 1877139
1877352, 1877402, 1877521, 1877148, 1877514, 1877280, 1877153
> Centro(chr1) 2309
CAD, tin, EcR::usp
1.0, 1.0, 1.0
1876769, 1876742, 1876806
1876779, 1876751, 1876820
> Centro(chr1) 2310
fkh, hkb, kni
1.0, 1.0, 0.635
1876168, 1876073, 1876354
1876178, 1876081, 1876365
> Centro(chr1) 2311
dl_1, dl_1, opa, STAT92E
1.0, 0.9425, 1.0, 1.0
1879442, 1879555, 1879340, 1879355
1879453, 1879566, 1879351, 1879369
> Centro(chr1) 2312
dl_1, tll
0.21, 1.0
1879555, 1879785
1879566, 1879794
> Centro(chr1) 2313
D, fkh
1.0, 1.0
1878387, 1878475
1878397, 1878485
> Centro(chr1) 2314
Vsx2, Dr, btd, hkb
1.0, 1.0, 1.0, 1.0
1878830, 1878830, 1878988, 1878990
1878838, 1878836, 1878997, 1878998
> Centro(chr1) 2315
Ptx1, Trl, Trl, Trl, Trl, Trl, opa, tll
1.0, 1.0, 1.0, 1.0, 1.0, 1.0, 1.0, 0.23
1881176, 1881202, 1881204, 1881206, 1881208, 1881210, 1881113, 1880976
1881182, 1881211, 1881213, 1881215, 1881217, 1881219, 1881124, 1880985
> Centro(chr1) 2316
brk, vnd, D, opa, ttk
1.0, 1.0, 1.0, 0.9125, 1.0
1881794, 1881973, 1881984, 1881723, 1881987
1881801, 1881981, 1881994, 1881734, 1881995
> Centro(chr1) 2317
dl_2, z, fkh
0.05, 1.0, 1.0
1883712, 1883467, 1883400
1883721, 1883476, 1883410
> Centro(chr1) 2318
Su-H-, Trl, pan, opa, CNC::maf-S
0.39, 1.0, 1.0, 1.0, 1.0
1886796, 1887087, 1887034, 1886983, 1886958
1886811, 1887096, 1887047, 1886994, 1886972
> Centro(chr1) 2319
br_Z1, sna, Trl, Trl, Trl, Trl, Trl, Trl, brk, exd
0.83, 1.0, 1.0, 1.0, 1.0, 1.0, 1.0, 1.0, 0.02, 1.0
1886645, 1886518, 1886470, 1886472, 1886474, 1886476, 1886478, 1886480, 1886729, 1886440
1886658, 1886523, 1886479, 1886481, 1886483, 1886485, 1886487, 1886489, 1886736, 1886447
> Centro(chr1) 2320
sna, h, tll, STAT92E
0.92, 1.0, 1.0, 0.145
1885316, 1885472, 1885569, 1885705
1885321, 1885481, 1885578, 1885719
> Centro(chr1) 2321
sna, Trl, Trl, Trl, twi, slp1
1.0, 1.0, 1.0, 1.0, 0.21, 1.0
1885922, 1885991, 1885993, 1886015, 1885761, 1886108
1885927, 1886000, 1886002, 1886024, 1885772, 1886118
> Centro(chr1) 2322
sna, Lag1, tin, btd, odd, CTCF, SU-HW-
1.0, 1.0, 0.855, 0.925, 1.0, 1.0, 1.0
1887592, 1887701, 1887454, 1887776, 1887722, 1887616, 1887563
1887597, 1887707, 1887463, 1887785, 1887732, 1887630, 1887583
> Centro(chr1) 2323
dl_1, Eip74EF, sna, brk, tin, vnd, Mad
0.425, 1.0, 0.505, 1.0, 1.0, 1.0, 1.0
1888346, 1888291, 1887942, 1888053, 1888139, 1888140, 1888261
1888357, 1888297, 1887947, 1888060, 1888148, 1888148, 1888275
> Centro(chr1) 2324
pan, run::Bgb, tin, tin, vnd
1.0, 1.0, 1.0, 1.0, 1.0
1889625, 1889547, 1889646, 1889720, 1889720
1889638, 1889555, 1889655, 1889729, 1889728
> Centro(chr1) 2325
CNC::maf-S, pnr, pnr
1.0, 1.0, 1.0
1888722, 1888659, 1888662
1888736, 1888669, 1888672
> Centro(chr1) 2326
bap, CAD, opa
0.52, 1.0, 1.0
1888952, 1889148, 1889225
1888958, 1889158, 1889236
> Centro(chr1) 2327
sna, tll
1.0, 1.0
1892213, 1892104
1892218, 1892113
> Centro(chr1) 2328
sna, Dr, run::Bgb
1.0, 1.0, 1.0
1891782, 1891702, 1891735
1891787, 1891708, 1891743
> Centro(chr1) 2329
Ptx1, tin, vnd, D, kni, EcR::usp
1.0, 1.0, 1.0, 0.4875, 1.0, 0.7775
1891261, 1891470, 1891471, 1891141, 1891425, 1891168
1891267, 1891479, 1891479, 1891151, 1891436, 1891182
> Centro(chr1) 2330
sna, Trl, Trl, run::Bgb, fkh, nub
1.0, 1.0, 1.0, 1.0, 1.0, 0.81
1893902, 1893958, 1893960, 1893939, 1893858, 1894127
1893907, 1893967, 1893969, 1893947, 1893868, 1894138
> Centro(chr1) 2331
sna, CAD, CAD, fkh, h, tll, tll
0.0725, 1.0, 1.0, 0.4875, 0.2575, 1.0, 1.0
1893902, 1893546, 1893640, 1893858, 1893433, 1893674, 1893694
1893907, 1893556, 1893650, 1893868, 1893442, 1893683, 1893703
> Centro(chr1) 2332
CAD, run::Bgb, h, h, KR
0.4175, 1.0, 0.3475, 1.0, 1.0
1893546, 1893371, 1893123, 1893433, 1893304
1893556, 1893379, 1893132, 1893442, 1893317
> Centro(chr1) 2333
br_Z4, dl_1, btd, opa
1.0, 1.0, 1.0, 0.09
1894609, 1894806, 1894706, 1894946
1894619, 1894817, 1894715, 1894957
> Centro(chr1) 2334
dl_1, sna, sna, btd, kni, opa
0.64, 1.0, 0.76, 1.0, 1.0, 1.0
1894806, 1894995, 1895169, 1895111, 1894964, 1894946
1894817, 1895000, 1895174, 1895120, 1894975, 1894957
> Centro(chr1) 2335
h, opa
1.0, 1.0
1895459, 1895400
1895468, 1895411
> Centro(chr1) 2336
fkh, h, Mad, Mad, Mad
1.0, 1.0, 1.0, 1.0, 1.0
1895813, 1895798, 1895740, 1895743, 1895745
1895823, 1895807, 1895754, 1895757, 1895759
> Centro(chr1) 2337
Vsx2, Dr, kni, tll
1.0, 1.0, 1.0, 1.0
1896131, 1896133, 1896054, 1896099
1896139, 1896139, 1896065, 1896108
> Centro(chr1) 2338
br_Z3, sna, bap, bap, btd
1.0, 1.0, 1.0, 1.0, 1.0
1896976, 1896955, 1896902, 1896905, 1896787
1896986, 1896960, 1896908, 1896911, 1896796
> Centro(chr1) 2339
CAD, CAD, run::Bgb, h, KR, tll, tll
1.0, 1.0, 0.74, 1.0, 0.095, 1.0, 1.0
1897430, 1897524, 1897255, 1897317, 1897188, 1897558, 1897578
1897440, 1897534, 1897263, 1897326, 1897201, 1897567, 1897587
> Centro(chr1) 2340
sna, Trl, Trl, run::Bgb, fkh, nub
1.0, 1.0, 1.0, 1.0, 1.0, 0.81
1897786, 1897842, 1897844, 1897823, 1897742, 1898011
1897791, 1897851, 1897853, 1897831, 1897752, 1898022
> Centro(chr1) 2341
br_Z4, dl_1, btd, opa
1.0, 1.0, 1.0, 0.09
1898493, 1898690, 1898590, 1898830
1898503, 1898701, 1898599, 1898841
> Centro(chr1) 2342
dl_1, sna, sna, btd, kni, opa
0.64, 1.0, 0.76, 1.0, 1.0, 1.0
1898690, 1898879, 1899053, 1898995, 1898848, 1898830
1898701, 1898884, 1899058, 1899004, 1898859, 1898841
> Centro(chr1) 2343
h, opa
1.0, 1.0
1899343, 1899284
1899352, 1899295
> Centro(chr1) 2344
fkh, h, Mad, Mad, Mad
1.0, 1.0, 1.0, 1.0, 1.0
1899697, 1899682, 1899624, 1899627, 1899629
1899707, 1899691, 1899638, 1899641, 1899643
> Centro(chr1) 2345
Vsx2, Dr, kni, tll
1.0, 1.0, 1.0, 1.0
1900015, 1900017, 1899938, 1899983
1900023, 1900023, 1899949, 1899992
> Centro(chr1) 2346
br_Z3, sna, bap, bap, btd, slp1
1.0, 1.0, 1.0, 1.0, 1.0, 0.59
1900860, 1900839, 1900786, 1900789, 1900671, 1900978
1900870, 1900844, 1900792, 1900795, 1900680, 1900988
> Centro(chr1) 2347
hb, twi, vnd, D, slp1
1.0, 1.0, 1.0, 1.0, 1.0
1901398, 1901527, 1901610, 1901345, 1901465
1901407, 1901538, 1901618, 1901355, 1901475
> Centro(chr1) 2348
Vsx2, bap, bap, tll
1.0, 1.0, 1.0, 0.93
1901951, 1902067, 1902143, 1901851
1901959, 1902073, 1902149, 1901860
> Centro(chr1) 2349
dl_2, Su-H-, bap, pan, opa, slp1, tll, CNC::maf-S, STAT92E
1.0, 0.24, 1.0, 1.0, 1.0, 1.0, 1.0, 1.0, 1.0
1904943, 1904659, 1904999, 1904886, 1904856, 1905017, 1904864, 1904899, 1904771
1904952, 1904674, 1905005, 1904899, 1904867, 1905027, 1904873, 1904913, 1904785
> Centro(chr1) 2350
bap, btd, btd, btd, h, hkb, hkb, CNC::maf-S
0.2475, 1.0, 1.0, 0.5325, 0.5525, 1.0, 0.5475, 0.7625
1905589, 1905363, 1905380, 1905559, 1905557, 1905362, 1905558, 1905186
1905595, 1905372, 1905389, 1905568, 1905566, 1905370, 1905566, 1905200
> Centro(chr1) 2351
dl_1, bap, tin, vnd, btd, btd, h, hkb
0.635, 1.0, 1.0, 1.0, 1.0, 0.665, 1.0, 1.0
1905845, 1905589, 1905732, 1905732, 1905559, 1905843, 1905557, 1905558
1905856, 1905595, 1905741, 1905740, 1905568, 1905852, 1905566, 1905566
> Centro(chr1) 2352
exd, btd, hkb, nub, CTCF
1.0, 1.0, 1.0, 1.0, 1.0
1902320, 1902451, 1902450, 1902548, 1902451
1902327, 1902460, 1902458, 1902559, 1902465
> Centro(chr1) 2353
dl_1, tin, vnd, tll
0.6175, 1.0, 1.0, 1.0
1903039, 1902852, 1902852, 1902764
1903050, 1902861, 1902860, 1902773
> Centro(chr1) 2354
sna, tin, vnd
1.0, 1.0, 1.0
1903436, 1903404, 1903404
1903441, 1903413, 1903412
> Centro(chr1) 2355
Su-H-, tin, tll, CTCF
0.45, 1.0, 1.0, 0.965
1904659, 1904491, 1904457, 1904301
1904674, 1904500, 1904466, 1904315
> Centro(chr1) 2356
usp, brk, CAD, z, D, Mad
0.16, 1.0, 1.0, 0.48, 1.0, 1.0
1903786, 1904079, 1903981, 1903818, 1904058, 1904077
1903795, 1904086, 1903991, 1903827, 1904068, 1904091
> Centro(chr1) 2357
D, D, h
1.0, 1.0, 1.0
1907064, 1907135, 1906983
1907074, 1907145, 1906992
> Centro(chr1) 2358
pan, EcR::usp, EcR::usp
1.0, 1.0, 1.0
1906401, 1906373, 1906447
1906414, 1906387, 1906461
> Centro(chr1) 2359
brk, h, tll, SU-HW-
1.0, 1.0, 1.0, 0.71
1908119, 1908121, 1908238, 1908353
1908126, 1908130, 1908247, 1908373
> Centro(chr1) 2360
Cf2_II, brk, h, STAT92E
1.0, 0.56, 1.0, 1.0
1907806, 1907565, 1907710, 1907829
1907815, 1907572, 1907719, 1907843
> Centro(chr1) 2361
CAD, run::Bgb, tin, h
0.685, 1.0, 1.0, 1.0
1908860, 1908715, 1908678, 1908679
1908870, 1908723, 1908687, 1908688
> Centro(chr1) 2362
sna, CAD, tin, vnd, hkb
0.86, 1.0, 1.0, 1.0, 1.0
1909138, 1908860, 1908972, 1908972, 1909082
1909143, 1908870, 1908981, 1908980, 1909090
> Centro(chr1) 2363
Lag1, brk, Mad
1.0, 1.0, 1.0
1911258, 1911341, 1911341
1911264, 1911348, 1911355
> Centro(chr1) 2364
Trl, brk, Mad, Mad
1.0, 1.0, 1.0, 1.0
1911602, 1911731, 1911679, 1911724
1911611, 1911738, 1911693, 1911738
> Centro(chr1) 2365
Su-H-, sna, twi, kni, opa
1.0, 0.88, 0.88, 1.0, 1.0
1910438, 1910259, 1910256, 1910435, 1910418
1910453, 1910264, 1910267, 1910446, 1910429
> Centro(chr1) 2366
Vsx2, Vsx2, bap, pan, btd, hkb
1.0, 1.0, 1.0, 0.32, 1.0, 1.0
1910990, 1910991, 1910965, 1910677, 1910829, 1910831
1910998, 1910999, 1910971, 1910690, 1910838, 1910839
> Centro(chr1) 2367
pan, run::Bgb, tll
1.0, 1.0, 1.0
1912246, 1912296, 1912428
1912259, 1912304, 1912437
> Centro(chr1) 2368
br_Z4, KR, BEAF-32, BEAF-32, pnr
1.0, 0.295, 1.0, 1.0, 1.0
1912852, 1912725, 1912945, 1912970, 1912970
1912862, 1912738, 1912959, 1912984, 1912980
> Centro(chr1) 2369
tin, vnd, EcR::usp
1.0, 1.0, 1.0
1913996, 1913997, 1913952
1914005, 1914005, 1913966
> Centro(chr1) 2370
Trl, btd, btd, hkb, hkb, opa
1.0, 1.0, 1.0, 1.0, 1.0, 1.0
1914966, 1914881, 1914960, 1914880, 1914959, 1914887
1914975, 1914890, 1914969, 1914888, 1914967, 1914898
> Centro(chr1) 2371
dl_2, Su-H-, Dr, bap, bap, tin, tin, slp1, slp1
1.0, 1.0, 1.0, 0.98, 1.0, 0.005, 0.245, 1.0, 1.0
1915530, 1915694, 1915657, 1915493, 1915775, 1915394, 1915418, 1915643, 1915711
1915539, 1915709, 1915663, 1915499, 1915781, 1915403, 1915427, 1915653, 1915721
> Centro(chr1) 2372
pan, h
1.0, 1.0
1916777, 1916882
1916790, 1916891
> Centro(chr1) 2373
tin, vnd, D, h, opa, SU-HW-
0.945, 0.95, 1.0, 0.955, 1.0, 1.0
1917441, 1917441, 1917343, 1917131, 1917182, 1917222
1917450, 1917449, 1917353, 1917140, 1917193, 1917242
> Centro(chr1) 2374
hkb, kni
1.0, 1.0
1918707, 1918853
1918715, 1918864
> Centro(chr1) 2375
Dr, Trl, hkb, CTCF
1.0, 0.545, 1.0, 1.0
1918258, 1918061, 1918218, 1918287
1918264, 1918070, 1918226, 1918301
> Centro(chr1) 2376
Trl, brk, fkh
1.0, 0.995, 1.0
1918061, 1917773, 1917922
1918070, 1917780, 1917932
> Centro(chr1) 2377
CAD, KR, EcR::usp, EcR::usp
0.97, 1.0, 1.0, 1.0
1919233, 1919443, 1919342, 1919426
1919243, 1919456, 1919356, 1919440
> Centro(chr1) 2378
usp, Eip74EF, tin, nub
0.2975, 1.0, 1.0, 1.0
1920026, 1919727, 1919886, 1919693
1920035, 1919733, 1919895, 1919704
> Centro(chr1) 2379
brk, nub, tll
1.0, 1.0, 1.0
1921402, 1921499, 1921451
1921409, 1921510, 1921460
> Centro(chr1) 2380
dl_1, Eip74EF, Trl, Trl, Trl, Trl, Trl, tin, STAT92E
0.42, 1.0, 1.0, 1.0, 1.0, 1.0, 1.0, 0.8, 1.0
1920626, 1920441, 1920414, 1920416, 1920418, 1920420, 1920422, 1920249, 1920433
1920637, 1920447, 1920423, 1920425, 1920427, 1920429, 1920431, 1920258, 1920447
> Centro(chr1) 2381
dl_1, twi, fkh, h, slp1
1.0, 1.0, 0.955, 1.0, 0.945
1920795, 1920859, 1921085, 1921002, 1921086
1920806, 1920870, 1921095, 1921011, 1921096
> Centro(chr1) 2382
z, btd, nub, CNC::maf-S, EcR::usp
1.0, 1.0, 0.4475, 1.0, 1.0
1922207, 1922204, 1922432, 1922246, 1922276
1922216, 1922213, 1922443, 1922260, 1922290
> Centro(chr1) 2383
CAD, run::Bgb, run::Bgb, nub, SU-HW-
0.45, 1.0, 1.0, 1.0, 1.0
1922765, 1922508, 1922561, 1922432, 1922601
1922775, 1922516, 1922569, 1922443, 1922621
> Centro(chr1) 2384
CAD, hkb, tll
1.0, 1.0, 1.0
1923229, 1923039, 1923126
1923239, 1923047, 1923135
> Centro(chr1) 2385
Eip74EF, CAD, CAD, hkb
1.0, 0.325, 1.0, 0.335
1923417, 1923229, 1923478, 1923664
1923423, 1923239, 1923488, 1923672
> Centro(chr1) 2386
bap, tin, twi, btd, hkb
1.0, 1.0, 1.0, 1.0, 1.0
1923725, 1923843, 1923766, 1923804, 1923664
1923731, 1923852, 1923777, 1923813, 1923672
> Centro(chr1) 2387
Su-H-, tin, vnd, D
1.0, 1.0, 1.0, 1.0
1926862, 1926798, 1926799, 1926870
1926877, 1926807, 1926807, 1926880
> Centro(chr1) 2388
dl_2, CAD, tin, btd, btd, nub
1.0, 1.0, 0.775, 1.0, 1.0, 0.285
1927396, 1927199, 1927138, 1927225, 1927417, 1927531
1927405, 1927209, 1927147, 1927234, 1927426, 1927542
> Centro(chr1) 2389
dl_2, Lag1, CAD, exd, pan
1.0, 0.595, 1.0, 1.0, 1.0
1924912, 1924659, 1924947, 1924849, 1924744
1924921, 1924665, 1924957, 1924856, 1924757
> Centro(chr1) 2390
Su-H-, Dr, tin, twi, z, BEAF-32
1.0, 1.0, 1.0, 0.9225, 0.5625, 1.0
1925712, 1925551, 1925618, 1925425, 1925390, 1925722
1925727, 1925557, 1925627, 1925436, 1925399, 1925736
> Centro(chr1) 2391
Su-H-, tin
1.0, 1.0
1926024, 1925997
1926039, 1926006
> Centro(chr1) 2392
Cf2_II, dl_2, CTCF
0.89, 1.0, 1.0
1926452, 1926291, 1926274
1926461, 1926300, 1926288
> Centro(chr1) 2393
btd, opa, tll
1.0, 0.185, 1.0
1931322, 1931148, 1931439
1931331, 1931159, 1931448
> Centro(chr1) 2394
br_Z4, Trl, brk, pan, opa
1.0, 0.74, 1.0, 1.0, 0.85
1930943, 1930808, 1930985, 1931020, 1931148
1930953, 1930817, 1930992, 1931033, 1931159
> Centro(chr1) 2395
Su-H-, sna, brk, slp1, SU-HW-
1.0, 1.0, 0.265, 1.0, 1.0
1929725, 1929826, 1929534, 1929791, 1929751
1929740, 1929831, 1929541, 1929801, 1929771
> Centro(chr1) 2396
twi, twi, D, h, slp1, tll
0.9, 1.0, 1.0, 0.03, 1.0, 1.0
1930170, 1930330, 1930394, 1930084, 1930369, 1930338
1930181, 1930341, 1930404, 1930093, 1930379, 1930347
> Centro(chr1) 2397
bap, kni, odd, slp1, CNC::maf-S
1.0, 1.0, 1.0, 0.105, 0.105
1933359, 1933281, 1933140, 1933042, 1933519
1933365, 1933292, 1933150, 1933052, 1933533
> Centro(chr1) 2398
Cf2_II, Cf2_II, Ptx1, vnd, CNC::maf-S
1.0, 1.0, 1.0, 1.0, 0.2275
1933762, 1933768, 1933700, 1933736, 1933519
1933771, 1933777, 1933706, 1933744, 1933533
> Centro(chr1) 2399
slp1, CNC::maf-S
1.0, 1.0
1931845, 1931788
1931855, 1931802
> Centro(chr1) 2400
Dr, btd, btd, btd, btd, btd, fkh, nub, opa, opa, CNC::maf-S
0.015, 0.65, 1.0, 1.0, 1.0, 1.0, 1.0, 1.0, 1.0, 1.0, 0.665
1932653, 1932218, 1932401, 1932402, 1932403, 1932404, 1932490, 1932468, 1932396, 1932399, 1932217
1932659, 1932227, 1932410, 1932411, 1932412, 1932413, 1932500, 1932479, 1932407, 1932410, 1932231
> Centro(chr1) 2401
usp, D
1.0, 1.0
1937594, 1937706
1937603, 1937716
> Centro(chr1) 2402
tin, D, nub
1.0, 1.0, 1.0
1938308, 1938395, 1938418
1938317, 1938405, 1938429
> Centro(chr1) 2403
brk, btd, hkb
1.0, 1.0, 1.0
1944958, 1945048, 1945047
1944965, 1945057, 1945055
> Centro(chr1) 2404
sna, sna, Lag1, twi, btd, btd, gt, opa, opa
0.42, 1.0, 1.0, 0.62, 1.0, 1.0, 0.47, 1.0, 1.0
1944424, 1944632, 1944604, 1944441, 1944661, 1944666, 1944427, 1944670, 1944760
1944429, 1944637, 1944610, 1944452, 1944670, 1944675, 1944436, 1944681, 1944771
> Centro(chr1) 2405
dl_1, dl_1, dl_2, sna, CAD, tin, tin, tin, vnd, h, hkb, nub, nub, opa, Mad
1.0, 1.0, 1.0, 1.0, 1.0, 0.035, 1.0, 0.695, 0.04, 1.0, 1.0, 1.0, 0.335, 1.0, 1.0
1949959, 1949960, 1949960, 1949953, 1949823, 1949709, 1949967, 1950136, 1949710, 1949933, 1949931, 1949918, 1950171, 1949950, 1950031
1949970, 1949971, 1949969, 1949958, 1949833, 1949718, 1949976, 1950145, 1949718, 1949942, 1949939, 1949929, 1950182, 1949961, 1950045
> Centro(chr1) 2406
hb, tin, vnd, btd, h, nub, opa
1.0, 1.0, 1.0, 1.0, 1.0, 1.0, 1.0
1949429, 1949551, 1949551, 1949366, 1949281, 1949422, 1949365
1949438, 1949560, 1949559, 1949375, 1949290, 1949433, 1949376
> Centro(chr1) 2407
sna, fkh, h, hkb, CNC::maf-S, CTCF
0.475, 1.0, 0.655, 1.0, 1.0, 1.0
1948896, 1949141, 1949281, 1949131, 1949097, 1949091
1948901, 1949151, 1949290, 1949139, 1949111, 1949105
> Centro(chr1) 2408
Eip74EF, Lag1, bap, twi, CTCF, Mad
0.04, 0.22, 1.0, 0.255, 0.22, 1.0
1948139, 1948121, 1947854, 1948115, 1948117, 1947928
1948145, 1948127, 1947860, 1948126, 1948131, 1947942
> Centro(chr1) 2409
Eip74EF, Lag1, brk, brk, tin, twi, btd, D, D, hkb, opa, CTCF, SU-HW-, Mad
0.9225, 0.7425, 1.0, 0.3025, 1.0, 0.7075, 1.0, 1.0, 0.7975, 1.0, 0.5225, 0.7425, 1.0, 1.0
1948139, 1948121, 1948297, 1948516, 1948350, 1948115, 1948414, 1948226, 1948465, 1948416, 1948492, 1948117, 1948230, 1948292
1948145, 1948127, 1948304, 1948523, 1948359, 1948126, 1948423, 1948236, 1948475, 1948424, 1948503, 1948131, 1948250, 1948306
> Centro(chr1) 2410
Su-H-, sna, opa
1.0, 1.0, 1.0
1947034, 1947109, 1946986
1947049, 1947114, 1946997
> Centro(chr1) 2411
Eip74EF, CAD, exd, run::Bgb, btd, btd, h, h, hkb, nub, Mad
1.0, 1.0, 0.2325, 1.0, 0.6525, 1.0, 0.0125, 1.0, 1.0, 1.0, 0.7275
1962387, 1962301, 1962088, 1962285, 1962129, 1962274, 1962065, 1962326, 1962170, 1962375, 1962134
1962393, 1962311, 1962095, 1962293, 1962138, 1962283, 1962074, 1962335, 1962178, 1962386, 1962148
> Centro(chr1) 2412
Eip74EF, Eip74EF, CAD, exd, btd, h, h, h, hkb, opa, Mad
1.0, 1.0, 0.355, 1.0, 1.0, 1.0, 1.0, 1.0, 0.905, 1.0, 1.0
1961864, 1961990, 1961795, 1962088, 1962129, 1961922, 1962010, 1962065, 1962170, 1961948, 1962134
1961870, 1961996, 1961805, 1962095, 1962138, 1961931, 1962019, 1962074, 1962178, 1961959, 1962148
> Centro(chr1) 2413
bap, CAD, run::Bgb, run::Bgb, nub, slp1, SU-HW-, EcR::usp
1.0, 0.08, 1.0, 1.0, 1.0, 0.85, 1.0, 1.0
1961660, 1961795, 1961493, 1961517, 1961545, 1961718, 1961548, 1961571
1961666, 1961805, 1961501, 1961525, 1961556, 1961728, 1961568, 1961585
> Centro(chr1) 2414
Ptx1, pan, D, SU-HW-
0.6125, 1.0, 1.0, 1.0
1961277, 1961133, 1961038, 1960934
1961283, 1961146, 1961048, 1960954
> Centro(chr1) 2415
usp, Eip74EF, Dr, Lag1, bap, CAD, run::Bgb, tin, twi, btd, kni, opa, opa, opa, SU-HW-
1.0, 1.0, 0.91, 1.0, 0.85, 1.0, 1.0, 0.855, 1.0, 1.0, 1.0, 1.0, 1.0, 0.595, 1.0
1960547, 1960505, 1960333, 1960492, 1960657, 1960421, 1960512, 1960655, 1960486, 1960471, 1960426, 1960399, 1960543, 1960680, 1960422
1960556, 1960511, 1960339, 1960498, 1960663, 1960431, 1960520, 1960664, 1960497, 1960480, 1960437, 1960410, 1960554, 1960691, 1960442
> Centro(chr1) 2416
sna, Trl, bap, kni, kni, kni, ttk
1.0, 0.92, 0.985, 0.93, 1.0, 1.0, 0.535
1958759, 1958554, 1958865, 1958554, 1958677, 1958745, 1958909
1958764, 1958563, 1958871, 1958565, 1958688, 1958756, 1958917
> Centro(chr1) 2417
dl_1, bap, opa, opa, CNC::maf-S
1.0, 1.0, 1.0, 1.0, 1.0
1959750, 1959873, 1959822, 1959854, 1959754
1959761, 1959879, 1959833, 1959865, 1959768
> Centro(chr1) 2418
usp, dl_2, h, KR, ttk
1.0, 1.0, 1.0, 1.0, 0.125
1959119, 1959173, 1959116, 1959198, 1958909
1959128, 1959182, 1959125, 1959211, 1958917
> Centro(chr1) 2419
btd, btd, fkh
1.0, 1.0, 1.0
1959415, 1959519, 1959486
1959424, 1959528, 1959496
> Centro(chr1) 2420
Eip74EF, Su-H-, twi, fkh
0.115, 1.0, 1.0, 1.0
1957382, 1957608, 1957618, 1957687
1957388, 1957623, 1957629, 1957697
> Centro(chr1) 2421
tin, h
1.0, 1.0
1958037, 1958154
1958046, 1958163
> Centro(chr1) 2422
Eip74EF, bap, CAD, btd, KR, CNC::maf-S
0.1175, 1.0, 1.0, 1.0, 1.0, 0.6925
1957382, 1957089, 1957221, 1957197, 1957026, 1956959
1957388, 1957095, 1957231, 1957206, 1957039, 1956973
> Centro(chr1) 2423
bap, btd, btd, D, KR
1.0, 1.0, 1.0, 1.0, 1.0
1956639, 1956659, 1956660, 1956754, 1956698
1956645, 1956668, 1956669, 1956764, 1956711
> Centro(chr1) 2424
tin, tin, tin, nub, CTCF
1.0, 1.0, 1.0, 0.11, 1.0
1953891, 1953918, 1953994, 1954156, 1953914
1953900, 1953927, 1954003, 1954167, 1953928
> Centro(chr1) 2425
bap, run::Bgb, h, KR, nub, CTCF, CTCF, Mad, Mad, Mad
1.0, 0.4025, 1.0, 1.0, 0.7375, 1.0, 1.0, 1.0, 1.0, 1.0
1953395, 1953306, 1953484, 1953415, 1953338, 1953565, 1953604, 1953544, 1953547, 1953552
1953401, 1953314, 1953493, 1953428, 1953349, 1953579, 1953618, 1953558, 1953561, 1953566
> Centro(chr1) 2426
bap, run::Bgb, run::Bgb, tin, tin, vnd, btd, D, hkb, KR, nub, opa, ttk, CNC::maf-S, CTCF
0.365, 1.0, 1.0, 1.0, 1.0, 1.0, 1.0, 1.0, 1.0, 0.13, 0.91, 0.45, 1.0, 1.0, 1.0
1953395, 1953145, 1953306, 1953123, 1953180, 1953123, 1953232, 1953135, 1953234, 1953415, 1953338, 1952974, 1953265, 1953194, 1953227
1953401, 1953153, 1953314, 1953132, 1953189, 1953131, 1953241, 1953145, 1953242, 1953428, 1953349, 1952985, 1953273, 1953208, 1953241
> Centro(chr1) 2427
Lag1, h, kni, nub, tll, BEAF-32, pnr
1.0, 1.0, 1.0, 0.2225, 1.0, 0.3375, 0.3175
1955687, 1955745, 1955738, 1955939, 1955648, 1955926, 1955930
1955693, 1955754, 1955749, 1955950, 1955657, 1955940, 1955940
> Centro(chr1) 2428
CAD, h, kni, nub, ttk, BEAF-32, STAT92E, pnr
1.0, 0.1875, 0.1275, 1.0, 0.0275, 1.0, 1.0, 1.0
1956012, 1955745, 1955738, 1955939, 1956224, 1955926, 1956098, 1955930
1956022, 1955754, 1955749, 1955950, 1956232, 1955940, 1956112, 1955940
> Centro(chr1) 2429
dl_1, Trl, Trl, Trl, btd, Mad, Mad, Mad, Mad, Mad
1.0, 1.0, 1.0, 1.0, 0.9675, 1.0, 1.0, 1.0, 1.0, 1.0
1954627, 1954696, 1954698, 1954700, 1954910, 1954659, 1954811, 1954812, 1954817, 1954821
1954638, 1954705, 1954707, 1954709, 1954919, 1954673, 1954825, 1954826, 1954831, 1954835
> Centro(chr1) 2430
tin, fkh, KR, opa, tll, Mad, Mad
0.805, 1.0, 1.0, 1.0, 1.0, 1.0, 1.0
1955022, 1955309, 1955199, 1955325, 1955182, 1955126, 1955157
1955031, 1955319, 1955212, 1955336, 1955191, 1955140, 1955171
> Centro(chr1) 2431
Eip74EF, Lag1, pan, twi, z, btd, h, CNC::maf-S
1.0, 0.535, 1.0, 1.0, 1.0, 1.0, 1.0, 1.0
1963190, 1963247, 1963080, 1963048, 1962982, 1962935, 1962979, 1962915
1963196, 1963253, 1963093, 1963059, 1962991, 1962944, 1962988, 1962929
> Centro(chr1) 2432
Eip74EF, brk, tin, h, ttk, Mad, Mad
0.775, 0.61, 1.0, 1.0, 1.0, 0.595, 0.645
1963752, 1963735, 1963923, 1964017, 1963917, 1963730, 1963735
1963758, 1963742, 1963932, 1964026, 1963925, 1963744, 1963749
> Centro(chr1) 2433
dl_1, Eip74EF, brk, tin, vnd, opa, ttk, Mad, Mad
1.0, 0.775, 0.94, 1.0, 1.0, 1.0, 1.0, 0.955, 0.905
1963577, 1963752, 1963735, 1963506, 1963506, 1963562, 1963535, 1963730, 1963735
1963588, 1963758, 1963742, 1963515, 1963514, 1963573, 1963543, 1963744, 1963749
> Centro(chr1) 2434
usp, sna, sna, CAD, CAD, tin, tin, vnd, vnd, btd, btd, hkb, SU-HW-
1.0, 0.31, 1.0, 0.485, 1.0, 1.0, 1.0, 1.0, 1.0, 1.0, 1.0, 1.0, 1.0
1964303, 1964206, 1964425, 1964221, 1964495, 1964376, 1964516, 1964377, 1964516, 1964310, 1964439, 1964438, 1964445
1964312, 1964211, 1964430, 1964231, 1964505, 1964385, 1964525, 1964385, 1964524, 1964319, 1964448, 1964446, 1964465
> Centro(chr1) 2435
Trl, tin, vnd, KR, STAT92E, pnr
0.875, 1.0, 1.0, 1.0, 1.0, 1.0
1964880, 1965022, 1965023, 1965049, 1965040, 1965109
1964889, 1965031, 1965031, 1965062, 1965054, 1965119
> Centro(chr1) 2436
Su-H-, Vsx2, Dr
1.0, 1.0, 1.0
1968727, 1968846, 1968846
1968742, 1968854, 1968852
> Centro(chr1) 2437
tin, tin, vnd, z, D, tll, Mad
1.0, 1.0, 1.0, 1.0, 0.6725, 0.7175, 1.0
1968462, 1968464, 1968463, 1968466, 1968279, 1968284, 1968531
1968471, 1968473, 1968471, 1968475, 1968289, 1968293, 1968545
> Centro(chr1) 2438
Dr, fkh, tll
1.0, 1.0, 1.0
1969858, 1969898, 1969928
1969864, 1969908, 1969937
> Centro(chr1) 2439
dl_2, dl_2, Dr, brk, exd, tin, tin, opa
1.0, 1.0, 0.275, 1.0, 0.53, 1.0, 1.0, 1.0
1969396, 1969520, 1969624, 1969443, 1969204, 1969320, 1969404, 1969294
1969405, 1969529, 1969630, 1969450, 1969211, 1969329, 1969413, 1969305
> Centro(chr1) 2440
vnd, odd, opa
1.0, 1.0, 0.145
1967803, 1967728, 1967529
1967811, 1967738, 1967540
> Centro(chr1) 2441
br_Z1, Su-H-, bap, tin, twi, vnd, KR, opa
0.8275, 1.0, 1.0, 1.0, 0.9325, 1.0, 1.0, 0.7125
[truncated: 25,458,992 more chars]
