# Supplementary material for: CisMiner: Genome-Wide In-Silico Cis-Regulatory Module Prediction by Fuzzy Itemset Mining
Source: PLoS One. 2014 Sep 30;9(9):e108065. doi: 10.1371/journal.pone.0108065 (PMC4182448; doi:10.1371/journal.pone.0108065)
Supplement: File S5 — Fuzzy and crisp comparison. Three different tables containing the set of fuzzy itemsets used for the comparison, the set of crisp itemsets and a list with the intersection between both result sets. (ZIP) [file pone.0108065.s005.zip]

Archive with 7 entries (6 files):
- AdditionalFile5/crisp_dmel.txt
- AdditionalFile5/crisp_int_fuzzy_dmel.txt
- AdditionalFile5/crisp_int_fuzzy_yeast.txt
- AdditionalFile5/crisp_yeast.txt
- AdditionalFile5/fuzzy_dmel.txt
- AdditionalFile5/fuzzy_yeast.txt
- AdditionalFile5/
