# Supplementary material for: CisMiner: Genome-Wide In-Silico Cis-Regulatory Module Prediction by Fuzzy Itemset Mining
Source: PLoS One. 2014 Sep 30;9(9):e108065. doi: 10.1371/journal.pone.0108065 (PMC4182448; doi:10.1371/journal.pone.0108065)
Supplement: File S5 — Fuzzy and crisp comparison. Three different tables containing the set of fuzzy itemsets used for the comparison, the set of crisp itemsets and a list with the intersection between both result sets. (ZIP) [file pone.0108065.s005.zip › AdditionalFile5/crisp_dmel.txt]

Itemset ID	Transcription Factors	p-value	Support
1	btd,hkb,Eip74EF	1.110e-16	0.007
2	btd,hkb,Kr	1.110e-16	0.007
3	MSN4,YER130C	1.110e-16	0.028
4	ACE2,SWI5	1.110e-16	0.010
5	MSN4,YGR067C,UGA3	1.110e-16	0.009
6	MSN4,MIG1,UGA3	1.110e-16	0.009
7	ADR1,MIG1,UGA3	1.110e-16	0.005
8	YGR067C,MIG1,UGA3	1.110e-16	0.005
9	MSN4,SUT1,UGA3	1.110e-16	0.009
10	ADR1,SUT1,UGA3	1.110e-16	0.006
11	YGR067C,SUT1,UGA3	1.110e-16	0.005
12	ADR1,MIG3,UGA3	1.110e-16	0.005
13	YGR067C,MIG3,UGA3	1.110e-16	0.005
14	MIG1,MIG3,UGA3	1.110e-16	0.006
15	SUT1,MIG3,UGA3	1.110e-16	0.006
16	MIG1,MIG2,UGA3	1.110e-16	0.005
17	SUT1,MIG2,UGA3	1.110e-16	0.005
18	MIG3,MIG2,UGA3	1.110e-16	0.005
19	ADR1,YGR067C,RSC30	1.110e-16	0.005
20	ADR1,SUT1,RSC30	1.110e-16	0.006
21	btd,brk,odd	1.110e-16	0.007
22	btd,hkb,odd	1.110e-16	0.005
23	btd,opa,odd	1.110e-16	0.005
24	brk,odd	1.110e-16	0.021
25	MSN4,MIG2,YPR022C	1.110e-16	0.011
26	MIG1,MIG2,YPR022C	1.110e-16	0.005
27	MIG3,MIG2,YPR022C	1.110e-16	0.005
28	YML081W,AFT2,YPR022C	1.110e-16	0.005
29	ADR1,AFT2,YPR022C	1.110e-16	0.005
30	YGR067C,AFT2,YPR022C	1.110e-16	0.005
31	YML081W,YPR022C	1.110e-16	0.018
32	ADR1,YPR022C	1.110e-16	0.018
33	YGR067C,YPR022C	1.110e-16	0.019
34	MIG1,YPR022C	1.110e-16	0.019
35	MIG3,YPR022C	1.110e-16	0.019
36	MIG2,YPR022C	1.110e-16	0.017
37	MSN4,YGR067C,YER130C	1.110e-16	0.009
38	MSN4,MIG3,YER130C	1.110e-16	0.008
39	YGR067C,MIG3,YER130C	1.110e-16	0.005
40	SIP4,YER184C	1.110e-16	0.005
41	MSN4,YGR067C,YPR196W	1.110e-16	0.007
42	SUT1,RSC30	1.110e-16	0.013
43	RSC3,RSC30	1.110e-16	0.007
44	SUT1,RSC30	1.110e-16	0.016
45	RSC3,RSC30	1.110e-16	0.009
46	UGA3,RSC30	1.110e-16	0.014
47	STB4,CEP3	1.110e-16	0.006
48	MSN4,MIG2,ZMS1	1.110e-16	0.006
49	MSN4,ZMS1	1.110e-16	0.029
50	YML081W,ZMS1	1.110e-16	0.013
51	ADR1,ZMS1	1.110e-16	0.015
52	YGR067C,ZMS1	1.110e-16	0.013
53	SUT1,ZMS1	1.110e-16	0.014
54	MIG1,ZMS1	1.110e-16	0.015
55	MIG3,ZMS1	1.110e-16	0.013
56	MIG2,ZMS1	1.110e-16	0.013
57	STE12,GCR2,XBP1	1.110e-16	0.012
58	MATA1,GCR2,XBP1	1.110e-16	0.005
59	STE12,GCR2,STB5,XBP1	1.110e-16	0.010
60	STE12,STB5,XBP1	1.110e-16	0.011
61	GCR2,STB5,XBP1	1.110e-16	0.011
62	GCR1,STB5,XBP1	1.110e-16	0.011
63	STE12,GCR2,FHL1,XBP1	1.110e-16	0.006
64	STE12,GCR2,STB5,FHL1,XBP1	1.110e-16	0.006
65	STE12,STB5,FHL1,XBP1	1.110e-16	0.006
66	GCR2,STB5,FHL1,XBP1	1.110e-16	0.006
67	GCR1,STB5,FHL1,XBP1	1.110e-16	0.006
68	STE12,FHL1,XBP1	1.110e-16	0.006
69	GCR2,FHL1,XBP1	1.110e-16	0.006
70	GCR1,FHL1,XBP1	1.110e-16	0.006
71	STB5,FHL1,XBP1	1.110e-16	0.006
72	STE12,XBP1	1.110e-16	0.016
73	GCR2,XBP1	1.110e-16	0.016
74	GCR1,XBP1	1.110e-16	0.014
75	STB5,XBP1	1.110e-16	0.013
76	btd,sna,hkb	1.110e-16	0.008
77	btd,brk,hkb	1.110e-16	0.010
78	btd,hkb	1.110e-16	0.050
79	btd,brk,opa	1.110e-16	0.010
80	sna,brk,opa	1.110e-16	0.007
81	btd,hkb,opa	1.110e-16	0.009
82	brk,hkb,opa	1.110e-16	0.006
83	btd,opa	1.110e-16	0.040
84	brk,opa	1.110e-16	0.033
85	hkb,opa	1.110e-16	0.023
86	bap,tin	1.110e-16	0.017
87	btd,hkb,dl_1	1.110e-16	0.007
88	dl_2,dl_1	1.110e-16	0.016
89	btd,hkb,Trl	1.110e-16	0.007
90	STE12,MATA1,GCR2	1.110e-16	0.008
91	STE12,GCR2	1.110e-16	0.033
92	MSN4,YML081W	1.110e-16	0.041
93	MSN4,YML081W,ADR1	1.110e-16	0.010
94	YML081W,ADR1	1.110e-16	0.021
95	MSN4,YML081W,YGR067C	1.110e-16	0.008
96	MSN4,ADR1,YGR067C	1.110e-16	0.009
97	MSN4,YGR067C	1.110e-16	0.039
98	YML081W,YGR067C	1.110e-16	0.016
99	ADR1,YGR067C	1.110e-16	0.021
100	MSN4,YML081W,SUT1	1.110e-16	0.008
101	MSN4,YGR067C,SUT1	1.110e-16	0.008
102	YML081W,SUT1	1.110e-16	0.019
103	ADR1,SUT1	1.110e-16	0.020
104	YGR067C,SUT1	1.110e-16	0.018
105	MSN4,YML081W,MIG1	1.110e-16	0.010
106	MSN4,ADR1,MIG1	1.110e-16	0.009
107	MSN4,YGR067C,MIG1	1.110e-16	0.009
108	MSN4,SUT1,MIG1	1.110e-16	0.009
109	YML081W,MIG1	1.110e-16	0.020
110	ADR1,MIG1	1.110e-16	0.020
111	YGR067C,MIG1	1.110e-16	0.018
112	SUT1,MIG1	1.110e-16	0.018
113	MSN4,YML081W,MIG3	1.110e-16	0.010
114	MSN4,ADR1,MIG3	1.110e-16	0.009
115	MSN4,YGR067C,MIG3	1.110e-16	0.009
116	MSN4,SUT1,MIG3	1.110e-16	0.008
117	MSN4,MIG1,MIG3	1.110e-16	0.008
118	YML081W,MIG3	1.110e-16	0.019
119	ADR1,MIG3	1.110e-16	0.019
120	YGR067C,MIG3	1.110e-16	0.018
121	SUT1,MIG3	1.110e-16	0.017
122	MIG1,MIG3	1.110e-16	0.016
123	MSN4,YML081W,MIG2	1.110e-16	0.009
124	MSN4,ADR1,MIG2	1.110e-16	0.008
125	MSN4,YGR067C,MIG2	1.110e-16	0.009
126	MSN4,SUT1,MIG2	1.110e-16	0.007
127	MSN4,MIG1,MIG2	1.110e-16	0.008
128	Dr,Vsx2	1.110e-16	0.010
129	brk,opa,h	1.110e-16	0.008
130	hkb,opa,h	1.110e-16	0.007
131	btd,h	1.110e-16	0.047
132	brk,h	1.110e-16	0.037
133	hkb,h	1.110e-16	0.028
134	opa,h	1.110e-16	0.028
135	btd,hkb,dl_2	1.110e-16	0.008
136	RGT1,YPR196W	1.110e-16	0.008
137	MSN4,YML081W,REI1	1.110e-16	0.007
138	MSN4,ADR1,REI1	1.110e-16	0.008
139	MSN4,YGR067C,REI1	1.110e-16	0.008
140	ADR1,YGR067C,REI1	1.110e-16	0.005
141	MSN4,MIG1,REI1	1.110e-16	0.008
142	ADR1,MIG1,REI1	1.110e-16	0.006
143	MSN4,SUT1,REI1	1.110e-16	0.007
144	MSN4,MIG3,REI1	1.110e-16	0.008
145	YML081W,MIG3,REI1	1.110e-16	0.005
146	ADR1,MIG3,REI1	1.110e-16	0.005
147	YGR067C,MIG3,REI1	1.110e-16	0.005
148	MIG1,MIG3,REI1	1.110e-16	0.005
149	MSN4,MIG2,REI1	1.110e-16	0.008
150	YML081W,MIG2,REI1	1.110e-16	0.005
151	YGR067C,MIG2,REI1	1.110e-16	0.005
152	MIG1,MIG2,REI1	1.110e-16	0.006
153	MIG3,MIG2,REI1	1.110e-16	0.005
154	MIG1,YPR022C,REI1	1.110e-16	0.005
155	MSN4,CRZ1,REI1	1.110e-16	0.006
156	MSN4,REI1	1.110e-16	0.022
157	MSN4,YGR067C,NHP10	1.110e-16	0.007
158	MSN4,MIG1,NHP10	1.110e-16	0.007
159	MSN4,MIG3,MIG2	1.110e-16	0.007
160	YML081W,MIG2	1.110e-16	0.017
161	ADR1,MIG2	1.110e-16	0.017
162	YGR067C,MIG2	1.110e-16	0.016
163	SUT1,MIG2	1.110e-16	0.016
164	MIG1,MIG2	1.110e-16	0.016
165	MIG3,MIG2	1.110e-16	0.014
166	MSN4,YML081W,ZMS1	1.110e-16	0.006
167	MSN4,YGR067C,ZMS1	1.110e-16	0.007
168	MSN4,SUT1,ZMS1	1.110e-16	0.007
169	MSN4,MIG1,ZMS1	1.110e-16	0.008
170	MSN4,MIG3,ZMS1	1.110e-16	0.007
171	MSN4,YER130C	1.110e-16	0.022
172	RGT1,YPR196W	1.110e-16	0.007
173	Dr,Vsx2	1.110e-16	0.007
174	MSN4,SUT1,ZMS1	1.110e-16	0.011
175	ADR1,SUT1,ZMS1	1.110e-16	0.005
176	MSN4,MIG3,ZMS1	1.110e-16	0.010
177	ADR1,MIG3,ZMS1	1.110e-16	0.005
178	MSN4,MIG2,ZMS1	1.110e-16	0.009
179	MSN4,ZMS1	1.110e-16	0.038
180	YML081W,ZMS1	1.110e-16	0.018
181	ADR1,ZMS1	1.110e-16	0.020
182	YGR067C,ZMS1	1.110e-16	0.017
183	MIG1,ZMS1	1.110e-16	0.020
184	SUT1,ZMS1	1.110e-16	0.021
185	MIG3,ZMS1	1.110e-16	0.018
186	MIG2,ZMS1	1.110e-16	0.017
187	MSN4,YML081W,AFT2	1.110e-16	0.011
188	YML081W,ADR1,AFT2	1.110e-16	0.007
189	ADR1,YGR067C,AFT2	1.110e-16	0.007
190	YML081W,MIG3,AFT2	1.110e-16	0.006
191	YML081W,MIG2,AFT2	1.110e-16	0.006
192	YGR067C,MIG2,AFT2	1.110e-16	0.006
193	GCR2,GCR1	1.110e-16	0.012
194	STE12,MATA1,STB5	1.110e-16	0.010
195	STE12,MATA1,GCR2,STB5	1.110e-16	0.008
196	STE12,GCR2,STB5	1.110e-16	0.018
197	MATA1,GCR2,STB5	1.110e-16	0.010
198	STE12,GCR1,STB5	1.110e-16	0.007
199	MATA1,GCR1,STB5	1.110e-16	0.009
200	STE12,STB5	1.110e-16	0.028
201	GCR2,STB5	1.110e-16	0.028
202	GCR1,STB5	1.110e-16	0.023
203	ADR1,YGR067C,RSC3	1.110e-16	0.005
204	ADR1,MIG3,RSC3	1.110e-16	0.005
205	SUT1,RSC3	1.110e-16	0.017
206	YML081W,YPR022C	1.110e-16	0.013
207	ADR1,YPR022C	1.110e-16	0.013
208	YGR067C,YPR022C	1.110e-16	0.014
209	MIG1,YPR022C	1.110e-16	0.014
210	MIG3,YPR022C	1.110e-16	0.013
211	MIG2,YPR022C	1.110e-16	0.012
212	ACE2,SWI5	1.110e-16	0.007
213	bap,tin	1.110e-16	0.012
214	dl_2,dl_1	1.110e-16	0.011
215	MSN4,ADR1,REI1	1.110e-16	0.006
216	MSN4,YGR067C,REI1	1.110e-16	0.005
217	MSN4,MIG1,REI1	1.110e-16	0.006
218	MSN4,MIG3,REI1	1.110e-16	0.006
219	MSN4,MIG2,REI1	1.110e-16	0.006
220	MSN4,REI1	1.110e-16	0.017
221	MBP1::SWI6,MBP1	1.110e-16	0.007
222	fkh,slp1	1.110e-16	0.008
223	btd,brk,h	1.110e-16	0.008
224	sna,brk,h	1.110e-16	0.006
225	btd,hkb,h	1.110e-16	0.008
226	btd,opa,h	1.110e-16	0.007
227	brk,opa,h	1.110e-16	0.005
228	btd,h	1.110e-16	0.035
229	brk,h	1.110e-16	0.027
230	hkb,h	1.110e-16	0.021
231	opa,h	1.110e-16	0.020
232	MSN4,GIS1	1.110e-16	0.025
233	STE12,MATA1,FHL1	1.110e-16	0.008
234	STE12,MATA1,GCR2,FHL1	1.110e-16	0.007
235	STE12,GCR2,FHL1	1.110e-16	0.011
236	MATA1,GCR2,FHL1	1.110e-16	0.008
237	MATA1,GCR1,FHL1	1.110e-16	0.008
238	STE12,MATA1,STB5,FHL1	1.110e-16	0.007
239	STE12,MATA1,GCR2,STB5,FHL1	1.110e-16	0.007
240	STE12,GCR2,STB5,FHL1	1.110e-16	0.010
241	MATA1,GCR2,STB5,FHL1	1.110e-16	0.007
242	MATA1,GCR1,STB5,FHL1	1.110e-16	0.007
243	STE12,STB5,FHL1	1.110e-16	0.011
244	MATA1,STB5,FHL1	1.110e-16	0.007
245	GCR2,STB5,FHL1	1.110e-16	0.011
246	GCR1,STB5,FHL1	1.110e-16	0.011
247	GCR1,FHL1	1.110e-16	0.015
248	STB5,FHL1	1.110e-16	0.015
249	MSN4,ADR1,STP2	1.110e-16	0.009
250	MSN4,MIG3,STP2	1.110e-16	0.008
251	MSN4,MIG2,STP2	1.110e-16	0.008
252	btd,hkb,usp	1.110e-16	0.006
253	btd,opa,usp	1.110e-16	0.006
254	btd,usp	1.110e-16	0.026
255	opa,usp	1.110e-16	0.016
256	MIG1,NHP10	1.110e-16	0.011
257	MIG3,NHP10	1.110e-16	0.011
258	SIP4,CAT8	1.110e-16	0.006
259	YLR278C,CAT8	1.110e-16	0.006
260	MSN4,GIS1	1.110e-16	0.020
261	STE12,MATA1,FHL1	1.110e-16	0.006
262	STE12,MATA1,GCR2,FHL1	1.110e-16	0.006
263	STE12,GCR2,FHL1	1.110e-16	0.009
264	MATA1,GCR2,FHL1	1.110e-16	0.006
265	MATA1,GCR1,FHL1	1.110e-16	0.006
266	STE12,MATA1,STB5,FHL1	1.110e-16	0.006
267	STE12,MATA1,GCR2,STB5,FHL1	1.110e-16	0.006
268	STE12,GCR2,STB5,FHL1	1.110e-16	0.009
269	MATA1,GCR2,STB5,FHL1	1.110e-16	0.006
270	MATA1,GCR1,STB5,FHL1	1.110e-16	0.006
271	STE12,STB5,FHL1	1.110e-16	0.009
272	MATA1,STB5,FHL1	1.110e-16	0.006
273	GCR2,STB5,FHL1	1.110e-16	0.009
274	GCR1,STB5,FHL1	1.110e-16	0.009
275	GCR2,FHL1	1.110e-16	0.016
276	GCR1,FHL1	1.110e-16	0.012
277	STB5,FHL1	1.110e-16	0.012
278	EDS1,RGT1	1.110e-16	0.008
279	MSN4,YML081W,YPR022C	1.110e-16	0.007
280	MSN4,ADR1,YPR022C	1.110e-16	0.007
281	MSN4,YGR067C,YPR022C	1.110e-16	0.007
282	MSN4,MIG1,YPR022C	1.110e-16	0.007
283	MSN4,MIG3,YPR022C	1.110e-16	0.007
284	MSN4,MIG2,YPR022C	1.110e-16	0.006
285	MSN4,YML081W,CHA4	1.110e-16	0.010
286	MSN4,YGR067C,CHA4	1.110e-16	0.010
287	MSN4,MIG3,CHA4	1.110e-16	0.009
288	MSN4,MIG2,CHA4	1.110e-16	0.009
289	MIG1,MIG3,MET28	1.110e-16	0.005
290	MIG1,MIG2,MET28	1.110e-16	0.005
291	MIG3,SIP4	1.110e-16	0.014
292	STB4,CEP3	1.110e-16	0.007
293	tin,vnd	1.110e-16	0.010
294	STE12,MATA1,STB5	1.110e-16	0.007
295	STE12,MATA1,GCR2,STB5	1.110e-16	0.007
296	STE12,GCR2,STB5	1.110e-16	0.016
297	MATA1,GCR2,STB5	1.110e-16	0.007
298	STE12,GCR1,STB5	1.110e-16	0.005
299	MATA1,GCR1,STB5	1.110e-16	0.007
300	STE12,STB5	1.110e-16	0.022
301	GCR2,STB5	1.110e-16	0.023
302	GCR1,STB5	1.110e-16	0.019
303	SUT1,RSC3	1.110e-16	0.013
304	MSN4,YML081W,CRZ1	1.110e-16	0.011
305	MSN4,ADR1,CRZ1	1.110e-16	0.010
306	YML081W,ADR1,CRZ1	1.110e-16	0.005
307	MSN4,YGR067C,CRZ1	1.110e-16	0.011
308	ADR1,YGR067C,CRZ1	1.110e-16	0.005
309	MSN4,MIG1,CRZ1	1.110e-16	0.010
310	ADR1,MIG1,CRZ1	1.110e-16	0.005
311	MSN4,MIG3,CRZ1	1.110e-16	0.009
312	YML081W,MIG3,CRZ1	1.110e-16	0.006
313	ADR1,MIG3,CRZ1	1.110e-16	0.005
314	YGR067C,MIG3,CRZ1	1.110e-16	0.005
315	MIG1,MIG3,CRZ1	1.110e-16	0.005
316	MSN4,MIG2,CRZ1	1.110e-16	0.009
317	YML081W,MIG2,CRZ1	1.110e-16	0.005
318	YGR067C,MIG2,CRZ1	1.110e-16	0.005
319	MIG1,MIG2,CRZ1	1.110e-16	0.005
320	MIG3,MIG2,CRZ1	1.110e-16	0.005
321	YGR067C,MET28,CRZ1	1.110e-16	0.005
322	MSN4,YPR022C,CRZ1	1.110e-16	0.007
323	MSN4,UGA3,CRZ1	1.110e-16	0.007
324	ADR1,MIG3,SIP4	1.110e-16	0.005
325	MSN4,YML081W,CRZ1	1.110e-16	0.007
326	MSN4,YGR067C,CRZ1	1.110e-16	0.008
327	MSN4,MIG1,CRZ1	1.110e-16	0.006
328	MSN4,MIG3,CRZ1	1.110e-16	0.006
329	MSN4,MIG2,CRZ1	1.110e-16	0.006
330	MIG1,NHP10	1.110e-16	0.008
331	MIG3,NHP10	1.110e-16	0.008
332	MBP1::SWI6,MBP1	1.110e-16	0.006
333	btd,hkb,twi	1.110e-16	0.007
334	btd,hkb,Lag1	1.110e-16	0.007
335	OAF1,YNR063W	1.110e-16	0.006
336	STE12,MATA1,XBP1	1.110e-16	0.006
337	STE12,MATA1,GCR2,XBP1	1.110e-16	0.006
338	STE12,GCR2,XBP1	1.110e-16	0.013
339	MATA1,GCR2,XBP1	1.110e-16	0.006
340	STE12,GCR1,XBP1	1.110e-16	0.006
341	MATA1,GCR1,XBP1	1.110e-16	0.006
342	STE12,MATA1,STB5,XBP1	1.110e-16	0.005
343	STE12,MATA1,GCR2,STB5,XBP1	1.110e-16	0.005
344	STE12,GCR2,STB5,XBP1	1.110e-16	0.011
345	MATA1,GCR2,STB5,XBP1	1.110e-16	0.005
346	MATA1,GCR1,STB5,XBP1	1.110e-16	0.005
347	STE12,STB5,XBP1	1.110e-16	0.012
348	MATA1,STB5,XBP1	1.110e-16	0.006
349	GCR2,STB5,XBP1	1.110e-16	0.012
350	GCR1,STB5,XBP1	1.110e-16	0.012
351	STE12,GCR2,FHL1,XBP1	1.110e-16	0.006
352	STE12,GCR2,STB5,FHL1,XBP1	1.110e-16	0.006
353	STE12,STB5,FHL1,XBP1	1.110e-16	0.007
354	GCR2,STB5,FHL1,XBP1	1.110e-16	0.006
355	GCR1,STB5,FHL1,XBP1	1.110e-16	0.006
356	STE12,FHL1,XBP1	1.110e-16	0.007
357	MATA1,FHL1,XBP1	1.110e-16	0.005
358	GCR2,FHL1,XBP1	1.110e-16	0.007
359	GCR1,FHL1,XBP1	1.110e-16	0.007
360	STB5,FHL1,XBP1	1.110e-16	0.007
361	STE12,XBP1	1.110e-16	0.017
362	GCR2,XBP1	1.110e-16	0.018
363	GCR1,XBP1	1.110e-16	0.016
364	STB5,XBP1	1.110e-16	0.015
365	tin,vnd	1.110e-16	0.007
366	MIG1,SUT1,RGT1	1.110e-16	0.006
367	RGT1,EDS1	1.110e-16	0.010
368	MSN4,YML081W,YPR022C	1.110e-16	0.011
369	MSN4,ADR1,YPR022C	1.110e-16	0.011
370	YML081W,ADR1,YPR022C	1.110e-16	0.005
371	MSN4,YGR067C,YPR022C	1.110e-16	0.011
372	ADR1,YGR067C,YPR022C	1.110e-16	0.005
373	MSN4,MIG1,YPR022C	1.110e-16	0.012
374	YML081W,MIG1,YPR022C	1.110e-16	0.005
375	ADR1,MIG1,YPR022C	1.110e-16	0.006
376	MSN4,SUT1,YPR022C	1.110e-16	0.010
377	MSN4,MIG3,YPR022C	1.110e-16	0.011
378	YML081W,MIG3,YPR022C	1.110e-16	0.006
379	ADR1,MIG3,YPR022C	1.110e-16	0.006
380	YGR067C,MIG3,YPR022C	1.110e-16	0.006
381	MIG1,MIG3,YPR022C	1.110e-16	0.005
382	SUT1,MIG3,YPR022C	1.110e-16	0.005
383	STE12,MATA1,GCR2	1.110e-16	0.011
384	MSN4,YML081W	1.110e-16	0.053
385	MSN4,YML081W,ADR1	1.110e-16	0.014
386	YML081W,ADR1	1.110e-16	0.028
387	MSN4,YML081W,YGR067C	1.110e-16	0.012
388	MSN4,ADR1,YGR067C	1.110e-16	0.014
389	YML081W,ADR1,YGR067C	1.110e-16	0.005
390	MSN4,YGR067C	1.110e-16	0.050
391	YML081W,YGR067C	1.110e-16	0.021
392	ADR1,YGR067C	1.110e-16	0.027
393	MSN4,YML081W,MIG1	1.110e-16	0.015
394	MSN4,ADR1,MIG1	1.110e-16	0.014
395	YML081W,ADR1,MIG1	1.110e-16	0.006
396	MSN4,YGR067C,MIG1	1.110e-16	0.014
397	YML081W,YGR067C,MIG1	1.110e-16	0.005
398	ADR1,YGR067C,MIG1	1.110e-16	0.005
399	YML081W,MIG1	1.110e-16	0.026
400	ADR1,MIG1	1.110e-16	0.026
401	YGR067C,MIG1	1.110e-16	0.024
402	MSN4,YML081W,SUT1	1.110e-16	0.013
403	MSN4,ADR1,SUT1	1.110e-16	0.013
404	YML081W,ADR1,SUT1	1.110e-16	0.006
405	MSN4,YGR067C,SUT1	1.110e-16	0.013
406	YML081W,YGR067C,SUT1	1.110e-16	0.005
407	ADR1,YGR067C,SUT1	1.110e-16	0.006
408	MSN4,MIG1,SUT1	1.110e-16	0.014
409	YML081W,MIG1,SUT1	1.110e-16	0.006
410	ADR1,MIG1,SUT1	1.110e-16	0.006
411	YGR067C,MIG1,SUT1	1.110e-16	0.006
412	YML081W,SUT1	1.110e-16	0.026
413	ADR1,SUT1	1.110e-16	0.027
414	YGR067C,SUT1	1.110e-16	0.025
415	MIG1,SUT1	1.110e-16	0.024
416	MSN4,YML081W,MIG3	1.110e-16	0.015
417	MSN4,ADR1,MIG3	1.110e-16	0.013
418	YML081W,ADR1,MIG3	1.110e-16	0.006
419	MSN4,YGR067C,MIG3	1.110e-16	0.014
420	YML081W,YGR067C,MIG3	1.110e-16	0.005
421	ADR1,YGR067C,MIG3	1.110e-16	0.006
422	MSN4,MIG1,MIG3	1.110e-16	0.012
423	YML081W,MIG1,MIG3	1.110e-16	0.005
424	ADR1,MIG1,MIG3	1.110e-16	0.005
425	YGR067C,MIG1,MIG3	1.110e-16	0.005
426	MSN4,SUT1,MIG3	1.110e-16	0.012
427	YML081W,SUT1,MIG3	1.110e-16	0.006
428	ADR1,SUT1,MIG3	1.110e-16	0.006
429	YGR067C,SUT1,MIG3	1.110e-16	0.006
430	MIG1,SUT1,MIG3	1.110e-16	0.006
431	YML081W,MIG3	1.110e-16	0.025
432	ADR1,MIG3	1.110e-16	0.025
433	YGR067C,MIG3	1.110e-16	0.024
434	MIG1,MIG3	1.110e-16	0.021
435	SUT1,MIG3	1.110e-16	0.022
436	ADR1,YGR067C,RDR1	1.110e-16	0.007
437	YML081W,SUT1,RDR1	1.110e-16	0.007
438	MSN4,MIG3,RDR1	1.110e-16	0.011
439	YML081W,MIG3,RDR1	1.110e-16	0.006
440	ADR1,MIG3,RDR1	1.110e-16	0.006
441	YGR067C,MIG3,RDR1	1.110e-16	0.006
442	MSN4,YML081W,MIG2	1.110e-16	0.013
443	MSN4,ADR1,MIG2	1.110e-16	0.012
444	YML081W,ADR1,MIG2	1.110e-16	0.005
445	MSN4,YGR067C,MIG2	1.110e-16	0.013
446	MSN4,MIG1,MIG2	1.110e-16	0.012
447	YML081W,MIG1,MIG2	1.110e-16	0.005
448	ADR1,MIG1,MIG2	1.110e-16	0.005
449	MSN4,SUT1,MIG2	1.110e-16	0.012
450	YML081W,SUT1,MIG2	1.110e-16	0.006
451	ADR1,SUT1,MIG2	1.110e-16	0.006
452	YGR067C,SUT1,MIG2	1.110e-16	0.006
453	MIG1,SUT1,MIG2	1.110e-16	0.006
454	MSN4,MIG3,MIG2	1.110e-16	0.011
455	YML081W,MIG3,MIG2	1.110e-16	0.005
456	ADR1,MIG3,MIG2	1.110e-16	0.005
457	SUT1,MIG3,MIG2	1.110e-16	0.006
458	YGR067C,RDR1,MIG2	1.110e-16	0.006
459	YML081W,MIG2	1.110e-16	0.023
460	ADR1,MIG2	1.110e-16	0.022
461	YGR067C,MIG2	1.110e-16	0.022
462	MIG1,MIG2	1.110e-16	0.021
463	SUT1,MIG2	1.110e-16	0.021
464	MIG3,MIG2	1.110e-16	0.019
465	MSN4,YML081W,ZMS1	1.110e-16	0.010
466	MSN4,ADR1,ZMS1	1.110e-16	0.010
467	MSN4,YGR067C,ZMS1	1.110e-16	0.010
468	MSN4,MIG1,ZMS1	1.110e-16	0.012
469	ADR1,MIG1,ZMS1	1.110e-16	0.005
470	YGR067C,MIG1,ZMS1	1.110e-16	0.005
471	GCR2,GCR1	1.110e-16	0.009
472	sna,brk	1.110e-16	0.055
473	btd,sna,hkb	1.110e-16	0.013
474	btd,brk,hkb	1.110e-16	0.015
475	btd,hkb	1.110e-16	0.064
476	btd,brk,opa	1.110e-16	0.015
477	sna,brk,opa	1.110e-16	0.012
478	btd,hkb,opa	1.110e-16	0.013
479	brk,hkb,opa	1.110e-16	0.009
480	btd,opa	1.110e-16	0.054
481	brk,opa	1.110e-16	0.045
482	hkb,opa	1.110e-16	0.032
483	btd,brk,h	1.110e-16	0.013
484	sna,brk,h	1.110e-16	0.010
485	btd,hkb,h	1.110e-16	0.011
486	brk,hkb,h	1.110e-16	0.008
487	btd,opa,h	1.110e-16	0.011
488	sna,opa,h	1.110e-16	0.007
489	MSN4,YML081W,YPR196W	2.220e-16	0.008
490	FHL1,XBP1	2.220e-16	0.007
491	YGR067C,MIG3,AFT2	2.220e-16	0.006
492	MIG1,MIG2,STB4	2.220e-16	0.005
493	ADR1,MIG1,RSC3	2.220e-16	0.005
494	MSN4,YGR067C,UGA3	2.220e-16	0.007
495	MSN4,MIG3,SIP4	2.220e-16	0.007
496	MSN4,ADR1,CRZ1	2.220e-16	0.006
497	MSN4,RDR1,MIG2	2.220e-16	0.010
498	MIG3,RDR1,MIG2	2.220e-16	0.005
499	YML081W,MIG1,UGA3	3.331e-16	0.005
500	MIG1,SUT1,UGA3	3.331e-16	0.005
501	MSN4,MIG3,UGA3	3.331e-16	0.009
502	SUT1,UGA3	3.331e-16	0.017
503	MSN4,MIG1,YER130C	3.331e-16	0.008
504	MSN4,MIG2,YER130C	3.331e-16	0.008
505	YGR067C,MIG2,YER130C	3.331e-16	0.005
506	MSN4,MIG3,NHP10	3.331e-16	0.006
507	ADR1,MIG2,AFT2	3.331e-16	0.005
508	MSN4,MIG1,CHA4	3.331e-16	0.009
509	ADR1,RDR1,MIG2	3.331e-16	0.006
510	MSN4,MIG2,NHP10	4.441e-16	0.006
511	STE12,GCR2	4.441e-16	0.039
512	YML081W,ADR1,RDR1	4.441e-16	0.007
513	YGR067C,RDR1,RSC3	5.551e-16	0.006
514	GCR2,FHL1	5.551e-16	0.019
515	YML081W,ADR1,RSC30	6.661e-16	0.005
516	MIG3,RDR1,RSC3	6.661e-16	0.005
517	MSN4,MIG3,STP2	6.661e-16	0.006
518	YGR067C,SUT1,RDR1	6.661e-16	0.006
519	ADR1,MIG1,AFT2	7.772e-16	0.006
520	ADR1,SUT1,RSC3	7.772e-16	0.005
521	MSN4,MIG1,SIP4	7.772e-16	0.008
522	MIG3,SIP4	8.882e-16	0.011
523	MSN4,UGA3,NHP10	8.882e-16	0.006
524	MSN4,ZMS1,YJL103C	8.882e-16	0.005
525	YML081W,RDR1,MIG2	8.882e-16	0.006
526	YML081W,MIG3,UGA3	9.992e-16	0.005
527	MIG3,STP2	9.992e-16	0.016
528	SUT1,CHA4	9.992e-16	0.012
529	UGA3,RSC30	1.110e-15	0.011
530	ADR1,MIG1,SIP4	1.221e-15	0.005
531	SUT1,RDR1,ZMS1	1.332e-15	0.006
532	YML081W,AFT2,CRZ1	1.443e-15	0.005
533	MIG1,SUT1,YPR022C	1.665e-15	0.005
534	MSN4,SUT1,YJL103C	1.887e-15	0.006
535	PDR8,OAF1	1.998e-15	0.006
536	MSN4,MIG1,YPR196W	2.331e-15	0.007
537	MIG1,MIG3,STB4	2.331e-15	0.005
538	SUT1,CHA4	2.331e-15	0.016
539	YGR067C,SUT1,EDS1	2.331e-15	0.006
540	MIG2,NHP10	2.442e-15	0.011
541	RDR1,MIG2,RSC3	2.776e-15	0.005
542	YGR067C,MIG1,RGT1	2.776e-15	0.005
543	MSN4,MIG1,STP2	3.331e-15	0.007
544	YML081W,AFT2,RAP1	3.775e-15	0.005
545	MSN4,UGA3,STP2	3.886e-15	0.006
546	MSN4,SUT1,CRZ1	4.108e-15	0.008
547	YGR067C,MIG2,STB4	4.219e-15	0.005
548	YGR067C,MIG3,MET28	4.330e-15	0.005
549	GCR2,STB5,TEC1	4.552e-15	0.005
550	MIG2,NHP10	4.552e-15	0.009
551	MSN4,YGR067C,SIP4	5.218e-15	0.008
552	YGR067C,RDR1,RAP1	5.773e-15	0.005
553	SWI4,MBP1::SWI6	6.328e-15	0.010
554	MSN4,YGR067C,STP2	6.772e-15	0.007
555	MSN4,YML081W,RGT1	7.327e-15	0.009
556	SUT1,PDR1	7.661e-15	0.011
557	YML081W,MIG3,MET28	8.327e-15	0.005
558	fkh,slp1	8.660e-15	0.005
559	MSN4,MIG1,RGT1	8.660e-15	0.009
560	PDR8,OAF1	9.215e-15	0.008
561	MSN4,YPR022C,REI1	9.437e-15	0.005
562	SUT1,RDR1,MIG2	9.770e-15	0.005
563	MSN4,ZMS1,SIP4	1.066e-14	0.007
564	MIG1,RDR1,MIG2	1.066e-14	0.005
565	YPR196W,YNR063W	1.099e-14	0.005
566	MSN4,UGA3,RSC30	1.155e-14	0.006
567	YML081W,MET32,MET28	1.277e-14	0.005
568	MSN4,YGR067C,RGT1	1.299e-14	0.009
569	YGR067C,RSC30	1.321e-14	0.018
570	MSN4,YML081W,UGA3	1.354e-14	0.009
571	STE12,GCR2,LYS14	1.354e-14	0.006
572	MSN4,MIG3,RGT1	1.366e-14	0.009
573	sna,brk,odd	1.388e-14	0.005
574	MIG1,SUT1,EDS1	1.399e-14	0.005
575	ADR1,MIG1,RDR1	1.399e-14	0.006
576	YML081W,YGR067C,AFT2	1.421e-14	0.005
577	FHL1,XBP1	1.421e-14	0.008
578	SUT1,MIG3,RDR1	1.432e-14	0.006
579	MSN4,YGR067C,YER130C	1.477e-14	0.006
580	MSN4,SUT1,YLL054C	1.588e-14	0.006
581	ADR1,SUT1,RGT1	1.632e-14	0.006
582	ADR1,MIG3,AFT2	1.754e-14	0.005
583	MSN4,ZMS1,YPR022C	1.932e-14	0.007
584	MSN4,MIG3,CHA4	1.932e-14	0.006
585	MIG2,REI1	2.010e-14	0.014
586	MSN4,MIG2,UGA3	2.154e-14	0.008
587	MSN4,YML081W,NHP10	2.187e-14	0.007
588	UGA3,IME1	2.265e-14	0.008
589	ADR1,MIG3,YER130C	2.287e-14	0.005
590	btd,opa,Kr	2.309e-14	0.006
591	MSN4,MIG1,YER130C	2.320e-14	0.006
592	ADR1,RDR1,UGA3	2.354e-14	0.005
593	MSN4,ZMS1,CHA4	2.354e-14	0.008
594	MSN4,MIG1,PDR1	2.498e-14	0.006
595	YPR196W,YNR063W	2.565e-14	0.006
596	AFT2,RAP1	2.809e-14	0.015
597	MSN4,USV1	2.920e-14	0.009
598	MSN4,YML081W,RSC30	2.964e-14	0.008
599	MSN4,YGR067C,RSC30	2.986e-14	0.008
600	YGR067C,MIG3,STB4	3.009e-14	0.005
601	MSN4,MIG1,RDR1	3.042e-14	0.011
602	MSN4,MIG3,AFT2	3.364e-14	0.009
603	STP2,STP1	3.408e-14	0.006
604	MSN4,SUT1,RSC30	3.419e-14	0.007
605	MSN4,ADR1,SUT1	3.675e-14	0.008
606	MSN4,YML081W,YPR196W	3.753e-14	0.005
607	MSN4,ZMS1,STP2	3.897e-14	0.006
608	ADR1,SUT1,RDR1	3.952e-14	0.006
609	MSN4,MIG3,UGA3	4.008e-14	0.006
610	MSN4,ADR1,YER130C	4.075e-14	0.008
611	MSN4,YGR067C,YJL103C	4.186e-14	0.005
612	STE12,STB5,TEC1	4.496e-14	0.005
613	MSN4,YML081W,RGT1	4.541e-14	0.007
614	MIG1,SUT1,STB4	5.129e-14	0.006
615	ADR1,RDR1,RSC3	5.229e-14	0.005
616	ADR1,MIG3,MET28	5.240e-14	0.005
617	MIG3,CRZ1	5.373e-14	0.016
618	btd,hkb,run::Bgb	5.707e-14	0.006
619	MSN4,YML081W,SIP4	5.718e-14	0.008
620	YGR067C,CRZ1	5.795e-14	0.017
621	ADR1,RDR1,RAP1	5.906e-14	0.005
622	MSN4,YGR067C,AFT2	6.017e-14	0.009
623	MSN4,YML081W,STP2	6.417e-14	0.007
624	MSN4,YML081W,YER130C	6.883e-14	0.008
625	MSN4,ADR1,YER130C	6.983e-14	0.006
626	btd,sna,h	7.350e-14	0.011
627	MSN4,MIG3,GIS1	7.727e-14	0.006
628	opa,usp	8.016e-14	0.011
629	ADR1,ABF1,UGA3	8.071e-14	0.006
630	MSN4,RSC3,UGA3	8.149e-14	0.007
631	AFT2,RAP1	8.527e-14	0.012
632	SUT1,NHP10	8.615e-14	0.008
633	ACE2,YGR067C,RSC3	9.148e-14	0.006
634	MIG3,CHA4	9.803e-14	0.016
635	brk,opa,Eip74EF	9.825e-14	0.006
636	MSN4,MIG3,RSC30	1.009e-13	0.007
637	YGR067C,SUT1,RGT1	1.042e-13	0.005
638	YML081W,MIG3,YER130C	1.096e-13	0.005
639	MSN4,MIG3,YER130C	1.191e-13	0.005
640	YML081W,MIG1,AFT2	1.210e-13	0.005
641	MSN4,YGR067C,CHA4	1.295e-13	0.006
642	MSN4,YPR022C,STP2	1.300e-13	0.006
643	ADR1,SUT1,EDS1	1.377e-13	0.005
644	MIG2,CHA4	1.391e-13	0.015
645	MSN4,MIG2,YER130C	1.414e-13	0.005
646	YGR067C,STP2	1.421e-13	0.016
647	MSN4,MIG1,UGA3	1.430e-13	0.006
648	MSN4,MET28,YPR022C	1.493e-13	0.007
649	MSN4,MIG2	1.508e-13	0.045
650	SWI4,MBP1::SWI6	1.648e-13	0.012
651	MSN4,MIG3,STP1	1.715e-13	0.007
652	MSN4,YGR067C,RDR1	1.728e-13	0.010
653	MSN4,MIG2,CHA4	1.859e-13	0.006
654	MSN4,YML081W,AFT2	1.866e-13	0.007
655	MSN4,ADR1,ZMS1	1.956e-13	0.006
656	MSN4,YML081W,YJL103C	1.991e-13	0.006
657	MSN4,ADR1,RGT1	2.072e-13	0.009
658	MSN4,ADR1,YPR196W	2.079e-13	0.007
659	MSN4,ZMS1,PDR1	2.163e-13	0.006
660	MSN4,SUT1,NHP10	2.174e-13	0.006
661	MIG1,CHA4	2.269e-13	0.017
662	MSN4,SUT1,PDR1	2.321e-13	0.006
663	ADR1,YGR067C,STB4	2.349e-13	0.006
664	MSN4,YML081W,RPN4	2.479e-13	0.009
665	btd,usp	2.575e-13	0.019
666	MSN4,SUT1,SIP4	2.691e-13	0.008
667	MSN4,MIG2,PDR1	2.759e-13	0.006
668	MSN4,SUT1,UGA3	2.928e-13	0.006
669	EDS1,YPR196W	2.985e-13	0.006
670	MIG1,CRZ1	3.080e-13	0.016
671	MIG3,CHA4	3.103e-13	0.013
672	MSN4,ADR1,NHP10	3.630e-13	0.007
673	MIG1,STP2	3.778e-13	0.015
674	ADR1,YGR067C,EDS1	3.781e-13	0.005
675	YML081W,MIG2,STB4	3.890e-13	0.005
676	MSN4,MIG3,YPR196W	3.926e-13	0.006
677	MIG2,CRZ1	3.931e-13	0.015
678	MET32,RPN4	4.001e-13	0.011
679	MSN4,MIG2,RGT1	4.035e-13	0.008
680	MSN4,ZMS1,UGA3	4.180e-13	0.007
681	MSN4,ZMS1,NHP10	4.240e-13	0.005
682	SUT1,STP2	4.352e-13	0.013
683	MSN4,MIG2,UGA3	4.453e-13	0.005
684	AZF1,YGR067C,RGT1	4.534e-13	0.006
685	MIG2,STP2	4.597e-13	0.014
686	MIG3,STP2	4.607e-13	0.011
687	SUT1,STP2	4.788e-13	0.010
688	MSN4,MIG2,SIP4	5.091e-13	0.007
689	MSN4,MET32,CRZ1	5.599e-13	0.006
690	MSN4,ADR1,STP1	5.604e-13	0.007
691	EDS1,YPR196W	5.853e-13	0.008
692	MSN4,ADR1,UGA3	5.907e-13	0.009
693	YML081W,RDR1,RSC3	5.910e-13	0.005
694	MIG3,RSC3	6.046e-13	0.017
695	MIG3,YJL103C	6.171e-13	0.008
696	STE12,GCR2,TEC1	6.278e-13	0.007
697	MSN4,MIG2,STP1	6.505e-13	0.006
698	MIG2,CHA4	6.768e-13	0.012
699	MIG3,RSC3	6.823e-13	0.013
700	brk,opa,Lag1	6.948e-13	0.005
701	YGR067C,RSC3	7.236e-13	0.019
702	MSN4,YML081W,UGA3	7.393e-13	0.006
703	MIG1,SUT1,RDR1	8.062e-13	0.005
704	MSN4,MIG2,YPR196W	8.242e-13	0.006
705	MIG3,RSC30	8.266e-13	0.016
706	MSN4,MIG1,CHA4	9.227e-13	0.006
707	MSN4,ADR1,STP2	9.626e-13	0.005
708	STP2,STP1	9.684e-13	0.007
709	MIG1,CHA4	9.687e-13	0.013
710	ADR1,YGR067C,MET28	1.025e-12	0.005
711	ADR1,MIG1,MET28	1.038e-12	0.005
712	MSN4,RGT1,EDS1	1.044e-12	0.005
713	btd,sna,opa	1.065e-12	0.012
714	ABF1,SUT1,RSC3	1.095e-12	0.005
715	MSN4,ZMS1,CRZ1	1.119e-12	0.006
716	MSN4,MIG2,STB4	1.139e-12	0.008
717	MSN4,MIG2,RSC30	1.233e-12	0.007
718	MSN4,SUT1,STP2	1.270e-12	0.006
719	SUT1,NHP10	1.300e-12	0.010
720	UGA3,CRZ1	1.353e-12	0.012
721	MSN4,MIG2,GIS1	1.359e-12	0.006
722	sna,hkb,h	1.383e-12	0.007
723	ADR1,STP2	1.496e-12	0.016
724	MSN4,MIG3,RGT1	1.544e-12	0.006
725	ADR1,MIG3,STB4	1.551e-12	0.005
726	MSN4,USV1	1.567e-12	0.007
727	MSN4,ADR1,GIS1	1.662e-12	0.007
728	MSN4,MIG3,PDR1	1.664e-12	0.006
729	MSN4,MIG2,TEA1	1.673e-12	0.007
730	YGR067C,RSC30	1.679e-12	0.013
731	MSN4,YML081W,YDR520C	1.805e-12	0.006
732	MIG1,REI1	1.810e-12	0.014
733	MET32,RPN4	1.817e-12	0.008
734	MSN4,MIG2,YDR520C	1.877e-12	0.006
735	AZF1,YGR067C,EDS1	1.902e-12	0.006
736	MSN4,YPR022C,UGA3	1.905e-12	0.006
737	MSN4,MET28,CRZ1	1.916e-12	0.006
738	MSN4,AFT2,YPR022C	1.938e-12	0.007
739	MSN4,MIG3,RDR1	2.062e-12	0.007
740	YML081W,SUT1,RGT1	2.225e-12	0.005
741	SUT1,YPR196W	2.259e-12	0.013
742	YGR067C,CRZ1	2.303e-12	0.012
743	SUT1,UGA3	2.330e-12	0.012
744	MSN4,YER130C,CRZ1	2.401e-12	0.005
745	ACE2,YGR067C,RSC30	2.590e-12	0.005
746	MSN4,MIG1,RSC30	2.594e-12	0.007
747	MSN4,ADR1,CHA4	2.678e-12	0.009
748	ADR1,MIG1,STB4	2.685e-12	0.005
749	YGR067C,REI1	2.729e-12	0.014
750	MSN4,SUT1,YPR196W	2.790e-12	0.006
751	YML081W,ADR1,RSC3	2.881e-12	0.005
752	sna,brk	2.960e-12	0.039
753	MSN4,MIG3,YLR278C	2.984e-12	0.007
754	MSN4,ADR1,RDR1	3.072e-12	0.011
755	MSN4,MIG1,EDS1	3.144e-12	0.008
756	MSN4,ADR1,GIS1	3.182e-12	0.005
757	CRZ1,REI1	3.341e-12	0.009
758	MIG3,REI1	3.434e-12	0.013
759	MSN4,YML081W,CHA4	3.520e-12	0.006
760	MSN4,YGR067C,RGT1	3.608e-12	0.006
761	YML081W,ADR1,MET28	3.728e-12	0.005
762	YML081W,SUT1,EDS1	3.939e-12	0.005
763	MSN4,MIG3,YLL054C	4.004e-12	0.006
764	MSN4,ADR1,STB4	4.101e-12	0.010
765	RSC3,UGA3	4.455e-12	0.011
766	ADR1,CRZ1	4.509e-12	0.017
767	MSN4,MIG3,RSC3	4.536e-12	0.008
768	MIG3,RSC30	4.545e-12	0.012
769	MSN4,AFT2,CRZ1	4.700e-12	0.006
770	MSN4,YGR067C,GIS1	4.822e-12	0.006
771	RSC3,UGA3	5.180e-12	0.014
772	MIG3,YJL103C	5.331e-12	0.006
773	MSN4,MIG2,MET28	5.366e-12	0.008
774	MSN4,YGR067C,MET32	5.466e-12	0.009
775	btd,hkb,D	5.749e-12	0.006
776	MSN4,MIG1,GIS1	5.832e-12	0.006
777	RDR1,CHA4	5.948e-12	0.015
778	btd,Kr	6.101e-12	0.034
779	MSN4,ADR1,SIP4	6.242e-12	0.008
780	MSN4,YML081W,RDR1	6.554e-12	0.010
781	MSN4,SUT1,RSC3	6.715e-12	0.007
782	ABF1,YGR067C,RDR1	6.772e-12	0.006
783	MSN4,MIG3,TEA1	6.792e-12	0.008
784	MSN4,YML081W,PDR8	7.012e-12	0.007
785	MSN4,MET32,MET28	7.101e-12	0.007
786	AZF1,MIG1,RGT1	7.754e-12	0.006
787	MIG1,SIP4	7.800e-12	0.014
788	MIG2,REI1	7.920e-12	0.010
789	MSN4,MIG3,MET28	8.017e-12	0.008
790	MSN4,SUT1,CRZ1	8.240e-12	0.005
791	MSN4,YML081W,EDS1	8.241e-12	0.008
792	MSN4,MIG2,AFT2	8.487e-12	0.008
793	MSN4,YGR067C,YDR520C	8.533e-12	0.006
794	MSN4,YGR067C,STB4	9.525e-12	0.009
795	MSN4,YML081W,PDR1	9.966e-12	0.006
796	MSN4,SUT1,CHA4	1.019e-11	0.008
797	YRM1,YRR1	1.078e-11	0.005
798	MIG1,SIP4	1.083e-11	0.011
799	MSN4,MIG2,RSC3	1.086e-11	0.007
800	MSN4,YGR067C,YKL222C	1.088e-11	0.006
801	MSN4,RPN4,CRZ1	1.112e-11	0.005
802	MSN4,ZMS1,STP1	1.173e-11	0.006
803	MSN4,MIG1,RGT1	1.203e-11	0.006
804	MSN4,ZMS1,REI1	1.206e-11	0.005
805	MSN4,ZMS1,CHA4	1.222e-11	0.005
806	SUT1,PDR1	1.224e-11	0.008
807	AZF1,MIG1,EDS1	1.225e-11	0.006
808	UGA3,PDR1	1.309e-11	0.008
809	MSN4,STB4,YPR022C	1.352e-11	0.007
810	MSN4,ADR1,EDS1	1.392e-11	0.009
811	MSN4,MIG3	1.421e-11	0.047
812	MSN4,YGR067C,PDR8	1.454e-11	0.007
813	MSN4,YGR067C,SIP4	1.515e-11	0.005
814	MSN4,MIG2,YLR278C	1.633e-11	0.006
815	SUT1,IME1	1.662e-11	0.011
816	MSN4,MIG3,STB4	1.686e-11	0.008
817	MSN4,YGR067C,AFT2	1.690e-11	0.006
818	MIG2,RSC3	1.697e-11	0.015
819	btd,opa,Trl	1.883e-11	0.007
820	MSN4,RGT1,CRZ1	1.954e-11	0.006
821	ZMS1,YPR022C	2.029e-11	0.013
822	UGA3,STP2	2.067e-11	0.010
823	YKL222C,RDS2	2.116e-11	0.005
824	MSN4,ZMS1,UGA3	2.127e-11	0.005
825	MSN4,MIG3,YER184C	2.138e-11	0.006
826	YGR067C,IME1	2.142e-11	0.012
827	MSN4,YML081W,GIS1	2.413e-11	0.006
828	btd,h,twi	2.484e-11	0.005
829	MSN4,MIG2,RGT1	2.505e-11	0.005
830	MSN4,RGT1,SIP4	2.615e-11	0.005
831	AZF1,YML081W,RGT1	2.683e-11	0.006
832	MIG3,PDR1	2.772e-11	0.010
833	ZMS1,CHA4	2.784e-11	0.014
834	MSN4,MIG3,YDR520C	2.836e-11	0.006
835	MSN4,MIG1,STP1	2.859e-11	0.007
836	MSN4,YGR067C,EDS1	2.866e-11	0.008
837	MSN4,YML081W,RPN4	2.894e-11	0.006
838	ADR1,ABF1,RAP1	2.929e-11	0.005
839	MSN4,MIG3,RSC3	2.952e-11	0.005
840	MSN4,RDR1,MIG2	3.059e-11	0.006
841	MSN4,MIG2,EDS1	3.268e-11	0.007
842	AZF1,MIG2,RGT1	3.401e-11	0.005
843	MSN4,MIG2	3.505e-11	0.034
844	MSN4,MIG2,CEP3	3.517e-11	0.006
845	MSN4,MIG1,STB4	3.554e-11	0.009
846	RDR1,CHA4	3.579e-11	0.011
847	MSN4,MIG3,EDS1	3.725e-11	0.008
848	MIG3,CRZ1	3.743e-11	0.011
849	MSN4,ADR1,AFT2	3.788e-11	0.009
850	OAF1,NHP10	3.798e-11	0.005
851	YGR067C,STP2	3.836e-11	0.012
852	ADR1,REI1	4.054e-11	0.015
853	YML081W,RSC30	4.191e-11	0.018
854	MSN4,YML081W,MET32	4.236e-11	0.009
855	AZF1,YGR067C,SUT1	4.244e-11	0.007
856	MSN4,CRZ1	4.256e-11	0.029
857	MSN4,SUT1,RPN4	4.633e-11	0.008
858	MIG1,RSC30	4.843e-11	0.016
859	MSN4,YML081W,IME1	4.844e-11	0.005
860	MIG2,RSC30	4.893e-11	0.015
861	btd,brk,usp	5.012e-11	0.006
862	MSN4,STB4,CRZ1	5.030e-11	0.006
863	SUT1,NRG1	5.136e-11	0.012
864	MSN4,YML081W,MET28	5.343e-11	0.008
865	MSN4,MIG1,AFT2	5.899e-11	0.009
866	MIG1,CRZ1	6.078e-11	0.012
867	MIG3,PDR1	6.260e-11	0.008
868	YGR067C,SUT1,STB4	6.511e-11	0.005
869	MSN4,YPR022C,CEP3	6.517e-11	0.005
870	MIG1,REI1	6.590e-11	0.011
871	MSN4,SUT1,RDR1	6.599e-11	0.009
872	AZF1,YGR067C,MIG3	7.167e-11	0.006
873	MSN4,YML081W,STB4	7.434e-11	0.009
874	ABF1,MIG3,RDR1	7.529e-11	0.006
875	MSN4,ADR1,MET28	7.600e-11	0.009
876	AZF1,YGR067C,MIG1	7.867e-11	0.006
877	MSN4,YML081W,SIP4	7.896e-11	0.005
878	MET32,MET28	8.112e-11	0.013
879	ADR1,SUT1,MET28	8.201e-11	0.005
880	MSN4,YGR067C,YLL054C	8.316e-11	0.006
881	YML081W,REI1	8.569e-11	0.015
882	CHA4,PDR8	8.647e-11	0.009
883	TEA1,OPI1	8.889e-11	0.005
884	MSN4,MIG1,YDR520C	9.177e-11	0.006
885	MIG3,IME1	9.287e-11	0.011
886	MSN4,SUT1,YER130C	9.294e-11	0.007
887	MSN4,CHA4,RSC30	9.441e-11	0.006
888	MSN4,YGR067C,RPN4	9.501e-11	0.008
889	MSN4,UGA3,SIP4	9.547e-11	0.005
890	MSN4,ADR1,CEP3	9.998e-11	0.007
891	MSN4,MIG3,CEP3	1.010e-10	0.007
892	MIG2,CRZ1	1.045e-10	0.011
893	MSN4,ZMS1,YLL054C	1.051e-10	0.005
894	MSN4,MIG3,ASH1	1.056e-10	0.005
895	MSN4,YPR022C,YLR278C	1.089e-10	0.005
896	MIG2,STP2	1.094e-10	0.010
897	YGR067C,RSC3	1.137e-10	0.014
898	MSN4,YGR067C,MET32	1.148e-10	0.006
899	MSN4,SUT1,YER184C	1.172e-10	0.006
900	YLR278C,OAF1	1.185e-10	0.007
901	FKH2,FKH1	1.208e-10	0.006
902	MSN4,ZMS1,YPR196W	1.213e-10	0.005
903	RSC30,IME1	1.236e-10	0.008
904	MSN4,EDS1,YPR022C	1.343e-10	0.006
905	MSN4,YML081W,EDS1	1.354e-10	0.006
906	MIG1,PDR1	1.355e-10	0.012
907	MSN4,SUT1,OAF1	1.384e-10	0.006
908	MSN4,YGR067C,STP1	1.451e-10	0.006
909	FKH2,FKH1	1.467e-10	0.005
910	AZF1,MIG3,RGT1	1.503e-10	0.005
911	MSN4,YGR067C,RSC3	1.507e-10	0.007
912	MSN4,SUT1,YPR022C	1.512e-10	0.005
913	MIG2,RSC3	1.524e-10	0.012
914	CHA4,YPR196W	1.561e-10	0.009
915	YGR067C,REI1	1.566e-10	0.011
916	MSN4,MIG1,EDS1	1.583e-10	0.006
917	MSN4,ZMS1,YER184C	1.587e-10	0.005
918	MSN4,MIG1	1.624e-10	0.049
919	MSN4,YML081W,YER130C	1.681e-10	0.005
920	MSN4,RGT1,YPR022C	1.704e-10	0.006
921	MIG1,RSC30	1.745e-10	0.012
922	SUT1,YJL103C	1.793e-10	0.010
923	sna,brk,hkb	1.801e-10	0.010
924	MIG1,RSC3	1.837e-10	0.017
925	OAF1,YPR196W	1.841e-10	0.008
926	ABF1,MIG1,RDR1	1.870e-10	0.006
927	MSN4,YML081W,STP1	1.876e-10	0.007
928	MSN4,SUT1,RPN4	1.975e-10	0.006
929	MSN4,ADR1,RGT1	2.067e-10	0.006
930	MSN4,MIG2,EDS1	2.127e-10	0.005
931	UGA3,CRZ1	2.190e-10	0.009
932	MSN4,ZMS1,PDR8	2.243e-10	0.006
933	btd,h,Kr	2.267e-10	0.006
934	MSN4,ZMS1,YER130C	2.456e-10	0.006
935	YPR022C,CRZ1	2.533e-10	0.012
936	CHA4,PDR8	2.590e-10	0.007
937	EDS1,PDR1	2.701e-10	0.009
938	OAF1,YPR196W	2.786e-10	0.006
939	MSN4,MIG1,RSC3	2.837e-10	0.007
940	MSN4,ADR1,UGA3	2.904e-10	0.006
941	SUT1,SKN7	2.920e-10	0.008
942	YML081W,ADR1,STB4	2.966e-10	0.005
943	UGA3,STP2	3.031e-10	0.008
944	sna,hkb,opa	3.042e-10	0.008
945	RPN4,CRZ1	3.111e-10	0.008
946	AZF1,ADR1,UGA3	3.129e-10	0.006
947	ADR1,ABF1,RDR1	3.151e-10	0.006
948	MIG1,RSC3	3.168e-10	0.013
949	OAF1,NHP10	3.228e-10	0.006
950	MSN4,ADR1,YLR278C	3.240e-10	0.007
951	AZF1,YML081W,EDS1	3.250e-10	0.006
952	MSN4,YML081W,RSC3	3.281e-10	0.008
953	MSN4,YGR067C,TEA1	3.327e-10	0.007
954	RPN4,CRZ1	3.335e-10	0.010
955	MIG3,REI1	3.358e-10	0.010
956	ADR1,CRZ1	3.398e-10	0.013
957	MSN4,MIG1,CEP3	3.563e-10	0.007
958	MSN4,YGR067C,CEP3	3.597e-10	0.007
959	MIG3,RDR1	3.638e-10	0.022
960	YML081W,AFT2	3.644e-10	0.022
961	MSN4,MIG1,YER184C	3.659e-10	0.006
962	MSN4,MIG2,MET32	3.750e-10	0.008
963	MSN4,MIG1,MET28	3.866e-10	0.008
964	UGA3,PDR1	3.879e-10	0.006
965	RSC30,STP2	4.123e-10	0.008
966	MSN4,YML081W,YKL222C	4.136e-10	0.006
967	MIG1,UGA3	4.217e-10	0.017
968	MSN4,ADR1,RSC30	4.290e-10	0.007
969	MSN4,MIG2,YLL054C	4.311e-10	0.005
970	MSN4,MIG1,MET32	4.414e-10	0.008
971	RSC30,STP2	4.523e-10	0.007
972	MSN4,YML081W,YLL054C	4.547e-10	0.006
973	SUT1,TBS1	4.571e-10	0.008
974	SUT1,REI1	4.580e-10	0.013
975	MSN4,ADR1,PDR1	4.786e-10	0.006
976	MSN4,YPR022C	4.829e-10	0.035
977	MSN4,MIG3,AFT2	4.833e-10	0.006
978	MSN4,ZMS1,RSC30	4.915e-10	0.006
979	ADR1,STP2	4.925e-10	0.012
980	MSN4,RPN4,UGA3	5.020e-10	0.006
981	MSN4,YML081W,MET32	5.156e-10	0.006
982	ZMS1,NHP10	5.179e-10	0.009
983	MSN4,RDR1,SIP4	5.182e-10	0.006
984	ABF1,RDR1,MIG2	5.257e-10	0.005
985	MSN4,SUT1,EDS1	5.365e-10	0.008
986	RSC30,PDR1	5.418e-10	0.007
987	SUT1,LEU3	5.427e-10	0.007
988	MSN4,SUT1,PHD1	5.484e-10	0.007
989	MSN4,ADR1,RSC3	5.530e-10	0.008
990	MSN4,YGR067C,PDR1	5.530e-10	0.005
991	MSN4,ADR1,YKL222C	5.620e-10	0.006
992	YML081W,SUT1,AFT2	5.791e-10	0.005
993	MSN4,MIG3,EDS1	5.849e-10	0.005
994	GCR2,SUT1,STB4	5.867e-10	0.005
995	YGR067C,NHP10	6.057e-10	0.011
996	RDR1,MIG2	6.090e-10	0.021
997	CHA4,YPR196W	6.515e-10	0.007
998	YML081W,CRZ1	7.006e-10	0.016
999	MSN4,ZMS1,AFT2	7.062e-10	0.007
1000	MSN4,ADR1,MET32	7.115e-10	0.009
1001	MSN4,ADR1	7.186e-10	0.053
1002	RGT1,SIP4	7.467e-10	0.010
1003	AZF1,MIG1,SUT1	7.671e-10	0.006
1004	SUT1,MCM1	7.834e-10	0.016
1005	AZF1,MIG1,UGA3	8.156e-10	0.005
1006	MIG2,IME1	8.241e-10	0.010
1007	MSN4,YGR067C,RPN4	8.458e-10	0.006
1008	YLR278C,OAF1	8.561e-10	0.006
1009	MET32,MET28	8.925e-10	0.010
1010	MSN4,MIG1,YLR278C	8.954e-10	0.006
1011	MCM1,ASH1	9.563e-10	0.006
1012	btd,hkb,tll	9.749e-10	0.005
1013	ADR1,YPR196W	9.761e-10	0.014
1014	MSN4,CHA4,RPN4	9.796e-10	0.006
1015	YGR067C,CHA4	9.880e-10	0.016
1016	MSN4,YGR067C,OAF1	9.949e-10	0.006
1017	RSC3,STP2	1.017e-09	0.009
1018	sna,h	1.072e-09	0.034
1019	MET32,CRZ1	1.078e-09	0.011
1020	MSN4,SUT1,MET32	1.085e-09	0.008
1021	RSC30,PDR1	1.100e-09	0.008
1022	MSN4,YGR067C,YER184C	1.131e-09	0.006
1023	MSN4,YML081W,CEP3	1.140e-09	0.007
1024	YGR067C,UGA3	1.152e-09	0.017
1025	SUT1,NRG1	1.203e-09	0.009
1026	YPR196W,MBP1	1.218e-09	0.006
1027	MSN4,MIG1,RDR1	1.254e-09	0.006
1028	ZMS1,IME1	1.293e-09	0.010
1029	MSN4,YML081W,TEA1	1.298e-09	0.008
1030	MSN4,MIG3,MET32	1.311e-09	0.008
1031	AZF1,ADR1,YGR067C	1.311e-09	0.006
1032	MSN4,YML081W,RSC30	1.358e-09	0.005
1033	ZMS1,CHA4	1.377e-09	0.011
1034	SIP4,YLR278C	1.441e-09	0.007
1035	MSN4,SUT1,EDS1	1.441e-09	0.005
1036	ADR1,ABF1,YGR067C	1.461e-09	0.005
1037	MSN4,YGR067C,MET28	1.500e-09	0.007
1038	SUT1,MCM1	1.500e-09	0.013
1039	YML081W,RSC30	1.505e-09	0.014
1040	YML081W,NHP10	1.553e-09	0.011
1041	MSN4,YGR067C,EDS1	1.581e-09	0.005
1042	MSN4,ADR1,YLL054C	1.603e-09	0.006
1043	MSN4,SUT1,NRG1	1.630e-09	0.005
1044	SUT1,YPR196W	1.642e-09	0.009
1045	MIG2,RSC30	1.643e-09	0.011
1046	MSN4,RGT1,UGA3	1.654e-09	0.006
1047	RSC3,STP2	1.671e-09	0.007
1048	AZF1,ADR1,RGT1	1.731e-09	0.006
1049	AZF1,YML081W,SUT1	1.771e-09	0.007
1050	CRZ1,REI1	1.820e-09	0.007
1051	MSN4,MIG3,MET32	1.853e-09	0.006
1052	MSN4,ADR1,EDS1	1.867e-09	0.006
1053	MSN4,MIG2,MET32	1.879e-09	0.005
1054	ABF1,SUT1,RDR1	1.918e-09	0.005
1055	ZMS1,NHP10	1.987e-09	0.007
1056	MIG1,STP2	2.017e-09	0.011
1057	MSN4,CHA4,UGA3	2.081e-09	0.006
1058	RSC30,IME1	2.093e-09	0.006
1059	MSN4,ZMS1,RGT1	2.156e-09	0.006
1060	MSN4,SUT1,AFT2	2.183e-09	0.008
1061	MSN4,SUT1,GIS1	2.237e-09	0.006
1062	SUT1,RPN4	2.557e-09	0.018
1063	SUT1,OAF1	2.576e-09	0.013
1064	btd,sna,h	2.601e-09	0.007
1065	MSN4,MIG3	2.657e-09	0.035
1066	MSN4,MIG1,RSC3	2.709e-09	0.005
1067	MSN4,SUT1,STP1	2.740e-09	0.006
1068	MSN4,CHA4,YPR022C	2.750e-09	0.006
1069	MSN4,SUT1,CHA4	2.796e-09	0.005
1070	CHA4,NHP10	2.850e-09	0.006
1071	MSN4,ADR1,MET32	3.006e-09	0.006
1072	MSN4,SUT1,RGT1	3.030e-09	0.007
1073	ADR1,CHA4	3.137e-09	0.018
1074	YML081W,IME1	3.144e-09	0.012
1075	ADR1,ABF1,MIG1	3.167e-09	0.005
1076	MIG1,IME1	3.183e-09	0.011
1077	YPR196W,MBP1	3.233e-09	0.007
1078	MSN4,ADR1,RDR1	3.291e-09	0.007
1079	MIG1,RDR1	3.510e-09	0.022
1080	MSN4,YGR067C,YLR278C	3.619e-09	0.006
1081	ADR1,UGA3	3.857e-09	0.018
1082	MSN4,MIG1,RPN4	3.979e-09	0.007
1083	MIG1,PDR1	3.979e-09	0.009
1084	MIG2,SIP4	4.027e-09	0.014
1085	MSN4,MIG3,MET28	4.060e-09	0.005
1086	MSN4,RDR1,ZMS1	4.110e-09	0.008
1087	MSN4,MIG1,MET32	4.298e-09	0.006
1088	AZF1,YGR067C,UGA3	4.418e-09	0.005
1089	MSN4,CHA4,CRZ1	4.605e-09	0.005
1090	EDS1,PDR1	4.617e-09	0.007
1091	MSN4,MIG2,MET28	4.730e-09	0.005
1092	TEA1,LYS14	4.741e-09	0.010
1093	ACE2,ADR1,MIG1	5.258e-09	0.005
1094	btd,opa,Lag1	5.357e-09	0.006
1095	MSN4,EDS1,SIP4	5.546e-09	0.005
1096	btd,opa,twi	5.707e-09	0.006
1097	MSN4,CRZ1	5.734e-09	0.022
1098	AZF1,ADR1,EDS1	5.903e-09	0.005
1099	PDR8,YPR196W	6.173e-09	0.005
1100	AZF1,SUT1,MIG3	6.233e-09	0.006
1101	ADR1,RDR1	6.279e-09	0.024
1102	AFT2,YPR022C	6.348e-09	0.015
1103	MSN4,AFT2,RSC30	6.540e-09	0.006
1104	MSN4,YGR067C,YRM1	6.704e-09	0.006
1105	YGR067C,NHP10	6.867e-09	0.008
1106	AZF1,YGR067C,MIG2	6.918e-09	0.005
1107	MSN4,YGR067C,RDR1	6.946e-09	0.006
1108	SIP4,YLR278C	6.959e-09	0.005
1109	brk,odd	7.048e-09	0.015
1110	YPR022C,REI1	7.197e-09	0.009
1111	SUT1,OAF1	7.251e-09	0.010
1112	MSN4,ADR1,RPN4	7.352e-09	0.008
1113	btd,sna,usp	7.473e-09	0.006
1114	MSN4,SUT1	7.519e-09	0.048
1115	SUT1,RPN4	7.537e-09	0.014
1116	MSN4,MIG2,YER184C	7.688e-09	0.005
1117	MSN4,YML081W,YLR278C	7.899e-09	0.006
1118	ADR1,REI1	7.941e-09	0.011
1119	SUT1,REI1	8.111e-09	0.010
1120	MSN4,MET32,YPR022C	8.401e-09	0.006
1121	CHA4,NHP10	8.449e-09	0.007
1122	YML081W,CHA4	9.006e-09	0.017
1123	MSN4,RDR1,CRZ1	9.706e-09	0.006
1124	RSC30,NHP10	1.007e-08	0.006
1125	YGR067C,RDR1	1.017e-08	0.022
1126	YML081W,YPR196W	1.029e-08	0.013
1127	MSN4,AZF1,GIS1	1.071e-08	0.007
1128	MSN4,RDR1,YPR022C	1.096e-08	0.007
1129	btd,hkb,tin	1.107e-08	0.007
1130	YER130C,REI1	1.115e-08	0.008
1131	ZMS1,RSC3	1.117e-08	0.014
1132	YML081W,CRZ1	1.137e-08	0.012
1133	YER130C,GIS1	1.141e-08	0.007
1134	MSN4,EDS1,CRZ1	1.185e-08	0.005
1135	MSN4,ADR1,ASH1	1.188e-08	0.005
1136	ZMS1,RSC30	1.208e-08	0.013
1137	MSN4,MIG3,TEC1	1.210e-08	0.007
1138	STE12,FHL1	1.211e-08	0.018
1139	MSN4,MIG3,YKL222C	1.233e-08	0.005
1140	YML081W,ABF1,RDR1	1.246e-08	0.006
1141	YML081W,STP2	1.253e-08	0.015
1142	MSN4,YML081W,RSC3	1.293e-08	0.005
1143	ZMS1,REI1	1.316e-08	0.011
1144	YML081W,NHP10	1.324e-08	0.008
1145	PDR8,YPR196W	1.349e-08	0.007
1146	MSN4,SUT1,SOK2	1.360e-08	0.006
1147	MSN4,YML081W,MET28	1.372e-08	0.005
1148	MSN4,ZMS1,RSC3	1.383e-08	0.006
1149	MSN4,YGR067C,TEA1	1.440e-08	0.005
1150	MSN4,MIG1,YLL054C	1.463e-08	0.005
1151	YGR067C,AFT2	1.497e-08	0.019
1152	RDR1,PDR1	1.497e-08	0.010
1153	MIG3,RDR1	1.549e-08	0.016
1154	ADR1,YPR196W	1.588e-08	0.010
1155	MIG1,YJL103C	1.593e-08	0.008
1156	MIG2,PDR1	1.628e-08	0.010
1157	AZF1,ADR1,MIG1	1.634e-08	0.006
1158	CRZ1,PDR1	1.667e-08	0.008
1159	MSN4,ADR1,PDR8	1.682e-08	0.006
1160	RSC30,YJL103C	1.712e-08	0.006
1161	MSN4,RGT1,YER130C	1.748e-08	0.005
1162	MSN4,ADR1,YDR520C	1.798e-08	0.005
1163	MIG3,YER184C	1.807e-08	0.011
1164	MSN4,SUT1,RDR1	1.904e-08	0.006
1165	CRZ1,PDR1	1.924e-08	0.006
1166	MIG3,YER184C	2.024e-08	0.008
1167	MSN4,MIG2,RIM101	2.067e-08	0.006
1168	ZMS1,YPR022C	2.169e-08	0.009
1169	MET28,CRZ1	2.186e-08	0.012
1170	btd,sna,brk	2.218e-08	0.016
1171	SUT1,YJL103C	2.285e-08	0.007
1172	RDR1,MIG2	2.293e-08	0.015
1173	RPN4,UGA3	2.295e-08	0.013
1174	DOT6,SFP1	2.378e-08	0.009
1175	MSN4,ZMS1,TEA1	2.388e-08	0.006
1176	ZMS1,RSC30	2.440e-08	0.010
1177	MSN4,MIG3,PDR8	2.442e-08	0.006
1178	YML081W,REI1	2.465e-08	0.011
1179	ADR1,RSC3	2.486e-08	0.018
1180	YGR067C,CHA4	2.508e-08	0.012
1181	RAP1,IME1	2.516e-08	0.008
1182	MIG3,YLL054C	2.535e-08	0.011
1183	YRM1,IME1	2.570e-08	0.005
1184	MSN4,AZF1,TYE7	2.572e-08	0.006
1185	ZMS1,STP2	2.593e-08	0.012
1186	MSN4,ZMS1,YLR278C	2.693e-08	0.005
1187	ABF1,IME1	2.769e-08	0.011
1188	MSN4,YML081W,TEA1	2.865e-08	0.005
1189	DOT6,SFP1	2.908e-08	0.007
1190	MSN4,ZMS1,RPN4	3.049e-08	0.006
1191	SUT1,HAP4	3.077e-08	0.012
1192	MSN4,MIG1	3.091e-08	0.036
1193	SUT1,YPR022C	3.105e-08	0.017
1194	AZF1,YML081W,MIG2	3.135e-08	0.005
1195	ZMS1,YJL103C	3.238e-08	0.008
1196	CRZ1,NHP10	3.318e-08	0.008
1197	MSN4,MIG2,RPN4	3.352e-08	0.006
1198	YGR067C,UGA3	3.382e-08	0.013
1199	MSN4,ADR1,TEA1	3.472e-08	0.007
1200	PDR1,YLL054C	3.551e-08	0.006
1201	sna,brk,usp	3.672e-08	0.005
1202	SUT1,LEU3	3.689e-08	0.005
1203	MSN4,YGR067C,CAT8	3.708e-08	0.005
1204	YPR196W,IME1	3.730e-08	0.006
1205	MSN4,MIG3,RPN4	3.802e-08	0.007
1206	YGR067C,IME1	3.803e-08	0.008
1207	MIG2,SIP4	3.850e-08	0.010
1208	YPR022C,CRZ1	3.943e-08	0.008
1209	SUT1,ARO80	3.971e-08	0.010
1210	YML081W,RSC3	3.998e-08	0.019
1211	AZF1,YML081W,MIG3	4.028e-08	0.006
1212	MIG2,PDR1	4.292e-08	0.008
1213	ADR1,UGA3	4.293e-08	0.014
1214	YER130C,GIS1	4.364e-08	0.005
1215	ADR1,RAP1	4.425e-08	0.018
1216	MSN4,YML081W,RDR1	4.432e-08	0.006
1217	ADR1,ABF1,SUT1	4.472e-08	0.005
1218	MSN4,SUT1,CAT8	4.511e-08	0.005
1219	UGA3,UME6	4.520e-08	0.006
1220	btd,opa,dl_1	4.601e-08	0.007
1221	RSC3,YJL103C	4.623e-08	0.007
1222	ADR1,RAP1	4.625e-08	0.014
1223	btd,h,Lag1	4.685e-08	0.005
1224	YML081W,AFT2	4.856e-08	0.016
1225	MIG3,UGA3	4.973e-08	0.015
1226	MBP1::SWI6,ASH1	5.016e-08	0.005
1227	TEA1,LYS14	5.051e-08	0.007
1228	SFP1,TOD6	5.163e-08	0.008
1229	RGT1,PDR1	5.181e-08	0.009
1230	SUT1,GAL4	5.221e-08	0.005
1231	RSC3,YJL103C	5.335e-08	0.006
1232	MSN4,MIG1,PDR8	5.486e-08	0.006
1233	ZMS1,YPR196W	5.494e-08	0.010
1234	MSN4,EDS1,UGA3	5.587e-08	0.005
1235	YGR067C,YPR196W	5.672e-08	0.012
1236	SUT1,YLL054C	5.675e-08	0.011
1237	CRZ1,NHP10	5.792e-08	0.006
1238	sna,brk,Lag1	5.855e-08	0.007
1239	CHA4,IME1	5.856e-08	0.007
1240	AZF1,YML081W,ADR1	5.866e-08	0.006
1241	YLR278C,YDR520C	5.932e-08	0.005
1242	MSN4,STB4,MET32	5.962e-08	0.006
1243	brk,opa,Trl	6.202e-08	0.005
1244	RGT1,YER184C	6.207e-08	0.007
1245	SFP1,TOD6	6.370e-08	0.007
1246	MSN4,MIG1,AFT2	6.639e-08	0.005
1247	MSN4,ADR1,CHA4	6.728e-08	0.005
1248	AZF1,YML081W,MIG1	6.782e-08	0.006
1249	MSN4,YGR067C,MET28	7.058e-08	0.005
1250	YML081W,YPR196W	7.182e-08	0.010
1251	MSN4,MIG3,OAF1	7.258e-08	0.005
1252	MSN4,MIG1,MET28	7.280e-08	0.005
1253	MSN4,SUT1,MET28	7.314e-08	0.007
1254	MIG1,YJL103C	7.466e-08	0.006
1255	MIG1,YPR196W	7.562e-08	0.011
1256	ADR1,RSC30	7.596e-08	0.016
1257	MSN4,AZF1,CBF1	7.618e-08	0.005
1258	MSN4,MIG1,YKL222C	7.697e-08	0.005
1259	STB5,YDR520C	7.761e-08	0.006
1260	AZF1,SUT1,MIG2	8.124e-08	0.005
1261	MSN4,MIG1,TEA1	8.311e-08	0.007
1262	MSN4,YML081W,OAF1	9.086e-08	0.006
1263	RDR1,ASH1	9.219e-08	0.010
1264	SUT1,SKN7	9.330e-08	0.006
1265	MSN4,RDR1,AFT2	9.424e-08	0.007
1266	MSN4,ACE2,RSC30	9.496e-08	0.007
1267	PDR8,NHP10	9.573e-08	0.006
1268	MSN4,AFT2,MET32	9.595e-08	0.006
1269	UGA3,NHP10	9.736e-08	0.008
1270	YML081W,ADR1,ABF1	1.006e-07	0.005
1271	SUT1,RDR1	1.017e-07	0.021
1272	MSN4,ADR1,AFT2	1.029e-07	0.006
1273	MSN4,ADR1,YRM1	1.044e-07	0.006
1274	SUT1,TBS1	1.053e-07	0.005
1275	LYS14,CAT8	1.055e-07	0.006
1276	MSN4,YGR067C,DOT6	1.065e-07	0.006
1277	MSN4,RDR1,STP1	1.078e-07	0.005
1278	MSN4,MIG1,TEC1	1.084e-07	0.007
1279	STB5,YDR520C	1.085e-07	0.005
1280	MSN4,RDR1,EDS1	1.133e-07	0.006
1281	CRZ1,YDR520C	1.137e-07	0.008
1282	SUT1,IME1	1.144e-07	0.007
1283	MSN4,RDR1,RGT1	1.154e-07	0.006
1284	AZF1,ADR1,SUT1	1.163e-07	0.006
1285	MSN4,YML081W,STB5	1.169e-07	0.007
1286	YKL222C,ASH1	1.196e-07	0.006
1287	MSN4,YML081W,YRM1	1.197e-07	0.006
1288	ADR1,AFT2	1.228e-07	0.019
1289	MIG1,UGA3	1.330e-07	0.012
1290	MET32,CRZ1	1.330e-07	0.007
1291	MSN4,ACE2,RSC3	1.367e-07	0.007
1292	brk,Trl	1.368e-07	0.029
1293	MSN4,GCR2,SUT1	1.368e-07	0.010
1294	MSN4,RSC30	1.390e-07	0.031
1295	MSN4,MIG3,DOT6	1.410e-07	0.006
1296	MSN4,ADR1,YER184C	1.426e-07	0.005
1297	NRG1,YNR063W	1.436e-07	0.005
1298	MIG1,YLR278C	1.439e-07	0.014
1299	RSC3,MCM1	1.462e-07	0.009
1300	CHA4,UGA3	1.490e-07	0.010
1301	ZMS1,YPR196W	1.494e-07	0.008
1302	MSN4,MET32,CEP3	1.545e-07	0.005
1303	ABF1,UGA3	1.613e-07	0.017
1304	MSN4,YGR067C,PHD1	1.668e-07	0.006
1305	RPN4,UGA3	1.763e-07	0.010
1306	ADR1,IME1	1.846e-07	0.011
1307	MIG3,AFT2	1.872e-07	0.018
1308	MIG1,RDR1	1.893e-07	0.016
1309	MSN4,AFT2,RSC3	1.905e-07	0.006
1310	MSN4,ACE2,MIG2	1.951e-07	0.009
1311	MSN4,ACE2,YGR067C	2.008e-07	0.007
1312	STE12,GCR2,STB4	2.009e-07	0.006
1313	ZMS1,RSC3	2.085e-07	0.010
1314	MSN4,ADR1,MET28	2.124e-07	0.005
1315	YRM1,IME1	2.136e-07	0.006
1316	btd,brk	2.138e-07	0.065
1317	STB4,CRZ1	2.171e-07	0.013
1318	MSN4,ACE2,ZMS1	2.207e-07	0.008
1319	ADR1,RSC3	2.211e-07	0.013
1320	MSN4,SWI4,YPR022C	2.227e-07	0.005
1321	NHP10,YNR063W	2.229e-07	0.005
1322	MSN4,ACE2,SUT1	2.254e-07	0.009
1323	STE12,FHL1	2.285e-07	0.013
1324	MSN4,YGR067C,SOK2	2.325e-07	0.005
1325	MIG3,YDR520C	2.331e-07	0.011
1326	SUT1,STP1	2.372e-07	0.011
1327	CHA4,OAF1	2.374e-07	0.010
1328	MSN4,YGR067C,RAP1	2.413e-07	0.006
1329	MIG3,IME1	2.427e-07	0.007
1330	MSN4,ACE2,ADR1	2.448e-07	0.010
1331	YGR067C,TBS1	2.523e-07	0.007
1332	ACE2,ADR1,SUT1	2.542e-07	0.005
1333	CHA4,UGA3	2.605e-07	0.008
1334	RSC3,MCM1	2.607e-07	0.011
1335	MSN4,MET32,RPN4	2.610e-07	0.005
1336	MSN4,ZMS1,PHD1	2.635e-07	0.005
1337	AZF1,ADR1,MIG3	2.661e-07	0.005
1338	MSN4,ACE2,YGR067C	2.665e-07	0.009
1339	MSN4,ABF1,UGA3	2.705e-07	0.007
1340	YML081W,RPN4	2.735e-07	0.019
1341	MSN4,AZF1,YPR022C	2.767e-07	0.008
1342	RSC30,NHP10	2.792e-07	0.008
1343	MSN4,YML081W,CAT8	2.954e-07	0.005
1344	ABF1,DOT6	3.018e-07	0.015
1345	hkb,usp	3.022e-07	0.015
1346	MSN4,SUT1,STB4	3.183e-07	0.007
1347	MSN4,MIG3,STB5	3.183e-07	0.006
1348	STE12,MATA1,TEC1	3.195e-07	0.005
1349	MSN4,MIG1,DOT6	3.319e-07	0.006
1350	ADR1,RSC30	3.351e-07	0.012
1351	SUT1,ASH1	3.424e-07	0.010
1352	MSN4,ZMS1,EDS1	3.431e-07	0.006
1353	MIG1,RGT1	3.449e-07	0.017
1354	SUT1,ASH1	3.457e-07	0.008
1355	MIG1,YPR196W	3.521e-07	0.008
1356	YML081W,CHA4	3.567e-07	0.012
1357	PDR8,NHP10	3.630e-07	0.007
1358	ADR1,NHP10	3.663e-07	0.012
1359	MIG2,YJL103C	3.687e-07	0.008
1360	MSN4,RDR1,ZMS1	3.691e-07	0.005
1361	MBP1,ASH1	3.746e-07	0.005
1362	MSN4,MIG2,TEC1	3.802e-07	0.006
1363	MIG3,YPR196W	3.851e-07	0.010
1364	CHA4,OAF1	3.883e-07	0.008
1365	YGR067C,RAP1	3.904e-07	0.016
1366	ABF1,UME6	3.915e-07	0.010
1367	MSN4,MIG3,RIM101	3.998e-07	0.006
1368	ABF1,IME1	4.038e-07	0.008
1369	NHP10,ASH1	4.126e-07	0.005
1370	AFT2,CRZ1	4.129e-07	0.013
1371	SUT1,HAP4	4.239e-07	0.009
1372	MSN4,ADR1,RSC3	4.445e-07	0.005
1373	ADR1,MET28	4.509e-07	0.019
1374	MIG1,YER184C	4.560e-07	0.009
1375	MSN4,SUT1,MCM1	4.561e-07	0.006
1376	MSN4,ADR1	4.636e-07	0.039
1377	PDR8,YRR1	4.654e-07	0.005
1378	AFT2,AFT1	4.680e-07	0.005
1379	ADR1,CHA4	4.795e-07	0.013
1380	STB3,TOD6	4.883e-07	0.008
1381	MIG1,YDR520C	4.904e-07	0.011
1382	RSC3,REI1	4.921e-07	0.009
1383	MET28,YPR022C	5.012e-07	0.013
1384	MIG2,IME1	5.031e-07	0.007
1385	MIG3,UGA3	5.186e-07	0.011
1386	MSN4,AFT2,TEA1	5.199e-07	0.006
1387	SUT1,RGT1	5.468e-07	0.017
1388	MSN4,AFT2,CHA4	5.549e-07	0.006
1389	btd,h,dl_1	5.625e-07	0.006
1390	CHA4,RSC30	5.640e-07	0.012
1391	MIG2,UGA3	5.665e-07	0.014
1392	UGA3,NHP10	5.746e-07	0.006
1393	RGT1,PDR1	5.762e-07	0.006
1394	RPN4,SIP4	5.782e-07	0.011
1395	MET28,MET4	5.854e-07	0.005
1396	YML081W,HAP1	5.857e-07	0.007
1397	MSN4,YML081W,YER184C	5.863e-07	0.005
1398	btd,sna,opa	6.000e-07	0.007
1399	MSN4,CHA4,EDS1	6.063e-07	0.005
1400	YPR022C,UGA3	6.204e-07	0.012
1401	YGR067C,RDR1	6.277e-07	0.016
1402	AZF1,ADR1,ZMS1	6.399e-07	0.005
1403	YGR067C,YJL103C	6.480e-07	0.009
1404	SUT1,RDR1	6.527e-07	0.015
1405	ZMS1,SKN7	6.782e-07	0.008
1406	MSN4,YGR067C,STB5	6.852e-07	0.006
1407	SUT1,ARO80	7.325e-07	0.007
1408	YGR067C,YPR196W	7.375e-07	0.009
1409	RSC3,REI1	7.460e-07	0.007
1410	MIG3,LEU3	7.477e-07	0.006
1411	nub,Vsx2	7.662e-07	0.005
1412	ZMS1,STP2	8.127e-07	0.009
1413	AZF1,ABF1,YGR067C	8.266e-07	0.006
1414	STE12,GCR1	8.431e-07	0.019
1415	bap,nub	8.702e-07	0.013
1416	YML081W,HAP1	8.903e-07	0.006
1417	MSN4,MIG1,STB5	8.936e-07	0.006
1418	MIG3,YLR278C	8.947e-07	0.013
1419	RPN4,SIP4	9.073e-07	0.009
1420	RAP1,RSC30	9.084e-07	0.008
1421	CEP3,REI1	9.644e-07	0.008
1422	SUT1,CRZ1	9.754e-07	0.013
1423	sna,h	9.853e-07	0.024
1424	nub,Vsx2	9.993e-07	0.007
1425	MSN4,YPR022C	1.023e-06	0.025
1426	MSN4,RDR1,MET32	1.029e-06	0.007
1427	TEC1,LYS14	1.049e-06	0.007
1428	MSN4,ZMS1,STB4	1.055e-06	0.006
1429	RGT1,SIP4	1.060e-06	0.007
1430	GCR2,LYS14	1.085e-06	0.013
1431	YML081W,STP2	1.087e-06	0.011
1432	YGR067C,EDS1	1.091e-06	0.017
1433	btd,brk,Lag1	1.094e-06	0.008
1434	ADR1,RDR1	1.104e-06	0.017
1435	MIG1,YDR520C	1.132e-06	0.008
1436	YML081W,RSC3	1.145e-06	0.014
1437	MIG3,STP1	1.148e-06	0.012
1438	AZF1,ABF1,MIG3	1.154e-06	0.006
1439	ZMS1,SIP4	1.171e-06	0.012
1440	YGR067C,SIP4	1.178e-06	0.014
1441	MSN4,MIG2,DOT6	1.193e-06	0.005
1442	MSN4,AZF1,YML081W	1.200e-06	0.011
1443	MIG1,YER184C	1.204e-06	0.011
1444	MIG3,RGT1	1.209e-06	0.015
1445	MSN4,ADR1,RPN4	1.222e-06	0.005
1446	UGA3,MCM1	1.237e-06	0.010
1447	MSN4,RDR1,RPN4	1.263e-06	0.006
1448	RDR1,PDR1	1.285e-06	0.007
1449	UGA3,STP1	1.304e-06	0.008
1450	MIG2,UGA3	1.308e-06	0.010
1451	MSN4,SUT1,TEA1	1.309e-06	0.006
1452	MSN4,ACE2,YML081W	1.334e-06	0.009
1453	STP1,PDR1	1.368e-06	0.006
1454	YGR067C,LEU3	1.374e-06	0.006
1455	YPR022C,STP2	1.375e-06	0.009
1456	MIG2,YDR520C	1.428e-06	0.010
1457	SUT1,TEA1	1.434e-06	0.014
1458	FHL1,SPT23	1.451e-06	0.005
1459	MSN4,STB4,MBP1::SWI6	1.458e-06	0.005
1460	MIG3,TBS1	1.472e-06	0.006
1461	ABF1,DOT6	1.478e-06	0.012
1462	MSN4,ADR1,DOT6	1.496e-06	0.006
1463	MIG2,YPR196W	1.534e-06	0.009
1464	MSN4,CHA4,RGT1	1.545e-06	0.005
1465	ZMS1,PDR1	1.553e-06	0.009
1466	RSC3,FHL1	1.627e-06	0.008
1467	SUT1,YLL054C	1.667e-06	0.008
1468	CRZ1,STP1	1.674e-06	0.008
1469	ABF1,UME6	1.679e-06	0.008
1470	SUT1,STP1	1.682e-06	0.008
1471	MIG1,RGT1	1.685e-06	0.012
1472	ADR1,PDR1	1.711e-06	0.011
1473	AZF1,MIG1,RDR1	1.712e-06	0.005
1474	ZMS1,REI1	1.727e-06	0.008
1475	bap,nub	1.778e-06	0.010
1476	MIG1,GAL4	1.796e-06	0.005
1477	MSN4,ADR1,RIM101	1.802e-06	0.006
1478	YML081W,IME1	1.814e-06	0.008
1479	STB3,TOD6	1.817e-06	0.010
1480	MSN4,YML081W,SOK2	1.830e-06	0.005
1481	YML081W,TBS1	1.911e-06	0.007
1482	MSN4,YGR067C,RIM101	1.931e-06	0.006
1483	MSN4,SUT1,AFT2	1.931e-06	0.005
1484	CHA4,RSC30	1.956e-06	0.009
1485	MSN4,SUT1,RIM101	1.984e-06	0.006
1486	CRZ1,CEP3	1.987e-06	0.009
1487	YML081W,RGT1	2.079e-06	0.014
1488	YPR022C,REI1	2.087e-06	0.007
1489	btd,Kr	2.091e-06	0.024
1490	ABF1,TOD6	2.124e-06	0.014
1491	MIG3,YLL054C	2.129e-06	0.008
1492	MET32,TEA1	2.132e-06	0.013
1493	MSN4,MIG2,STB5	2.155e-06	0.006
1494	ZMS1,ARO80	2.183e-06	0.008
1495	MIG3,YPR196W	2.194e-06	0.008
1496	STB4,REI1	2.219e-06	0.010
1497	ZMS1,YJL103C	2.228e-06	0.006
1498	CHA4,MCM1	2.235e-06	0.009
1499	MSN4,SUT1,YLR278C	2.304e-06	0.005
1500	brk,hkb	2.306e-06	0.039
1501	MSN4,AZF1,YGR067C	2.314e-06	0.010
1502	UGA3,MCM1	2.374e-06	0.008
1503	RSC30,MCM1	2.392e-06	0.008
1504	LYS14,NHP10	2.405e-06	0.006
1505	MET32,RTG3	2.422e-06	0.006
1506	YGR067C,AFT2	2.424e-06	0.014
1507	MSN4,AZF1,MIG1	2.438e-06	0.010
1508	MSN4,SUT1	2.441e-06	0.035
1509	RSC3,RAP1	2.473e-06	0.009
1510	MIG3,GIS1	2.479e-06	0.012
1511	MSN4,AFT2,UGA3	2.504e-06	0.005
1512	MSN4,MIG1,YRM1	2.508e-06	0.005
1513	RDR1,YRM1	2.519e-06	0.009
1514	STB3,DOT6	2.519e-06	0.008
1515	MSN4,ZMS1,MET28	2.520e-06	0.006
1516	MIG3,SKN7	2.520e-06	0.008
1517	YML081W,RGT1	2.530e-06	0.018
1518	YGR067C,RGT1	2.537e-06	0.017
1519	RDR1,ZMS1	2.563e-06	0.018
1520	RAP1,IME1	2.693e-06	0.005
1521	MIG3,AFT2	2.697e-06	0.013
1522	ADR1,USV1	2.747e-06	0.006
1523	STP2,NHP10	2.787e-06	0.005
1524	CHA4,ASH1	2.800e-06	0.008
1525	MSN4,RDR1,UGA3	2.806e-06	0.006
1526	YGR067C,RGT1	2.856e-06	0.013
1527	RSC3,IME1	2.869e-06	0.005
1528	SUT1,YPR022C	2.871e-06	0.012
1529	YML081W,YDR520C	2.891e-06	0.012
1530	CRZ1,STP2	2.906e-06	0.008
1531	MIG2,YJL103C	2.935e-06	0.006
1532	MET28,RIM101	2.942e-06	0.012
1533	YGR067C,TBS1	2.976e-06	0.005
1534	GCR2,YML081W,SUT1	3.021e-06	0.005
1535	ADR1,STP1	3.029e-06	0.014
1536	RSC30,REI1	3.038e-06	0.008
1537	MIG3,RGT1	3.087e-06	0.012
1538	MSN4,YML081W,DOT6	3.123e-06	0.006
1539	MSN4,RDR1,CHA4	3.133e-06	0.006
1540	MSN4,AZF1,ADR1	3.139e-06	0.011
1541	MSN4,AFT2,MET28	3.347e-06	0.006
1542	MIG3,TEA1	3.409e-06	0.014
1543	MSN4,YML081W,MBP1::SWI6	3.422e-06	0.006
1544	MIG2,YLL054C	3.453e-06	0.009
1545	MIG2,MET28	3.497e-06	0.015
1546	YML081W,TBS1	3.532e-06	0.005
1547	MIG1,YLR278C	3.621e-06	0.010
1548	ADR1,IME1	3.636e-06	0.008
1549	YGR067C,EDS1	3.729e-06	0.013
1550	MBP1::SWI6,ASH1	3.748e-06	0.007
1551	GIS1,REI1	3.828e-06	0.006
1552	MIG3,YPR013C	3.861e-06	0.008
1553	STP2,REI1	3.896e-06	0.005
1554	RSC30,MCM1	3.913e-06	0.010
1555	MSN4,ADR1,RAP1	3.966e-06	0.006
1556	RSC3,NRG1	3.969e-06	0.008
1557	YGR067C,PDR1	4.002e-06	0.010
1558	YML081W,YJL103C	4.185e-06	0.009
1559	CRZ1,YDR520C	4.198e-06	0.006
1560	MIG1,LYS14	4.326e-06	0.011
1561	MIG1,IME1	4.521e-06	0.007
1562	PDR8,IME1	4.597e-06	0.005
1563	MCM1,YPR196W	4.678e-06	0.006
1564	MSN4,AZF1,CRZ1	4.797e-06	0.007
1565	SUT1,SIP4	4.809e-06	0.010
1566	ABF1,TOD6	4.909e-06	0.011
1567	MSN4,YGR067C,MBP1::SWI6	4.916e-06	0.006
1568	YML081W,MET28	4.930e-06	0.018
1569	UGA3,YJL103C	4.990e-06	0.006
1570	GCR2,STB4	5.033e-06	0.020
1571	MIG2,YPR196W	5.142e-06	0.007
1572	ZMS1,YDR520C	5.161e-06	0.009
1573	MSN4,YML081W,RIM101	5.162e-06	0.006
1574	MIG3,RPN4	5.189e-06	0.015
1575	YGR067C,RAP1	5.206e-06	0.012
1576	YPR022C,YJL103C	5.242e-06	0.006
1577	MIG1,YLL054C	5.252e-06	0.010
1578	RGT1,YER184C	5.285e-06	0.005
1579	YGR067C,SIP4	5.299e-06	0.011
1580	ZMS1,IME1	5.390e-06	0.006
1581	RDR1,MCM1	5.477e-06	0.013
1582	ZMS1,YER184C	5.518e-06	0.010
1583	MSN4,AZF1,MIG2	5.546e-06	0.009
1584	MSN4,SUT1,CEP3	5.561e-06	0.005
1585	MSN4,ABF1,MIG3	5.597e-06	0.006
1586	TEA1,STP1	5.803e-06	0.007
1587	STP2,NHP10	5.824e-06	0.006
1588	ACE2,RSC3	5.830e-06	0.018
1589	RSC30,REI1	5.863e-06	0.006
1590	MSN4,RDR1,STB4	6.018e-06	0.006
1591	MSN4,RDR1,YER130C	6.021e-06	0.005
1592	STB3,DOT6	6.068e-06	0.010
1593	MSN4,ADR1,TOD6	6.120e-06	0.005
1594	YGR067C,YLL054C	6.132e-06	0.011
1595	MIG1,ARO80	6.191e-06	0.009
1596	MSN4,AZF1,RGT1	6.274e-06	0.008
1597	RGT1,CAT8	6.294e-06	0.007
1598	SUT1,SIP4	6.317e-06	0.013
1599	MSN4,AZF1,SIP4	6.502e-06	0.007
1600	ZMS1,CRZ1	6.580e-06	0.012
1601	MSN4,ACE2,MIG3	6.586e-06	0.008
1602	RDR1,YRR1	6.599e-06	0.008
1603	RDR1,CUP2	6.885e-06	0.013
1604	YGR067C,YJL103C	6.886e-06	0.007
1605	MCM1,YRM1	6.983e-06	0.008
1606	MIG1,LYS14	7.145e-06	0.009
1607	RDR1,EDS1	7.300e-06	0.012
1608	MIG1,STB4	7.338e-06	0.018
1609	TEA1,SOK2	7.349e-06	0.009
1610	MSN4,ACE2,PHD1	7.454e-06	0.006
1611	YML081W,YDR520C	7.489e-06	0.009
1612	MET32,UGA3	7.596e-06	0.009
1613	RAP1,RSC30	7.603e-06	0.010
1614	RSC3,IME1	7.685e-06	0.007
1615	RIM101,NRG1	7.811e-06	0.007
1616	RIM101,YKL222C	7.988e-06	0.008
1617	ADR1,SIP4	8.028e-06	0.015
1618	MSN4,ABF1,CRZ1	8.061e-06	0.006
1619	YPR022C,RAP1	8.064e-06	0.011
1620	MIG3,YDR520C	8.072e-06	0.008
1621	MSN4,ACE2,YML081W	8.077e-06	0.007
1622	MSN4,ADR1,STB4	8.328e-06	0.005
1623	RGT1,YJL103C	8.353e-06	0.005
1624	TEA1,CRZ1	8.386e-06	0.008
1625	YRM1,ASH1	8.511e-06	0.006
1626	MSN4,AZF1,SUT1	8.522e-06	0.010
1627	MSN4,ACE2,MIG2	8.573e-06	0.006
1628	MSN4,CHA4,RSC3	8.580e-06	0.005
1629	MSN4,RSC30	8.588e-06	0.023
1630	YML081W,EDS1	8.643e-06	0.017
1631	CHA4,MCM1	8.651e-06	0.011
1632	YML081W,EDS1	8.702e-06	0.013
1633	STP2,REI1	8.934e-06	0.006
1634	MIG1,HAP1	9.147e-06	0.006
1635	MET28,CRZ1	9.171e-06	0.008
1636	ADR1,YLL054C	9.184e-06	0.011
1637	ZMS1,CRZ1	9.353e-06	0.009
1638	MIG2,RPN4	9.368e-06	0.014
1639	SUT1,RDS2	9.550e-06	0.006
1640	ZMS1,TBS1	9.671e-06	0.006
1641	UGA3,PHD1	9.686e-06	0.009
1642	YGR067C,SKN7	9.722e-06	0.008
1643	MIG2,STP1	9.736e-06	0.011
1644	MIG3,STB4	9.768e-06	0.017
1645	RSC3,SIP4	9.980e-06	0.008
1646	SIP4,STP1	1.005e-05	0.008
1647	ADR1,NHP10	1.012e-05	0.008
1648	YPR196W,PDR1	1.031e-05	0.005
1649	ADR1,RGT1	1.031e-05	0.017
1650	RSC30,NRG1	1.033e-05	0.007
1651	MSN4,YLL054C	1.043e-05	0.020
1652	YML081W,RDR1	1.061e-05	0.022
1653	MSN4,ACE2,ADR1	1.063e-05	0.007
1654	TEA1,UGA3	1.075e-05	0.009
1655	SUT1,MET32	1.088e-05	0.017
1656	YGR067C,YDR520C	1.106e-05	0.011
1657	ADR1,RPN4	1.130e-05	0.017
1658	MSN4,ACE2,YPR022C	1.139e-05	0.006
1659	RSC3,YER184C	1.164e-05	0.007
1660	MATA1,STB5	1.187e-05	0.019
1661	RDR1,CUP2	1.196e-05	0.010
1662	YER130C,REI1	1.198e-05	0.005
1663	TEA1,UGA3	1.207e-05	0.011
1664	MSN4,ACE2,TEA1	1.207e-05	0.006
1665	SUT1,RGT1	1.212e-05	0.012
1666	MIG3,MET28	1.213e-05	0.015
1667	SUT1,TEA1	1.218e-05	0.010
1668	TEA1,STP1	1.232e-05	0.009
1669	ZMS1,CST6	1.238e-05	0.009
1670	MBP1::SWI6,CRZ1	1.265e-05	0.010
1671	STB4,CRZ1	1.283e-05	0.009
1672	MSN4,YML081W,SWI4	1.285e-05	0.007
1673	MSN4,STB4,SWI4	1.286e-05	0.005
1674	RFX1,NHP10	1.295e-05	0.006
1675	AZF1,ADR1,RDR1	1.296e-05	0.005
1676	AFT2,CRZ1	1.311e-05	0.009
1677	ZMS1,RGT1	1.313e-05	0.011
1678	YML081W,SIP4	1.326e-05	0.015
1679	SUT1,PUT3	1.329e-05	0.005
1680	GCR2,LYS14	1.338e-05	0.010
1681	YGR067C,MET28	1.341e-05	0.017
1682	MIG2,TBS1	1.347e-05	0.006
1683	MCM1,YNR063W	1.359e-05	0.006
1684	MIG3,OAF1	1.374e-05	0.010
1685	MIG2,RGT1	1.376e-05	0.014
1686	RDR1,ZMS1	1.385e-05	0.014
1687	MSN4,SKN7	1.391e-05	0.013
1688	TEA1,RSC30	1.398e-05	0.008
1689	LYS14,CST6	1.402e-05	0.005
1690	MIG1,TBS1	1.404e-05	0.006
1691	CRZ1,SIP4	1.417e-05	0.007
1692	MIG1,SKN7	1.433e-05	0.008
1693	SUT1,CRZ1	1.448e-05	0.010
1694	UGA3,STP1	1.496e-05	0.006
1695	ZMS1,SIP4	1.510e-05	0.009
1696	TEC1,LYS14	1.514e-05	0.008
1697	MIG2,SKN7	1.530e-05	0.007
1698	MIG2,GIS1	1.536e-05	0.011
1699	YML081W,RPN4	1.565e-05	0.014
1700	STP1,DAL82	1.576e-05	0.005
1701	CHA4,MBP1	1.597e-05	0.006
1702	ACE2,RSC30	1.605e-05	0.016
1703	MSN4,SKN7	1.605e-05	0.016
1704	PDR8,YDR520C	1.611e-05	0.005
1705	MSN4,ADR1,SOK2	1.614e-05	0.005
1706	YLR278C,YER184C	1.629e-05	0.005
1707	MSN4,GCR2,ZMS1	1.643e-05	0.007
1708	MSN4,RDR1,TEA1	1.664e-05	0.005
1709	MSN4,ACE2,YER130C	1.681e-05	0.006
1710	MSN4,YML081W,PHD1	1.701e-05	0.005
1711	YML081W,YJL103C	1.702e-05	0.007
1712	AZF1,YGR067C,RDR1	1.719e-05	0.005
1713	RIM101,PHD1	1.722e-05	0.009
1714	SUT1,MBP1	1.749e-05	0.008
1715	AZF1,ABF1,MIG2	1.794e-05	0.005
1716	CHA4,PDR1	1.804e-05	0.008
1717	ZMS1,RGT1	1.826e-05	0.014
1718	MIG3,TEA1	1.839e-05	0.010
1719	CHA4,RSC3	1.898e-05	0.013
1720	MSN4,UGA3	1.903e-05	0.024
1721	MSN4,SUT1,STB5	1.923e-05	0.006
1722	PDR8,YLL054C	1.939e-05	0.006
1723	RDR1,RAP1	1.945e-05	0.014
1724	MET28,REI1	1.954e-05	0.008
1725	CRZ1,SIP4	1.957e-05	0.008
1726	MSN4,LEU3	1.973e-05	0.011
1727	MSN4,ACE2,YLR278C	1.978e-05	0.005
1728	YPR022C,UGA3	1.993e-05	0.008
1729	YGR067C,YDR520C	1.993e-05	0.008
1730	MIG1,LEU3	1.993e-05	0.006
1731	AFT2,YPR022C	2.018e-05	0.010
1732	YER130C,YLL054C	2.030e-05	0.007
1733	MSN4,RDR1,RSC30	2.039e-05	0.005
1734	MIG2,YPR013C	2.089e-05	0.007
1735	MSN4,SUT1,RAP1	2.096e-05	0.006
1736	btd,h,Eip74EF	2.109e-05	0.005
1737	CHA4,REI1	2.109e-05	0.009
1738	SUT1,YER184C	2.110e-05	0.008
1739	MSN4,YLL054C	2.110e-05	0.016
1740	MET32,SIP4	2.172e-05	0.011
1741	RSC3,ASH1	2.172e-05	0.005
1742	RDR1,YPR022C	2.184e-05	0.014
1743	ADR1,MET28	2.191e-05	0.014
1744	EDS1,YER184C	2.195e-05	0.008
1745	RSC3,CRZ1	2.223e-05	0.007
1746	ZMS1,YLR278C	2.251e-05	0.011
1747	MSN4,YML081W,HSF1	2.256e-05	0.007
1748	YLR278C,LYS14	2.279e-05	0.007
1749	ZMS1,STP1	2.297e-05	0.011
1750	MSN4,MIG1,RAP1	2.319e-05	0.006
1751	SIP4,YDR520C	2.335e-05	0.005
1752	MIG2,STB4	2.338e-05	0.016
1753	ABF1,UGA3	2.365e-05	0.012
1754	STE12,GCR1	2.366e-05	0.014
1755	MSN4,AZF1,RGT1	2.395e-05	0.005
1756	ZMS1,CAT8	2.424e-05	0.009
1757	MSN4,AZF1,YPR022C	2.439e-05	0.005
1758	STP2,YER184C	2.443e-05	0.006
1759	STP4,YRM1	2.481e-05	0.007
1760	SUT1,STB4	2.500e-05	0.018
1761	MIG2,YDR520C	2.508e-05	0.007
1762	MSN4,AZF1,YPR196W	2.512e-05	0.005
1763	MET32,UGA3	2.519e-05	0.012
1764	MSN4,ABF1,MIG3	2.523e-05	0.008
1765	RDR1,YPR196W	2.525e-05	0.009
1766	YML081W,UGA3	2.535e-05	0.015
1767	CRZ1,OAF1	2.556e-05	0.006
1768	RSC30,FHL1	2.561e-05	0.006
1769	RGT1,UGA3	2.575e-05	0.011
1770	MIG2,RIM101	2.582e-05	0.013
1771	MIG2,TEA1	2.625e-05	0.013
1772	MSN4,ACE2,SUT1	2.636e-05	0.006
1773	MSN4,NRG1	2.639e-05	0.018
1774	MCM1,PHD1	2.640e-05	0.009
1775	MET32,CBF1	2.674e-05	0.006
1776	MSN4,MIG1,STP3	2.694e-05	0.005
1777	RSC3,RAP1	2.711e-05	0.011
1778	AZF1,TYE7	2.731e-05	0.012
1779	ADR1,TBS1	2.747e-05	0.006
1780	MIG2,YLR278C	2.755e-05	0.012
1781	MSN4,RDR1,RSC3	2.762e-05	0.005
1782	MSN4,STB4,RPN4	2.773e-05	0.005
1783	CHA4,STP1	2.798e-05	0.009
1784	MSN4,MIG1,RIM101	2.803e-05	0.005
1785	YML081W,RAP1	2.810e-05	0.016
1786	MSN4,ADR1,TEC1	2.815e-05	0.006
1787	MIG1,STP1	2.825e-05	0.012
1788	MSN4,ACE2,MIG1	2.837e-05	0.008
1789	ZMS1,PDR1	2.841e-05	0.006
1790	MSN4,ADR1,STB5	2.847e-05	0.006
1791	MSN4,AZF1,MIG3	2.872e-05	0.009
1792	MIG2,EDS1	2.881e-05	0.011
1793	ADR1,PDR1	2.881e-05	0.008
1794	RDR1,YRR1	2.900e-05	0.006
1795	RDR1,RAP1	2.906e-05	0.011
1796	ADR1,CEP3	2.929e-05	0.014
1797	ADR1,YJL103C	2.934e-05	0.008
1798	MSN4,ACE2,ZMS1	2.980e-05	0.005
1799	CHA4,RSC3	3.061e-05	0.010
1800	MIG2,AFT2	3.074e-05	0.015
1801	CHA4,STP1	3.085e-05	0.007
1802	STB5,TEC1	3.115e-05	0.012
1803	MBP1::SWI6,REI1	3.118e-05	0.008
1804	SUT1,YER184C	3.119e-05	0.011
1805	MIG3,CAT8	3.140e-05	0.007
1806	RSC3,NRG1	3.158e-05	0.006
1807	CHA4,RAP1	3.176e-05	0.012
1808	RSC30,NRG1	3.194e-05	0.005
1809	AZF1,ABF1,MIG1	3.201e-05	0.005
1810	SUT1,MBP1	3.335e-05	0.010
1811	MSN4,AFT2,RPN4	3.350e-05	0.005
1812	OAF1,YLL054C	3.364e-05	0.006
1813	CRZ1,CAT8	3.382e-05	0.005
1814	UGA3,SIP4	3.396e-05	0.009
1815	MIG2,LEU3	3.433e-05	0.005
1816	YRM1,NHP10	3.435e-05	0.006
1817	MSN4,AZF1,EDS1	3.447e-05	0.007
1818	MATA1,GCR1	3.456e-05	0.019
1819	MIG3,HAP1	3.466e-05	0.005
1820	MSN4,AZF1,YML081W	3.473e-05	0.007
1821	CHA4,YRR1	3.487e-05	0.006
1822	MSN4,MIG2,SWI4	3.512e-05	0.006
1823	YRM1,UME6	3.528e-05	0.005
1824	MSN4,GAL4	3.584e-05	0.008
1825	MSN4,AZF1,CAT8	3.591e-05	0.005
1826	ADR1,YLR278C	3.638e-05	0.014
1827	YPR022C,NHP10	3.649e-05	0.008
1828	btd,brk,Trl	3.655e-05	0.008
1829	PDR8,ASH1	3.655e-05	0.006
1830	MSN4,GCR2,STB5	3.679e-05	0.006
1831	YER130C,CRZ1	3.679e-05	0.009
1832	MSN4,MIG1,STP4	3.689e-05	0.005
1833	YGR067C,GIS1	3.704e-05	0.012
1834	MSN4,ACE2,STP2	3.708e-05	0.005
1835	YGR067C,ARO80	3.715e-05	0.009
1836	RSC3,SIP4	3.749e-05	0.010
1837	RDR1,YKL222C	3.769e-05	0.009
1838	TEA1,CRZ1	3.799e-05	0.010
1839	YRM1,YPR196W	3.808e-05	0.006
1840	ZMS1,RPN4	3.830e-05	0.014
1841	OAF1,YKL222C	3.852e-05	0.005
1842	MIG1,OAF1	3.881e-05	0.010
1843	YML081W,UGA3	3.922e-05	0.012
1844	UGA3,REI1	3.937e-05	0.008
1845	ADR1,STB4	3.963e-05	0.019
1846	GIS1,YLL054C	3.979e-05	0.006
1847	Lag1,odd	3.989e-05	0.010
1848	YDR520C,PDR1	3.997e-05	0.005
1849	ADR1,STP1	4.001e-05	0.010
1850	MIG2,YER184C	4.008e-05	0.010
1851	MIG2,RGT1	4.039e-05	0.011
1852	AFT2,ASH1	4.072e-05	0.008
1853	MSN4,AZF1,EDS1	4.087e-05	0.005
1854	ZMS1,YLL054C	4.103e-05	0.009
1855	RSC30,YLL054C	4.148e-05	0.006
1856	YPR022C,PDR1	4.156e-05	0.007
1857	AFT2,MET28	4.165e-05	0.014
1858	dl_1,Eip74EF	4.239e-05	0.014
1859	MSN4,GCR2,MIG3	4.259e-05	0.008
1860	RSC3,FHL1	4.276e-05	0.009
1861	RSC30,SKN7	4.303e-05	0.006
1862	MSN4,GCR2,YGR067C	4.397e-05	0.008
1863	MATA1,STB5	4.462e-05	0.014
1864	STP1,YLL054C	4.471e-05	0.005
1865	MATA1,XBP1	4.473e-05	0.008
1866	CRZ1,CAT8	4.540e-05	0.007
1867	MIG1,EDS1	4.587e-05	0.015
1868	YGR067C,PDR1	4.789e-05	0.007
1869	YGR067C,UME6	4.791e-05	0.009
1870	MIG2,YER184C	4.802e-05	0.008
1871	MIG3,OAF1	4.846e-05	0.007
1872	CRZ1,OAF1	4.893e-05	0.008
1873	MSN4,YML081W,RAP1	4.922e-05	0.006
1874	MATA1,FHL1	4.992e-05	0.014
1875	SIP4,LYS14	5.002e-05	0.006
1876	MSN4,SUT1,GCR1	5.008e-05	0.006
1877	YPR022C,RAP1	5.013e-05	0.008
1878	ADR1,ARO80	5.117e-05	0.009
1879	YPR022C,YLL054C	5.159e-05	0.007
1880	ADR1,AFT2	5.201e-05	0.014
1881	MSN4,RDS2	5.204e-05	0.011
1882	MET32,CBF1	5.236e-05	0.007
1883	MIG3,GSM1	5.249e-05	0.005
1884	RAP1,UGA3	5.311e-05	0.010
1885	YML081W,MET28	5.332e-05	0.014
1886	RDR1,IME1	5.338e-05	0.007
1887	MET32,SIP4	5.362e-05	0.008
1888	UGA3,PHD1	5.417e-05	0.007
1889	MIG1,YPR013C	5.434e-05	0.008
1890	MSN4,RSC3	5.437e-05	0.032
1891	MIG3,YPR013C	5.443e-05	0.006
1892	OAF1,YER184C	5.447e-05	0.005
1893	ADR1,MCM1	5.487e-05	0.011
1894	MIG3,EDS1	5.507e-05	0.014
1895	RDR1,STP1	5.519e-05	0.008
1896	MIG1,OAF1	5.520e-05	0.007
1897	UGA3,YER184C	5.572e-05	0.008
1898	MSN4,RDR1,STB5	5.594e-05	0.005
1899	CHA4,RPN4	5.613e-05	0.012
1900	ADR1,EDS1	5.623e-05	0.017
1901	ADR1,GIS1	5.668e-05	0.013
1902	MSN4,UGA3	5.679e-05	0.029
1903	REI1,PDR1	5.775e-05	0.005
1904	OAF1,LYS14	5.788e-05	0.006
1905	MSN4,MET32,CHA4	5.798e-05	0.005
1906	MET32,TYE7	5.809e-05	0.006
1907	RDR1,MCM1	5.825e-05	0.010
1908	TEA1,ECM22	5.848e-05	0.005
1909	ADR1,RGT1	5.907e-05	0.013
1910	RDR1,YRM1	5.939e-05	0.007
1911	MIG1,MET28	6.116e-05	0.016
1912	YER130C,YLL054C	6.209e-05	0.005
1913	SIP4,OAF1	6.307e-05	0.006
1914	SUT1,RAP1	6.386e-05	0.015
1915	sna,brk,Eip74EF	6.447e-05	0.006
1916	PHD1,YLL054C	6.469e-05	0.006
1917	MSN4,ABF1,YGR067C	6.480e-05	0.005
1918	RSC30,YPR196W	6.543e-05	0.007
1919	MSN4,ADR1,MBP1::SWI6	6.631e-05	0.006
1920	SUT1,MET32	6.645e-05	0.013
1921	MET28,RIM101	6.667e-05	0.008
1922	MSN4,ZMS1,MET32	6.705e-05	0.005
1923	RSC3,CRZ1	6.709e-05	0.009
1924	RSC30,SIP4	6.760e-05	0.007
1925	CRZ1,STP1	6.786e-05	0.006
1926	MSN4,YGR067C,TEC1	6.874e-05	0.006
1927	btd,opa,dl_2	6.924e-05	0.007
1928	MSN4,AZF1,STP2	6.959e-05	0.006
1929	YML081W,SIP4	6.972e-05	0.011
1930	RSC3,YER184C	7.119e-05	0.008
1931	RIM101,YLL054C	7.120e-05	0.007
1932	EDS1,CRZ1	7.224e-05	0.008
1933	MSN4,STP2	7.240e-05	0.023
1934	MIG3,YLR278C	7.249e-05	0.009
1935	MIG3,CAT8	7.291e-05	0.009
1936	DAL82,RFX1	7.304e-05	0.006
1937	MIG3,STP1	7.308e-05	0.009
1938	YPR022C,YLR278C	7.385e-05	0.009
1939	SIP4,YLL054C	7.409e-05	0.006
1940	UGA3,YER184C	7.420e-05	0.006
1941	MET32,TEA1	7.420e-05	0.010
1942	MSN4,YGR067C,HSF1	7.463e-05	0.006
1943	MSN4,AZF1,MIG2	7.601e-05	0.006
1944	MET32,YNR063W	7.607e-05	0.005
1945	MIG2,CEP3	7.640e-05	0.012
1946	CHA4,RPN4	7.663e-05	0.009
1947	MSN4,MIG3,SWI4	7.758e-05	0.006
1948	RSC30,YPR196W	7.818e-05	0.006
1949	CHA4,RTG3	7.855e-05	0.005
1950	UGA3,RAP1	7.869e-05	0.008
1951	UGA3,SIP4	7.903e-05	0.007
1952	ZMS1,UGA3	7.960e-05	0.012
1953	MET32,CAT8	7.970e-05	0.008
1954	SUT1,YDR520C	7.986e-05	0.009
1955	STB4,RGT1	8.127e-05	0.008
1956	ABF1,STB3	8.196e-05	0.017
1957	MIG2,STP1	8.298e-05	0.008
1958	MIG3,YRR1	8.353e-05	0.008
1959	MSN4,MIG3,MBP1::SWI6	8.459e-05	0.005
1960	SIP4,STP1	8.487e-05	0.006
1961	MCM1,PHD1	8.562e-05	0.007
1962	MIG2,EDS1	8.693e-05	0.014
1963	STP2,PDR1	8.746e-05	0.005
1964	TEA1,RSC30	8.803e-05	0.006
1965	MSN4,MIG1,MBP1::SWI6	8.805e-05	0.005
1966	STP2,ARO80	8.871e-05	0.005
1967	MIG3,SKN7	8.915e-05	0.006
1968	MIG3,CEP3	8.962e-05	0.012
1969	RDR1,RSC3	9.015e-05	0.010
1970	MIG3,ARO80	9.032e-05	0.008
1971	YER184C,YLL054C	9.045e-05	0.005
1972	ADR1,YPR013C	9.062e-05	0.008
1973	MIG3,YRR1	9.085e-05	0.006
1974	CHA4,PDR1	9.133e-05	0.006
1975	AZF1,ADR1,ABF1	9.140e-05	0.006
1976	MSN4,YGR067C,SFL1	9.169e-05	0.005
1977	ZMS1,LYS14	9.182e-05	0.009
1978	CHA4,RAP1	9.191e-05	0.009
1979	MSN4,ACE2,MIG3	9.194e-05	0.006
1980	RDR1,TOS8	9.207e-05	0.005
1981	YML081W,YLL054C	9.272e-05	0.011
1982	MET32,YPR013C	9.290e-05	0.006
1983	UGA3,REI1	9.344e-05	0.006
1984	MATA1,XBP1	9.348e-05	0.009
1985	RSC3,TEA1	9.394e-05	0.008
1986	STP2,NRG1	9.474e-05	0.005
1987	YGR067C,RPN4	9.581e-05	0.016
1988	PHD1,ASH1	9.593e-05	0.006
1989	YML081W,GIS1	9.639e-05	0.013
1990	MSN4,RDS2	9.651e-05	0.009
1991	MSN4,GAL4	9.748e-05	0.009
1992	MSN4,MIG3,RAP1	9.752e-05	0.005
1993	MSN4,RDR1,MET28	9.752e-05	0.005
1994	MSN4,ABF1,MIG1	9.844e-05	0.008
1995	MCM1,NHP10	9.884e-05	0.005
1996	RGT1,CEP3	1.001e-04	0.008
1997	MCM1,YPR196W	1.006e-04	0.007
1998	RDR1,TOS8	1.012e-04	0.007
1999	ADR1,MCM1	1.016e-04	0.014
[truncated: 2,389 more rows]
