# Supplementary material for: CisMiner: Genome-Wide In-Silico Cis-Regulatory Module Prediction by Fuzzy Itemset Mining
Source: PLoS One. 2014 Sep 30;9(9):e108065. doi: 10.1371/journal.pone.0108065 (PMC4182448; doi:10.1371/journal.pone.0108065)
Supplement: File S5 — Fuzzy and crisp comparison. Three different tables containing the set of fuzzy itemsets used for the comparison, the set of crisp itemsets and a list with the intersection between both result sets. (ZIP) [file pone.0108065.s005.zip › AdditionalFile5/crisp_int_fuzzy_dmel.txt]

#	Transcription Factors	fuzzy p-value	crisp p-value	fuzzy Support	crisp Support
1	MSN4,YER130C	1,110e-16	1,110e-16	2,800e-02	2,800e-02
2	ACE2,SWI5	1,110e-16	1,110e-16	1,000e-02	1,000e-02
3	MSN4,YGR067C,UGA3	1,110e-16	1,110e-16	9,000e-03	9,000e-03
4	MSN4,MIG1,UGA3	1,110e-16	1,110e-16	9,000e-03	9,000e-03
5	ADR1,MIG1,UGA3	1,110e-16	1,110e-16	5,000e-03	5,000e-03
6	YGR067C,MIG1,UGA3	1,110e-16	1,110e-16	5,000e-03	5,000e-03
7	MSN4,SUT1,UGA3	1,110e-16	1,110e-16	9,000e-03	9,000e-03
8	ADR1,SUT1,UGA3	1,110e-16	1,110e-16	6,000e-03	6,000e-03
9	YGR067C,SUT1,UGA3	1,110e-16	1,110e-16	5,000e-03	5,000e-03
10	ADR1,MIG3,UGA3	1,110e-16	1,110e-16	5,000e-03	5,000e-03
11	YGR067C,MIG3,UGA3	1,110e-16	1,110e-16	5,000e-03	5,000e-03
12	MIG1,MIG3,UGA3	1,110e-16	1,110e-16	6,000e-03	6,000e-03
13	SUT1,MIG3,UGA3	1,110e-16	1,110e-16	6,000e-03	6,000e-03
14	MIG1,MIG2,UGA3	1,110e-16	1,110e-16	5,000e-03	5,000e-03
15	SUT1,MIG2,UGA3	1,110e-16	1,110e-16	5,000e-03	5,000e-03
16	MIG3,MIG2,UGA3	1,110e-16	1,110e-16	5,000e-03	5,000e-03
17	ADR1,YGR067C,RSC30	1,110e-16	1,110e-16	5,000e-03	5,000e-03
18	ADR1,SUT1,RSC30	1,110e-16	1,110e-16	6,000e-03	6,000e-03
19	MSN4,MIG2,YPR022C	1,110e-16	1,110e-16	1,100e-02	1,100e-02
20	MIG1,MIG2,YPR022C	1,110e-16	1,110e-16	5,000e-03	5,000e-03
21	MIG3,MIG2,YPR022C	1,110e-16	1,110e-16	5,000e-03	5,000e-03
22	YML081W,AFT2,YPR022C	1,110e-16	1,110e-16	5,000e-03	5,000e-03
23	ADR1,AFT2,YPR022C	1,110e-16	1,110e-16	5,000e-03	5,000e-03
24	YGR067C,AFT2,YPR022C	1,110e-16	1,110e-16	5,000e-03	5,000e-03
25	YML081W,YPR022C	1,110e-16	1,110e-16	1,800e-02	1,800e-02
26	ADR1,YPR022C	1,110e-16	1,110e-16	1,800e-02	1,800e-02
27	YGR067C,YPR022C	1,110e-16	1,110e-16	1,900e-02	1,900e-02
28	MIG1,YPR022C	1,110e-16	1,110e-16	1,900e-02	1,900e-02
29	MIG3,YPR022C	1,110e-16	1,110e-16	1,900e-02	1,900e-02
30	MIG2,YPR022C	1,110e-16	1,110e-16	1,700e-02	1,700e-02
31	MSN4,YGR067C,YER130C	1,110e-16	1,110e-16	9,000e-03	9,000e-03
32	MSN4,MIG3,YER130C	1,110e-16	1,110e-16	8,000e-03	8,000e-03
33	YGR067C,MIG3,YER130C	1,110e-16	1,110e-16	5,000e-03	5,000e-03
34	SIP4,YER184C	1,110e-16	1,110e-16	5,000e-03	5,000e-03
35	MSN4,YGR067C,YPR196W	1,110e-16	1,110e-16	7,000e-03	7,000e-03
36	SUT1,RSC30	1,110e-16	1,110e-16	1,300e-02	1,300e-02
37	RSC3,RSC30	1,110e-16	1,110e-16	7,000e-03	7,000e-03
38	SUT1,RSC30	1,110e-16	1,110e-16	1,600e-02	1,300e-02
39	RSC3,RSC30	1,110e-16	1,110e-16	9,000e-03	7,000e-03
40	UGA3,RSC30	1,110e-16	1,110e-16	1,400e-02	1,400e-02
41	STB4,CEP3	1,110e-16	1,110e-16	6,000e-03	6,000e-03
42	MSN4,MIG2,ZMS1	1,110e-16	1,110e-16	6,000e-03	6,000e-03
43	MSN4,ZMS1	1,110e-16	1,110e-16	2,900e-02	2,900e-02
44	YML081W,ZMS1	1,110e-16	1,110e-16	1,300e-02	1,300e-02
45	ADR1,ZMS1	1,110e-16	1,110e-16	1,500e-02	1,500e-02
46	YGR067C,ZMS1	1,110e-16	1,110e-16	1,300e-02	1,300e-02
47	SUT1,ZMS1	1,110e-16	1,110e-16	1,400e-02	1,400e-02
48	MIG1,ZMS1	1,110e-16	1,110e-16	1,500e-02	1,500e-02
49	MIG3,ZMS1	1,110e-16	1,110e-16	1,300e-02	1,300e-02
50	MIG2,ZMS1	1,110e-16	1,110e-16	1,300e-02	1,300e-02
51	STE12,GCR2,XBP1	1,110e-16	1,110e-16	1,200e-02	1,200e-02
52	MATA1,GCR2,XBP1	1,110e-16	1,110e-16	5,000e-03	5,000e-03
53	STE12,GCR2,STB5,XBP1	1,110e-16	1,110e-16	1,000e-02	1,000e-02
54	STE12,STB5,XBP1	1,110e-16	1,110e-16	1,100e-02	1,100e-02
55	GCR2,STB5,XBP1	1,110e-16	1,110e-16	1,100e-02	1,100e-02
56	GCR1,STB5,XBP1	1,110e-16	1,110e-16	1,100e-02	1,100e-02
57	STE12,GCR2,FHL1,XBP1	1,110e-16	1,110e-16	6,000e-03	6,000e-03
58	STE12,GCR2,STB5,FHL1,XBP1	1,110e-16	1,110e-16	6,000e-03	6,000e-03
59	STE12,STB5,FHL1,XBP1	1,110e-16	1,110e-16	6,000e-03	6,000e-03
60	GCR2,STB5,FHL1,XBP1	1,110e-16	1,110e-16	6,000e-03	6,000e-03
61	GCR1,STB5,FHL1,XBP1	1,110e-16	1,110e-16	6,000e-03	6,000e-03
62	STE12,FHL1,XBP1	1,110e-16	1,110e-16	6,000e-03	6,000e-03
63	GCR2,FHL1,XBP1	1,110e-16	1,110e-16	6,000e-03	6,000e-03
64	GCR1,FHL1,XBP1	1,110e-16	1,110e-16	6,000e-03	6,000e-03
65	STB5,FHL1,XBP1	1,110e-16	1,110e-16	6,000e-03	6,000e-03
66	STE12,XBP1	1,110e-16	1,110e-16	1,600e-02	1,600e-02
67	GCR2,XBP1	1,110e-16	1,110e-16	1,600e-02	1,600e-02
68	GCR1,XBP1	1,110e-16	1,110e-16	1,400e-02	1,400e-02
69	STB5,XBP1	1,110e-16	1,110e-16	1,300e-02	1,300e-02
70	btd,sna,hkb	1,110e-16	1,110e-16	8,000e-03	8,000e-03
71	btd,brk,hkb	1,110e-16	1,110e-16	1,000e-02	1,000e-02
72	btd,hkb	1,110e-16	1,110e-16	5,000e-02	5,000e-02
73	btd,brk,opa	1,110e-16	1,110e-16	1,000e-02	1,000e-02
74	sna,brk,opa	1,110e-16	1,110e-16	7,000e-03	7,000e-03
75	btd,hkb,opa	1,110e-16	1,110e-16	9,000e-03	9,000e-03
76	brk,hkb,opa	1,110e-16	1,110e-16	6,000e-03	6,000e-03
77	btd,opa	1,110e-16	1,110e-16	4,000e-02	4,000e-02
78	brk,opa	1,110e-16	1,110e-16	3,300e-02	3,300e-02
79	hkb,opa	1,110e-16	1,110e-16	2,300e-02	2,300e-02
80	STE12,MATA1,GCR2	1,110e-16	1,110e-16	8,000e-03	8,000e-03
81	STE12,GCR2	1,110e-16	1,110e-16	3,300e-02	3,300e-02
82	MSN4,YML081W	1,110e-16	1,110e-16	4,100e-02	4,100e-02
83	MSN4,YML081W,ADR1	1,110e-16	1,110e-16	1,000e-02	1,000e-02
84	YML081W,ADR1	1,110e-16	1,110e-16	2,100e-02	2,100e-02
85	MSN4,YML081W,YGR067C	1,110e-16	1,110e-16	8,000e-03	8,000e-03
86	MSN4,ADR1,YGR067C	1,110e-16	1,110e-16	9,000e-03	9,000e-03
87	MSN4,YGR067C	1,110e-16	1,110e-16	3,900e-02	3,900e-02
88	YML081W,YGR067C	1,110e-16	1,110e-16	1,600e-02	1,600e-02
89	ADR1,YGR067C	1,110e-16	1,110e-16	2,100e-02	2,100e-02
90	MSN4,YML081W,SUT1	1,110e-16	1,110e-16	8,000e-03	8,000e-03
91	MSN4,YGR067C,SUT1	1,110e-16	1,110e-16	8,000e-03	8,000e-03
92	YML081W,SUT1	1,110e-16	1,110e-16	1,900e-02	1,900e-02
93	ADR1,SUT1	1,110e-16	1,110e-16	2,000e-02	2,000e-02
94	YGR067C,SUT1	1,110e-16	1,110e-16	1,800e-02	1,800e-02
95	MSN4,YML081W,MIG1	1,110e-16	1,110e-16	1,000e-02	1,000e-02
96	MSN4,ADR1,MIG1	1,110e-16	1,110e-16	9,000e-03	9,000e-03
97	MSN4,YGR067C,MIG1	1,110e-16	1,110e-16	9,000e-03	9,000e-03
98	MSN4,SUT1,MIG1	1,110e-16	1,110e-16	9,000e-03	9,000e-03
99	YML081W,MIG1	1,110e-16	1,110e-16	2,000e-02	2,000e-02
100	ADR1,MIG1	1,110e-16	1,110e-16	2,000e-02	2,000e-02
101	YGR067C,MIG1	1,110e-16	1,110e-16	1,800e-02	1,800e-02
102	SUT1,MIG1	1,110e-16	1,110e-16	1,800e-02	1,800e-02
103	MSN4,YML081W,MIG3	1,110e-16	1,110e-16	1,000e-02	1,000e-02
104	MSN4,ADR1,MIG3	1,110e-16	1,110e-16	9,000e-03	9,000e-03
105	MSN4,YGR067C,MIG3	1,110e-16	1,110e-16	9,000e-03	9,000e-03
106	MSN4,SUT1,MIG3	1,110e-16	1,110e-16	8,000e-03	8,000e-03
107	MSN4,MIG1,MIG3	1,110e-16	1,110e-16	8,000e-03	8,000e-03
108	YML081W,MIG3	1,110e-16	1,110e-16	1,900e-02	1,900e-02
109	ADR1,MIG3	1,110e-16	1,110e-16	1,900e-02	1,900e-02
110	YGR067C,MIG3	1,110e-16	1,110e-16	1,800e-02	1,800e-02
111	SUT1,MIG3	1,110e-16	1,110e-16	1,700e-02	1,700e-02
112	MIG1,MIG3	1,110e-16	1,110e-16	1,600e-02	1,600e-02
113	MSN4,YML081W,MIG2	1,110e-16	1,110e-16	9,000e-03	9,000e-03
114	MSN4,ADR1,MIG2	1,110e-16	1,110e-16	8,000e-03	8,000e-03
115	MSN4,YGR067C,MIG2	1,110e-16	1,110e-16	9,000e-03	9,000e-03
116	MSN4,SUT1,MIG2	1,110e-16	1,110e-16	7,000e-03	7,000e-03
117	MSN4,MIG1,MIG2	1,110e-16	1,110e-16	8,000e-03	8,000e-03
118	RGT1,YPR196W	1,110e-16	1,110e-16	8,000e-03	8,000e-03
119	MSN4,YML081W,REI1	1,110e-16	1,110e-16	7,000e-03	7,000e-03
120	MSN4,ADR1,REI1	1,110e-16	1,110e-16	8,000e-03	8,000e-03
121	MSN4,YGR067C,REI1	1,110e-16	1,110e-16	8,000e-03	8,000e-03
122	ADR1,YGR067C,REI1	1,110e-16	1,110e-16	5,000e-03	5,000e-03
123	MSN4,MIG1,REI1	1,110e-16	1,110e-16	8,000e-03	8,000e-03
124	ADR1,MIG1,REI1	1,110e-16	1,110e-16	6,000e-03	6,000e-03
125	MSN4,SUT1,REI1	1,110e-16	1,110e-16	7,000e-03	7,000e-03
126	MSN4,MIG3,REI1	1,110e-16	1,110e-16	8,000e-03	8,000e-03
127	YML081W,MIG3,REI1	1,110e-16	1,110e-16	5,000e-03	5,000e-03
128	ADR1,MIG3,REI1	1,110e-16	1,110e-16	5,000e-03	5,000e-03
129	YGR067C,MIG3,REI1	1,110e-16	1,110e-16	5,000e-03	5,000e-03
130	MIG1,MIG3,REI1	1,110e-16	1,110e-16	5,000e-03	5,000e-03
131	MSN4,MIG2,REI1	1,110e-16	1,110e-16	8,000e-03	8,000e-03
132	YML081W,MIG2,REI1	1,110e-16	1,110e-16	5,000e-03	5,000e-03
133	YGR067C,MIG2,REI1	1,110e-16	1,110e-16	5,000e-03	5,000e-03
134	MIG1,MIG2,REI1	1,110e-16	1,110e-16	6,000e-03	6,000e-03
135	MIG3,MIG2,REI1	1,110e-16	1,110e-16	5,000e-03	5,000e-03
136	MIG1,YPR022C,REI1	1,110e-16	1,110e-16	5,000e-03	5,000e-03
137	MSN4,CRZ1,REI1	1,110e-16	1,110e-16	6,000e-03	6,000e-03
138	MSN4,REI1	1,110e-16	1,110e-16	2,200e-02	2,200e-02
139	MSN4,YGR067C,NHP10	1,110e-16	1,110e-16	7,000e-03	7,000e-03
140	MSN4,MIG1,NHP10	1,110e-16	1,110e-16	7,000e-03	7,000e-03
141	MSN4,MIG3,MIG2	1,110e-16	1,110e-16	7,000e-03	7,000e-03
142	YML081W,MIG2	1,110e-16	1,110e-16	1,700e-02	1,700e-02
143	ADR1,MIG2	1,110e-16	1,110e-16	1,700e-02	1,700e-02
144	YGR067C,MIG2	1,110e-16	1,110e-16	1,600e-02	1,600e-02
145	SUT1,MIG2	1,110e-16	1,110e-16	1,600e-02	1,600e-02
146	MIG1,MIG2	1,110e-16	1,110e-16	1,600e-02	1,600e-02
147	MIG3,MIG2	1,110e-16	1,110e-16	1,400e-02	1,400e-02
148	MSN4,YML081W,ZMS1	1,110e-16	1,110e-16	6,000e-03	6,000e-03
149	MSN4,YGR067C,ZMS1	1,110e-16	1,110e-16	7,000e-03	7,000e-03
150	MSN4,SUT1,ZMS1	1,110e-16	1,110e-16	7,000e-03	7,000e-03
151	MSN4,MIG1,ZMS1	1,110e-16	1,110e-16	8,000e-03	8,000e-03
152	MSN4,MIG3,ZMS1	1,110e-16	1,110e-16	7,000e-03	7,000e-03
153	MSN4,YER130C	1,110e-16	1,110e-16	2,200e-02	2,800e-02
154	RGT1,YPR196W	1,110e-16	1,110e-16	7,000e-03	8,000e-03
155	Dr,Vsx2	1,110e-16	1,110e-16	7,000e-03	1,000e-02
156	MSN4,SUT1,ZMS1	1,110e-16	1,110e-16	1,100e-02	7,000e-03
157	ADR1,SUT1,ZMS1	1,110e-16	1,110e-16	5,000e-03	5,000e-03
158	MSN4,MIG3,ZMS1	1,110e-16	1,110e-16	1,000e-02	7,000e-03
159	ADR1,MIG3,ZMS1	1,110e-16	1,110e-16	5,000e-03	5,000e-03
160	MSN4,MIG2,ZMS1	1,110e-16	1,110e-16	9,000e-03	6,000e-03
161	MSN4,ZMS1	1,110e-16	1,110e-16	3,800e-02	2,900e-02
162	YML081W,ZMS1	1,110e-16	1,110e-16	1,800e-02	1,300e-02
163	ADR1,ZMS1	1,110e-16	1,110e-16	2,000e-02	1,500e-02
164	YGR067C,ZMS1	1,110e-16	1,110e-16	1,700e-02	1,300e-02
165	MIG1,ZMS1	1,110e-16	1,110e-16	2,000e-02	1,500e-02
166	SUT1,ZMS1	1,110e-16	1,110e-16	2,100e-02	1,400e-02
167	MIG3,ZMS1	1,110e-16	1,110e-16	1,800e-02	1,300e-02
168	MIG2,ZMS1	1,110e-16	1,110e-16	1,700e-02	1,300e-02
169	MSN4,YML081W,AFT2	1,110e-16	1,110e-16	1,100e-02	1,100e-02
170	YML081W,ADR1,AFT2	1,110e-16	1,110e-16	7,000e-03	7,000e-03
171	ADR1,YGR067C,AFT2	1,110e-16	1,110e-16	7,000e-03	7,000e-03
172	YML081W,MIG3,AFT2	1,110e-16	1,110e-16	6,000e-03	6,000e-03
173	YML081W,MIG2,AFT2	1,110e-16	1,110e-16	6,000e-03	6,000e-03
174	YGR067C,MIG2,AFT2	1,110e-16	1,110e-16	6,000e-03	6,000e-03
175	GCR2,GCR1	1,110e-16	1,110e-16	1,200e-02	1,200e-02
176	STE12,MATA1,STB5	1,110e-16	1,110e-16	1,000e-02	1,000e-02
177	STE12,MATA1,GCR2,STB5	1,110e-16	1,110e-16	8,000e-03	8,000e-03
178	STE12,GCR2,STB5	1,110e-16	1,110e-16	1,800e-02	1,800e-02
179	MATA1,GCR2,STB5	1,110e-16	1,110e-16	1,000e-02	1,000e-02
180	STE12,GCR1,STB5	1,110e-16	1,110e-16	7,000e-03	7,000e-03
181	MATA1,GCR1,STB5	1,110e-16	1,110e-16	9,000e-03	9,000e-03
182	STE12,STB5	1,110e-16	1,110e-16	2,800e-02	2,800e-02
183	GCR2,STB5	1,110e-16	1,110e-16	2,800e-02	2,800e-02
184	GCR1,STB5	1,110e-16	1,110e-16	2,300e-02	2,300e-02
185	ADR1,YGR067C,RSC3	1,110e-16	1,110e-16	5,000e-03	5,000e-03
186	ADR1,MIG3,RSC3	1,110e-16	1,110e-16	5,000e-03	5,000e-03
187	SUT1,RSC3	1,110e-16	1,110e-16	1,700e-02	1,700e-02
188	YML081W,YPR022C	1,110e-16	1,110e-16	1,300e-02	1,800e-02
189	ADR1,YPR022C	1,110e-16	1,110e-16	1,300e-02	1,800e-02
190	YGR067C,YPR022C	1,110e-16	1,110e-16	1,400e-02	1,900e-02
191	MIG1,YPR022C	1,110e-16	1,110e-16	1,400e-02	1,900e-02
192	MIG3,YPR022C	1,110e-16	1,110e-16	1,300e-02	1,900e-02
193	MIG2,YPR022C	1,110e-16	1,110e-16	1,200e-02	1,700e-02
194	ACE2,SWI5	1,110e-16	1,110e-16	7,000e-03	1,000e-02
195	bap,tin	1,110e-16	1,110e-16	1,200e-02	1,700e-02
196	dl_2,dl_1	1,110e-16	1,110e-16	1,100e-02	1,600e-02
197	MSN4,ADR1,REI1	1,110e-16	1,110e-16	6,000e-03	8,000e-03
198	MSN4,YGR067C,REI1	1,110e-16	1,110e-16	5,000e-03	8,000e-03
199	MSN4,MIG1,REI1	1,110e-16	1,110e-16	6,000e-03	8,000e-03
200	MSN4,MIG3,REI1	1,110e-16	1,110e-16	6,000e-03	8,000e-03
201	MSN4,MIG2,REI1	1,110e-16	1,110e-16	6,000e-03	8,000e-03
202	MSN4,REI1	1,110e-16	1,110e-16	1,700e-02	2,200e-02
203	MBP1::SWI6,MBP1	1,110e-16	1,110e-16	7,000e-03	7,000e-03
204	btd,brk,h	1,110e-16	1,110e-16	8,000e-03	8,000e-03
205	sna,brk,h	1,110e-16	1,110e-16	6,000e-03	6,000e-03
206	btd,hkb,h	1,110e-16	1,110e-16	8,000e-03	8,000e-03
207	btd,opa,h	1,110e-16	1,110e-16	7,000e-03	7,000e-03
208	brk,opa,h	1,110e-16	1,110e-16	5,000e-03	8,000e-03
209	btd,h	1,110e-16	1,110e-16	3,500e-02	4,700e-02
210	brk,h	1,110e-16	1,110e-16	2,700e-02	3,700e-02
211	hkb,h	1,110e-16	1,110e-16	2,100e-02	2,800e-02
212	opa,h	1,110e-16	1,110e-16	2,000e-02	2,800e-02
213	MSN4,GIS1	1,110e-16	1,110e-16	2,500e-02	2,500e-02
214	STE12,MATA1,FHL1	1,110e-16	1,110e-16	8,000e-03	8,000e-03
215	STE12,MATA1,GCR2,FHL1	1,110e-16	1,110e-16	7,000e-03	7,000e-03
216	STE12,GCR2,FHL1	1,110e-16	1,110e-16	1,100e-02	1,100e-02
217	MATA1,GCR2,FHL1	1,110e-16	1,110e-16	8,000e-03	8,000e-03
218	MATA1,GCR1,FHL1	1,110e-16	1,110e-16	8,000e-03	8,000e-03
219	STE12,MATA1,STB5,FHL1	1,110e-16	1,110e-16	7,000e-03	7,000e-03
220	STE12,MATA1,GCR2,STB5,FHL1	1,110e-16	1,110e-16	7,000e-03	7,000e-03
221	STE12,GCR2,STB5,FHL1	1,110e-16	1,110e-16	1,000e-02	1,000e-02
222	MATA1,GCR2,STB5,FHL1	1,110e-16	1,110e-16	7,000e-03	7,000e-03
223	MATA1,GCR1,STB5,FHL1	1,110e-16	1,110e-16	7,000e-03	7,000e-03
224	STE12,STB5,FHL1	1,110e-16	1,110e-16	1,100e-02	1,100e-02
225	MATA1,STB5,FHL1	1,110e-16	1,110e-16	7,000e-03	7,000e-03
226	GCR2,STB5,FHL1	1,110e-16	1,110e-16	1,100e-02	1,100e-02
227	GCR1,STB5,FHL1	1,110e-16	1,110e-16	1,100e-02	1,100e-02
228	GCR1,FHL1	1,110e-16	1,110e-16	1,500e-02	1,500e-02
229	STB5,FHL1	1,110e-16	1,110e-16	1,500e-02	1,500e-02
230	MSN4,ADR1,STP2	1,110e-16	1,110e-16	9,000e-03	9,000e-03
231	MSN4,MIG3,STP2	1,110e-16	1,110e-16	8,000e-03	8,000e-03
232	MSN4,MIG2,STP2	1,110e-16	1,110e-16	8,000e-03	8,000e-03
233	MIG1,NHP10	1,110e-16	1,110e-16	1,100e-02	1,100e-02
234	MIG3,NHP10	1,110e-16	1,110e-16	1,100e-02	1,100e-02
235	SIP4,CAT8	1,110e-16	1,110e-16	6,000e-03	6,000e-03
236	YLR278C,CAT8	1,110e-16	1,110e-16	6,000e-03	6,000e-03
237	MSN4,GIS1	1,110e-16	1,110e-16	2,000e-02	2,500e-02
238	STE12,MATA1,FHL1	1,110e-16	1,110e-16	6,000e-03	8,000e-03
239	STE12,MATA1,GCR2,FHL1	1,110e-16	1,110e-16	6,000e-03	7,000e-03
240	STE12,GCR2,FHL1	1,110e-16	1,110e-16	9,000e-03	1,100e-02
241	MATA1,GCR2,FHL1	1,110e-16	1,110e-16	6,000e-03	8,000e-03
242	MATA1,GCR1,FHL1	1,110e-16	1,110e-16	6,000e-03	8,000e-03
243	STE12,MATA1,STB5,FHL1	1,110e-16	1,110e-16	6,000e-03	7,000e-03
244	STE12,MATA1,GCR2,STB5,FHL1	1,110e-16	1,110e-16	6,000e-03	7,000e-03
245	STE12,GCR2,STB5,FHL1	1,110e-16	1,110e-16	9,000e-03	1,000e-02
246	MATA1,GCR2,STB5,FHL1	1,110e-16	1,110e-16	6,000e-03	7,000e-03
247	MATA1,GCR1,STB5,FHL1	1,110e-16	1,110e-16	6,000e-03	7,000e-03
248	STE12,STB5,FHL1	1,110e-16	1,110e-16	9,000e-03	1,100e-02
249	MATA1,STB5,FHL1	1,110e-16	1,110e-16	6,000e-03	7,000e-03
250	GCR2,STB5,FHL1	1,110e-16	1,110e-16	9,000e-03	1,100e-02
251	GCR1,STB5,FHL1	1,110e-16	1,110e-16	9,000e-03	1,100e-02
252	GCR2,FHL1	1,110e-16	1,110e-16	1,600e-02	1,600e-02
253	GCR1,FHL1	1,110e-16	1,110e-16	1,200e-02	1,500e-02
254	STB5,FHL1	1,110e-16	1,110e-16	1,200e-02	1,500e-02
255	EDS1,RGT1	1,110e-16	1,110e-16	8,000e-03	8,000e-03
256	MSN4,YML081W,YPR022C	1,110e-16	1,110e-16	7,000e-03	7,000e-03
257	MSN4,ADR1,YPR022C	1,110e-16	1,110e-16	7,000e-03	7,000e-03
258	MSN4,YGR067C,YPR022C	1,110e-16	1,110e-16	7,000e-03	7,000e-03
259	MSN4,MIG1,YPR022C	1,110e-16	1,110e-16	7,000e-03	7,000e-03
260	MSN4,MIG3,YPR022C	1,110e-16	1,110e-16	7,000e-03	7,000e-03
261	MSN4,MIG2,YPR022C	1,110e-16	1,110e-16	6,000e-03	1,100e-02
262	MSN4,YML081W,CHA4	1,110e-16	1,110e-16	1,000e-02	1,000e-02
263	MSN4,YGR067C,CHA4	1,110e-16	1,110e-16	1,000e-02	1,000e-02
264	MSN4,MIG3,CHA4	1,110e-16	1,110e-16	9,000e-03	9,000e-03
265	MSN4,MIG2,CHA4	1,110e-16	1,110e-16	9,000e-03	9,000e-03
266	MIG1,MIG3,MET28	1,110e-16	1,110e-16	5,000e-03	5,000e-03
267	MIG1,MIG2,MET28	1,110e-16	1,110e-16	5,000e-03	5,000e-03
268	MIG3,SIP4	1,110e-16	1,110e-16	1,400e-02	1,400e-02
269	STB4,CEP3	1,110e-16	1,110e-16	7,000e-03	6,000e-03
270	STE12,MATA1,STB5	1,110e-16	1,110e-16	7,000e-03	1,000e-02
271	STE12,MATA1,GCR2,STB5	1,110e-16	1,110e-16	7,000e-03	8,000e-03
272	STE12,GCR2,STB5	1,110e-16	1,110e-16	1,600e-02	1,800e-02
273	MATA1,GCR2,STB5	1,110e-16	1,110e-16	7,000e-03	1,000e-02
274	STE12,GCR1,STB5	1,110e-16	1,110e-16	5,000e-03	7,000e-03
275	MATA1,GCR1,STB5	1,110e-16	1,110e-16	7,000e-03	9,000e-03
276	STE12,STB5	1,110e-16	1,110e-16	2,200e-02	2,800e-02
277	GCR2,STB5	1,110e-16	1,110e-16	2,300e-02	2,800e-02
278	GCR1,STB5	1,110e-16	1,110e-16	1,900e-02	2,300e-02
279	SUT1,RSC3	1,110e-16	1,110e-16	1,300e-02	1,700e-02
280	MSN4,YML081W,CRZ1	1,110e-16	1,110e-16	1,100e-02	1,100e-02
281	MSN4,ADR1,CRZ1	1,110e-16	1,110e-16	1,000e-02	1,000e-02
282	YML081W,ADR1,CRZ1	1,110e-16	1,110e-16	5,000e-03	5,000e-03
283	MSN4,YGR067C,CRZ1	1,110e-16	1,110e-16	1,100e-02	1,100e-02
284	ADR1,YGR067C,CRZ1	1,110e-16	1,110e-16	5,000e-03	5,000e-03
285	MSN4,MIG1,CRZ1	1,110e-16	1,110e-16	1,000e-02	1,000e-02
286	ADR1,MIG1,CRZ1	1,110e-16	1,110e-16	5,000e-03	5,000e-03
287	MSN4,MIG3,CRZ1	1,110e-16	1,110e-16	9,000e-03	9,000e-03
288	YML081W,MIG3,CRZ1	1,110e-16	1,110e-16	6,000e-03	6,000e-03
289	ADR1,MIG3,CRZ1	1,110e-16	1,110e-16	5,000e-03	5,000e-03
290	YGR067C,MIG3,CRZ1	1,110e-16	1,110e-16	5,000e-03	5,000e-03
291	MIG1,MIG3,CRZ1	1,110e-16	1,110e-16	5,000e-03	5,000e-03
292	MSN4,MIG2,CRZ1	1,110e-16	1,110e-16	9,000e-03	9,000e-03
293	YML081W,MIG2,CRZ1	1,110e-16	1,110e-16	5,000e-03	5,000e-03
294	YGR067C,MIG2,CRZ1	1,110e-16	1,110e-16	5,000e-03	5,000e-03
295	MIG1,MIG2,CRZ1	1,110e-16	1,110e-16	5,000e-03	5,000e-03
296	MIG3,MIG2,CRZ1	1,110e-16	1,110e-16	5,000e-03	5,000e-03
297	YGR067C,MET28,CRZ1	1,110e-16	1,110e-16	5,000e-03	5,000e-03
298	MSN4,YPR022C,CRZ1	1,110e-16	1,110e-16	7,000e-03	7,000e-03
299	MSN4,UGA3,CRZ1	1,110e-16	1,110e-16	7,000e-03	7,000e-03
300	ADR1,MIG3,SIP4	1,110e-16	1,110e-16	5,000e-03	5,000e-03
301	MSN4,YML081W,CRZ1	1,110e-16	1,110e-16	7,000e-03	1,100e-02
302	MSN4,YGR067C,CRZ1	1,110e-16	1,110e-16	8,000e-03	1,100e-02
303	MSN4,MIG1,CRZ1	1,110e-16	1,110e-16	6,000e-03	1,000e-02
304	MSN4,MIG3,CRZ1	1,110e-16	1,110e-16	6,000e-03	9,000e-03
305	MSN4,MIG2,CRZ1	1,110e-16	1,110e-16	6,000e-03	9,000e-03
306	MIG1,NHP10	1,110e-16	1,110e-16	8,000e-03	1,100e-02
307	MIG3,NHP10	1,110e-16	1,110e-16	8,000e-03	1,100e-02
308	MBP1::SWI6,MBP1	1,110e-16	1,110e-16	6,000e-03	7,000e-03
309	OAF1,YNR063W	1,110e-16	1,110e-16	6,000e-03	6,000e-03
310	STE12,MATA1,XBP1	1,110e-16	1,110e-16	6,000e-03	6,000e-03
311	STE12,MATA1,GCR2,XBP1	1,110e-16	1,110e-16	6,000e-03	6,000e-03
312	STE12,GCR2,XBP1	1,110e-16	1,110e-16	1,300e-02	1,200e-02
313	MATA1,GCR2,XBP1	1,110e-16	1,110e-16	6,000e-03	5,000e-03
314	STE12,GCR1,XBP1	1,110e-16	1,110e-16	6,000e-03	6,000e-03
315	MATA1,GCR1,XBP1	1,110e-16	1,110e-16	6,000e-03	6,000e-03
316	STE12,MATA1,STB5,XBP1	1,110e-16	1,110e-16	5,000e-03	5,000e-03
317	STE12,MATA1,GCR2,STB5,XBP1	1,110e-16	1,110e-16	5,000e-03	5,000e-03
318	STE12,GCR2,STB5,XBP1	1,110e-16	1,110e-16	1,100e-02	1,000e-02
319	MATA1,GCR2,STB5,XBP1	1,110e-16	1,110e-16	5,000e-03	5,000e-03
320	MATA1,GCR1,STB5,XBP1	1,110e-16	1,110e-16	5,000e-03	5,000e-03
321	STE12,STB5,XBP1	1,110e-16	1,110e-16	1,200e-02	1,100e-02
322	MATA1,STB5,XBP1	1,110e-16	1,110e-16	6,000e-03	6,000e-03
323	GCR2,STB5,XBP1	1,110e-16	1,110e-16	1,200e-02	1,100e-02
324	GCR1,STB5,XBP1	1,110e-16	1,110e-16	1,200e-02	1,100e-02
325	STE12,GCR2,FHL1,XBP1	1,110e-16	1,110e-16	6,000e-03	6,000e-03
326	STE12,GCR2,STB5,FHL1,XBP1	1,110e-16	1,110e-16	6,000e-03	6,000e-03
327	STE12,STB5,FHL1,XBP1	1,110e-16	1,110e-16	7,000e-03	6,000e-03
328	GCR2,STB5,FHL1,XBP1	1,110e-16	1,110e-16	6,000e-03	6,000e-03
329	GCR1,STB5,FHL1,XBP1	1,110e-16	1,110e-16	6,000e-03	6,000e-03
330	STE12,FHL1,XBP1	1,110e-16	1,110e-16	7,000e-03	6,000e-03
331	MATA1,FHL1,XBP1	1,110e-16	1,110e-16	5,000e-03	5,000e-03
332	GCR2,FHL1,XBP1	1,110e-16	1,110e-16	7,000e-03	6,000e-03
333	GCR1,FHL1,XBP1	1,110e-16	1,110e-16	7,000e-03	6,000e-03
334	STB5,FHL1,XBP1	1,110e-16	1,110e-16	7,000e-03	6,000e-03
335	STE12,XBP1	1,110e-16	1,110e-16	1,700e-02	1,600e-02
336	GCR2,XBP1	1,110e-16	1,110e-16	1,800e-02	1,600e-02
337	GCR1,XBP1	1,110e-16	1,110e-16	1,600e-02	1,400e-02
338	STB5,XBP1	1,110e-16	1,110e-16	1,500e-02	1,300e-02
339	tin,vnd	1,110e-16	1,110e-16	7,000e-03	1,000e-02
340	MIG1,SUT1,RGT1	1,110e-16	1,110e-16	6,000e-03	6,000e-03
341	RGT1,EDS1	1,110e-16	1,110e-16	1,000e-02	8,000e-03
342	MSN4,YML081W,YPR022C	1,110e-16	1,110e-16	1,100e-02	7,000e-03
343	MSN4,ADR1,YPR022C	1,110e-16	1,110e-16	1,100e-02	7,000e-03
344	YML081W,ADR1,YPR022C	1,110e-16	1,110e-16	5,000e-03	5,000e-03
345	MSN4,YGR067C,YPR022C	1,110e-16	1,110e-16	1,100e-02	7,000e-03
346	ADR1,YGR067C,YPR022C	1,110e-16	1,110e-16	5,000e-03	5,000e-03
347	MSN4,MIG1,YPR022C	1,110e-16	1,110e-16	1,200e-02	7,000e-03
348	YML081W,MIG1,YPR022C	1,110e-16	1,110e-16	5,000e-03	5,000e-03
349	ADR1,MIG1,YPR022C	1,110e-16	1,110e-16	6,000e-03	6,000e-03
350	MSN4,SUT1,YPR022C	1,110e-16	1,110e-16	1,000e-02	1,000e-02
351	MSN4,MIG3,YPR022C	1,110e-16	1,110e-16	1,100e-02	7,000e-03
352	YML081W,MIG3,YPR022C	1,110e-16	1,110e-16	6,000e-03	6,000e-03
353	ADR1,MIG3,YPR022C	1,110e-16	1,110e-16	6,000e-03	6,000e-03
354	YGR067C,MIG3,YPR022C	1,110e-16	1,110e-16	6,000e-03	6,000e-03
355	MIG1,MIG3,YPR022C	1,110e-16	1,110e-16	5,000e-03	5,000e-03
356	SUT1,MIG3,YPR022C	1,110e-16	1,110e-16	5,000e-03	5,000e-03
357	STE12,MATA1,GCR2	1,110e-16	1,110e-16	1,100e-02	8,000e-03
358	MSN4,YML081W	1,110e-16	1,110e-16	5,300e-02	4,100e-02
359	MSN4,YML081W,ADR1	1,110e-16	1,110e-16	1,400e-02	1,000e-02
360	YML081W,ADR1	1,110e-16	1,110e-16	2,800e-02	2,100e-02
361	MSN4,YML081W,YGR067C	1,110e-16	1,110e-16	1,200e-02	8,000e-03
362	MSN4,ADR1,YGR067C	1,110e-16	1,110e-16	1,400e-02	9,000e-03
363	YML081W,ADR1,YGR067C	1,110e-16	1,110e-16	5,000e-03	5,000e-03
364	MSN4,YGR067C	1,110e-16	1,110e-16	5,000e-02	3,900e-02
365	YML081W,YGR067C	1,110e-16	1,110e-16	2,100e-02	1,600e-02
366	ADR1,YGR067C	1,110e-16	1,110e-16	2,700e-02	2,100e-02
367	MSN4,YML081W,MIG1	1,110e-16	1,110e-16	1,500e-02	1,000e-02
368	MSN4,ADR1,MIG1	1,110e-16	1,110e-16	1,400e-02	9,000e-03
369	YML081W,ADR1,MIG1	1,110e-16	1,110e-16	6,000e-03	6,000e-03
370	MSN4,YGR067C,MIG1	1,110e-16	1,110e-16	1,400e-02	9,000e-03
371	YML081W,YGR067C,MIG1	1,110e-16	1,110e-16	5,000e-03	5,000e-03
372	ADR1,YGR067C,MIG1	1,110e-16	1,110e-16	5,000e-03	5,000e-03
373	YML081W,MIG1	1,110e-16	1,110e-16	2,600e-02	2,000e-02
374	ADR1,MIG1	1,110e-16	1,110e-16	2,600e-02	2,000e-02
375	YGR067C,MIG1	1,110e-16	1,110e-16	2,400e-02	1,800e-02
376	MSN4,YML081W,SUT1	1,110e-16	1,110e-16	1,300e-02	8,000e-03
377	MSN4,ADR1,SUT1	1,110e-16	1,110e-16	1,300e-02	1,300e-02
378	YML081W,ADR1,SUT1	1,110e-16	1,110e-16	6,000e-03	6,000e-03
379	MSN4,YGR067C,SUT1	1,110e-16	1,110e-16	1,300e-02	8,000e-03
380	YML081W,YGR067C,SUT1	1,110e-16	1,110e-16	5,000e-03	5,000e-03
381	ADR1,YGR067C,SUT1	1,110e-16	1,110e-16	6,000e-03	6,000e-03
382	MSN4,MIG1,SUT1	1,110e-16	1,110e-16	1,400e-02	9,000e-03
383	YML081W,MIG1,SUT1	1,110e-16	1,110e-16	6,000e-03	6,000e-03
384	ADR1,MIG1,SUT1	1,110e-16	1,110e-16	6,000e-03	6,000e-03
385	YGR067C,MIG1,SUT1	1,110e-16	1,110e-16	6,000e-03	6,000e-03
386	YML081W,SUT1	1,110e-16	1,110e-16	2,600e-02	1,900e-02
387	ADR1,SUT1	1,110e-16	1,110e-16	2,700e-02	2,000e-02
388	YGR067C,SUT1	1,110e-16	1,110e-16	2,500e-02	1,800e-02
389	MIG1,SUT1	1,110e-16	1,110e-16	2,400e-02	1,800e-02
390	MSN4,YML081W,MIG3	1,110e-16	1,110e-16	1,500e-02	1,000e-02
391	MSN4,ADR1,MIG3	1,110e-16	1,110e-16	1,300e-02	9,000e-03
392	YML081W,ADR1,MIG3	1,110e-16	1,110e-16	6,000e-03	6,000e-03
393	MSN4,YGR067C,MIG3	1,110e-16	1,110e-16	1,400e-02	9,000e-03
394	YML081W,YGR067C,MIG3	1,110e-16	1,110e-16	5,000e-03	5,000e-03
395	ADR1,YGR067C,MIG3	1,110e-16	1,110e-16	6,000e-03	6,000e-03
396	MSN4,MIG1,MIG3	1,110e-16	1,110e-16	1,200e-02	8,000e-03
397	YML081W,MIG1,MIG3	1,110e-16	1,110e-16	5,000e-03	5,000e-03
398	ADR1,MIG1,MIG3	1,110e-16	1,110e-16	5,000e-03	5,000e-03
399	YGR067C,MIG1,MIG3	1,110e-16	1,110e-16	5,000e-03	5,000e-03
400	MSN4,SUT1,MIG3	1,110e-16	1,110e-16	1,200e-02	8,000e-03
401	YML081W,SUT1,MIG3	1,110e-16	1,110e-16	6,000e-03	6,000e-03
402	ADR1,SUT1,MIG3	1,110e-16	1,110e-16	6,000e-03	6,000e-03
403	YGR067C,SUT1,MIG3	1,110e-16	1,110e-16	6,000e-03	6,000e-03
404	MIG1,SUT1,MIG3	1,110e-16	1,110e-16	6,000e-03	6,000e-03
405	YML081W,MIG3	1,110e-16	1,110e-16	2,500e-02	1,900e-02
406	ADR1,MIG3	1,110e-16	1,110e-16	2,500e-02	1,900e-02
407	YGR067C,MIG3	1,110e-16	1,110e-16	2,400e-02	1,800e-02
408	MIG1,MIG3	1,110e-16	1,110e-16	2,100e-02	1,600e-02
409	SUT1,MIG3	1,110e-16	1,110e-16	2,200e-02	1,700e-02
410	ADR1,YGR067C,RDR1	1,110e-16	1,110e-16	7,000e-03	7,000e-03
411	YML081W,SUT1,RDR1	1,110e-16	1,110e-16	7,000e-03	7,000e-03
412	MSN4,MIG3,RDR1	1,110e-16	1,110e-16	1,100e-02	1,100e-02
413	YML081W,MIG3,RDR1	1,110e-16	1,110e-16	6,000e-03	6,000e-03
414	ADR1,MIG3,RDR1	1,110e-16	1,110e-16	6,000e-03	6,000e-03
415	YGR067C,MIG3,RDR1	1,110e-16	1,110e-16	6,000e-03	6,000e-03
416	MSN4,YML081W,MIG2	1,110e-16	1,110e-16	1,300e-02	9,000e-03
417	MSN4,ADR1,MIG2	1,110e-16	1,110e-16	1,200e-02	8,000e-03
418	YML081W,ADR1,MIG2	1,110e-16	1,110e-16	5,000e-03	5,000e-03
419	MSN4,YGR067C,MIG2	1,110e-16	1,110e-16	1,300e-02	9,000e-03
420	MSN4,MIG1,MIG2	1,110e-16	1,110e-16	1,200e-02	8,000e-03
421	YML081W,MIG1,MIG2	1,110e-16	1,110e-16	5,000e-03	5,000e-03
422	ADR1,MIG1,MIG2	1,110e-16	1,110e-16	5,000e-03	5,000e-03
423	MSN4,SUT1,MIG2	1,110e-16	1,110e-16	1,200e-02	7,000e-03
424	YML081W,SUT1,MIG2	1,110e-16	1,110e-16	6,000e-03	6,000e-03
425	ADR1,SUT1,MIG2	1,110e-16	1,110e-16	6,000e-03	6,000e-03
426	YGR067C,SUT1,MIG2	1,110e-16	1,110e-16	6,000e-03	6,000e-03
427	MIG1,SUT1,MIG2	1,110e-16	1,110e-16	6,000e-03	6,000e-03
428	MSN4,MIG3,MIG2	1,110e-16	1,110e-16	1,100e-02	7,000e-03
429	YML081W,MIG3,MIG2	1,110e-16	1,110e-16	5,000e-03	5,000e-03
430	ADR1,MIG3,MIG2	1,110e-16	1,110e-16	5,000e-03	5,000e-03
431	SUT1,MIG3,MIG2	1,110e-16	1,110e-16	6,000e-03	6,000e-03
432	YGR067C,RDR1,MIG2	1,110e-16	1,110e-16	6,000e-03	6,000e-03
433	YML081W,MIG2	1,110e-16	1,110e-16	2,300e-02	1,700e-02
434	ADR1,MIG2	1,110e-16	1,110e-16	2,200e-02	1,700e-02
435	YGR067C,MIG2	1,110e-16	1,110e-16	2,200e-02	1,600e-02
436	MIG1,MIG2	1,110e-16	1,110e-16	2,100e-02	1,600e-02
437	SUT1,MIG2	1,110e-16	1,110e-16	2,100e-02	1,600e-02
438	MIG3,MIG2	1,110e-16	1,110e-16	1,900e-02	1,400e-02
439	MSN4,YML081W,ZMS1	1,110e-16	1,110e-16	1,000e-02	6,000e-03
440	MSN4,ADR1,ZMS1	1,110e-16	1,110e-16	1,000e-02	1,000e-02
441	MSN4,YGR067C,ZMS1	1,110e-16	1,110e-16	1,000e-02	7,000e-03
442	MSN4,MIG1,ZMS1	1,110e-16	1,110e-16	1,200e-02	8,000e-03
443	ADR1,MIG1,ZMS1	1,110e-16	1,110e-16	5,000e-03	5,000e-03
444	YGR067C,MIG1,ZMS1	1,110e-16	1,110e-16	5,000e-03	5,000e-03
445	GCR2,GCR1	1,110e-16	1,110e-16	9,000e-03	1,200e-02
446	MSN4,YML081W,YPR196W	2,220e-16	2,220e-16	8,000e-03	8,000e-03
447	FHL1,XBP1	2,220e-16	2,220e-16	7,000e-03	7,000e-03
448	YGR067C,MIG3,AFT2	2,220e-16	2,220e-16	6,000e-03	6,000e-03
449	MIG1,MIG2,STB4	2,220e-16	2,220e-16	5,000e-03	5,000e-03
450	ADR1,MIG1,RSC3	2,220e-16	2,220e-16	5,000e-03	5,000e-03
451	MSN4,YGR067C,UGA3	2,220e-16	1,110e-16	7,000e-03	9,000e-03
452	MSN4,MIG3,SIP4	2,220e-16	2,220e-16	7,000e-03	7,000e-03
453	MSN4,ADR1,CRZ1	2,220e-16	1,110e-16	6,000e-03	1,000e-02
454	MSN4,RDR1,MIG2	2,220e-16	2,220e-16	1,000e-02	1,000e-02
455	MIG3,RDR1,MIG2	2,220e-16	2,220e-16	5,000e-03	5,000e-03
456	YML081W,MIG1,UGA3	3,331e-16	3,331e-16	5,000e-03	5,000e-03
457	MIG1,SUT1,UGA3	3,331e-16	3,331e-16	5,000e-03	5,000e-03
458	MSN4,MIG3,UGA3	3,331e-16	3,331e-16	9,000e-03	9,000e-03
459	SUT1,UGA3	3,331e-16	3,331e-16	1,700e-02	1,700e-02
460	MSN4,MIG1,YER130C	3,331e-16	3,331e-16	8,000e-03	8,000e-03
461	MSN4,MIG2,YER130C	3,331e-16	3,331e-16	8,000e-03	8,000e-03
462	YGR067C,MIG2,YER130C	3,331e-16	3,331e-16	5,000e-03	5,000e-03
463	MSN4,MIG3,NHP10	3,331e-16	3,331e-16	6,000e-03	6,000e-03
464	ADR1,MIG2,AFT2	3,331e-16	3,331e-16	5,000e-03	5,000e-03
465	MSN4,MIG1,CHA4	3,331e-16	3,331e-16	9,000e-03	9,000e-03
466	ADR1,RDR1,MIG2	3,331e-16	3,331e-16	6,000e-03	6,000e-03
467	MSN4,MIG2,NHP10	4,441e-16	4,441e-16	6,000e-03	6,000e-03
468	STE12,GCR2	4,441e-16	1,110e-16	3,900e-02	3,300e-02
469	YML081W,ADR1,RDR1	4,441e-16	4,441e-16	7,000e-03	7,000e-03
470	YGR067C,RDR1,RSC3	5,551e-16	5,551e-16	6,000e-03	6,000e-03
471	GCR2,FHL1	5,551e-16	1,110e-16	1,900e-02	1,600e-02
472	YML081W,ADR1,RSC30	6,661e-16	6,661e-16	5,000e-03	5,000e-03
473	MIG3,RDR1,RSC3	6,661e-16	6,661e-16	5,000e-03	5,000e-03
474	MSN4,MIG3,STP2	6,661e-16	1,110e-16	6,000e-03	8,000e-03
475	YGR067C,SUT1,RDR1	6,661e-16	6,661e-16	6,000e-03	6,000e-03
476	ADR1,MIG1,AFT2	7,772e-16	7,772e-16	6,000e-03	6,000e-03
477	ADR1,SUT1,RSC3	7,772e-16	7,772e-16	5,000e-03	5,000e-03
478	MSN4,MIG1,SIP4	7,772e-16	7,772e-16	8,000e-03	8,000e-03
479	MIG3,SIP4	8,882e-16	1,110e-16	1,100e-02	1,400e-02
480	MSN4,UGA3,NHP10	8,882e-16	8,882e-16	6,000e-03	6,000e-03
481	MSN4,ZMS1,YJL103C	8,882e-16	8,882e-16	5,000e-03	5,000e-03
482	YML081W,RDR1,MIG2	8,882e-16	8,882e-16	6,000e-03	6,000e-03
483	YML081W,MIG3,UGA3	9,992e-16	9,992e-16	5,000e-03	5,000e-03
484	MIG3,STP2	9,992e-16	9,992e-16	1,600e-02	1,600e-02
485	SUT1,CHA4	9,992e-16	9,992e-16	1,200e-02	1,200e-02
486	UGA3,RSC30	1,110e-15	1,110e-16	1,100e-02	1,400e-02
487	ADR1,MIG1,SIP4	1,221e-15	1,221e-15	5,000e-03	5,000e-03
488	SUT1,RDR1,ZMS1	1,332e-15	1,332e-15	6,000e-03	6,000e-03
489	YML081W,AFT2,CRZ1	1,443e-15	1,443e-15	5,000e-03	5,000e-03
490	MIG1,SUT1,YPR022C	1,665e-15	1,665e-15	5,000e-03	5,000e-03
491	MSN4,SUT1,YJL103C	1,887e-15	1,887e-15	6,000e-03	6,000e-03
492	PDR8,OAF1	1,998e-15	1,998e-15	6,000e-03	6,000e-03
493	MSN4,MIG1,YPR196W	2,331e-15	2,331e-15	7,000e-03	7,000e-03
494	MIG1,MIG3,STB4	2,331e-15	2,331e-15	5,000e-03	5,000e-03
495	SUT1,CHA4	2,331e-15	9,992e-16	1,600e-02	1,200e-02
496	YGR067C,SUT1,EDS1	2,331e-15	2,331e-15	6,000e-03	6,000e-03
497	MIG2,NHP10	2,442e-15	2,442e-15	1,100e-02	1,100e-02
498	RDR1,MIG2,RSC3	2,776e-15	2,776e-15	5,000e-03	5,000e-03
499	YGR067C,MIG1,RGT1	2,776e-15	2,776e-15	5,000e-03	5,000e-03
500	MSN4,MIG1,STP2	3,331e-15	3,331e-15	7,000e-03	7,000e-03
501	YML081W,AFT2,RAP1	3,775e-15	3,775e-15	5,000e-03	5,000e-03
502	MSN4,UGA3,STP2	3,886e-15	3,886e-15	6,000e-03	6,000e-03
503	MSN4,SUT1,CRZ1	4,108e-15	4,108e-15	8,000e-03	8,000e-03
504	YGR067C,MIG2,STB4	4,219e-15	4,219e-15	5,000e-03	5,000e-03
505	YGR067C,MIG3,MET28	4,330e-15	4,330e-15	5,000e-03	5,000e-03
506	GCR2,STB5,TEC1	4,552e-15	4,552e-15	5,000e-03	5,000e-03
507	MIG2,NHP10	4,552e-15	2,442e-15	9,000e-03	1,100e-02
508	MSN4,YGR067C,SIP4	5,218e-15	5,218e-15	8,000e-03	8,000e-03
509	YGR067C,RDR1,RAP1	5,773e-15	5,773e-15	5,000e-03	5,000e-03
510	SWI4,MBP1::SWI6	6,328e-15	6,328e-15	1,000e-02	1,000e-02
511	MSN4,YGR067C,STP2	6,772e-15	6,772e-15	7,000e-03	7,000e-03
512	MSN4,YML081W,RGT1	7,327e-15	7,327e-15	9,000e-03	9,000e-03
513	SUT1,PDR1	7,661e-15	7,661e-15	1,100e-02	1,100e-02
514	YML081W,MIG3,MET28	8,327e-15	8,327e-15	5,000e-03	5,000e-03
515	fkh,slp1	8,660e-15	1,110e-16	5,000e-03	8,000e-03
516	MSN4,MIG1,RGT1	8,660e-15	8,660e-15	9,000e-03	9,000e-03
517	PDR8,OAF1	9,215e-15	1,998e-15	8,000e-03	6,000e-03
518	MSN4,YPR022C,REI1	9,437e-15	9,437e-15	5,000e-03	5,000e-03
519	SUT1,RDR1,MIG2	9,770e-15	9,770e-15	5,000e-03	5,000e-03
520	MSN4,ZMS1,SIP4	1,066e-14	1,066e-14	7,000e-03	7,000e-03
521	MIG1,RDR1,MIG2	1,066e-14	1,066e-14	5,000e-03	5,000e-03
522	YPR196W,YNR063W	1,099e-14	1,099e-14	5,000e-03	5,000e-03
523	MSN4,UGA3,RSC30	1,155e-14	1,155e-14	6,000e-03	6,000e-03
524	YML081W,MET32,MET28	1,277e-14	1,277e-14	5,000e-03	5,000e-03
525	MSN4,YGR067C,RGT1	1,299e-14	1,299e-14	9,000e-03	9,000e-03
526	YGR067C,RSC30	1,321e-14	1,321e-14	1,800e-02	1,800e-02
527	MSN4,YML081W,UGA3	1,354e-14	1,354e-14	9,000e-03	9,000e-03
528	STE12,GCR2,LYS14	1,354e-14	1,354e-14	6,000e-03	6,000e-03
529	MSN4,MIG3,RGT1	1,366e-14	1,366e-14	9,000e-03	9,000e-03
530	MIG1,SUT1,EDS1	1,399e-14	1,399e-14	5,000e-03	5,000e-03
531	ADR1,MIG1,RDR1	1,399e-14	1,399e-14	6,000e-03	6,000e-03
532	YML081W,YGR067C,AFT2	1,421e-14	1,421e-14	5,000e-03	5,000e-03
533	FHL1,XBP1	1,421e-14	2,220e-16	8,000e-03	7,000e-03
534	SUT1,MIG3,RDR1	1,432e-14	1,432e-14	6,000e-03	6,000e-03
535	MSN4,YGR067C,YER130C	1,477e-14	1,110e-16	6,000e-03	9,000e-03
536	MSN4,SUT1,YLL054C	1,588e-14	1,588e-14	6,000e-03	6,000e-03
537	ADR1,SUT1,RGT1	1,632e-14	1,632e-14	6,000e-03	6,000e-03
538	ADR1,MIG3,AFT2	1,754e-14	1,754e-14	5,000e-03	5,000e-03
539	MSN4,ZMS1,YPR022C	1,932e-14	1,932e-14	7,000e-03	7,000e-03
540	MSN4,MIG3,CHA4	1,932e-14	1,110e-16	6,000e-03	9,000e-03
541	MIG2,REI1	2,010e-14	2,010e-14	1,400e-02	1,400e-02
542	MSN4,MIG2,UGA3	2,154e-14	2,154e-14	8,000e-03	8,000e-03
543	MSN4,YML081W,NHP10	2,187e-14	2,187e-14	7,000e-03	7,000e-03
544	UGA3,IME1	2,265e-14	2,265e-14	8,000e-03	8,000e-03
545	ADR1,MIG3,YER130C	2,287e-14	2,287e-14	5,000e-03	5,000e-03
546	MSN4,MIG1,YER130C	2,320e-14	3,331e-16	6,000e-03	8,000e-03
547	ADR1,RDR1,UGA3	2,354e-14	2,354e-14	5,000e-03	5,000e-03
548	MSN4,ZMS1,CHA4	2,354e-14	2,354e-14	8,000e-03	8,000e-03
549	MSN4,MIG1,PDR1	2,498e-14	2,498e-14	6,000e-03	6,000e-03
550	YPR196W,YNR063W	2,565e-14	1,099e-14	6,000e-03	5,000e-03
551	AFT2,RAP1	2,809e-14	2,809e-14	1,500e-02	1,500e-02
552	MSN4,USV1	2,920e-14	2,920e-14	9,000e-03	9,000e-03
553	MSN4,YML081W,RSC30	2,964e-14	2,964e-14	8,000e-03	8,000e-03
554	MSN4,YGR067C,RSC30	2,986e-14	2,986e-14	8,000e-03	8,000e-03
555	YGR067C,MIG3,STB4	3,009e-14	3,009e-14	5,000e-03	5,000e-03
556	MSN4,MIG1,RDR1	3,042e-14	3,042e-14	1,100e-02	1,100e-02
557	MSN4,MIG3,AFT2	3,364e-14	3,364e-14	9,000e-03	9,000e-03
558	STP2,STP1	3,408e-14	3,408e-14	6,000e-03	6,000e-03
559	MSN4,SUT1,RSC30	3,419e-14	3,419e-14	7,000e-03	7,000e-03
560	MSN4,ADR1,SUT1	3,675e-14	1,110e-16	8,000e-03	1,300e-02
561	MSN4,YML081W,YPR196W	3,753e-14	2,220e-16	5,000e-03	8,000e-03
562	MSN4,ZMS1,STP2	3,897e-14	3,897e-14	6,000e-03	6,000e-03
563	ADR1,SUT1,RDR1	3,952e-14	3,952e-14	6,000e-03	6,000e-03
564	MSN4,MIG3,UGA3	4,008e-14	3,331e-16	6,000e-03	9,000e-03
565	MSN4,ADR1,YER130C	4,075e-14	4,075e-14	8,000e-03	8,000e-03
566	MSN4,YGR067C,YJL103C	4,186e-14	4,186e-14	5,000e-03	5,000e-03
567	STE12,STB5,TEC1	4,496e-14	4,496e-14	5,000e-03	5,000e-03
568	MSN4,YML081W,RGT1	4,541e-14	7,327e-15	7,000e-03	9,000e-03
569	MIG1,SUT1,STB4	5,129e-14	5,129e-14	6,000e-03	6,000e-03
570	ADR1,RDR1,RSC3	5,229e-14	5,229e-14	5,000e-03	5,000e-03
571	ADR1,MIG3,MET28	5,240e-14	5,240e-14	5,000e-03	5,000e-03
572	MIG3,CRZ1	5,373e-14	5,373e-14	1,600e-02	1,600e-02
573	MSN4,YML081W,SIP4	5,718e-14	5,718e-14	8,000e-03	8,000e-03
574	YGR067C,CRZ1	5,795e-14	5,795e-14	1,700e-02	1,700e-02
575	ADR1,RDR1,RAP1	5,906e-14	5,906e-14	5,000e-03	5,000e-03
576	MSN4,YGR067C,AFT2	6,017e-14	6,017e-14	9,000e-03	9,000e-03
577	MSN4,YML081W,STP2	6,417e-14	6,417e-14	7,000e-03	7,000e-03
578	MSN4,YML081W,YER130C	6,883e-14	6,883e-14	8,000e-03	8,000e-03
579	MSN4,ADR1,YER130C	6,983e-14	4,075e-14	6,000e-03	8,000e-03
580	MSN4,MIG3,GIS1	7,727e-14	7,727e-14	6,000e-03	6,000e-03
581	opa,usp	8,016e-14	1,110e-16	1,100e-02	1,600e-02
582	ADR1,ABF1,UGA3	8,071e-14	8,071e-14	6,000e-03	6,000e-03
583	MSN4,RSC3,UGA3	8,149e-14	8,149e-14	7,000e-03	7,000e-03
584	AFT2,RAP1	8,527e-14	2,809e-14	1,200e-02	1,500e-02
585	SUT1,NHP10	8,615e-14	8,615e-14	8,000e-03	8,000e-03
586	ACE2,YGR067C,RSC3	9,148e-14	9,148e-14	6,000e-03	6,000e-03
587	MIG3,CHA4	9,803e-14	9,803e-14	1,600e-02	1,600e-02
588	MSN4,MIG3,RSC30	1,009e-13	1,009e-13	7,000e-03	7,000e-03
589	YGR067C,SUT1,RGT1	1,042e-13	1,042e-13	5,000e-03	5,000e-03
590	YML081W,MIG3,YER130C	1,096e-13	1,096e-13	5,000e-03	5,000e-03
591	MSN4,MIG3,YER130C	1,191e-13	1,110e-16	5,000e-03	8,000e-03
592	YML081W,MIG1,AFT2	1,210e-13	1,210e-13	5,000e-03	5,000e-03
593	MSN4,YGR067C,CHA4	1,295e-13	1,110e-16	6,000e-03	1,000e-02
594	MSN4,YPR022C,STP2	1,300e-13	1,300e-13	6,000e-03	6,000e-03
595	ADR1,SUT1,EDS1	1,377e-13	1,377e-13	5,000e-03	5,000e-03
596	MIG2,CHA4	1,391e-13	1,391e-13	1,500e-02	1,500e-02
597	MSN4,MIG2,YER130C	1,414e-13	3,331e-16	5,000e-03	8,000e-03
598	YGR067C,STP2	1,421e-13	1,421e-13	1,600e-02	1,600e-02
599	MSN4,MIG1,UGA3	1,430e-13	1,110e-16	6,000e-03	9,000e-03
600	MSN4,MET28,YPR022C	1,493e-13	1,493e-13	7,000e-03	7,000e-03
601	MSN4,MIG2	1,508e-13	1,508e-13	4,500e-02	4,500e-02
602	SWI4,MBP1::SWI6	1,648e-13	6,328e-15	1,200e-02	1,000e-02
603	MSN4,MIG3,STP1	1,715e-13	1,715e-13	7,000e-03	7,000e-03
604	MSN4,YGR067C,RDR1	1,728e-13	1,728e-13	1,000e-02	1,000e-02
605	MSN4,MIG2,CHA4	1,859e-13	1,110e-16	6,000e-03	9,000e-03
606	MSN4,YML081W,AFT2	1,866e-13	1,110e-16	7,000e-03	1,100e-02
607	MSN4,ADR1,ZMS1	1,956e-13	1,110e-16	6,000e-03	1,000e-02
608	MSN4,YML081W,YJL103C	1,991e-13	1,991e-13	6,000e-03	6,000e-03
609	MSN4,ADR1,RGT1	2,072e-13	2,072e-13	9,000e-03	9,000e-03
610	MSN4,ADR1,YPR196W	2,079e-13	2,079e-13	7,000e-03	7,000e-03
611	MSN4,ZMS1,PDR1	2,163e-13	2,163e-13	6,000e-03	6,000e-03
612	MSN4,SUT1,NHP10	2,174e-13	2,174e-13	6,000e-03	6,000e-03
613	MIG1,CHA4	2,269e-13	2,269e-13	1,700e-02	1,700e-02
614	MSN4,SUT1,PDR1	2,321e-13	2,321e-13	6,000e-03	6,000e-03
615	ADR1,YGR067C,STB4	2,349e-13	2,349e-13	6,000e-03	6,000e-03
616	MSN4,YML081W,RPN4	2,479e-13	2,479e-13	9,000e-03	9,000e-03
617	btd,usp	2,575e-13	1,110e-16	1,900e-02	2,600e-02
618	MSN4,SUT1,SIP4	2,691e-13	2,691e-13	8,000e-03	8,000e-03
619	MSN4,MIG2,PDR1	2,759e-13	2,759e-13	6,000e-03	6,000e-03
620	MSN4,SUT1,UGA3	2,928e-13	1,110e-16	6,000e-03	9,000e-03
621	EDS1,YPR196W	2,985e-13	2,985e-13	6,000e-03	6,000e-03
622	MIG1,CRZ1	3,080e-13	3,080e-13	1,600e-02	1,600e-02
623	MIG3,CHA4	3,103e-13	9,803e-14	1,300e-02	1,600e-02
624	MSN4,ADR1,NHP10	3,630e-13	3,630e-13	7,000e-03	7,000e-03
625	MIG1,STP2	3,778e-13	3,778e-13	1,500e-02	1,500e-02
626	ADR1,YGR067C,EDS1	3,781e-13	3,781e-13	5,000e-03	5,000e-03
627	YML081W,MIG2,STB4	3,890e-13	3,890e-13	5,000e-03	5,000e-03
628	MSN4,MIG3,YPR196W	3,926e-13	3,926e-13	6,000e-03	6,000e-03
629	MIG2,CRZ1	3,931e-13	3,931e-13	1,500e-02	1,500e-02
630	MET32,RPN4	4,001e-13	4,001e-13	1,100e-02	1,100e-02
631	MSN4,MIG2,RGT1	4,035e-13	4,035e-13	8,000e-03	8,000e-03
632	MSN4,ZMS1,UGA3	4,180e-13	4,180e-13	7,000e-03	7,000e-03
633	MSN4,ZMS1,NHP10	4,240e-13	4,240e-13	5,000e-03	5,000e-03
634	SUT1,STP2	4,352e-13	4,352e-13	1,300e-02	1,300e-02
635	MSN4,MIG2,UGA3	4,453e-13	2,154e-14	5,000e-03	8,000e-03
636	AZF1,YGR067C,RGT1	4,534e-13	4,534e-13	6,000e-03	6,000e-03
637	MIG2,STP2	4,597e-13	4,597e-13	1,400e-02	1,400e-02
638	MIG3,STP2	4,607e-13	9,992e-16	1,100e-02	1,600e-02
639	SUT1,STP2	4,788e-13	4,352e-13	1,000e-02	1,300e-02
640	MSN4,MIG2,SIP4	5,091e-13	5,091e-13	7,000e-03	7,000e-03
641	MSN4,MET32,CRZ1	5,599e-13	5,599e-13	6,000e-03	6,000e-03
642	MSN4,ADR1,STP1	5,604e-13	5,604e-13	7,000e-03	7,000e-03
643	EDS1,YPR196W	5,853e-13	2,985e-13	8,000e-03	6,000e-03
644	MSN4,ADR1,UGA3	5,907e-13	5,907e-13	9,000e-03	9,000e-03
645	YML081W,RDR1,RSC3	5,910e-13	5,910e-13	5,000e-03	5,000e-03
646	MIG3,RSC3	6,046e-13	6,046e-13	1,700e-02	1,700e-02
647	MIG3,YJL103C	6,171e-13	6,171e-13	8,000e-03	8,000e-03
648	STE12,GCR2,TEC1	6,278e-13	6,278e-13	7,000e-03	7,000e-03
649	MSN4,MIG2,STP1	6,505e-13	6,505e-13	6,000e-03	6,000e-03
650	MIG2,CHA4	6,768e-13	1,391e-13	1,200e-02	1,500e-02
651	MIG3,RSC3	6,823e-13	6,046e-13	1,300e-02	1,700e-02
652	YGR067C,RSC3	7,236e-13	7,236e-13	1,900e-02	1,900e-02
653	MSN4,YML081W,UGA3	7,393e-13	1,354e-14	6,000e-03	9,000e-03
654	MIG1,SUT1,RDR1	8,062e-13	8,062e-13	5,000e-03	5,000e-03
655	MSN4,MIG2,YPR196W	8,242e-13	8,242e-13	6,000e-03	6,000e-03
656	MIG3,RSC30	8,266e-13	8,266e-13	1,600e-02	1,600e-02
657	MSN4,MIG1,CHA4	9,227e-13	3,331e-16	6,000e-03	9,000e-03
658	MSN4,ADR1,STP2	9,626e-13	1,110e-16	5,000e-03	9,000e-03
659	STP2,STP1	9,684e-13	3,408e-14	7,000e-03	6,000e-03
660	MIG1,CHA4	9,687e-13	2,269e-13	1,300e-02	1,700e-02
661	ADR1,YGR067C,MET28	1,025e-12	1,025e-12	5,000e-03	5,000e-03
662	ADR1,MIG1,MET28	1,038e-12	1,038e-12	5,000e-03	5,000e-03
663	MSN4,RGT1,EDS1	1,044e-12	1,044e-12	5,000e-03	5,000e-03
664	ABF1,SUT1,RSC3	1,095e-12	1,095e-12	5,000e-03	5,000e-03
665	MSN4,ZMS1,CRZ1	1,119e-12	1,119e-12	6,000e-03	6,000e-03
666	MSN4,MIG2,STB4	1,139e-12	1,139e-12	8,000e-03	8,000e-03
667	MSN4,MIG2,RSC30	1,233e-12	1,233e-12	7,000e-03	7,000e-03
668	MSN4,SUT1,STP2	1,270e-12	1,270e-12	6,000e-03	6,000e-03
669	SUT1,NHP10	1,300e-12	8,615e-14	1,000e-02	8,000e-03
670	UGA3,CRZ1	1,353e-12	1,353e-12	1,200e-02	1,200e-02
671	MSN4,MIG2,GIS1	1,359e-12	1,359e-12	6,000e-03	6,000e-03
672	ADR1,STP2	1,496e-12	1,496e-12	1,600e-02	1,600e-02
673	MSN4,MIG3,RGT1	1,544e-12	1,366e-14	6,000e-03	9,000e-03
674	ADR1,MIG3,STB4	1,551e-12	1,551e-12	5,000e-03	5,000e-03
675	MSN4,USV1	1,567e-12	2,920e-14	7,000e-03	9,000e-03
676	MSN4,ADR1,GIS1	1,662e-12	1,662e-12	7,000e-03	7,000e-03
677	MSN4,MIG3,PDR1	1,664e-12	1,664e-12	6,000e-03	6,000e-03
678	MSN4,MIG2,TEA1	1,673e-12	1,673e-12	7,000e-03	7,000e-03
679	YGR067C,RSC30	1,679e-12	1,321e-14	1,300e-02	1,800e-02
680	MSN4,YML081W,YDR520C	1,805e-12	1,805e-12	6,000e-03	6,000e-03
681	MIG1,REI1	1,810e-12	1,810e-12	1,400e-02	1,400e-02
682	MET32,RPN4	1,817e-12	4,001e-13	8,000e-03	1,100e-02
683	MSN4,MIG2,YDR520C	1,877e-12	1,877e-12	6,000e-03	6,000e-03
684	AZF1,YGR067C,EDS1	1,902e-12	1,902e-12	6,000e-03	6,000e-03
685	MSN4,YPR022C,UGA3	1,905e-12	1,905e-12	6,000e-03	6,000e-03
686	MSN4,MET28,CRZ1	1,916e-12	1,916e-12	6,000e-03	6,000e-03
687	MSN4,AFT2,YPR022C	1,938e-12	1,938e-12	7,000e-03	7,000e-03
688	MSN4,MIG3,RDR1	2,062e-12	1,110e-16	7,000e-03	1,100e-02
689	YML081W,SUT1,RGT1	2,225e-12	2,225e-12	5,000e-03	5,000e-03
690	SUT1,YPR196W	2,259e-12	2,259e-12	1,300e-02	1,300e-02
691	YGR067C,CRZ1	2,303e-12	5,795e-14	1,200e-02	1,700e-02
692	SUT1,UGA3	2,330e-12	3,331e-16	1,200e-02	1,700e-02
693	MSN4,YER130C,CRZ1	2,401e-12	2,401e-12	5,000e-03	5,000e-03
694	ACE2,YGR067C,RSC30	2,590e-12	2,590e-12	5,000e-03	5,000e-03
695	MSN4,MIG1,RSC30	2,594e-12	2,594e-12	7,000e-03	7,000e-03
696	MSN4,ADR1,CHA4	2,678e-12	2,678e-12	9,000e-03	9,000e-03
697	ADR1,MIG1,STB4	2,685e-12	2,685e-12	5,000e-03	5,000e-03
698	YGR067C,REI1	2,729e-12	2,729e-12	1,400e-02	1,400e-02
699	MSN4,SUT1,YPR196W	2,790e-12	2,790e-12	6,000e-03	6,000e-03
700	YML081W,ADR1,RSC3	2,881e-12	2,881e-12	5,000e-03	5,000e-03
701	sna,brk	2,960e-12	1,110e-16	3,900e-02	5,500e-02
702	MSN4,MIG3,YLR278C	2,984e-12	2,984e-12	7,000e-03	7,000e-03
703	MSN4,ADR1,RDR1	3,072e-12	3,072e-12	1,100e-02	1,100e-02
704	MSN4,MIG1,EDS1	3,144e-12	3,144e-12	8,000e-03	8,000e-03
705	MSN4,ADR1,GIS1	3,182e-12	1,662e-12	5,000e-03	7,000e-03
706	CRZ1,REI1	3,341e-12	3,341e-12	9,000e-03	9,000e-03
707	MIG3,REI1	3,434e-12	3,434e-12	1,300e-02	1,300e-02
708	MSN4,YML081W,CHA4	3,520e-12	1,110e-16	6,000e-03	1,000e-02
709	MSN4,YGR067C,RGT1	3,608e-12	1,299e-14	6,000e-03	9,000e-03
710	YML081W,ADR1,MET28	3,728e-12	3,728e-12	5,000e-03	5,000e-03
711	YML081W,SUT1,EDS1	3,939e-12	3,939e-12	5,000e-03	5,000e-03
712	MSN4,MIG3,YLL054C	4,004e-12	4,004e-12	6,000e-03	6,000e-03
713	MSN4,ADR1,STB4	4,101e-12	4,101e-12	1,000e-02	1,000e-02
714	RSC3,UGA3	4,455e-12	4,455e-12	1,100e-02	1,100e-02
715	ADR1,CRZ1	4,509e-12	4,509e-12	1,700e-02	1,700e-02
716	MSN4,MIG3,RSC3	4,536e-12	4,536e-12	8,000e-03	8,000e-03
717	MIG3,RSC30	4,545e-12	8,266e-13	1,200e-02	1,600e-02
718	MSN4,AFT2,CRZ1	4,700e-12	4,700e-12	6,000e-03	6,000e-03
719	MSN4,YGR067C,GIS1	4,822e-12	4,822e-12	6,000e-03	6,000e-03
720	RSC3,UGA3	5,180e-12	4,455e-12	1,400e-02	1,100e-02
721	MIG3,YJL103C	5,331e-12	6,171e-13	6,000e-03	8,000e-03
722	MSN4,MIG2,MET28	5,366e-12	5,366e-12	8,000e-03	8,000e-03
723	MSN4,YGR067C,MET32	5,466e-12	5,466e-12	9,000e-03	9,000e-03
724	MSN4,MIG1,GIS1	5,832e-12	5,832e-12	6,000e-03	6,000e-03
725	RDR1,CHA4	5,948e-12	5,948e-12	1,500e-02	1,500e-02
726	MSN4,ADR1,SIP4	6,242e-12	6,242e-12	8,000e-03	8,000e-03
727	MSN4,YML081W,RDR1	6,554e-12	6,554e-12	1,000e-02	1,000e-02
728	MSN4,SUT1,RSC3	6,715e-12	6,715e-12	7,000e-03	7,000e-03
729	ABF1,YGR067C,RDR1	6,772e-12	6,772e-12	6,000e-03	6,000e-03
730	MSN4,MIG3,TEA1	6,792e-12	6,792e-12	8,000e-03	8,000e-03
731	MSN4,YML081W,PDR8	7,012e-12	7,012e-12	7,000e-03	7,000e-03
732	MSN4,MET32,MET28	7,101e-12	7,101e-12	7,000e-03	7,000e-03
733	AZF1,MIG1,RGT1	7,754e-12	7,754e-12	6,000e-03	6,000e-03
734	MIG1,SIP4	7,800e-12	7,800e-12	1,400e-02	1,400e-02
735	MIG2,REI1	7,920e-12	2,010e-14	1,000e-02	1,400e-02
736	MSN4,MIG3,MET28	8,017e-12	8,017e-12	8,000e-03	8,000e-03
737	MSN4,SUT1,CRZ1	8,240e-12	4,108e-15	5,000e-03	8,000e-03
738	MSN4,YML081W,EDS1	8,241e-12	8,241e-12	8,000e-03	8,000e-03
739	MSN4,MIG2,AFT2	8,487e-12	8,487e-12	8,000e-03	8,000e-03
740	MSN4,YGR067C,YDR520C	8,533e-12	8,533e-12	6,000e-03	6,000e-03
741	MSN4,YGR067C,STB4	9,525e-12	9,525e-12	9,000e-03	9,000e-03
742	MSN4,YML081W,PDR1	9,966e-12	9,966e-12	6,000e-03	6,000e-03
743	MSN4,SUT1,CHA4	1,019e-11	1,019e-11	8,000e-03	8,000e-03
744	YRM1,YRR1	1,078e-11	1,078e-11	5,000e-03	5,000e-03
745	MIG1,SIP4	1,083e-11	7,800e-12	1,100e-02	1,400e-02
746	MSN4,MIG2,RSC3	1,086e-11	1,086e-11	7,000e-03	7,000e-03
747	MSN4,YGR067C,YKL222C	1,088e-11	1,088e-11	6,000e-03	6,000e-03
748	MSN4,RPN4,CRZ1	1,112e-11	1,112e-11	5,000e-03	5,000e-03
749	MSN4,ZMS1,STP1	1,173e-11	1,173e-11	6,000e-03	6,000e-03
750	MSN4,MIG1,RGT1	1,203e-11	8,660e-15	6,000e-03	9,000e-03
751	MSN4,ZMS1,REI1	1,206e-11	1,206e-11	5,000e-03	5,000e-03
752	MSN4,ZMS1,CHA4	1,222e-11	2,354e-14	5,000e-03	8,000e-03
753	SUT1,PDR1	1,224e-11	7,661e-15	8,000e-03	1,100e-02
754	AZF1,MIG1,EDS1	1,225e-11	1,225e-11	6,000e-03	6,000e-03
755	UGA3,PDR1	1,309e-11	1,309e-11	8,000e-03	8,000e-03
756	MSN4,STB4,YPR022C	1,352e-11	1,352e-11	7,000e-03	7,000e-03
757	MSN4,ADR1,EDS1	1,392e-11	1,392e-11	9,000e-03	9,000e-03
758	MSN4,MIG3	1,421e-11	1,421e-11	4,700e-02	4,700e-02
759	MSN4,YGR067C,PDR8	1,454e-11	1,454e-11	7,000e-03	7,000e-03
760	MSN4,YGR067C,SIP4	1,515e-11	5,218e-15	5,000e-03	8,000e-03
761	MSN4,MIG2,YLR278C	1,633e-11	1,633e-11	6,000e-03	6,000e-03
762	SUT1,IME1	1,662e-11	1,662e-11	1,100e-02	1,100e-02
763	MSN4,MIG3,STB4	1,686e-11	1,686e-11	8,000e-03	8,000e-03
764	MSN4,YGR067C,AFT2	1,690e-11	6,017e-14	6,000e-03	9,000e-03
765	MIG2,RSC3	1,697e-11	1,697e-11	1,500e-02	1,500e-02
766	MSN4,RGT1,CRZ1	1,954e-11	1,954e-11	6,000e-03	6,000e-03
767	ZMS1,YPR022C	2,029e-11	2,029e-11	1,300e-02	1,300e-02
768	UGA3,STP2	2,067e-11	2,067e-11	1,000e-02	1,000e-02
769	YKL222C,RDS2	2,116e-11	2,116e-11	5,000e-03	5,000e-03
770	MSN4,ZMS1,UGA3	2,127e-11	4,180e-13	5,000e-03	7,000e-03
771	MSN4,MIG3,YER184C	2,138e-11	2,138e-11	6,000e-03	6,000e-03
772	YGR067C,IME1	2,142e-11	2,142e-11	1,200e-02	1,200e-02
773	MSN4,YML081W,GIS1	2,413e-11	2,413e-11	6,000e-03	6,000e-03
774	MSN4,MIG2,RGT1	2,505e-11	4,035e-13	5,000e-03	8,000e-03
775	MSN4,RGT1,SIP4	2,615e-11	2,615e-11	5,000e-03	5,000e-03
776	AZF1,YML081W,RGT1	2,683e-11	2,683e-11	6,000e-03	6,000e-03
777	MIG3,PDR1	2,772e-11	2,772e-11	1,000e-02	1,000e-02
778	ZMS1,CHA4	2,784e-11	2,784e-11	1,400e-02	1,400e-02
779	MSN4,MIG3,YDR520C	2,836e-11	2,836e-11	6,000e-03	6,000e-03
780	MSN4,MIG1,STP1	2,859e-11	2,859e-11	7,000e-03	7,000e-03
781	MSN4,YGR067C,EDS1	2,866e-11	2,866e-11	8,000e-03	8,000e-03
782	MSN4,YML081W,RPN4	2,894e-11	2,479e-13	6,000e-03	9,000e-03
783	ADR1,ABF1,RAP1	2,929e-11	2,929e-11	5,000e-03	5,000e-03
784	MSN4,MIG3,RSC3	2,952e-11	4,536e-12	5,000e-03	8,000e-03
785	MSN4,RDR1,MIG2	3,059e-11	2,220e-16	6,000e-03	1,000e-02
786	MSN4,MIG2,EDS1	3,268e-11	3,268e-11	7,000e-03	7,000e-03
787	AZF1,MIG2,RGT1	3,401e-11	3,401e-11	5,000e-03	5,000e-03
788	MSN4,MIG2	3,505e-11	1,508e-13	3,400e-02	4,500e-02
789	MSN4,MIG2,CEP3	3,517e-11	3,517e-11	6,000e-03	6,000e-03
790	MSN4,MIG1,STB4	3,554e-11	3,554e-11	9,000e-03	9,000e-03
791	RDR1,CHA4	3,579e-11	5,948e-12	1,100e-02	1,500e-02
792	MSN4,MIG3,EDS1	3,725e-11	3,725e-11	8,000e-03	8,000e-03
793	MIG3,CRZ1	3,743e-11	5,373e-14	1,100e-02	1,600e-02
794	MSN4,ADR1,AFT2	3,788e-11	3,788e-11	9,000e-03	9,000e-03
795	OAF1,NHP10	3,798e-11	3,798e-11	5,000e-03	5,000e-03
796	YGR067C,STP2	3,836e-11	1,421e-13	1,200e-02	1,600e-02
797	ADR1,REI1	4,054e-11	4,054e-11	1,500e-02	1,500e-02
798	YML081W,RSC30	4,191e-11	4,191e-11	1,800e-02	1,800e-02
799	MSN4,YML081W,MET32	4,236e-11	4,236e-11	9,000e-03	9,000e-03
800	AZF1,YGR067C,SUT1	4,244e-11	4,244e-11	7,000e-03	7,000e-03
801	MSN4,CRZ1	4,256e-11	4,256e-11	2,900e-02	2,900e-02
802	MSN4,SUT1,RPN4	4,633e-11	4,633e-11	8,000e-03	8,000e-03
803	MIG1,RSC30	4,843e-11	4,843e-11	1,600e-02	1,600e-02
804	MSN4,YML081W,IME1	4,844e-11	4,844e-11	5,000e-03	5,000e-03
805	MIG2,RSC30	4,893e-11	4,893e-11	1,500e-02	1,500e-02
806	MSN4,STB4,CRZ1	5,030e-11	5,030e-11	6,000e-03	6,000e-03
807	SUT1,NRG1	5,136e-11	5,136e-11	1,200e-02	1,200e-02
808	MSN4,YML081W,MET28	5,343e-11	5,343e-11	8,000e-03	8,000e-03
809	MSN4,MIG1,AFT2	5,899e-11	5,899e-11	9,000e-03	9,000e-03
810	MIG1,CRZ1	6,078e-11	3,080e-13	1,200e-02	1,600e-02
811	MIG3,PDR1	6,260e-11	2,772e-11	8,000e-03	1,000e-02
812	YGR067C,SUT1,STB4	6,511e-11	6,511e-11	5,000e-03	5,000e-03
813	MSN4,YPR022C,CEP3	6,517e-11	6,517e-11	5,000e-03	5,000e-03
814	MIG1,REI1	6,590e-11	1,810e-12	1,100e-02	1,400e-02
815	MSN4,SUT1,RDR1	6,599e-11	6,599e-11	9,000e-03	9,000e-03
816	AZF1,YGR067C,MIG3	7,167e-11	7,167e-11	6,000e-03	6,000e-03
817	MSN4,YML081W,STB4	7,434e-11	7,434e-11	9,000e-03	9,000e-03
818	ABF1,MIG3,RDR1	7,529e-11	7,529e-11	6,000e-03	6,000e-03
819	MSN4,ADR1,MET28	7,600e-11	7,600e-11	9,000e-03	9,000e-03
820	AZF1,YGR067C,MIG1	7,867e-11	7,867e-11	6,000e-03	6,000e-03
821	MSN4,YML081W,SIP4	7,896e-11	5,718e-14	5,000e-03	8,000e-03
822	MET32,MET28	8,112e-11	8,112e-11	1,300e-02	1,300e-02
823	ADR1,SUT1,MET28	8,201e-11	8,201e-11	5,000e-03	5,000e-03
824	MSN4,YGR067C,YLL054C	8,316e-11	8,316e-11	6,000e-03	6,000e-03
825	YML081W,REI1	8,569e-11	8,569e-11	1,500e-02	1,500e-02
826	CHA4,PDR8	8,647e-11	8,647e-11	9,000e-03	9,000e-03
827	TEA1,OPI1	8,889e-11	8,889e-11	5,000e-03	5,000e-03
828	MSN4,MIG1,YDR520C	9,177e-11	9,177e-11	6,000e-03	6,000e-03
829	MIG3,IME1	9,287e-11	9,287e-11	1,100e-02	1,100e-02
830	MSN4,SUT1,YER130C	9,294e-11	9,294e-11	7,000e-03	7,000e-03
831	MSN4,CHA4,RSC30	9,441e-11	9,441e-11	6,000e-03	6,000e-03
832	MSN4,YGR067C,RPN4	9,501e-11	9,501e-11	8,000e-03	8,000e-03
833	MSN4,UGA3,SIP4	9,547e-11	9,547e-11	5,000e-03	5,000e-03
834	MSN4,ADR1,CEP3	9,998e-11	9,998e-11	7,000e-03	7,000e-03
835	MSN4,MIG3,CEP3	1,010e-10	1,010e-10	7,000e-03	7,000e-03
836	MIG2,CRZ1	1,045e-10	3,931e-13	1,100e-02	1,500e-02
837	MSN4,ZMS1,YLL054C	1,051e-10	1,051e-10	5,000e-03	5,000e-03
838	MSN4,MIG3,ASH1	1,056e-10	1,056e-10	5,000e-03	5,000e-03
839	MSN4,YPR022C,YLR278C	1,089e-10	1,089e-10	5,000e-03	5,000e-03
840	MIG2,STP2	1,094e-10	4,597e-13	1,000e-02	1,400e-02
841	YGR067C,RSC3	1,137e-10	7,236e-13	1,400e-02	1,900e-02
842	MSN4,YGR067C,MET32	1,148e-10	5,466e-12	6,000e-03	9,000e-03
843	MSN4,SUT1,YER184C	1,172e-10	1,172e-10	6,000e-03	6,000e-03
844	YLR278C,OAF1	1,185e-10	1,185e-10	7,000e-03	7,000e-03
845	FKH2,FKH1	1,208e-10	1,208e-10	6,000e-03	6,000e-03
846	MSN4,ZMS1,YPR196W	1,213e-10	1,213e-10	5,000e-03	5,000e-03
847	RSC30,IME1	1,236e-10	1,236e-10	8,000e-03	8,000e-03
848	MSN4,EDS1,YPR022C	1,343e-10	1,343e-10	6,000e-03	6,000e-03
849	MSN4,YML081W,EDS1	1,354e-10	8,241e-12	6,000e-03	8,000e-03
850	MIG1,PDR1	1,355e-10	1,355e-10	1,200e-02	1,200e-02
851	MSN4,SUT1,OAF1	1,384e-10	1,384e-10	6,000e-03	6,000e-03
852	MSN4,YGR067C,STP1	1,451e-10	1,451e-10	6,000e-03	6,000e-03
853	FKH2,FKH1	1,467e-10	1,208e-10	5,000e-03	6,000e-03
854	AZF1,MIG3,RGT1	1,503e-10	1,503e-10	5,000e-03	5,000e-03
855	MSN4,YGR067C,RSC3	1,507e-10	1,507e-10	7,000e-03	7,000e-03
856	MSN4,SUT1,YPR022C	1,512e-10	1,110e-16	5,000e-03	1,000e-02
857	MIG2,RSC3	1,524e-10	1,697e-11	1,200e-02	1,500e-02
858	CHA4,YPR196W	1,561e-10	1,561e-10	9,000e-03	9,000e-03
859	YGR067C,REI1	1,566e-10	2,729e-12	1,100e-02	1,400e-02
860	MSN4,MIG1,EDS1	1,583e-10	3,144e-12	6,000e-03	8,000e-03
861	MSN4,ZMS1,YER184C	1,587e-10	1,587e-10	5,000e-03	5,000e-03
862	MSN4,MIG1	1,624e-10	1,624e-10	4,900e-02	4,900e-02
863	MSN4,YML081W,YER130C	1,681e-10	6,883e-14	5,000e-03	8,000e-03
864	MSN4,RGT1,YPR022C	1,704e-10	1,704e-10	6,000e-03	6,000e-03
865	MIG1,RSC30	1,745e-10	4,843e-11	1,200e-02	1,600e-02
866	SUT1,YJL103C	1,793e-10	1,793e-10	1,000e-02	1,000e-02
867	MIG1,RSC3	1,837e-10	1,837e-10	1,700e-02	1,700e-02
868	OAF1,YPR196W	1,841e-10	1,841e-10	8,000e-03	8,000e-03
869	ABF1,MIG1,RDR1	1,870e-10	1,870e-10	6,000e-03	6,000e-03
870	MSN4,YML081W,STP1	1,876e-10	1,876e-10	7,000e-03	7,000e-03
871	MSN4,SUT1,RPN4	1,975e-10	4,633e-11	6,000e-03	8,000e-03
872	MSN4,ADR1,RGT1	2,067e-10	2,072e-13	6,000e-03	9,000e-03
873	MSN4,MIG2,EDS1	2,127e-10	3,268e-11	5,000e-03	7,000e-03
874	UGA3,CRZ1	2,190e-10	1,353e-12	9,000e-03	1,200e-02
875	MSN4,ZMS1,PDR8	2,243e-10	2,243e-10	6,000e-03	6,000e-03
876	MSN4,ZMS1,YER130C	2,456e-10	2,456e-10	6,000e-03	6,000e-03
877	YPR022C,CRZ1	2,533e-10	2,533e-10	1,200e-02	1,200e-02
878	CHA4,PDR8	2,590e-10	8,647e-11	7,000e-03	9,000e-03
879	EDS1,PDR1	2,701e-10	2,701e-10	9,000e-03	9,000e-03
880	OAF1,YPR196W	2,786e-10	1,841e-10	6,000e-03	8,000e-03
881	MSN4,MIG1,RSC3	2,837e-10	2,837e-10	7,000e-03	7,000e-03
882	MSN4,ADR1,UGA3	2,904e-10	5,907e-13	6,000e-03	9,000e-03
883	SUT1,SKN7	2,920e-10	2,920e-10	8,000e-03	8,000e-03
884	YML081W,ADR1,STB4	2,966e-10	2,966e-10	5,000e-03	5,000e-03
885	UGA3,STP2	3,031e-10	2,067e-11	8,000e-03	1,000e-02
886	RPN4,CRZ1	3,111e-10	3,111e-10	8,000e-03	8,000e-03
887	AZF1,ADR1,UGA3	3,129e-10	3,129e-10	6,000e-03	6,000e-03
888	ADR1,ABF1,RDR1	3,151e-10	3,151e-10	6,000e-03	6,000e-03
889	MIG1,RSC3	3,168e-10	1,837e-10	1,300e-02	1,700e-02
890	OAF1,NHP10	3,228e-10	3,798e-11	6,000e-03	5,000e-03
891	MSN4,ADR1,YLR278C	3,240e-10	3,240e-10	7,000e-03	7,000e-03
892	AZF1,YML081W,EDS1	3,250e-10	3,250e-10	6,000e-03	6,000e-03
893	MSN4,YML081W,RSC3	3,281e-10	3,281e-10	8,000e-03	8,000e-03
894	MSN4,YGR067C,TEA1	3,327e-10	3,327e-10	7,000e-03	7,000e-03
895	RPN4,CRZ1	3,335e-10	3,111e-10	1,000e-02	8,000e-03
896	MIG3,REI1	3,358e-10	3,434e-12	1,000e-02	1,300e-02
897	ADR1,CRZ1	3,398e-10	4,509e-12	1,300e-02	1,700e-02
898	MSN4,MIG1,CEP3	3,563e-10	3,563e-10	7,000e-03	7,000e-03
899	MSN4,YGR067C,CEP3	3,597e-10	3,597e-10	7,000e-03	7,000e-03
900	MIG3,RDR1	3,638e-10	3,638e-10	2,200e-02	2,200e-02
901	YML081W,AFT2	3,644e-10	3,644e-10	2,200e-02	2,200e-02
902	MSN4,MIG1,YER184C	3,659e-10	3,659e-10	6,000e-03	6,000e-03
903	MSN4,MIG2,MET32	3,750e-10	3,750e-10	8,000e-03	8,000e-03
904	MSN4,MIG1,MET28	3,866e-10	3,866e-10	8,000e-03	8,000e-03
905	UGA3,PDR1	3,879e-10	1,309e-11	6,000e-03	8,000e-03
906	RSC30,STP2	4,123e-10	4,123e-10	8,000e-03	8,000e-03
907	MSN4,YML081W,YKL222C	4,136e-10	4,136e-10	6,000e-03	6,000e-03
908	MIG1,UGA3	4,217e-10	4,217e-10	1,700e-02	1,700e-02
909	MSN4,ADR1,RSC30	4,290e-10	4,290e-10	7,000e-03	7,000e-03
910	MSN4,MIG2,YLL054C	4,311e-10	4,311e-10	5,000e-03	5,000e-03
911	MSN4,MIG1,MET32	4,414e-10	4,414e-10	8,000e-03	8,000e-03
912	RSC30,STP2	4,523e-10	4,123e-10	7,000e-03	8,000e-03
913	MSN4,YML081W,YLL054C	4,547e-10	4,547e-10	6,000e-03	6,000e-03
914	SUT1,TBS1	4,571e-10	4,571e-10	8,000e-03	8,000e-03
915	SUT1,REI1	4,580e-10	4,580e-10	1,300e-02	1,300e-02
916	MSN4,ADR1,PDR1	4,786e-10	4,786e-10	6,000e-03	6,000e-03
917	MSN4,YPR022C	4,829e-10	4,829e-10	3,500e-02	3,500e-02
918	MSN4,MIG3,AFT2	4,833e-10	3,364e-14	6,000e-03	9,000e-03
919	MSN4,ZMS1,RSC30	4,915e-10	4,915e-10	6,000e-03	6,000e-03
920	ADR1,STP2	4,925e-10	1,496e-12	1,200e-02	1,600e-02
921	MSN4,RPN4,UGA3	5,020e-10	5,020e-10	6,000e-03	6,000e-03
922	MSN4,YML081W,MET32	5,156e-10	4,236e-11	6,000e-03	9,000e-03
923	ZMS1,NHP10	5,179e-10	5,179e-10	9,000e-03	9,000e-03
924	MSN4,RDR1,SIP4	5,182e-10	5,182e-10	6,000e-03	6,000e-03
925	ABF1,RDR1,MIG2	5,257e-10	5,257e-10	5,000e-03	5,000e-03
926	MSN4,SUT1,EDS1	5,365e-10	5,365e-10	8,000e-03	8,000e-03
927	RSC30,PDR1	5,418e-10	5,418e-10	7,000e-03	7,000e-03
928	SUT1,LEU3	5,427e-10	5,427e-10	7,000e-03	7,000e-03
929	MSN4,SUT1,PHD1	5,484e-10	5,484e-10	7,000e-03	7,000e-03
930	MSN4,ADR1,RSC3	5,530e-10	5,530e-10	8,000e-03	8,000e-03
931	MSN4,YGR067C,PDR1	5,530e-10	5,530e-10	5,000e-03	5,000e-03
932	MSN4,ADR1,YKL222C	5,620e-10	5,620e-10	6,000e-03	6,000e-03
933	YML081W,SUT1,AFT2	5,791e-10	5,791e-10	5,000e-03	5,000e-03
934	MSN4,MIG3,EDS1	5,849e-10	3,725e-11	5,000e-03	8,000e-03
935	GCR2,SUT1,STB4	5,867e-10	5,867e-10	5,000e-03	5,000e-03
936	YGR067C,NHP10	6,057e-10	6,057e-10	1,100e-02	1,100e-02
937	RDR1,MIG2	6,090e-10	6,090e-10	2,100e-02	2,100e-02
938	CHA4,YPR196W	6,515e-10	1,561e-10	7,000e-03	9,000e-03
939	YML081W,CRZ1	7,006e-10	7,006e-10	1,600e-02	1,600e-02
940	MSN4,ZMS1,AFT2	7,062e-10	7,062e-10	7,000e-03	7,000e-03
941	MSN4,ADR1,MET32	7,115e-10	7,115e-10	9,000e-03	9,000e-03
942	MSN4,ADR1	7,186e-10	7,186e-10	5,300e-02	5,300e-02
943	RGT1,SIP4	7,467e-10	7,467e-10	1,000e-02	1,000e-02
944	AZF1,MIG1,SUT1	7,671e-10	7,671e-10	6,000e-03	6,000e-03
945	SUT1,MCM1	7,834e-10	7,834e-10	1,600e-02	1,600e-02
946	AZF1,MIG1,UGA3	8,156e-10	8,156e-10	5,000e-03	5,000e-03
947	MIG2,IME1	8,241e-10	8,241e-10	1,000e-02	1,000e-02
948	MSN4,YGR067C,RPN4	8,458e-10	9,501e-11	6,000e-03	8,000e-03
949	YLR278C,OAF1	8,561e-10	1,185e-10	6,000e-03	7,000e-03
950	MET32,MET28	8,925e-10	8,112e-11	1,000e-02	1,300e-02
951	MSN4,MIG1,YLR278C	8,954e-10	8,954e-10	6,000e-03	6,000e-03
952	MCM1,ASH1	9,563e-10	9,563e-10	6,000e-03	6,000e-03
953	ADR1,YPR196W	9,761e-10	9,761e-10	1,400e-02	1,400e-02
954	MSN4,CHA4,RPN4	9,796e-10	9,796e-10	6,000e-03	6,000e-03
955	YGR067C,CHA4	9,880e-10	9,880e-10	1,600e-02	1,600e-02
956	MSN4,YGR067C,OAF1	9,949e-10	9,949e-10	6,000e-03	6,000e-03
957	RSC3,STP2	1,017e-09	1,017e-09	9,000e-03	9,000e-03
958	MET32,CRZ1	1,078e-09	1,078e-09	1,100e-02	1,100e-02
959	MSN4,SUT1,MET32	1,085e-09	1,085e-09	8,000e-03	8,000e-03
960	RSC30,PDR1	1,100e-09	5,418e-10	8,000e-03	7,000e-03
961	MSN4,YGR067C,YER184C	1,131e-09	1,131e-09	6,000e-03	6,000e-03
962	MSN4,YML081W,CEP3	1,140e-09	1,140e-09	7,000e-03	7,000e-03
963	YGR067C,UGA3	1,152e-09	1,152e-09	1,700e-02	1,700e-02
964	SUT1,NRG1	1,203e-09	5,136e-11	9,000e-03	1,200e-02
965	YPR196W,MBP1	1,218e-09	1,218e-09	6,000e-03	6,000e-03
966	MSN4,MIG1,RDR1	1,254e-09	3,042e-14	6,000e-03	1,100e-02
967	ZMS1,IME1	1,293e-09	1,293e-09	1,000e-02	1,000e-02
968	MSN4,YML081W,TEA1	1,298e-09	1,298e-09	8,000e-03	8,000e-03
969	MSN4,MIG3,MET32	1,311e-09	1,311e-09	8,000e-03	8,000e-03
970	AZF1,ADR1,YGR067C	1,311e-09	1,311e-09	6,000e-03	6,000e-03
971	MSN4,YML081W,RSC30	1,358e-09	2,964e-14	5,000e-03	8,000e-03
972	ZMS1,CHA4	1,377e-09	2,784e-11	1,100e-02	1,400e-02
973	SIP4,YLR278C	1,441e-09	1,441e-09	7,000e-03	7,000e-03
974	MSN4,SUT1,EDS1	1,441e-09	5,365e-10	5,000e-03	8,000e-03
975	ADR1,ABF1,YGR067C	1,461e-09	1,461e-09	5,000e-03	5,000e-03
976	MSN4,YGR067C,MET28	1,500e-09	1,500e-09	7,000e-03	7,000e-03
977	SUT1,MCM1	1,500e-09	7,834e-10	1,300e-02	1,600e-02
978	YML081W,RSC30	1,505e-09	4,191e-11	1,400e-02	1,800e-02
979	YML081W,NHP10	1,553e-09	1,553e-09	1,100e-02	1,100e-02
980	MSN4,YGR067C,EDS1	1,581e-09	2,866e-11	5,000e-03	8,000e-03
981	MSN4,ADR1,YLL054C	1,603e-09	1,603e-09	6,000e-03	6,000e-03
982	MSN4,SUT1,NRG1	1,630e-09	1,630e-09	5,000e-03	5,000e-03
983	SUT1,YPR196W	1,642e-09	2,259e-12	9,000e-03	1,300e-02
984	MIG2,RSC30	1,643e-09	4,893e-11	1,100e-02	1,500e-02
985	MSN4,RGT1,UGA3	1,654e-09	1,654e-09	6,000e-03	6,000e-03
986	RSC3,STP2	1,671e-09	1,017e-09	7,000e-03	9,000e-03
987	AZF1,ADR1,RGT1	1,731e-09	1,731e-09	6,000e-03	6,000e-03
988	AZF1,YML081W,SUT1	1,771e-09	1,771e-09	7,000e-03	7,000e-03
989	CRZ1,REI1	1,820e-09	3,341e-12	7,000e-03	9,000e-03
990	MSN4,MIG3,MET32	1,853e-09	1,311e-09	6,000e-03	8,000e-03
991	MSN4,ADR1,EDS1	1,867e-09	1,392e-11	6,000e-03	9,000e-03
992	MSN4,MIG2,MET32	1,879e-09	3,750e-10	5,000e-03	8,000e-03
993	ABF1,SUT1,RDR1	1,918e-09	1,918e-09	5,000e-03	5,000e-03
994	ZMS1,NHP10	1,987e-09	5,179e-10	7,000e-03	9,000e-03
995	MIG1,STP2	2,017e-09	3,778e-13	1,100e-02	1,500e-02
996	MSN4,CHA4,UGA3	2,081e-09	2,081e-09	6,000e-03	6,000e-03
997	RSC30,IME1	2,093e-09	1,236e-10	6,000e-03	8,000e-03
998	MSN4,ZMS1,RGT1	2,156e-09	2,156e-09	6,000e-03	6,000e-03
999	MSN4,SUT1,AFT2	2,183e-09	2,183e-09	8,000e-03	8,000e-03
1000	MSN4,SUT1,GIS1	2,237e-09	2,237e-09	6,000e-03	6,000e-03
1001	SUT1,RPN4	2,557e-09	2,557e-09	1,800e-02	1,800e-02
1002	SUT1,OAF1	2,576e-09	2,576e-09	1,300e-02	1,300e-02
1003	btd,sna,h	2,601e-09	7,350e-14	7,000e-03	1,100e-02
1004	MSN4,MIG3	2,657e-09	1,421e-11	3,500e-02	4,700e-02
1005	MSN4,MIG1,RSC3	2,709e-09	2,837e-10	5,000e-03	7,000e-03
1006	MSN4,SUT1,STP1	2,740e-09	2,740e-09	6,000e-03	6,000e-03
1007	MSN4,CHA4,YPR022C	2,750e-09	2,750e-09	6,000e-03	6,000e-03
1008	MSN4,SUT1,CHA4	2,796e-09	1,019e-11	5,000e-03	8,000e-03
1009	CHA4,NHP10	2,850e-09	2,850e-09	6,000e-03	6,000e-03
1010	MSN4,ADR1,MET32	3,006e-09	7,115e-10	6,000e-03	9,000e-03
1011	MSN4,SUT1,RGT1	3,030e-09	3,030e-09	7,000e-03	7,000e-03
1012	ADR1,CHA4	3,137e-09	3,137e-09	1,800e-02	1,800e-02
1013	YML081W,IME1	3,144e-09	3,144e-09	1,200e-02	1,200e-02
1014	ADR1,ABF1,MIG1	3,167e-09	3,167e-09	5,000e-03	5,000e-03
1015	MIG1,IME1	3,183e-09	3,183e-09	1,100e-02	1,100e-02
1016	YPR196W,MBP1	3,233e-09	1,218e-09	7,000e-03	6,000e-03
1017	MSN4,ADR1,RDR1	3,291e-09	3,072e-12	7,000e-03	1,100e-02
1018	MIG1,RDR1	3,510e-09	3,510e-09	2,200e-02	2,200e-02
1019	MSN4,YGR067C,YLR278C	3,619e-09	3,619e-09	6,000e-03	6,000e-03
1020	ADR1,UGA3	3,857e-09	3,857e-09	1,800e-02	1,800e-02
1021	MSN4,MIG1,RPN4	3,979e-09	3,979e-09	7,000e-03	7,000e-03
1022	MIG1,PDR1	3,979e-09	1,355e-10	9,000e-03	1,200e-02
1023	MIG2,SIP4	4,027e-09	4,027e-09	1,400e-02	1,400e-02
1024	MSN4,MIG3,MET28	4,060e-09	8,017e-12	5,000e-03	8,000e-03
1025	MSN4,RDR1,ZMS1	4,110e-09	4,110e-09	8,000e-03	8,000e-03
1026	MSN4,MIG1,MET32	4,298e-09	4,414e-10	6,000e-03	8,000e-03
1027	AZF1,YGR067C,UGA3	4,418e-09	4,418e-09	5,000e-03	5,000e-03
1028	MSN4,CHA4,CRZ1	4,605e-09	4,605e-09	5,000e-03	5,000e-03
1029	EDS1,PDR1	4,617e-09	2,701e-10	7,000e-03	9,000e-03
1030	MSN4,MIG2,MET28	4,730e-09	5,366e-12	5,000e-03	8,000e-03
1031	TEA1,LYS14	4,741e-09	4,741e-09	1,000e-02	1,000e-02
1032	ACE2,ADR1,MIG1	5,258e-09	5,258e-09	5,000e-03	5,000e-03
1033	MSN4,EDS1,SIP4	5,546e-09	5,546e-09	5,000e-03	5,000e-03
1034	MSN4,CRZ1	5,734e-09	4,256e-11	2,200e-02	2,900e-02
1035	AZF1,ADR1,EDS1	5,903e-09	5,903e-09	5,000e-03	5,000e-03
1036	PDR8,YPR196W	6,173e-09	6,173e-09	5,000e-03	5,000e-03
1037	AZF1,SUT1,MIG3	6,233e-09	6,233e-09	6,000e-03	6,000e-03
1038	ADR1,RDR1	6,279e-09	6,279e-09	2,400e-02	2,400e-02
1039	AFT2,YPR022C	6,348e-09	6,348e-09	1,500e-02	1,500e-02
1040	MSN4,AFT2,RSC30	6,540e-09	6,540e-09	6,000e-03	6,000e-03
1041	MSN4,YGR067C,YRM1	6,704e-09	6,704e-09	6,000e-03	6,000e-03
1042	YGR067C,NHP10	6,867e-09	6,057e-10	8,000e-03	1,100e-02
1043	AZF1,YGR067C,MIG2	6,918e-09	6,918e-09	5,000e-03	5,000e-03
1044	MSN4,YGR067C,RDR1	6,946e-09	1,728e-13	6,000e-03	1,000e-02
1045	SIP4,YLR278C	6,959e-09	1,441e-09	5,000e-03	7,000e-03
1046	brk,odd	7,048e-09	1,110e-16	1,500e-02	2,100e-02
1047	YPR022C,REI1	7,197e-09	7,197e-09	9,000e-03	9,000e-03
1048	SUT1,OAF1	7,251e-09	2,576e-09	1,000e-02	1,300e-02
1049	MSN4,ADR1,RPN4	7,352e-09	7,352e-09	8,000e-03	8,000e-03
1050	MSN4,SUT1	7,519e-09	7,519e-09	4,800e-02	4,800e-02
1051	SUT1,RPN4	7,537e-09	2,557e-09	1,400e-02	1,800e-02
1052	MSN4,MIG2,YER184C	7,688e-09	7,688e-09	5,000e-03	5,000e-03
1053	MSN4,YML081W,YLR278C	7,899e-09	7,899e-09	6,000e-03	6,000e-03
1054	ADR1,REI1	7,941e-09	4,054e-11	1,100e-02	1,500e-02
1055	SUT1,REI1	8,111e-09	4,580e-10	1,000e-02	1,300e-02
1056	MSN4,MET32,YPR022C	8,401e-09	8,401e-09	6,000e-03	6,000e-03
1057	CHA4,NHP10	8,449e-09	2,850e-09	7,000e-03	6,000e-03
1058	YML081W,CHA4	9,006e-09	9,006e-09	1,700e-02	1,700e-02
1059	MSN4,RDR1,CRZ1	9,706e-09	9,706e-09	6,000e-03	6,000e-03
1060	RSC30,NHP10	1,007e-08	1,007e-08	6,000e-03	6,000e-03
1061	YGR067C,RDR1	1,017e-08	1,017e-08	2,200e-02	2,200e-02
1062	YML081W,YPR196W	1,029e-08	1,029e-08	1,300e-02	1,300e-02
1063	MSN4,AZF1,GIS1	1,071e-08	1,071e-08	7,000e-03	7,000e-03
1064	MSN4,RDR1,YPR022C	1,096e-08	1,096e-08	7,000e-03	7,000e-03
1065	YER130C,REI1	1,115e-08	1,115e-08	8,000e-03	8,000e-03
1066	ZMS1,RSC3	1,117e-08	1,117e-08	1,400e-02	1,400e-02
1067	YML081W,CRZ1	1,137e-08	7,006e-10	1,200e-02	1,600e-02
1068	YER130C,GIS1	1,141e-08	1,141e-08	7,000e-03	7,000e-03
1069	MSN4,EDS1,CRZ1	1,185e-08	1,185e-08	5,000e-03	5,000e-03
1070	MSN4,ADR1,ASH1	1,188e-08	1,188e-08	5,000e-03	5,000e-03
1071	ZMS1,RSC30	1,208e-08	1,208e-08	1,300e-02	1,300e-02
1072	MSN4,MIG3,TEC1	1,210e-08	1,210e-08	7,000e-03	7,000e-03
1073	STE12,FHL1	1,211e-08	1,211e-08	1,800e-02	1,800e-02
1074	MSN4,MIG3,YKL222C	1,233e-08	1,233e-08	5,000e-03	5,000e-03
1075	YML081W,ABF1,RDR1	1,246e-08	1,246e-08	6,000e-03	6,000e-03
1076	YML081W,STP2	1,253e-08	1,253e-08	1,500e-02	1,500e-02
1077	MSN4,YML081W,RSC3	1,293e-08	3,281e-10	5,000e-03	8,000e-03
1078	ZMS1,REI1	1,316e-08	1,316e-08	1,100e-02	1,100e-02
1079	YML081W,NHP10	1,324e-08	1,553e-09	8,000e-03	1,100e-02
1080	PDR8,YPR196W	1,349e-08	6,173e-09	7,000e-03	5,000e-03
1081	MSN4,SUT1,SOK2	1,360e-08	1,360e-08	6,000e-03	6,000e-03
1082	MSN4,YML081W,MET28	1,372e-08	5,343e-11	5,000e-03	8,000e-03
1083	MSN4,ZMS1,RSC3	1,383e-08	1,383e-08	6,000e-03	6,000e-03
1084	MSN4,YGR067C,TEA1	1,440e-08	3,327e-10	5,000e-03	7,000e-03
1085	MSN4,MIG1,YLL054C	1,463e-08	1,463e-08	5,000e-03	5,000e-03
1086	YGR067C,AFT2	1,497e-08	1,497e-08	1,900e-02	1,900e-02
1087	RDR1,PDR1	1,497e-08	1,497e-08	1,000e-02	1,000e-02
1088	MIG3,RDR1	1,549e-08	3,638e-10	1,600e-02	2,200e-02
1089	ADR1,YPR196W	1,588e-08	9,761e-10	1,000e-02	1,400e-02
1090	MIG1,YJL103C	1,593e-08	1,593e-08	8,000e-03	8,000e-03
1091	MIG2,PDR1	1,628e-08	1,628e-08	1,000e-02	1,000e-02
1092	AZF1,ADR1,MIG1	1,634e-08	1,634e-08	6,000e-03	6,000e-03
1093	CRZ1,PDR1	1,667e-08	1,667e-08	8,000e-03	8,000e-03
1094	MSN4,ADR1,PDR8	1,682e-08	1,682e-08	6,000e-03	6,000e-03
1095	RSC30,YJL103C	1,712e-08	1,712e-08	6,000e-03	6,000e-03
1096	MSN4,RGT1,YER130C	1,748e-08	1,748e-08	5,000e-03	5,000e-03
1097	MSN4,ADR1,YDR520C	1,798e-08	1,798e-08	5,000e-03	5,000e-03
1098	MIG3,YER184C	1,807e-08	1,807e-08	1,100e-02	1,100e-02
1099	MSN4,SUT1,RDR1	1,904e-08	6,599e-11	6,000e-03	9,000e-03
1100	CRZ1,PDR1	1,924e-08	1,667e-08	6,000e-03	8,000e-03
1101	MIG3,YER184C	2,024e-08	1,807e-08	8,000e-03	1,100e-02
1102	MSN4,MIG2,RIM101	2,067e-08	2,067e-08	6,000e-03	6,000e-03
1103	ZMS1,YPR022C	2,169e-08	2,029e-11	9,000e-03	1,300e-02
1104	MET28,CRZ1	2,186e-08	2,186e-08	1,200e-02	1,200e-02
1105	SUT1,YJL103C	2,285e-08	1,793e-10	7,000e-03	1,000e-02
1106	RDR1,MIG2	2,293e-08	6,090e-10	1,500e-02	2,100e-02
1107	RPN4,UGA3	2,295e-08	2,295e-08	1,300e-02	1,300e-02
1108	DOT6,SFP1	2,378e-08	2,378e-08	9,000e-03	9,000e-03
1109	MSN4,ZMS1,TEA1	2,388e-08	2,388e-08	6,000e-03	6,000e-03
1110	ZMS1,RSC30	2,440e-08	1,208e-08	1,000e-02	1,300e-02
1111	MSN4,MIG3,PDR8	2,442e-08	2,442e-08	6,000e-03	6,000e-03
1112	YML081W,REI1	2,465e-08	8,569e-11	1,100e-02	1,500e-02
1113	ADR1,RSC3	2,486e-08	2,486e-08	1,800e-02	1,800e-02
1114	YGR067C,CHA4	2,508e-08	9,880e-10	1,200e-02	1,600e-02
1115	RAP1,IME1	2,516e-08	2,516e-08	8,000e-03	8,000e-03
1116	MIG3,YLL054C	2,535e-08	2,535e-08	1,100e-02	1,100e-02
1117	YRM1,IME1	2,570e-08	2,570e-08	5,000e-03	5,000e-03
1118	MSN4,AZF1,TYE7	2,572e-08	2,572e-08	6,000e-03	6,000e-03
1119	ZMS1,STP2	2,593e-08	2,593e-08	1,200e-02	1,200e-02
1120	MSN4,ZMS1,YLR278C	2,693e-08	2,693e-08	5,000e-03	5,000e-03
1121	ABF1,IME1	2,769e-08	2,769e-08	1,100e-02	1,100e-02
1122	MSN4,YML081W,TEA1	2,865e-08	1,298e-09	5,000e-03	8,000e-03
1123	DOT6,SFP1	2,908e-08	2,378e-08	7,000e-03	9,000e-03
1124	MSN4,ZMS1,RPN4	3,049e-08	3,049e-08	6,000e-03	6,000e-03
1125	SUT1,HAP4	3,077e-08	3,077e-08	1,200e-02	1,200e-02
1126	MSN4,MIG1	3,091e-08	1,624e-10	3,600e-02	4,900e-02
1127	SUT1,YPR022C	3,105e-08	3,105e-08	1,700e-02	1,700e-02
1128	AZF1,YML081W,MIG2	3,135e-08	3,135e-08	5,000e-03	5,000e-03
1129	ZMS1,YJL103C	3,238e-08	3,238e-08	8,000e-03	8,000e-03
1130	CRZ1,NHP10	3,318e-08	3,318e-08	8,000e-03	8,000e-03
1131	MSN4,MIG2,RPN4	3,352e-08	3,352e-08	6,000e-03	6,000e-03
1132	YGR067C,UGA3	3,382e-08	1,152e-09	1,300e-02	1,700e-02
1133	MSN4,ADR1,TEA1	3,472e-08	3,472e-08	7,000e-03	7,000e-03
1134	PDR1,YLL054C	3,551e-08	3,551e-08	6,000e-03	6,000e-03
1135	SUT1,LEU3	3,689e-08	5,427e-10	5,000e-03	7,000e-03
1136	MSN4,YGR067C,CAT8	3,708e-08	3,708e-08	5,000e-03	5,000e-03
1137	YPR196W,IME1	3,730e-08	3,730e-08	6,000e-03	6,000e-03
1138	MSN4,MIG3,RPN4	3,802e-08	3,802e-08	7,000e-03	7,000e-03
1139	YGR067C,IME1	3,803e-08	2,142e-11	8,000e-03	1,200e-02
1140	MIG2,SIP4	3,850e-08	4,027e-09	1,000e-02	1,400e-02
1141	YPR022C,CRZ1	3,943e-08	2,533e-10	8,000e-03	1,200e-02
1142	SUT1,ARO80	3,971e-08	3,971e-08	1,000e-02	1,000e-02
1143	YML081W,RSC3	3,998e-08	3,998e-08	1,900e-02	1,900e-02
1144	AZF1,YML081W,MIG3	4,028e-08	4,028e-08	6,000e-03	6,000e-03
1145	MIG2,PDR1	4,292e-08	1,628e-08	8,000e-03	1,000e-02
1146	ADR1,UGA3	4,293e-08	3,857e-09	1,400e-02	1,800e-02
1147	YER130C,GIS1	4,364e-08	1,141e-08	5,000e-03	7,000e-03
1148	ADR1,RAP1	4,425e-08	4,425e-08	1,800e-02	1,800e-02
1149	MSN4,YML081W,RDR1	4,432e-08	6,554e-12	6,000e-03	1,000e-02
1150	ADR1,ABF1,SUT1	4,472e-08	4,472e-08	5,000e-03	5,000e-03
1151	MSN4,SUT1,CAT8	4,511e-08	4,511e-08	5,000e-03	5,000e-03
1152	UGA3,UME6	4,520e-08	4,520e-08	6,000e-03	6,000e-03
1153	RSC3,YJL103C	4,623e-08	4,623e-08	7,000e-03	7,000e-03
1154	ADR1,RAP1	4,625e-08	4,425e-08	1,400e-02	1,800e-02
1155	YML081W,AFT2	4,856e-08	3,644e-10	1,600e-02	2,200e-02
1156	MIG3,UGA3	4,973e-08	4,973e-08	1,500e-02	1,500e-02
1157	MBP1::SWI6,ASH1	5,016e-08	5,016e-08	5,000e-03	5,000e-03
1158	TEA1,LYS14	5,051e-08	4,741e-09	7,000e-03	1,000e-02
1159	SFP1,TOD6	5,163e-08	5,163e-08	8,000e-03	8,000e-03
1160	RGT1,PDR1	5,181e-08	5,181e-08	9,000e-03	9,000e-03
1161	SUT1,GAL4	5,221e-08	5,221e-08	5,000e-03	5,000e-03
1162	RSC3,YJL103C	5,335e-08	4,623e-08	6,000e-03	7,000e-03
1163	MSN4,MIG1,PDR8	5,486e-08	5,486e-08	6,000e-03	6,000e-03
1164	ZMS1,YPR196W	5,494e-08	5,494e-08	1,000e-02	1,000e-02
1165	MSN4,EDS1,UGA3	5,587e-08	5,587e-08	5,000e-03	5,000e-03
1166	YGR067C,YPR196W	5,672e-08	5,672e-08	1,200e-02	1,200e-02
1167	SUT1,YLL054C	5,675e-08	5,675e-08	1,100e-02	1,100e-02
1168	CRZ1,NHP10	5,792e-08	3,318e-08	6,000e-03	8,000e-03
1169	CHA4,IME1	5,856e-08	5,856e-08	7,000e-03	7,000e-03
1170	AZF1,YML081W,ADR1	5,866e-08	5,866e-08	6,000e-03	6,000e-03
1171	YLR278C,YDR520C	5,932e-08	5,932e-08	5,000e-03	5,000e-03
1172	MSN4,STB4,MET32	5,962e-08	5,962e-08	6,000e-03	6,000e-03
1173	RGT1,YER184C	6,207e-08	6,207e-08	7,000e-03	7,000e-03
1174	SFP1,TOD6	6,370e-08	5,163e-08	7,000e-03	8,000e-03
1175	MSN4,MIG1,AFT2	6,639e-08	5,899e-11	5,000e-03	9,000e-03
1176	MSN4,ADR1,CHA4	6,728e-08	2,678e-12	5,000e-03	9,000e-03
1177	AZF1,YML081W,MIG1	6,782e-08	6,782e-08	6,000e-03	6,000e-03
1178	MSN4,YGR067C,MET28	7,058e-08	1,500e-09	5,000e-03	7,000e-03
1179	YML081W,YPR196W	7,182e-08	1,029e-08	1,000e-02	1,300e-02
1180	MSN4,MIG3,OAF1	7,258e-08	7,258e-08	5,000e-03	5,000e-03
1181	MSN4,MIG1,MET28	7,280e-08	3,866e-10	5,000e-03	8,000e-03
1182	MSN4,SUT1,MET28	7,314e-08	7,314e-08	7,000e-03	7,000e-03
1183	MIG1,YJL103C	7,466e-08	1,593e-08	6,000e-03	8,000e-03
1184	MIG1,YPR196W	7,562e-08	7,562e-08	1,100e-02	1,100e-02
1185	ADR1,RSC30	7,596e-08	7,596e-08	1,600e-02	1,600e-02
1186	MSN4,AZF1,CBF1	7,618e-08	7,618e-08	5,000e-03	5,000e-03
1187	MSN4,MIG1,YKL222C	7,697e-08	7,697e-08	5,000e-03	5,000e-03
1188	STB5,YDR520C	7,761e-08	7,761e-08	6,000e-03	6,000e-03
1189	AZF1,SUT1,MIG2	8,124e-08	8,124e-08	5,000e-03	5,000e-03
1190	MSN4,MIG1,TEA1	8,311e-08	8,311e-08	7,000e-03	7,000e-03
1191	MSN4,YML081W,OAF1	9,086e-08	9,086e-08	6,000e-03	6,000e-03
1192	RDR1,ASH1	9,219e-08	9,219e-08	1,000e-02	1,000e-02
1193	SUT1,SKN7	9,330e-08	2,920e-10	6,000e-03	8,000e-03
1194	MSN4,RDR1,AFT2	9,424e-08	9,424e-08	7,000e-03	7,000e-03
1195	MSN4,ACE2,RSC30	9,496e-08	9,496e-08	7,000e-03	7,000e-03
1196	PDR8,NHP10	9,573e-08	9,573e-08	6,000e-03	6,000e-03
1197	MSN4,AFT2,MET32	9,595e-08	9,595e-08	6,000e-03	6,000e-03
1198	UGA3,NHP10	9,736e-08	9,736e-08	8,000e-03	8,000e-03
1199	YML081W,ADR1,ABF1	1,006e-07	1,006e-07	5,000e-03	5,000e-03
1200	SUT1,RDR1	1,017e-07	1,017e-07	2,100e-02	2,100e-02
1201	MSN4,ADR1,AFT2	1,029e-07	3,788e-11	6,000e-03	9,000e-03
1202	MSN4,ADR1,YRM1	1,044e-07	1,044e-07	6,000e-03	6,000e-03
1203	SUT1,TBS1	1,053e-07	4,571e-10	5,000e-03	8,000e-03
1204	LYS14,CAT8	1,055e-07	1,055e-07	6,000e-03	6,000e-03
1205	MSN4,YGR067C,DOT6	1,065e-07	1,065e-07	6,000e-03	6,000e-03
1206	MSN4,RDR1,STP1	1,078e-07	1,078e-07	5,000e-03	5,000e-03
1207	MSN4,MIG1,TEC1	1,084e-07	1,084e-07	7,000e-03	7,000e-03
1208	STB5,YDR520C	1,085e-07	7,761e-08	5,000e-03	6,000e-03
1209	MSN4,RDR1,EDS1	1,133e-07	1,133e-07	6,000e-03	6,000e-03
1210	CRZ1,YDR520C	1,137e-07	1,137e-07	8,000e-03	8,000e-03
1211	SUT1,IME1	1,144e-07	1,662e-11	7,000e-03	1,100e-02
1212	MSN4,RDR1,RGT1	1,154e-07	1,154e-07	6,000e-03	6,000e-03
1213	AZF1,ADR1,SUT1	1,163e-07	1,163e-07	6,000e-03	6,000e-03
1214	MSN4,YML081W,STB5	1,169e-07	1,169e-07	7,000e-03	7,000e-03
1215	YKL222C,ASH1	1,196e-07	1,196e-07	6,000e-03	6,000e-03
1216	MSN4,YML081W,YRM1	1,197e-07	1,197e-07	6,000e-03	6,000e-03
1217	ADR1,AFT2	1,228e-07	1,228e-07	1,900e-02	1,900e-02
1218	MIG1,UGA3	1,330e-07	4,217e-10	1,200e-02	1,700e-02
1219	MET32,CRZ1	1,330e-07	1,078e-09	7,000e-03	1,100e-02
1220	MSN4,ACE2,RSC3	1,367e-07	1,367e-07	7,000e-03	7,000e-03
1221	MSN4,GCR2,SUT1	1,368e-07	1,368e-07	1,000e-02	1,000e-02
1222	MSN4,RSC30	1,390e-07	1,390e-07	3,100e-02	3,100e-02
1223	MSN4,MIG3,DOT6	1,410e-07	1,410e-07	6,000e-03	6,000e-03
1224	MSN4,ADR1,YER184C	1,426e-07	1,426e-07	5,000e-03	5,000e-03
1225	NRG1,YNR063W	1,436e-07	1,436e-07	5,000e-03	5,000e-03
1226	MIG1,YLR278C	1,439e-07	1,439e-07	1,400e-02	1,400e-02
1227	RSC3,MCM1	1,462e-07	1,462e-07	9,000e-03	9,000e-03
1228	CHA4,UGA3	1,490e-07	1,490e-07	1,000e-02	1,000e-02
1229	ZMS1,YPR196W	1,494e-07	5,494e-08	8,000e-03	1,000e-02
1230	MSN4,MET32,CEP3	1,545e-07	1,545e-07	5,000e-03	5,000e-03
1231	ABF1,UGA3	1,613e-07	1,613e-07	1,700e-02	1,700e-02
1232	MSN4,YGR067C,PHD1	1,668e-07	1,668e-07	6,000e-03	6,000e-03
1233	RPN4,UGA3	1,763e-07	2,295e-08	1,000e-02	1,300e-02
1234	ADR1,IME1	1,846e-07	1,846e-07	1,100e-02	1,100e-02
1235	MIG3,AFT2	1,872e-07	1,872e-07	1,800e-02	1,800e-02
1236	MIG1,RDR1	1,893e-07	3,510e-09	1,600e-02	2,200e-02
1237	MSN4,AFT2,RSC3	1,905e-07	1,905e-07	6,000e-03	6,000e-03
1238	MSN4,ACE2,MIG2	1,951e-07	1,951e-07	9,000e-03	9,000e-03
1239	MSN4,ACE2,YGR067C	2,008e-07	2,008e-07	7,000e-03	7,000e-03
1240	STE12,GCR2,STB4	2,009e-07	2,009e-07	6,000e-03	6,000e-03
1241	ZMS1,RSC3	2,085e-07	1,117e-08	1,000e-02	1,400e-02
1242	MSN4,ADR1,MET28	2,124e-07	7,600e-11	5,000e-03	9,000e-03
1243	YRM1,IME1	2,136e-07	2,570e-08	6,000e-03	5,000e-03
1244	STB4,CRZ1	2,171e-07	2,171e-07	1,300e-02	1,300e-02
1245	MSN4,ACE2,ZMS1	2,207e-07	2,207e-07	8,000e-03	8,000e-03
1246	ADR1,RSC3	2,211e-07	2,486e-08	1,300e-02	1,800e-02
1247	MSN4,SWI4,YPR022C	2,227e-07	2,227e-07	5,000e-03	5,000e-03
1248	NHP10,YNR063W	2,229e-07	2,229e-07	5,000e-03	5,000e-03
1249	MSN4,ACE2,SUT1	2,254e-07	2,254e-07	9,000e-03	9,000e-03
1250	STE12,FHL1	2,285e-07	1,211e-08	1,300e-02	1,800e-02
1251	MSN4,YGR067C,SOK2	2,325e-07	2,325e-07	5,000e-03	5,000e-03
1252	MIG3,YDR520C	2,331e-07	2,331e-07	1,100e-02	1,100e-02
1253	SUT1,STP1	2,372e-07	2,372e-07	1,100e-02	1,100e-02
1254	CHA4,OAF1	2,374e-07	2,374e-07	1,000e-02	1,000e-02
1255	MSN4,YGR067C,RAP1	2,413e-07	2,413e-07	6,000e-03	6,000e-03
1256	MIG3,IME1	2,427e-07	9,287e-11	7,000e-03	1,100e-02
1257	MSN4,ACE2,ADR1	2,448e-07	2,448e-07	1,000e-02	1,000e-02
1258	YGR067C,TBS1	2,523e-07	2,523e-07	7,000e-03	7,000e-03
1259	ACE2,ADR1,SUT1	2,542e-07	2,542e-07	5,000e-03	5,000e-03
1260	CHA4,UGA3	2,605e-07	1,490e-07	8,000e-03	1,000e-02
1261	RSC3,MCM1	2,607e-07	1,462e-07	1,100e-02	9,000e-03
1262	MSN4,MET32,RPN4	2,610e-07	2,610e-07	5,000e-03	5,000e-03
1263	MSN4,ZMS1,PHD1	2,635e-07	2,635e-07	5,000e-03	5,000e-03
1264	AZF1,ADR1,MIG3	2,661e-07	2,661e-07	5,000e-03	5,000e-03
1265	MSN4,ACE2,YGR067C	2,665e-07	2,008e-07	9,000e-03	7,000e-03
1266	MSN4,ABF1,UGA3	2,705e-07	2,705e-07	7,000e-03	7,000e-03
1267	YML081W,RPN4	2,735e-07	2,735e-07	1,900e-02	1,900e-02
1268	MSN4,AZF1,YPR022C	2,767e-07	2,767e-07	8,000e-03	8,000e-03
1269	RSC30,NHP10	2,792e-07	1,007e-08	8,000e-03	6,000e-03
1270	MSN4,YML081W,CAT8	2,954e-07	2,954e-07	5,000e-03	5,000e-03
1271	ABF1,DOT6	3,018e-07	3,018e-07	1,500e-02	1,500e-02
1272	MSN4,SUT1,STB4	3,183e-07	3,183e-07	7,000e-03	7,000e-03
1273	MSN4,MIG3,STB5	3,183e-07	3,183e-07	6,000e-03	6,000e-03
1274	STE12,MATA1,TEC1	3,195e-07	3,195e-07	5,000e-03	5,000e-03
1275	MSN4,MIG1,DOT6	3,319e-07	3,319e-07	6,000e-03	6,000e-03
1276	ADR1,RSC30	3,351e-07	7,596e-08	1,200e-02	1,600e-02
1277	SUT1,ASH1	3,424e-07	3,424e-07	1,000e-02	1,000e-02
1278	MSN4,ZMS1,EDS1	3,431e-07	3,431e-07	6,000e-03	6,000e-03
1279	MIG1,RGT1	3,449e-07	3,449e-07	1,700e-02	1,700e-02
1280	SUT1,ASH1	3,457e-07	3,424e-07	8,000e-03	1,000e-02
1281	MIG1,YPR196W	3,521e-07	7,562e-08	8,000e-03	1,100e-02
1282	YML081W,CHA4	3,567e-07	9,006e-09	1,200e-02	1,700e-02
1283	PDR8,NHP10	3,630e-07	9,573e-08	7,000e-03	6,000e-03
1284	ADR1,NHP10	3,663e-07	3,663e-07	1,200e-02	1,200e-02
1285	MIG2,YJL103C	3,687e-07	3,687e-07	8,000e-03	8,000e-03
1286	MSN4,RDR1,ZMS1	3,691e-07	4,110e-09	5,000e-03	8,000e-03
1287	MBP1,ASH1	3,746e-07	3,746e-07	5,000e-03	5,000e-03
1288	MSN4,MIG2,TEC1	3,802e-07	3,802e-07	6,000e-03	6,000e-03
1289	MIG3,YPR196W	3,851e-07	3,851e-07	1,000e-02	1,000e-02
1290	CHA4,OAF1	3,883e-07	2,374e-07	8,000e-03	1,000e-02
1291	YGR067C,RAP1	3,904e-07	3,904e-07	1,600e-02	1,600e-02
1292	ABF1,UME6	3,915e-07	3,915e-07	1,000e-02	1,000e-02
1293	MSN4,MIG3,RIM101	3,998e-07	3,998e-07	6,000e-03	6,000e-03
1294	ABF1,IME1	4,038e-07	2,769e-08	8,000e-03	1,100e-02
1295	NHP10,ASH1	4,126e-07	4,126e-07	5,000e-03	5,000e-03
1296	AFT2,CRZ1	4,129e-07	4,129e-07	1,300e-02	1,300e-02
1297	SUT1,HAP4	4,239e-07	3,077e-08	9,000e-03	1,200e-02
1298	MSN4,ADR1,RSC3	4,445e-07	5,530e-10	5,000e-03	8,000e-03
1299	ADR1,MET28	4,509e-07	4,509e-07	1,900e-02	1,900e-02
1300	MIG1,YER184C	4,560e-07	4,560e-07	9,000e-03	9,000e-03
1301	MSN4,SUT1,MCM1	4,561e-07	4,561e-07	6,000e-03	6,000e-03
1302	MSN4,ADR1	4,636e-07	7,186e-10	3,900e-02	5,300e-02
1303	PDR8,YRR1	4,654e-07	4,654e-07	5,000e-03	5,000e-03
1304	AFT2,AFT1	4,680e-07	4,680e-07	5,000e-03	5,000e-03
1305	ADR1,CHA4	4,795e-07	3,137e-09	1,300e-02	1,800e-02
1306	STB3,TOD6	4,883e-07	4,883e-07	8,000e-03	8,000e-03
1307	MIG1,YDR520C	4,904e-07	4,904e-07	1,100e-02	1,100e-02
1308	RSC3,REI1	4,921e-07	4,921e-07	9,000e-03	9,000e-03
1309	MET28,YPR022C	5,012e-07	5,012e-07	1,300e-02	1,300e-02
1310	MIG2,IME1	5,031e-07	8,241e-10	7,000e-03	1,000e-02
1311	MIG3,UGA3	5,186e-07	4,973e-08	1,100e-02	1,500e-02
1312	MSN4,AFT2,TEA1	5,199e-07	5,199e-07	6,000e-03	6,000e-03
1313	SUT1,RGT1	5,468e-07	5,468e-07	1,700e-02	1,700e-02
1314	MSN4,AFT2,CHA4	5,549e-07	5,549e-07	6,000e-03	6,000e-03
1315	CHA4,RSC30	5,640e-07	5,640e-07	1,200e-02	1,200e-02
1316	MIG2,UGA3	5,665e-07	5,665e-07	1,400e-02	1,400e-02
1317	UGA3,NHP10	5,746e-07	9,736e-08	6,000e-03	8,000e-03
1318	RGT1,PDR1	5,762e-07	5,181e-08	6,000e-03	9,000e-03
1319	RPN4,SIP4	5,782e-07	5,782e-07	1,100e-02	1,100e-02
1320	MET28,MET4	5,854e-07	5,854e-07	5,000e-03	5,000e-03
1321	YML081W,HAP1	5,857e-07	5,857e-07	7,000e-03	7,000e-03
1322	MSN4,YML081W,YER184C	5,863e-07	5,863e-07	5,000e-03	5,000e-03
1323	btd,sna,opa	6,000e-07	1,065e-12	7,000e-03	1,200e-02
1324	MSN4,CHA4,EDS1	6,063e-07	6,063e-07	5,000e-03	5,000e-03
1325	YPR022C,UGA3	6,204e-07	6,204e-07	1,200e-02	1,200e-02
1326	YGR067C,RDR1	6,277e-07	1,017e-08	1,600e-02	2,200e-02
1327	AZF1,ADR1,ZMS1	6,399e-07	6,399e-07	5,000e-03	5,000e-03
1328	YGR067C,YJL103C	6,480e-07	6,480e-07	9,000e-03	9,000e-03
1329	SUT1,RDR1	6,527e-07	1,017e-07	1,500e-02	2,100e-02
1330	ZMS1,SKN7	6,782e-07	6,782e-07	8,000e-03	8,000e-03
1331	MSN4,YGR067C,STB5	6,852e-07	6,852e-07	6,000e-03	6,000e-03
1332	SUT1,ARO80	7,325e-07	3,971e-08	7,000e-03	1,000e-02
1333	YGR067C,YPR196W	7,375e-07	5,672e-08	9,000e-03	1,200e-02
1334	RSC3,REI1	7,460e-07	4,921e-07	7,000e-03	9,000e-03
1335	MIG3,LEU3	7,477e-07	7,477e-07	6,000e-03	6,000e-03
1336	nub,Vsx2	7,662e-07	7,662e-07	5,000e-03	5,000e-03
1337	ZMS1,STP2	8,127e-07	2,593e-08	9,000e-03	1,200e-02
1338	AZF1,ABF1,YGR067C	8,266e-07	8,266e-07	6,000e-03	6,000e-03
1339	STE12,GCR1	8,431e-07	8,431e-07	1,900e-02	1,900e-02
1340	YML081W,HAP1	8,903e-07	5,857e-07	6,000e-03	7,000e-03
1341	MSN4,MIG1,STB5	8,936e-07	8,936e-07	6,000e-03	6,000e-03
1342	MIG3,YLR278C	8,947e-07	8,947e-07	1,300e-02	1,300e-02
1343	RPN4,SIP4	9,073e-07	5,782e-07	9,000e-03	1,100e-02
1344	RAP1,RSC30	9,084e-07	9,084e-07	8,000e-03	8,000e-03
1345	CEP3,REI1	9,644e-07	9,644e-07	8,000e-03	8,000e-03
1346	SUT1,CRZ1	9,754e-07	9,754e-07	1,300e-02	1,300e-02
1347	sna,h	9,853e-07	1,072e-09	2,400e-02	3,400e-02
1348	MSN4,YPR022C	1,023e-06	4,829e-10	2,500e-02	3,500e-02
1349	MSN4,RDR1,MET32	1,029e-06	1,029e-06	7,000e-03	7,000e-03
1350	TEC1,LYS14	1,049e-06	1,049e-06	7,000e-03	7,000e-03
1351	MSN4,ZMS1,STB4	1,055e-06	1,055e-06	6,000e-03	6,000e-03
1352	RGT1,SIP4	1,060e-06	7,467e-10	7,000e-03	1,000e-02
1353	GCR2,LYS14	1,085e-06	1,085e-06	1,300e-02	1,300e-02
1354	YML081W,STP2	1,087e-06	1,253e-08	1,100e-02	1,500e-02
1355	YGR067C,EDS1	1,091e-06	1,091e-06	1,700e-02	1,700e-02
1356	ADR1,RDR1	1,104e-06	6,279e-09	1,700e-02	2,400e-02
1357	MIG1,YDR520C	1,132e-06	4,904e-07	8,000e-03	1,100e-02
1358	YML081W,RSC3	1,145e-06	3,998e-08	1,400e-02	1,900e-02
1359	MIG3,STP1	1,148e-06	1,148e-06	1,200e-02	1,200e-02
1360	AZF1,ABF1,MIG3	1,154e-06	1,154e-06	6,000e-03	6,000e-03
1361	ZMS1,SIP4	1,171e-06	1,171e-06	1,200e-02	1,200e-02
1362	YGR067C,SIP4	1,178e-06	1,178e-06	1,400e-02	1,400e-02
1363	MSN4,MIG2,DOT6	1,193e-06	1,193e-06	5,000e-03	5,000e-03
1364	MSN4,AZF1,YML081W	1,200e-06	1,200e-06	1,100e-02	1,100e-02
1365	MIG1,YER184C	1,204e-06	4,560e-07	1,100e-02	9,000e-03
1366	MIG3,RGT1	1,209e-06	1,209e-06	1,500e-02	1,500e-02
1367	MSN4,ADR1,RPN4	1,222e-06	7,352e-09	5,000e-03	8,000e-03
1368	UGA3,MCM1	1,237e-06	1,237e-06	1,000e-02	1,000e-02
1369	MSN4,RDR1,RPN4	1,263e-06	1,263e-06	6,000e-03	6,000e-03
1370	RDR1,PDR1	1,285e-06	1,497e-08	7,000e-03	1,000e-02
1371	UGA3,STP1	1,304e-06	1,304e-06	8,000e-03	8,000e-03
1372	MIG2,UGA3	1,308e-06	5,665e-07	1,000e-02	1,400e-02
1373	MSN4,SUT1,TEA1	1,309e-06	1,309e-06	6,000e-03	6,000e-03
1374	MSN4,ACE2,YML081W	1,334e-06	1,334e-06	9,000e-03	9,000e-03
1375	STP1,PDR1	1,368e-06	1,368e-06	6,000e-03	6,000e-03
1376	YGR067C,LEU3	1,374e-06	1,374e-06	6,000e-03	6,000e-03
1377	YPR022C,STP2	1,375e-06	1,375e-06	9,000e-03	9,000e-03
1378	MIG2,YDR520C	1,428e-06	1,428e-06	1,000e-02	1,000e-02
1379	SUT1,TEA1	1,434e-06	1,434e-06	1,400e-02	1,400e-02
1380	FHL1,SPT23	1,451e-06	1,451e-06	5,000e-03	5,000e-03
1381	MSN4,STB4,MBP1::SWI6	1,458e-06	1,458e-06	5,000e-03	5,000e-03
1382	MIG3,TBS1	1,472e-06	1,472e-06	6,000e-03	6,000e-03
1383	ABF1,DOT6	1,478e-06	3,018e-07	1,200e-02	1,500e-02
1384	MSN4,ADR1,DOT6	1,496e-06	1,496e-06	6,000e-03	6,000e-03
1385	MIG2,YPR196W	1,534e-06	1,534e-06	9,000e-03	9,000e-03
1386	MSN4,CHA4,RGT1	1,545e-06	1,545e-06	5,000e-03	5,000e-03
1387	ZMS1,PDR1	1,553e-06	1,553e-06	9,000e-03	9,000e-03
1388	RSC3,FHL1	1,627e-06	1,627e-06	8,000e-03	8,000e-03
1389	SUT1,YLL054C	1,667e-06	5,675e-08	8,000e-03	1,100e-02
1390	CRZ1,STP1	1,674e-06	1,674e-06	8,000e-03	8,000e-03
1391	ABF1,UME6	1,679e-06	3,915e-07	8,000e-03	1,000e-02
1392	SUT1,STP1	1,682e-06	2,372e-07	8,000e-03	1,100e-02
1393	MIG1,RGT1	1,685e-06	3,449e-07	1,200e-02	1,700e-02
1394	ADR1,PDR1	1,711e-06	1,711e-06	1,100e-02	1,100e-02
1395	AZF1,MIG1,RDR1	1,712e-06	1,712e-06	5,000e-03	5,000e-03
1396	ZMS1,REI1	1,727e-06	1,316e-08	8,000e-03	1,100e-02
1397	bap,nub	1,778e-06	8,702e-07	1,000e-02	1,300e-02
1398	MIG1,GAL4	1,796e-06	1,796e-06	5,000e-03	5,000e-03
1399	MSN4,ADR1,RIM101	1,802e-06	1,802e-06	6,000e-03	6,000e-03
1400	YML081W,IME1	1,814e-06	3,144e-09	8,000e-03	1,200e-02
1401	STB3,TOD6	1,817e-06	4,883e-07	1,000e-02	8,000e-03
1402	MSN4,YML081W,SOK2	1,830e-06	1,830e-06	5,000e-03	5,000e-03
1403	YML081W,TBS1	1,911e-06	1,911e-06	7,000e-03	7,000e-03
1404	MSN4,YGR067C,RIM101	1,931e-06	1,931e-06	6,000e-03	6,000e-03
1405	MSN4,SUT1,AFT2	1,931e-06	2,183e-09	5,000e-03	8,000e-03
1406	CHA4,RSC30	1,956e-06	5,640e-07	9,000e-03	1,200e-02
1407	MSN4,SUT1,RIM101	1,984e-06	1,984e-06	6,000e-03	6,000e-03
1408	CRZ1,CEP3	1,987e-06	1,987e-06	9,000e-03	9,000e-03
1409	YML081W,RGT1	2,079e-06	2,079e-06	1,400e-02	1,400e-02
1410	YPR022C,REI1	2,087e-06	7,197e-09	7,000e-03	9,000e-03
1411	btd,Kr	2,091e-06	6,101e-12	2,400e-02	3,400e-02
1412	ABF1,TOD6	2,124e-06	2,124e-06	1,400e-02	1,400e-02
1413	MIG3,YLL054C	2,129e-06	2,535e-08	8,000e-03	1,100e-02
1414	MET32,TEA1	2,132e-06	2,132e-06	1,300e-02	1,300e-02
1415	MSN4,MIG2,STB5	2,155e-06	2,155e-06	6,000e-03	6,000e-03
1416	ZMS1,ARO80	2,183e-06	2,183e-06	8,000e-03	8,000e-03
1417	MIG3,YPR196W	2,194e-06	3,851e-07	8,000e-03	1,000e-02
1418	STB4,REI1	2,219e-06	2,219e-06	1,000e-02	1,000e-02
1419	ZMS1,YJL103C	2,228e-06	3,238e-08	6,000e-03	8,000e-03
1420	CHA4,MCM1	2,235e-06	2,235e-06	9,000e-03	9,000e-03
1421	MSN4,SUT1,YLR278C	2,304e-06	2,304e-06	5,000e-03	5,000e-03
1422	MSN4,AZF1,YGR067C	2,314e-06	2,314e-06	1,000e-02	1,000e-02
1423	UGA3,MCM1	2,374e-06	1,237e-06	8,000e-03	1,000e-02
1424	RSC30,MCM1	2,392e-06	2,392e-06	8,000e-03	8,000e-03
1425	LYS14,NHP10	2,405e-06	2,405e-06	6,000e-03	6,000e-03
1426	MET32,RTG3	2,422e-06	2,422e-06	6,000e-03	6,000e-03
1427	YGR067C,AFT2	2,424e-06	1,497e-08	1,400e-02	1,900e-02
1428	MSN4,AZF1,MIG1	2,438e-06	2,438e-06	1,000e-02	1,000e-02
1429	MSN4,SUT1	2,441e-06	7,519e-09	3,500e-02	4,800e-02
1430	RSC3,RAP1	2,473e-06	2,473e-06	9,000e-03	9,000e-03
1431	MIG3,GIS1	2,479e-06	2,479e-06	1,200e-02	1,200e-02
1432	MSN4,AFT2,UGA3	2,504e-06	2,504e-06	5,000e-03	5,000e-03
1433	MSN4,MIG1,YRM1	2,508e-06	2,508e-06	5,000e-03	5,000e-03
1434	RDR1,YRM1	2,519e-06	2,519e-06	9,000e-03	9,000e-03
1435	STB3,DOT6	2,519e-06	2,519e-06	8,000e-03	8,000e-03
1436	MSN4,ZMS1,MET28	2,520e-06	2,520e-06	6,000e-03	6,000e-03
1437	MIG3,SKN7	2,520e-06	2,520e-06	8,000e-03	8,000e-03
1438	YML081W,RGT1	2,530e-06	2,079e-06	1,800e-02	1,400e-02
1439	YGR067C,RGT1	2,537e-06	2,537e-06	1,700e-02	1,700e-02
1440	RDR1,ZMS1	2,563e-06	2,563e-06	1,800e-02	1,800e-02
1441	RAP1,IME1	2,693e-06	2,516e-08	5,000e-03	8,000e-03
1442	MIG3,AFT2	2,697e-06	1,872e-07	1,300e-02	1,800e-02
1443	ADR1,USV1	2,747e-06	2,747e-06	6,000e-03	6,000e-03
1444	STP2,NHP10	2,787e-06	2,787e-06	5,000e-03	5,000e-03
1445	CHA4,ASH1	2,800e-06	2,800e-06	8,000e-03	8,000e-03
1446	MSN4,RDR1,UGA3	2,806e-06	2,806e-06	6,000e-03	6,000e-03
1447	YGR067C,RGT1	2,856e-06	2,537e-06	1,300e-02	1,700e-02
1448	RSC3,IME1	2,869e-06	2,869e-06	5,000e-03	5,000e-03
1449	SUT1,YPR022C	2,871e-06	3,105e-08	1,200e-02	1,700e-02
1450	YML081W,YDR520C	2,891e-06	2,891e-06	1,200e-02	1,200e-02
1451	CRZ1,STP2	2,906e-06	2,906e-06	8,000e-03	8,000e-03
1452	MIG2,YJL103C	2,935e-06	3,687e-07	6,000e-03	8,000e-03
1453	MET28,RIM101	2,942e-06	2,942e-06	1,200e-02	1,200e-02
1454	YGR067C,TBS1	2,976e-06	2,523e-07	5,000e-03	7,000e-03
1455	GCR2,YML081W,SUT1	3,021e-06	3,021e-06	5,000e-03	5,000e-03
1456	ADR1,STP1	3,029e-06	3,029e-06	1,400e-02	1,400e-02
1457	RSC30,REI1	3,038e-06	3,038e-06	8,000e-03	8,000e-03
1458	MIG3,RGT1	3,087e-06	1,209e-06	1,200e-02	1,500e-02
1459	MSN4,YML081W,DOT6	3,123e-06	3,123e-06	6,000e-03	6,000e-03
1460	MSN4,RDR1,CHA4	3,133e-06	3,133e-06	6,000e-03	6,000e-03
1461	MSN4,AZF1,ADR1	3,139e-06	3,139e-06	1,100e-02	1,100e-02
1462	MSN4,AFT2,MET28	3,347e-06	3,347e-06	6,000e-03	6,000e-03
1463	MIG3,TEA1	3,409e-06	3,409e-06	1,400e-02	1,400e-02
1464	MSN4,YML081W,MBP1::SWI6	3,422e-06	3,422e-06	6,000e-03	6,000e-03
1465	MIG2,YLL054C	3,453e-06	3,453e-06	9,000e-03	9,000e-03
1466	MIG2,MET28	3,497e-06	3,497e-06	1,500e-02	1,500e-02
1467	YML081W,TBS1	3,532e-06	1,911e-06	5,000e-03	7,000e-03
1468	MIG1,YLR278C	3,621e-06	1,439e-07	1,000e-02	1,400e-02
1469	ADR1,IME1	3,636e-06	1,846e-07	8,000e-03	1,100e-02
1470	YGR067C,EDS1	3,729e-06	1,091e-06	1,300e-02	1,700e-02
1471	MBP1::SWI6,ASH1	3,748e-06	5,016e-08	7,000e-03	5,000e-03
1472	GIS1,REI1	3,828e-06	3,828e-06	6,000e-03	6,000e-03
1473	MIG3,YPR013C	3,861e-06	3,861e-06	8,000e-03	8,000e-03
1474	STP2,REI1	3,896e-06	3,896e-06	5,000e-03	5,000e-03
1475	RSC30,MCM1	3,913e-06	2,392e-06	1,000e-02	8,000e-03
1476	MSN4,ADR1,RAP1	3,966e-06	3,966e-06	6,000e-03	6,000e-03
1477	RSC3,NRG1	3,969e-06	3,969e-06	8,000e-03	8,000e-03
1478	YGR067C,PDR1	4,002e-06	4,002e-06	1,000e-02	1,000e-02
1479	YML081W,YJL103C	4,185e-06	4,185e-06	9,000e-03	9,000e-03
1480	CRZ1,YDR520C	4,198e-06	1,137e-07	6,000e-03	8,000e-03
1481	MIG1,LYS14	4,326e-06	4,326e-06	1,100e-02	1,100e-02
1482	MIG1,IME1	4,521e-06	3,183e-09	7,000e-03	1,100e-02
1483	PDR8,IME1	4,597e-06	4,597e-06	5,000e-03	5,000e-03
1484	MCM1,YPR196W	4,678e-06	4,678e-06	6,000e-03	6,000e-03
1485	MSN4,AZF1,CRZ1	4,797e-06	4,797e-06	7,000e-03	7,000e-03
1486	SUT1,SIP4	4,809e-06	4,809e-06	1,000e-02	1,000e-02
1487	ABF1,TOD6	4,909e-06	2,124e-06	1,100e-02	1,400e-02
1488	MSN4,YGR067C,MBP1::SWI6	4,916e-06	4,916e-06	6,000e-03	6,000e-03
1489	YML081W,MET28	4,930e-06	4,930e-06	1,800e-02	1,800e-02
1490	UGA3,YJL103C	4,990e-06	4,990e-06	6,000e-03	6,000e-03
1491	GCR2,STB4	5,033e-06	5,033e-06	2,000e-02	2,000e-02
1492	MIG2,YPR196W	5,142e-06	1,534e-06	7,000e-03	9,000e-03
1493	ZMS1,YDR520C	5,161e-06	5,161e-06	9,000e-03	9,000e-03
1494	MSN4,YML081W,RIM101	5,162e-06	5,162e-06	6,000e-03	6,000e-03
1495	MIG3,RPN4	5,189e-06	5,189e-06	1,500e-02	1,500e-02
1496	YGR067C,RAP1	5,206e-06	3,904e-07	1,200e-02	1,600e-02
1497	YPR022C,YJL103C	5,242e-06	5,242e-06	6,000e-03	6,000e-03
1498	MIG1,YLL054C	5,252e-06	5,252e-06	1,000e-02	1,000e-02
1499	RGT1,YER184C	5,285e-06	6,207e-08	5,000e-03	7,000e-03
1500	YGR067C,SIP4	5,299e-06	1,178e-06	1,100e-02	1,400e-02
1501	ZMS1,IME1	5,390e-06	1,293e-09	6,000e-03	1,000e-02
1502	RDR1,MCM1	5,477e-06	5,477e-06	1,300e-02	1,300e-02
1503	ZMS1,YER184C	5,518e-06	5,518e-06	1,000e-02	1,000e-02
1504	MSN4,AZF1,MIG2	5,546e-06	5,546e-06	9,000e-03	9,000e-03
1505	MSN4,SUT1,CEP3	5,561e-06	5,561e-06	5,000e-03	5,000e-03
1506	MSN4,ABF1,MIG3	5,597e-06	5,597e-06	6,000e-03	6,000e-03
1507	TEA1,STP1	5,803e-06	5,803e-06	7,000e-03	7,000e-03
1508	STP2,NHP10	5,824e-06	2,787e-06	6,000e-03	5,000e-03
1509	ACE2,RSC3	5,830e-06	5,830e-06	1,800e-02	1,800e-02
1510	RSC30,REI1	5,863e-06	3,038e-06	6,000e-03	8,000e-03
1511	MSN4,RDR1,STB4	6,018e-06	6,018e-06	6,000e-03	6,000e-03
1512	MSN4,RDR1,YER130C	6,021e-06	6,021e-06	5,000e-03	5,000e-03
1513	STB3,DOT6	6,068e-06	2,519e-06	1,000e-02	8,000e-03
1514	MSN4,ADR1,TOD6	6,120e-06	6,120e-06	5,000e-03	5,000e-03
1515	YGR067C,YLL054C	6,132e-06	6,132e-06	1,100e-02	1,100e-02
1516	MIG1,ARO80	6,191e-06	6,191e-06	9,000e-03	9,000e-03
1517	MSN4,AZF1,RGT1	6,274e-06	6,274e-06	8,000e-03	8,000e-03
1518	RGT1,CAT8	6,294e-06	6,294e-06	7,000e-03	7,000e-03
1519	SUT1,SIP4	6,317e-06	4,809e-06	1,300e-02	1,000e-02
1520	MSN4,AZF1,SIP4	6,502e-06	6,502e-06	7,000e-03	7,000e-03
1521	ZMS1,CRZ1	6,580e-06	6,580e-06	1,200e-02	1,200e-02
1522	MSN4,ACE2,MIG3	6,586e-06	6,586e-06	8,000e-03	8,000e-03
1523	RDR1,YRR1	6,599e-06	6,599e-06	8,000e-03	8,000e-03
1524	RDR1,CUP2	6,885e-06	6,885e-06	1,300e-02	1,300e-02
1525	YGR067C,YJL103C	6,886e-06	6,480e-07	7,000e-03	9,000e-03
1526	MCM1,YRM1	6,983e-06	6,983e-06	8,000e-03	8,000e-03
1527	MIG1,LYS14	7,145e-06	4,326e-06	9,000e-03	1,100e-02
1528	RDR1,EDS1	7,300e-06	7,300e-06	1,200e-02	1,200e-02
1529	MIG1,STB4	7,338e-06	7,338e-06	1,800e-02	1,800e-02
1530	TEA1,SOK2	7,349e-06	7,349e-06	9,000e-03	9,000e-03
1531	MSN4,ACE2,PHD1	7,454e-06	7,454e-06	6,000e-03	6,000e-03
1532	YML081W,YDR520C	7,489e-06	2,891e-06	9,000e-03	1,200e-02
1533	MET32,UGA3	7,596e-06	7,596e-06	9,000e-03	9,000e-03
1534	RAP1,RSC30	7,603e-06	9,084e-07	1,000e-02	8,000e-03
1535	RSC3,IME1	7,685e-06	2,869e-06	7,000e-03	5,000e-03
1536	RIM101,NRG1	7,811e-06	7,811e-06	7,000e-03	7,000e-03
1537	RIM101,YKL222C	7,988e-06	7,988e-06	8,000e-03	8,000e-03
1538	ADR1,SIP4	8,028e-06	8,028e-06	1,500e-02	1,500e-02
1539	MSN4,ABF1,CRZ1	8,061e-06	8,061e-06	6,000e-03	6,000e-03
1540	YPR022C,RAP1	8,064e-06	8,064e-06	1,100e-02	1,100e-02
1541	MIG3,YDR520C	8,072e-06	2,331e-07	8,000e-03	1,100e-02
1542	MSN4,ACE2,YML081W	8,077e-06	1,334e-06	7,000e-03	9,000e-03
1543	MSN4,ADR1,STB4	8,328e-06	4,101e-12	5,000e-03	1,000e-02
1544	RGT1,YJL103C	8,353e-06	8,353e-06	5,000e-03	5,000e-03
1545	TEA1,CRZ1	8,386e-06	8,386e-06	8,000e-03	8,000e-03
1546	YRM1,ASH1	8,511e-06	8,511e-06	6,000e-03	6,000e-03
1547	MSN4,AZF1,SUT1	8,522e-06	8,522e-06	1,000e-02	1,000e-02
1548	MSN4,ACE2,MIG2	8,573e-06	1,951e-07	6,000e-03	9,000e-03
1549	MSN4,CHA4,RSC3	8,580e-06	8,580e-06	5,000e-03	5,000e-03
1550	MSN4,RSC30	8,588e-06	1,390e-07	2,300e-02	3,100e-02
1551	YML081W,EDS1	8,643e-06	8,643e-06	1,700e-02	1,700e-02
1552	CHA4,MCM1	8,651e-06	2,235e-06	1,100e-02	9,000e-03
1553	YML081W,EDS1	8,702e-06	8,643e-06	1,300e-02	1,700e-02
1554	STP2,REI1	8,934e-06	3,896e-06	6,000e-03	5,000e-03
1555	MIG1,HAP1	9,147e-06	9,147e-06	6,000e-03	6,000e-03
1556	MET28,CRZ1	9,171e-06	2,186e-08	8,000e-03	1,200e-02
1557	ADR1,YLL054C	9,184e-06	9,184e-06	1,100e-02	1,100e-02
1558	ZMS1,CRZ1	9,353e-06	6,580e-06	9,000e-03	1,200e-02
1559	MIG2,RPN4	9,368e-06	9,368e-06	1,400e-02	1,400e-02
1560	SUT1,RDS2	9,550e-06	9,550e-06	6,000e-03	6,000e-03
1561	ZMS1,TBS1	9,671e-06	9,671e-06	6,000e-03	6,000e-03
1562	UGA3,PHD1	9,686e-06	9,686e-06	9,000e-03	9,000e-03
1563	YGR067C,SKN7	9,722e-06	9,722e-06	8,000e-03	8,000e-03
1564	MIG2,STP1	9,736e-06	9,736e-06	1,100e-02	1,100e-02
1565	MIG3,STB4	9,768e-06	9,768e-06	1,700e-02	1,700e-02
1566	RSC3,SIP4	9,980e-06	9,980e-06	8,000e-03	8,000e-03
1567	SIP4,STP1	1,005e-05	1,005e-05	8,000e-03	8,000e-03
1568	ADR1,NHP10	1,012e-05	3,663e-07	8,000e-03	1,200e-02
1569	YPR196W,PDR1	1,031e-05	1,031e-05	5,000e-03	5,000e-03
1570	ADR1,RGT1	1,031e-05	1,031e-05	1,700e-02	1,700e-02
1571	RSC30,NRG1	1,033e-05	1,033e-05	7,000e-03	7,000e-03
1572	MSN4,YLL054C	1,043e-05	1,043e-05	2,000e-02	2,000e-02
1573	YML081W,RDR1	1,061e-05	1,061e-05	2,200e-02	2,200e-02
1574	MSN4,ACE2,ADR1	1,063e-05	2,448e-07	7,000e-03	1,000e-02
1575	TEA1,UGA3	1,075e-05	1,075e-05	9,000e-03	9,000e-03
1576	SUT1,MET32	1,088e-05	1,088e-05	1,700e-02	1,700e-02
1577	YGR067C,YDR520C	1,106e-05	1,106e-05	1,100e-02	1,100e-02
1578	ADR1,RPN4	1,130e-05	1,130e-05	1,700e-02	1,700e-02
1579	MSN4,ACE2,YPR022C	1,139e-05	1,139e-05	6,000e-03	6,000e-03
1580	RSC3,YER184C	1,164e-05	1,164e-05	7,000e-03	7,000e-03
1581	MATA1,STB5	1,187e-05	1,187e-05	1,900e-02	1,900e-02
1582	RDR1,CUP2	1,196e-05	6,885e-06	1,000e-02	1,300e-02
1583	YER130C,REI1	1,198e-05	1,115e-08	5,000e-03	8,000e-03
1584	TEA1,UGA3	1,207e-05	1,075e-05	1,100e-02	9,000e-03
1585	MSN4,ACE2,TEA1	1,207e-05	1,207e-05	6,000e-03	6,000e-03
1586	SUT1,RGT1	1,212e-05	5,468e-07	1,200e-02	1,700e-02
1587	MIG3,MET28	1,213e-05	1,213e-05	1,500e-02	1,500e-02
1588	SUT1,TEA1	1,218e-05	1,434e-06	1,000e-02	1,400e-02
1589	TEA1,STP1	1,232e-05	5,803e-06	9,000e-03	7,000e-03
1590	ZMS1,CST6	1,238e-05	1,238e-05	9,000e-03	9,000e-03
1591	MBP1::SWI6,CRZ1	1,265e-05	1,265e-05	1,000e-02	1,000e-02
1592	STB4,CRZ1	1,283e-05	2,171e-07	9,000e-03	1,300e-02
1593	MSN4,YML081W,SWI4	1,285e-05	1,285e-05	7,000e-03	7,000e-03
1594	MSN4,STB4,SWI4	1,286e-05	1,286e-05	5,000e-03	5,000e-03
1595	RFX1,NHP10	1,295e-05	1,295e-05	6,000e-03	6,000e-03
1596	AZF1,ADR1,RDR1	1,296e-05	1,296e-05	5,000e-03	5,000e-03
1597	AFT2,CRZ1	1,311e-05	4,129e-07	9,000e-03	1,300e-02
1598	ZMS1,RGT1	1,313e-05	1,313e-05	1,100e-02	1,100e-02
1599	YML081W,SIP4	1,326e-05	1,326e-05	1,500e-02	1,500e-02
1600	SUT1,PUT3	1,329e-05	1,329e-05	5,000e-03	5,000e-03
1601	GCR2,LYS14	1,338e-05	1,085e-06	1,000e-02	1,300e-02
1602	YGR067C,MET28	1,341e-05	1,341e-05	1,700e-02	1,700e-02
1603	MIG2,TBS1	1,347e-05	1,347e-05	6,000e-03	6,000e-03
1604	MCM1,YNR063W	1,359e-05	1,359e-05	6,000e-03	6,000e-03
1605	MIG3,OAF1	1,374e-05	1,374e-05	1,000e-02	1,000e-02
1606	MIG2,RGT1	1,376e-05	1,376e-05	1,400e-02	1,400e-02
1607	RDR1,ZMS1	1,385e-05	2,563e-06	1,400e-02	1,800e-02
1608	MSN4,SKN7	1,391e-05	1,391e-05	1,300e-02	1,300e-02
1609	TEA1,RSC30	1,398e-05	1,398e-05	8,000e-03	8,000e-03
1610	LYS14,CST6	1,402e-05	1,402e-05	5,000e-03	5,000e-03
1611	MIG1,TBS1	1,404e-05	1,404e-05	6,000e-03	6,000e-03
1612	CRZ1,SIP4	1,417e-05	1,417e-05	7,000e-03	7,000e-03
1613	MIG1,SKN7	1,433e-05	1,433e-05	8,000e-03	8,000e-03
1614	SUT1,CRZ1	1,448e-05	9,754e-07	1,000e-02	1,300e-02
1615	UGA3,STP1	1,496e-05	1,304e-06	6,000e-03	8,000e-03
1616	ZMS1,SIP4	1,510e-05	1,171e-06	9,000e-03	1,200e-02
1617	TEC1,LYS14	1,514e-05	1,049e-06	8,000e-03	7,000e-03
1618	MIG2,SKN7	1,530e-05	1,530e-05	7,000e-03	7,000e-03
1619	MIG2,GIS1	1,536e-05	1,536e-05	1,100e-02	1,100e-02
1620	YML081W,RPN4	1,565e-05	2,735e-07	1,400e-02	1,900e-02
1621	STP1,DAL82	1,576e-05	1,576e-05	5,000e-03	5,000e-03
1622	CHA4,MBP1	1,597e-05	1,597e-05	6,000e-03	6,000e-03
1623	ACE2,RSC30	1,605e-05	1,605e-05	1,600e-02	1,600e-02
1624	MSN4,SKN7	1,605e-05	1,391e-05	1,600e-02	1,300e-02
1625	PDR8,YDR520C	1,611e-05	1,611e-05	5,000e-03	5,000e-03
1626	MSN4,ADR1,SOK2	1,614e-05	1,614e-05	5,000e-03	5,000e-03
1627	YLR278C,YER184C	1,629e-05	1,629e-05	5,000e-03	5,000e-03
1628	MSN4,GCR2,ZMS1	1,643e-05	1,643e-05	7,000e-03	7,000e-03
1629	MSN4,RDR1,TEA1	1,664e-05	1,664e-05	5,000e-03	5,000e-03
1630	MSN4,ACE2,YER130C	1,681e-05	1,681e-05	6,000e-03	6,000e-03
1631	MSN4,YML081W,PHD1	1,701e-05	1,701e-05	5,000e-03	5,000e-03
1632	YML081W,YJL103C	1,702e-05	4,185e-06	7,000e-03	9,000e-03
1633	AZF1,YGR067C,RDR1	1,719e-05	1,719e-05	5,000e-03	5,000e-03
1634	RIM101,PHD1	1,722e-05	1,722e-05	9,000e-03	9,000e-03
1635	SUT1,MBP1	1,749e-05	1,749e-05	8,000e-03	8,000e-03
1636	AZF1,ABF1,MIG2	1,794e-05	1,794e-05	5,000e-03	5,000e-03
1637	CHA4,PDR1	1,804e-05	1,804e-05	8,000e-03	8,000e-03
1638	ZMS1,RGT1	1,826e-05	1,313e-05	1,400e-02	1,100e-02
1639	MIG3,TEA1	1,839e-05	3,409e-06	1,000e-02	1,400e-02
1640	CHA4,RSC3	1,898e-05	1,898e-05	1,300e-02	1,300e-02
1641	MSN4,UGA3	1,903e-05	1,903e-05	2,400e-02	2,400e-02
1642	MSN4,SUT1,STB5	1,923e-05	1,923e-05	6,000e-03	6,000e-03
1643	PDR8,YLL054C	1,939e-05	1,939e-05	6,000e-03	6,000e-03
1644	RDR1,RAP1	1,945e-05	1,945e-05	1,400e-02	1,400e-02
1645	MET28,REI1	1,954e-05	1,954e-05	8,000e-03	8,000e-03
1646	CRZ1,SIP4	1,957e-05	1,417e-05	8,000e-03	7,000e-03
1647	MSN4,LEU3	1,973e-05	1,973e-05	1,100e-02	1,100e-02
1648	MSN4,ACE2,YLR278C	1,978e-05	1,978e-05	5,000e-03	5,000e-03
1649	YPR022C,UGA3	1,993e-05	6,204e-07	8,000e-03	1,200e-02
1650	YGR067C,YDR520C	1,993e-05	1,106e-05	8,000e-03	1,100e-02
1651	MIG1,LEU3	1,993e-05	1,993e-05	6,000e-03	6,000e-03
1652	AFT2,YPR022C	2,018e-05	6,348e-09	1,000e-02	1,500e-02
1653	YER130C,YLL054C	2,030e-05	2,030e-05	7,000e-03	7,000e-03
1654	MSN4,RDR1,RSC30	2,039e-05	2,039e-05	5,000e-03	5,000e-03
1655	MIG2,YPR013C	2,089e-05	2,089e-05	7,000e-03	7,000e-03
1656	MSN4,SUT1,RAP1	2,096e-05	2,096e-05	6,000e-03	6,000e-03
1657	CHA4,REI1	2,109e-05	2,109e-05	9,000e-03	9,000e-03
1658	SUT1,YER184C	2,110e-05	2,110e-05	8,000e-03	8,000e-03
1659	MSN4,YLL054C	2,110e-05	1,043e-05	1,600e-02	2,000e-02
1660	MET32,SIP4	2,172e-05	2,172e-05	1,100e-02	1,100e-02
1661	RSC3,ASH1	2,172e-05	2,172e-05	5,000e-03	5,000e-03
1662	RDR1,YPR022C	2,184e-05	2,184e-05	1,400e-02	1,400e-02
1663	ADR1,MET28	2,191e-05	4,509e-07	1,400e-02	1,900e-02
1664	EDS1,YER184C	2,195e-05	2,195e-05	8,000e-03	8,000e-03
1665	RSC3,CRZ1	2,223e-05	2,223e-05	7,000e-03	7,000e-03
1666	ZMS1,YLR278C	2,251e-05	2,251e-05	1,100e-02	1,100e-02
1667	MSN4,YML081W,HSF1	2,256e-05	2,256e-05	7,000e-03	7,000e-03
1668	YLR278C,LYS14	2,279e-05	2,279e-05	7,000e-03	7,000e-03
1669	ZMS1,STP1	2,297e-05	2,297e-05	1,100e-02	1,100e-02
1670	MSN4,MIG1,RAP1	2,319e-05	2,319e-05	6,000e-03	6,000e-03
1671	SIP4,YDR520C	2,335e-05	2,335e-05	5,000e-03	5,000e-03
1672	MIG2,STB4	2,338e-05	2,338e-05	1,600e-02	1,600e-02
1673	ABF1,UGA3	2,365e-05	1,613e-07	1,200e-02	1,700e-02
1674	STE12,GCR1	2,366e-05	8,431e-07	1,400e-02	1,900e-02
1675	MSN4,AZF1,RGT1	2,395e-05	6,274e-06	5,000e-03	8,000e-03
1676	ZMS1,CAT8	2,424e-05	2,424e-05	9,000e-03	9,000e-03
1677	MSN4,AZF1,YPR022C	2,439e-05	2,767e-07	5,000e-03	8,000e-03
1678	STP2,YER184C	2,443e-05	2,443e-05	6,000e-03	6,000e-03
1679	STP4,YRM1	2,481e-05	2,481e-05	7,000e-03	7,000e-03
1680	SUT1,STB4	2,500e-05	2,500e-05	1,800e-02	1,800e-02
1681	MIG2,YDR520C	2,508e-05	1,428e-06	7,000e-03	1,000e-02
1682	MSN4,AZF1,YPR196W	2,512e-05	2,512e-05	5,000e-03	5,000e-03
1683	MET32,UGA3	2,519e-05	7,596e-06	1,200e-02	9,000e-03
1684	MSN4,ABF1,MIG3	2,523e-05	5,597e-06	8,000e-03	6,000e-03
1685	RDR1,YPR196W	2,525e-05	2,525e-05	9,000e-03	9,000e-03
1686	YML081W,UGA3	2,535e-05	2,535e-05	1,500e-02	1,500e-02
1687	CRZ1,OAF1	2,556e-05	2,556e-05	6,000e-03	6,000e-03
1688	RSC30,FHL1	2,561e-05	2,561e-05	6,000e-03	6,000e-03
1689	RGT1,UGA3	2,575e-05	2,575e-05	1,100e-02	1,100e-02
1690	MIG2,RIM101	2,582e-05	2,582e-05	1,300e-02	1,300e-02
1691	MIG2,TEA1	2,625e-05	2,625e-05	1,300e-02	1,300e-02
1692	MSN4,ACE2,SUT1	2,636e-05	2,254e-07	6,000e-03	9,000e-03
1693	MSN4,NRG1	2,639e-05	2,639e-05	1,800e-02	1,800e-02
1694	MCM1,PHD1	2,640e-05	2,640e-05	9,000e-03	9,000e-03
1695	MET32,CBF1	2,674e-05	2,674e-05	6,000e-03	6,000e-03
1696	MSN4,MIG1,STP3	2,694e-05	2,694e-05	5,000e-03	5,000e-03
1697	RSC3,RAP1	2,711e-05	2,473e-06	1,100e-02	9,000e-03
1698	AZF1,TYE7	2,731e-05	2,731e-05	1,200e-02	1,200e-02
1699	ADR1,TBS1	2,747e-05	2,747e-05	6,000e-03	6,000e-03
1700	MIG2,YLR278C	2,755e-05	2,755e-05	1,200e-02	1,200e-02
1701	MSN4,RDR1,RSC3	2,762e-05	2,762e-05	5,000e-03	5,000e-03
1702	MSN4,STB4,RPN4	2,773e-05	2,773e-05	5,000e-03	5,000e-03
1703	CHA4,STP1	2,798e-05	2,798e-05	9,000e-03	9,000e-03
1704	MSN4,MIG1,RIM101	2,803e-05	2,803e-05	5,000e-03	5,000e-03
1705	YML081W,RAP1	2,810e-05	2,810e-05	1,600e-02	1,600e-02
1706	MSN4,ADR1,TEC1	2,815e-05	2,815e-05	6,000e-03	6,000e-03
1707	MIG1,STP1	2,825e-05	2,825e-05	1,200e-02	1,200e-02
1708	MSN4,ACE2,MIG1	2,837e-05	2,837e-05	8,000e-03	8,000e-03
1709	ZMS1,PDR1	2,841e-05	1,553e-06	6,000e-03	9,000e-03
1710	MSN4,ADR1,STB5	2,847e-05	2,847e-05	6,000e-03	6,000e-03
1711	MSN4,AZF1,MIG3	2,872e-05	2,872e-05	9,000e-03	9,000e-03
1712	MIG2,EDS1	2,881e-05	2,881e-05	1,100e-02	1,100e-02
1713	ADR1,PDR1	2,881e-05	1,711e-06	8,000e-03	1,100e-02
1714	RDR1,YRR1	2,900e-05	6,599e-06	6,000e-03	8,000e-03
1715	RDR1,RAP1	2,906e-05	1,945e-05	1,100e-02	1,400e-02
1716	ADR1,CEP3	2,929e-05	2,929e-05	1,400e-02	1,400e-02
1717	ADR1,YJL103C	2,934e-05	2,934e-05	8,000e-03	8,000e-03
1718	MSN4,ACE2,ZMS1	2,980e-05	2,207e-07	5,000e-03	8,000e-03
1719	CHA4,RSC3	3,061e-05	1,898e-05	1,000e-02	1,300e-02
1720	MIG2,AFT2	3,074e-05	3,074e-05	1,500e-02	1,500e-02
1721	CHA4,STP1	3,085e-05	2,798e-05	7,000e-03	9,000e-03
1722	STB5,TEC1	3,115e-05	3,115e-05	1,200e-02	1,200e-02
1723	MBP1::SWI6,REI1	3,118e-05	3,118e-05	8,000e-03	8,000e-03
1724	SUT1,YER184C	3,119e-05	2,110e-05	1,100e-02	8,000e-03
1725	MIG3,CAT8	3,140e-05	3,140e-05	7,000e-03	7,000e-03
1726	RSC3,NRG1	3,158e-05	3,969e-06	6,000e-03	8,000e-03
1727	CHA4,RAP1	3,176e-05	3,176e-05	1,200e-02	1,200e-02
1728	RSC30,NRG1	3,194e-05	1,033e-05	5,000e-03	7,000e-03
1729	AZF1,ABF1,MIG1	3,201e-05	3,201e-05	5,000e-03	5,000e-03
1730	SUT1,MBP1	3,335e-05	1,749e-05	1,000e-02	8,000e-03
1731	MSN4,AFT2,RPN4	3,350e-05	3,350e-05	5,000e-03	5,000e-03
1732	OAF1,YLL054C	3,364e-05	3,364e-05	6,000e-03	6,000e-03
1733	CRZ1,CAT8	3,382e-05	3,382e-05	5,000e-03	5,000e-03
1734	UGA3,SIP4	3,396e-05	3,396e-05	9,000e-03	9,000e-03
1735	MIG2,LEU3	3,433e-05	3,433e-05	5,000e-03	5,000e-03
1736	YRM1,NHP10	3,435e-05	3,435e-05	6,000e-03	6,000e-03
1737	MSN4,AZF1,EDS1	3,447e-05	3,447e-05	7,000e-03	7,000e-03
1738	MATA1,GCR1	3,456e-05	3,456e-05	1,900e-02	1,900e-02
1739	MIG3,HAP1	3,466e-05	3,466e-05	5,000e-03	5,000e-03
1740	MSN4,AZF1,YML081W	3,473e-05	1,200e-06	7,000e-03	1,100e-02
1741	CHA4,YRR1	3,487e-05	3,487e-05	6,000e-03	6,000e-03
1742	MSN4,MIG2,SWI4	3,512e-05	3,512e-05	6,000e-03	6,000e-03
1743	YRM1,UME6	3,528e-05	3,528e-05	5,000e-03	5,000e-03
1744	MSN4,GAL4	3,584e-05	3,584e-05	8,000e-03	8,000e-03
1745	MSN4,AZF1,CAT8	3,591e-05	3,591e-05	5,000e-03	5,000e-03
1746	ADR1,YLR278C	3,638e-05	3,638e-05	1,400e-02	1,400e-02
1747	YPR022C,NHP10	3,649e-05	3,649e-05	8,000e-03	8,000e-03
1748	PDR8,ASH1	3,655e-05	3,655e-05	6,000e-03	6,000e-03
1749	MSN4,GCR2,STB5	3,679e-05	3,679e-05	6,000e-03	6,000e-03
1750	YER130C,CRZ1	3,679e-05	3,679e-05	9,000e-03	9,000e-03
1751	MSN4,MIG1,STP4	3,689e-05	3,689e-05	5,000e-03	5,000e-03
1752	YGR067C,GIS1	3,704e-05	3,704e-05	1,200e-02	1,200e-02
1753	MSN4,ACE2,STP2	3,708e-05	3,708e-05	5,000e-03	5,000e-03
1754	YGR067C,ARO80	3,715e-05	3,715e-05	9,000e-03	9,000e-03
1755	RSC3,SIP4	3,749e-05	9,980e-06	1,000e-02	8,000e-03
1756	RDR1,YKL222C	3,769e-05	3,769e-05	9,000e-03	9,000e-03
1757	TEA1,CRZ1	3,799e-05	8,386e-06	1,000e-02	8,000e-03
1758	YRM1,YPR196W	3,808e-05	3,808e-05	6,000e-03	6,000e-03
1759	ZMS1,RPN4	3,830e-05	3,830e-05	1,400e-02	1,400e-02
1760	OAF1,YKL222C	3,852e-05	3,852e-05	5,000e-03	5,000e-03
1761	MIG1,OAF1	3,881e-05	3,881e-05	1,000e-02	1,000e-02
1762	YML081W,UGA3	3,922e-05	2,535e-05	1,200e-02	1,500e-02
1763	UGA3,REI1	3,937e-05	3,937e-05	8,000e-03	8,000e-03
1764	ADR1,STB4	3,963e-05	3,963e-05	1,900e-02	1,900e-02
1765	GIS1,YLL054C	3,979e-05	3,979e-05	6,000e-03	6,000e-03
1766	YDR520C,PDR1	3,997e-05	3,997e-05	5,000e-03	5,000e-03
1767	ADR1,STP1	4,001e-05	3,029e-06	1,000e-02	1,400e-02
1768	MIG2,YER184C	4,008e-05	4,008e-05	1,000e-02	1,000e-02
1769	MIG2,RGT1	4,039e-05	1,376e-05	1,100e-02	1,400e-02
1770	AFT2,ASH1	4,072e-05	4,072e-05	8,000e-03	8,000e-03
1771	MSN4,AZF1,EDS1	4,087e-05	3,447e-05	5,000e-03	7,000e-03
1772	ZMS1,YLL054C	4,103e-05	4,103e-05	9,000e-03	9,000e-03
1773	RSC30,YLL054C	4,148e-05	4,148e-05	6,000e-03	6,000e-03
1774	YPR022C,PDR1	4,156e-05	4,156e-05	7,000e-03	7,000e-03
1775	AFT2,MET28	4,165e-05	4,165e-05	1,400e-02	1,400e-02
1776	MSN4,GCR2,MIG3	4,259e-05	4,259e-05	8,000e-03	8,000e-03
1777	RSC3,FHL1	4,276e-05	1,627e-06	9,000e-03	8,000e-03
1778	RSC30,SKN7	4,303e-05	4,303e-05	6,000e-03	6,000e-03
1779	MSN4,GCR2,YGR067C	4,397e-05	4,397e-05	8,000e-03	8,000e-03
1780	MATA1,STB5	4,462e-05	1,187e-05	1,400e-02	1,900e-02
1781	STP1,YLL054C	4,471e-05	4,471e-05	5,000e-03	5,000e-03
1782	MATA1,XBP1	4,473e-05	4,473e-05	8,000e-03	8,000e-03
1783	CRZ1,CAT8	4,540e-05	3,382e-05	7,000e-03	5,000e-03
1784	MIG1,EDS1	4,587e-05	4,587e-05	1,500e-02	1,500e-02
1785	YGR067C,PDR1	4,789e-05	4,002e-06	7,000e-03	1,000e-02
1786	YGR067C,UME6	4,791e-05	4,791e-05	9,000e-03	9,000e-03
1787	MIG2,YER184C	4,802e-05	4,008e-05	8,000e-03	1,000e-02
1788	MIG3,OAF1	4,846e-05	1,374e-05	7,000e-03	1,000e-02
1789	CRZ1,OAF1	4,893e-05	2,556e-05	8,000e-03	6,000e-03
1790	MSN4,YML081W,RAP1	4,922e-05	4,922e-05	6,000e-03	6,000e-03
1791	MATA1,FHL1	4,992e-05	4,992e-05	1,400e-02	1,400e-02
1792	SIP4,LYS14	5,002e-05	5,002e-05	6,000e-03	6,000e-03
1793	MSN4,SUT1,GCR1	5,008e-05	5,008e-05	6,000e-03	6,000e-03
1794	YPR022C,RAP1	5,013e-05	8,064e-06	8,000e-03	1,100e-02
1795	ADR1,ARO80	5,117e-05	5,117e-05	9,000e-03	9,000e-03
1796	YPR022C,YLL054C	5,159e-05	5,159e-05	7,000e-03	7,000e-03
1797	ADR1,AFT2	5,201e-05	1,228e-07	1,400e-02	1,900e-02
1798	MSN4,RDS2	5,204e-05	5,204e-05	1,100e-02	1,100e-02
1799	MET32,CBF1	5,236e-05	2,674e-05	7,000e-03	6,000e-03
1800	MIG3,GSM1	5,249e-05	5,249e-05	5,000e-03	5,000e-03
1801	RAP1,UGA3	5,311e-05	5,311e-05	1,000e-02	1,000e-02
1802	YML081W,MET28	5,332e-05	4,930e-06	1,400e-02	1,800e-02
1803	RDR1,IME1	5,338e-05	5,338e-05	7,000e-03	7,000e-03
1804	MET32,SIP4	5,362e-05	2,172e-05	8,000e-03	1,100e-02
1805	UGA3,PHD1	5,417e-05	9,686e-06	7,000e-03	9,000e-03
1806	MIG1,YPR013C	5,434e-05	5,434e-05	8,000e-03	8,000e-03
1807	MSN4,RSC3	5,437e-05	5,437e-05	3,200e-02	3,200e-02
1808	MIG3,YPR013C	5,443e-05	3,861e-06	6,000e-03	8,000e-03
1809	OAF1,YER184C	5,447e-05	5,447e-05	5,000e-03	5,000e-03
1810	ADR1,MCM1	5,487e-05	5,487e-05	1,100e-02	1,100e-02
1811	MIG3,EDS1	5,507e-05	5,507e-05	1,400e-02	1,400e-02
1812	RDR1,STP1	5,519e-05	5,519e-05	8,000e-03	8,000e-03
1813	MIG1,OAF1	5,520e-05	3,881e-05	7,000e-03	1,000e-02
1814	UGA3,YER184C	5,572e-05	5,572e-05	8,000e-03	8,000e-03
1815	MSN4,RDR1,STB5	5,594e-05	5,594e-05	5,000e-03	5,000e-03
1816	CHA4,RPN4	5,613e-05	5,613e-05	1,200e-02	1,200e-02
1817	ADR1,EDS1	5,623e-05	5,623e-05	1,700e-02	1,700e-02
1818	ADR1,GIS1	5,668e-05	5,668e-05	1,300e-02	1,300e-02
1819	MSN4,UGA3	5,679e-05	1,903e-05	2,900e-02	2,400e-02
1820	REI1,PDR1	5,775e-05	5,775e-05	5,000e-03	5,000e-03
1821	OAF1,LYS14	5,788e-05	5,788e-05	6,000e-03	6,000e-03
1822	MSN4,MET32,CHA4	5,798e-05	5,798e-05	5,000e-03	5,000e-03
1823	MET32,TYE7	5,809e-05	5,809e-05	6,000e-03	6,000e-03
1824	RDR1,MCM1	5,825e-05	5,477e-06	1,000e-02	1,300e-02
1825	TEA1,ECM22	5,848e-05	5,848e-05	5,000e-03	5,000e-03
1826	ADR1,RGT1	5,907e-05	1,031e-05	1,300e-02	1,700e-02
1827	RDR1,YRM1	5,939e-05	2,519e-06	7,000e-03	9,000e-03
1828	MIG1,MET28	6,116e-05	6,116e-05	1,600e-02	1,600e-02
1829	YER130C,YLL054C	6,209e-05	2,030e-05	5,000e-03	7,000e-03
1830	SIP4,OAF1	6,307e-05	6,307e-05	6,000e-03	6,000e-03
1831	SUT1,RAP1	6,386e-05	6,386e-05	1,500e-02	1,500e-02
1832	PHD1,YLL054C	6,469e-05	6,469e-05	6,000e-03	6,000e-03
1833	MSN4,ABF1,YGR067C	6,480e-05	6,480e-05	5,000e-03	5,000e-03
1834	RSC30,YPR196W	6,543e-05	6,543e-05	7,000e-03	7,000e-03
1835	MSN4,ADR1,MBP1::SWI6	6,631e-05	6,631e-05	6,000e-03	6,000e-03
1836	SUT1,MET32	6,645e-05	1,088e-05	1,300e-02	1,700e-02
1837	MET28,RIM101	6,667e-05	2,942e-06	8,000e-03	1,200e-02
1838	MSN4,ZMS1,MET32	6,705e-05	6,705e-05	5,000e-03	5,000e-03
1839	RSC3,CRZ1	6,709e-05	2,223e-05	9,000e-03	7,000e-03
1840	RSC30,SIP4	6,760e-05	6,760e-05	7,000e-03	7,000e-03
1841	CRZ1,STP1	6,786e-05	1,674e-06	6,000e-03	8,000e-03
1842	MSN4,YGR067C,TEC1	6,874e-05	6,874e-05	6,000e-03	6,000e-03
1843	MSN4,AZF1,STP2	6,959e-05	6,959e-05	6,000e-03	6,000e-03
1844	YML081W,SIP4	6,972e-05	1,326e-05	1,100e-02	1,500e-02
1845	RSC3,YER184C	7,119e-05	1,164e-05	8,000e-03	7,000e-03
1846	RIM101,YLL054C	7,120e-05	7,120e-05	7,000e-03	7,000e-03
1847	EDS1,CRZ1	7,224e-05	7,224e-05	8,000e-03	8,000e-03
1848	MSN4,STP2	7,240e-05	7,240e-05	2,300e-02	2,300e-02
1849	MIG3,YLR278C	7,249e-05	8,947e-07	9,000e-03	1,300e-02
1850	MIG3,CAT8	7,291e-05	3,140e-05	9,000e-03	7,000e-03
1851	DAL82,RFX1	7,304e-05	7,304e-05	6,000e-03	6,000e-03
1852	MIG3,STP1	7,308e-05	1,148e-06	9,000e-03	1,200e-02
1853	YPR022C,YLR278C	7,385e-05	7,385e-05	9,000e-03	9,000e-03
1854	SIP4,YLL054C	7,409e-05	7,409e-05	6,000e-03	6,000e-03
1855	UGA3,YER184C	7,420e-05	5,572e-05	6,000e-03	8,000e-03
1856	MET32,TEA1	7,420e-05	2,132e-06	1,000e-02	1,300e-02
1857	MSN4,YGR067C,HSF1	7,463e-05	7,463e-05	6,000e-03	6,000e-03
1858	MSN4,AZF1,MIG2	7,601e-05	5,546e-06	6,000e-03	9,000e-03
1859	MET32,YNR063W	7,607e-05	7,607e-05	5,000e-03	5,000e-03
1860	MIG2,CEP3	7,640e-05	7,640e-05	1,200e-02	1,200e-02
1861	CHA4,RPN4	7,663e-05	5,613e-05	9,000e-03	1,200e-02
1862	MSN4,MIG3,SWI4	7,758e-05	7,758e-05	6,000e-03	6,000e-03
1863	RSC30,YPR196W	7,818e-05	6,543e-05	6,000e-03	7,000e-03
1864	CHA4,RTG3	7,855e-05	7,855e-05	5,000e-03	5,000e-03
1865	UGA3,RAP1	7,869e-05	5,311e-05	8,000e-03	1,000e-02
1866	UGA3,SIP4	7,903e-05	3,396e-05	7,000e-03	9,000e-03
1867	ZMS1,UGA3	7,960e-05	7,960e-05	1,200e-02	1,200e-02
1868	MET32,CAT8	7,970e-05	7,970e-05	8,000e-03	8,000e-03
1869	SUT1,YDR520C	7,986e-05	7,986e-05	9,000e-03	9,000e-03
1870	STB4,RGT1	8,127e-05	8,127e-05	8,000e-03	8,000e-03
1871	ABF1,STB3	8,196e-05	8,196e-05	1,700e-02	1,700e-02
1872	MIG2,STP1	8,298e-05	9,736e-06	8,000e-03	1,100e-02
1873	MIG3,YRR1	8,353e-05	8,353e-05	8,000e-03	8,000e-03
1874	MSN4,MIG3,MBP1::SWI6	8,459e-05	8,459e-05	5,000e-03	5,000e-03
1875	SIP4,STP1	8,487e-05	1,005e-05	6,000e-03	8,000e-03
1876	MCM1,PHD1	8,562e-05	2,640e-05	7,000e-03	9,000e-03
1877	MIG2,EDS1	8,693e-05	2,881e-05	1,400e-02	1,100e-02
1878	STP2,PDR1	8,746e-05	8,746e-05	5,000e-03	5,000e-03
1879	TEA1,RSC30	8,803e-05	1,398e-05	6,000e-03	8,000e-03
1880	MSN4,MIG1,MBP1::SWI6	8,805e-05	8,805e-05	5,000e-03	5,000e-03
1881	STP2,ARO80	8,871e-05	8,871e-05	5,000e-03	5,000e-03
1882	MIG3,SKN7	8,915e-05	2,520e-06	6,000e-03	8,000e-03
1883	MIG3,CEP3	8,962e-05	8,962e-05	1,200e-02	1,200e-02
1884	RDR1,RSC3	9,015e-05	9,015e-05	1,000e-02	1,000e-02
1885	MIG3,ARO80	9,032e-05	9,032e-05	8,000e-03	8,000e-03
1886	YER184C,YLL054C	9,045e-05	9,045e-05	5,000e-03	5,000e-03
1887	ADR1,YPR013C	9,062e-05	9,062e-05	8,000e-03	8,000e-03
1888	MIG3,YRR1	9,085e-05	8,353e-05	6,000e-03	8,000e-03
1889	CHA4,PDR1	9,133e-05	1,804e-05	6,000e-03	8,000e-03
1890	AZF1,ADR1,ABF1	9,140e-05	9,140e-05	6,000e-03	6,000e-03
1891	MSN4,YGR067C,SFL1	9,169e-05	9,169e-05	5,000e-03	5,000e-03
1892	ZMS1,LYS14	9,182e-05	9,182e-05	9,000e-03	9,000e-03
1893	CHA4,RAP1	9,191e-05	3,176e-05	9,000e-03	1,200e-02
1894	MSN4,ACE2,MIG3	9,194e-05	6,586e-06	6,000e-03	8,000e-03
1895	RDR1,TOS8	9,207e-05	9,207e-05	5,000e-03	5,000e-03
1896	YML081W,YLL054C	9,272e-05	9,272e-05	1,100e-02	1,100e-02
1897	MET32,YPR013C	9,290e-05	9,290e-05	6,000e-03	6,000e-03
1898	UGA3,REI1	9,344e-05	3,937e-05	6,000e-03	8,000e-03
1899	MATA1,XBP1	9,348e-05	4,473e-05	9,000e-03	8,000e-03
1900	RSC3,TEA1	9,394e-05	9,394e-05	8,000e-03	8,000e-03
1901	STP2,NRG1	9,474e-05	9,474e-05	5,000e-03	5,000e-03
1902	YGR067C,RPN4	9,581e-05	9,581e-05	1,600e-02	1,600e-02
1903	PHD1,ASH1	9,593e-05	9,593e-05	6,000e-03	6,000e-03
1904	YML081W,GIS1	9,639e-05	9,639e-05	1,300e-02	1,300e-02
1905	MSN4,RDS2	9,651e-05	5,204e-05	9,000e-03	1,100e-02
1906	MSN4,GAL4	9,748e-05	3,584e-05	9,000e-03	8,000e-03
1907	MSN4,MIG3,RAP1	9,752e-05	9,752e-05	5,000e-03	5,000e-03
1908	MSN4,RDR1,MET28	9,752e-05	9,752e-05	5,000e-03	5,000e-03
1909	MSN4,ABF1,MIG1	9,844e-05	9,844e-05	8,000e-03	8,000e-03
1910	MCM1,NHP10	9,884e-05	9,884e-05	5,000e-03	5,000e-03
1911	RGT1,CEP3	1,001e-04	1,001e-04	8,000e-03	8,000e-03
1912	MCM1,YPR196W	1,006e-04	4,678e-06	7,000e-03	6,000e-03
1913	RDR1,TOS8	1,012e-04	9,207e-05	7,000e-03	5,000e-03
1914	ADR1,MCM1	1,016e-04	5,487e-05	1,400e-02	1,100e-02
1915	MSN4,GCR2,MIG2	1,019e-04	1,019e-04	7,000e-03	7,000e-03
1916	MET32,TYE7	1,037e-04	5,809e-05	7,000e-03	6,000e-03
1917	SIP4,YPR196W	1,042e-04	1,042e-04	6,000e-03	6,000e-03
1918	MSN4,ABF1,MIG1	1,064e-04	9,844e-05	6,000e-03	8,000e-03
1919	MSN4,RDR1,SWI4	1,069e-04	1,069e-04	6,000e-03	6,000e-03
1920	RGT1,CRZ1	1,073e-04	1,073e-04	7,000e-03	7,000e-03
1921	MIG2,YRR1	1,094e-04	1,094e-04	7,000e-03	7,000e-03
1922	TEA1,IME1	1,098e-04	1,098e-04	6,000e-03	6,000e-03
1923	ADR1,SIP4	1,109e-04	8,028e-06	1,100e-02	1,500e-02
1924	ADR1,ARO80	1,112e-04	5,117e-05	7,000e-03	9,000e-03
1925	RGT1,CRZ1	1,120e-04	1,073e-04	1,000e-02	7,000e-03
1926	CHA4,REI1	1,130e-04	2,109e-05	7,000e-03	9,000e-03
1927	YLR278C,LYS14	1,130e-04	2,279e-05	5,000e-03	7,000e-03
1928	RSC30,YER184C	1,131e-04	1,131e-04	6,000e-03	6,000e-03
1929	MCM1,NHP10	1,136e-04	9,884e-05	7,000e-03	5,000e-03
1930	MIG1,RAP1	1,139e-04	1,139e-04	1,400e-02	1,400e-02
1931	PHD1,PDR1	1,157e-04	1,157e-04	6,000e-03	6,000e-03
1932	YER130C,STP1	1,174e-04	1,174e-04	8,000e-03	8,000e-03
1933	YKL222C,NRG1	1,183e-04	1,183e-04	5,000e-03	5,000e-03
1934	PHD1,STP2	1,184e-04	1,184e-04	6,000e-03	6,000e-03
1935	STB4,RGT1	1,192e-04	8,127e-05	1,100e-02	8,000e-03
1936	MIG3,YER130C	1,197e-04	1,197e-04	1,300e-02	1,300e-02
1937	RSC30,CRZ1	1,207e-04	1,207e-04	8,000e-03	8,000e-03
1938	CHA4,ASH1	1,209e-04	2,800e-06	6,000e-03	8,000e-03
1939	MIG1,RPN4	1,212e-04	1,212e-04	1,500e-02	1,500e-02
1940	SIP4,STP2	1,215e-04	1,215e-04	6,000e-03	6,000e-03
1941	RGT1,UGA3	1,220e-04	2,575e-05	8,000e-03	1,100e-02
1942	SIP4,STP2	1,236e-04	1,215e-04	7,000e-03	6,000e-03
1943	MIG3,UME6	1,238e-04	1,238e-04	8,000e-03	8,000e-03
1944	MIG1,EDS1	1,239e-04	4,587e-05	1,200e-02	1,500e-02
1945	RSC30,SIP4	1,248e-04	6,760e-05	8,000e-03	7,000e-03
1946	MSN4,ABF1,YGR067C	1,277e-04	6,480e-05	8,000e-03	5,000e-03
1947	YGR067C,YER130C	1,286e-04	1,286e-04	1,500e-02	1,500e-02
1948	CRZ1,CEP3	1,292e-04	1,987e-06	6,000e-03	9,000e-03
1949	MSN4,RPN4	1,293e-04	1,293e-04	3,200e-02	3,200e-02
1950	MSN4,AZF1,UGA3	1,297e-04	1,297e-04	7,000e-03	7,000e-03
1951	REB1,UME6	1,300e-04	1,300e-04	7,000e-03	7,000e-03
1952	MSN4,ADR1,PHD1	1,306e-04	1,306e-04	5,000e-03	5,000e-03
1953	MET32,YDR520C	1,307e-04	1,307e-04	8,000e-03	8,000e-03
1954	YML081W,ARO80	1,311e-04	1,311e-04	9,000e-03	9,000e-03
1955	RSC3,SWI5	1,314e-04	1,314e-04	1,100e-02	1,100e-02
1956	RGT1,YLR278C	1,315e-04	1,315e-04	8,000e-03	8,000e-03
1957	MIG2,MET32	1,324e-04	1,324e-04	1,500e-02	1,500e-02
1958	EDS1,YPR022C	1,352e-04	1,352e-04	1,100e-02	1,100e-02
1959	MCM1,MBP1	1,353e-04	1,353e-04	6,000e-03	6,000e-03
1960	RDR1,YPR196W	1,382e-04	2,525e-05	7,000e-03	9,000e-03
1961	RGT1,CEP3	1,404e-04	1,001e-04	6,000e-03	8,000e-03
1962	CHA4,STP2	1,404e-04	1,404e-04	7,000e-03	7,000e-03
1963	RPN4,MET4	1,406e-04	1,406e-04	7,000e-03	7,000e-03
1964	RSC30,UME6	1,414e-04	1,414e-04	6,000e-03	6,000e-03
1965	TEA1,CAT8	1,415e-04	1,415e-04	6,000e-03	6,000e-03
1966	MSN4,RDS1	1,419e-04	1,419e-04	8,000e-03	8,000e-03
1967	RDR1,STP1	1,444e-04	5,519e-05	1,100e-02	8,000e-03
1968	MSN4,ACE2,RPN4	1,452e-04	1,452e-04	6,000e-03	6,000e-03
1969	TEC1,MBP1::SWI6	1,460e-04	1,460e-04	1,100e-02	1,100e-02
1970	YGR067C,HAP1	1,475e-04	1,475e-04	5,000e-03	5,000e-03
1971	CHA4,YDR520C	1,479e-04	1,479e-04	7,000e-03	7,000e-03
1972	PDR8,YRM1	1,490e-04	1,490e-04	5,000e-03	5,000e-03
1973	YER130C,STP1	1,490e-04	1,174e-04	6,000e-03	8,000e-03
1974	CRZ1,STP2	1,492e-04	2,906e-06	5,000e-03	8,000e-03
1975	MIG1,ARO80	1,511e-04	6,191e-06	6,000e-03	9,000e-03
1976	CRZ1,IME1	1,519e-04	1,519e-04	5,000e-03	5,000e-03
1977	RDR1,RSC3	1,524e-04	9,015e-05	1,400e-02	1,000e-02
1978	ACE2,MCM1	1,542e-04	1,542e-04	1,500e-02	1,500e-02
1979	MSN4,GCR2,MIG1	1,549e-04	1,549e-04	8,000e-03	8,000e-03
1980	STB4,PDR1	1,568e-04	1,568e-04	8,000e-03	8,000e-03
1981	MIG2,RPN4	1,573e-04	9,368e-06	1,000e-02	1,400e-02
1982	AFT2,RSC3	1,578e-04	1,578e-04	1,300e-02	1,300e-02
1983	STB4,TEA1	1,579e-04	1,579e-04	1,200e-02	1,200e-02
1984	ZMS1,SKN7	1,583e-04	6,782e-07	5,000e-03	8,000e-03
1985	YKL222C,YLL054C	1,589e-04	1,589e-04	5,000e-03	5,000e-03
1986	RSC30,CRZ1	1,589e-04	1,207e-04	6,000e-03	8,000e-03
1987	AFT2,REI1	1,597e-04	1,597e-04	9,000e-03	9,000e-03
1988	MSN4,ACE2,CRZ1	1,608e-04	1,608e-04	5,000e-03	5,000e-03
1989	RIM101,STP2	1,625e-04	1,625e-04	8,000e-03	8,000e-03
1990	MSN4,AFT2,SWI4	1,644e-04	1,644e-04	5,000e-03	5,000e-03
1991	ZMS1,EDS1	1,646e-04	1,646e-04	1,300e-02	1,300e-02
1992	RSC30,FHL1	1,651e-04	2,561e-05	8,000e-03	6,000e-03
1993	ABF1,MIG3	1,660e-04	1,660e-04	1,600e-02	1,600e-02
1994	ZMS1,EDS1	1,665e-04	1,646e-04	1,000e-02	1,300e-02
1995	MIG2,TEA1	1,683e-04	2,625e-05	9,000e-03	1,300e-02
1996	ZMS1,TEA1	1,685e-04	1,685e-04	1,200e-02	1,200e-02
1997	MSN4,GCN4	1,686e-04	1,686e-04	5,000e-03	5,000e-03
1998	ZMS1,YER184C	1,686e-04	5,518e-06	7,000e-03	1,000e-02
1999	TEA1,SOK2	1,687e-04	7,349e-06	7,000e-03	9,000e-03
[truncated: 2,273 more rows]
