# Supplementary material for: CisMiner: Genome-Wide In-Silico Cis-Regulatory Module Prediction by Fuzzy Itemset Mining
Source: PLoS One. 2014 Sep 30;9(9):e108065. doi: 10.1371/journal.pone.0108065 (PMC4182448; doi:10.1371/journal.pone.0108065)
Supplement: File S5 — Fuzzy and crisp comparison. Three different tables containing the set of fuzzy itemsets used for the comparison, the set of crisp itemsets and a list with the intersection between both result sets. (ZIP) [file pone.0108065.s005.zip › AdditionalFile5/crisp_int_fuzzy_yeast.txt]

#	Transcription Factors	fuzzy p-value	crisp p-value	fuzzy Support	crisp Support
1	SUT1,RSC30	1,110e-16	1,110e-16	1,300e-02	1,300e-02
2	RSC3,RSC30	1,110e-16	1,110e-16	7,000e-03	7,000e-03
3	STB4,CEP3	1,110e-16	1,110e-16	6,000e-03	6,000e-03
4	MSN4,MIG2,ZMS1	1,110e-16	1,110e-16	6,000e-03	6,000e-03
5	MSN4,ZMS1	1,110e-16	1,110e-16	2,900e-02	2,900e-02
6	YML081W,ZMS1	1,110e-16	1,110e-16	1,300e-02	1,300e-02
7	ADR1,ZMS1	1,110e-16	1,110e-16	1,500e-02	1,500e-02
8	YGR067C,ZMS1	1,110e-16	1,110e-16	1,300e-02	1,300e-02
9	SUT1,ZMS1	1,110e-16	1,110e-16	1,400e-02	1,400e-02
10	MIG1,ZMS1	1,110e-16	1,110e-16	1,500e-02	1,500e-02
11	MIG3,ZMS1	1,110e-16	1,110e-16	1,300e-02	1,300e-02
12	MIG2,ZMS1	1,110e-16	1,110e-16	1,300e-02	1,300e-02
13	STE12,GCR2,XBP1	1,110e-16	1,110e-16	1,200e-02	1,200e-02
14	MATA1,GCR2,XBP1	1,110e-16	1,110e-16	5,000e-03	5,000e-03
15	STE12,GCR2,STB5,XBP1	1,110e-16	1,110e-16	1,000e-02	1,000e-02
16	STE12,STB5,XBP1	1,110e-16	1,110e-16	1,100e-02	1,100e-02
17	GCR2,STB5,XBP1	1,110e-16	1,110e-16	1,100e-02	1,100e-02
18	GCR1,STB5,XBP1	1,110e-16	1,110e-16	1,100e-02	1,100e-02
19	STE12,GCR2,FHL1,XBP1	1,110e-16	1,110e-16	6,000e-03	6,000e-03
20	STE12,GCR2,STB5,FHL1,XBP1	1,110e-16	1,110e-16	6,000e-03	6,000e-03
21	STE12,STB5,FHL1,XBP1	1,110e-16	1,110e-16	6,000e-03	6,000e-03
22	GCR2,STB5,FHL1,XBP1	1,110e-16	1,110e-16	6,000e-03	6,000e-03
23	GCR1,STB5,FHL1,XBP1	1,110e-16	1,110e-16	6,000e-03	6,000e-03
24	STE12,FHL1,XBP1	1,110e-16	1,110e-16	6,000e-03	6,000e-03
25	GCR2,FHL1,XBP1	1,110e-16	1,110e-16	6,000e-03	6,000e-03
26	GCR1,FHL1,XBP1	1,110e-16	1,110e-16	6,000e-03	6,000e-03
27	STB5,FHL1,XBP1	1,110e-16	1,110e-16	6,000e-03	6,000e-03
28	STE12,XBP1	1,110e-16	1,110e-16	1,600e-02	1,600e-02
29	GCR2,XBP1	1,110e-16	1,110e-16	1,600e-02	1,600e-02
30	GCR1,XBP1	1,110e-16	1,110e-16	1,400e-02	1,400e-02
31	STB5,XBP1	1,110e-16	1,110e-16	1,300e-02	1,300e-02
32	STE12,MATA1,GCR2	1,110e-16	1,110e-16	8,000e-03	8,000e-03
33	STE12,GCR2	1,110e-16	1,110e-16	3,300e-02	3,300e-02
34	MSN4,YML081W	1,110e-16	1,110e-16	4,100e-02	4,100e-02
35	MSN4,YML081W,ADR1	1,110e-16	1,110e-16	1,000e-02	1,000e-02
36	YML081W,ADR1	1,110e-16	1,110e-16	2,100e-02	2,100e-02
37	MSN4,YML081W,YGR067C	1,110e-16	1,110e-16	8,000e-03	8,000e-03
38	MSN4,ADR1,YGR067C	1,110e-16	1,110e-16	9,000e-03	9,000e-03
39	MSN4,YGR067C	1,110e-16	1,110e-16	3,900e-02	3,900e-02
40	YML081W,YGR067C	1,110e-16	1,110e-16	1,600e-02	1,600e-02
41	ADR1,YGR067C	1,110e-16	1,110e-16	2,100e-02	2,100e-02
42	MSN4,YML081W,SUT1	1,110e-16	1,110e-16	8,000e-03	8,000e-03
43	MSN4,YGR067C,SUT1	1,110e-16	1,110e-16	8,000e-03	8,000e-03
44	YML081W,SUT1	1,110e-16	1,110e-16	1,900e-02	1,900e-02
45	ADR1,SUT1	1,110e-16	1,110e-16	2,000e-02	2,000e-02
46	YGR067C,SUT1	1,110e-16	1,110e-16	1,800e-02	1,800e-02
47	MSN4,YML081W,MIG1	1,110e-16	1,110e-16	1,000e-02	1,000e-02
48	MSN4,ADR1,MIG1	1,110e-16	1,110e-16	9,000e-03	9,000e-03
49	MSN4,YGR067C,MIG1	1,110e-16	1,110e-16	9,000e-03	9,000e-03
50	MSN4,SUT1,MIG1	1,110e-16	1,110e-16	9,000e-03	9,000e-03
51	YML081W,MIG1	1,110e-16	1,110e-16	2,000e-02	2,000e-02
52	ADR1,MIG1	1,110e-16	1,110e-16	2,000e-02	2,000e-02
53	YGR067C,MIG1	1,110e-16	1,110e-16	1,800e-02	1,800e-02
54	SUT1,MIG1	1,110e-16	1,110e-16	1,800e-02	1,800e-02
55	MSN4,YML081W,MIG3	1,110e-16	1,110e-16	1,000e-02	1,000e-02
56	MSN4,ADR1,MIG3	1,110e-16	1,110e-16	9,000e-03	9,000e-03
57	MSN4,YGR067C,MIG3	1,110e-16	1,110e-16	9,000e-03	9,000e-03
58	MSN4,SUT1,MIG3	1,110e-16	1,110e-16	8,000e-03	8,000e-03
59	MSN4,MIG1,MIG3	1,110e-16	1,110e-16	8,000e-03	8,000e-03
60	YML081W,MIG3	1,110e-16	1,110e-16	1,900e-02	1,900e-02
61	ADR1,MIG3	1,110e-16	1,110e-16	1,900e-02	1,900e-02
62	YGR067C,MIG3	1,110e-16	1,110e-16	1,800e-02	1,800e-02
63	SUT1,MIG3	1,110e-16	1,110e-16	1,700e-02	1,700e-02
64	MIG1,MIG3	1,110e-16	1,110e-16	1,600e-02	1,600e-02
65	MSN4,YML081W,MIG2	1,110e-16	1,110e-16	9,000e-03	9,000e-03
66	MSN4,ADR1,MIG2	1,110e-16	1,110e-16	8,000e-03	8,000e-03
67	MSN4,YGR067C,MIG2	1,110e-16	1,110e-16	9,000e-03	9,000e-03
68	MSN4,SUT1,MIG2	1,110e-16	1,110e-16	7,000e-03	7,000e-03
69	MSN4,MIG1,MIG2	1,110e-16	1,110e-16	8,000e-03	8,000e-03
70	MSN4,MIG3,MIG2	1,110e-16	1,110e-16	7,000e-03	7,000e-03
71	YML081W,MIG2	1,110e-16	1,110e-16	1,700e-02	1,700e-02
72	ADR1,MIG2	1,110e-16	1,110e-16	1,700e-02	1,700e-02
73	YGR067C,MIG2	1,110e-16	1,110e-16	1,600e-02	1,600e-02
74	SUT1,MIG2	1,110e-16	1,110e-16	1,600e-02	1,600e-02
75	MIG1,MIG2	1,110e-16	1,110e-16	1,600e-02	1,600e-02
76	MIG3,MIG2	1,110e-16	1,110e-16	1,400e-02	1,400e-02
77	MSN4,YML081W,ZMS1	1,110e-16	1,110e-16	6,000e-03	6,000e-03
78	MSN4,YGR067C,ZMS1	1,110e-16	1,110e-16	7,000e-03	7,000e-03
79	MSN4,SUT1,ZMS1	1,110e-16	1,110e-16	7,000e-03	7,000e-03
80	MSN4,MIG1,ZMS1	1,110e-16	1,110e-16	8,000e-03	8,000e-03
81	MSN4,MIG3,ZMS1	1,110e-16	1,110e-16	7,000e-03	7,000e-03
82	MSN4,YER130C	1,110e-16	1,110e-16	2,200e-02	2,800e-02
83	RGT1,YPR196W	1,110e-16	1,110e-16	7,000e-03	8,000e-03
84	YML081W,YPR022C	1,110e-16	1,110e-16	1,300e-02	1,800e-02
85	ADR1,YPR022C	1,110e-16	1,110e-16	1,300e-02	1,800e-02
86	YGR067C,YPR022C	1,110e-16	1,110e-16	1,400e-02	1,900e-02
87	MIG1,YPR022C	1,110e-16	1,110e-16	1,400e-02	1,900e-02
88	MIG3,YPR022C	1,110e-16	1,110e-16	1,300e-02	1,900e-02
89	MIG2,YPR022C	1,110e-16	1,110e-16	1,200e-02	1,700e-02
90	ACE2,SWI5	1,110e-16	1,110e-16	7,000e-03	1,000e-02
91	MSN4,ADR1,REI1	1,110e-16	1,110e-16	6,000e-03	8,000e-03
92	MSN4,YGR067C,REI1	1,110e-16	1,110e-16	5,000e-03	8,000e-03
93	MSN4,MIG1,REI1	1,110e-16	1,110e-16	6,000e-03	8,000e-03
94	MSN4,MIG3,REI1	1,110e-16	1,110e-16	6,000e-03	8,000e-03
95	MSN4,MIG2,REI1	1,110e-16	1,110e-16	6,000e-03	8,000e-03
96	MSN4,REI1	1,110e-16	1,110e-16	1,700e-02	2,200e-02
97	MSN4,GIS1	1,110e-16	1,110e-16	2,000e-02	2,500e-02
98	STE12,MATA1,FHL1	1,110e-16	1,110e-16	6,000e-03	8,000e-03
99	STE12,MATA1,GCR2,FHL1	1,110e-16	1,110e-16	6,000e-03	7,000e-03
100	STE12,GCR2,FHL1	1,110e-16	1,110e-16	9,000e-03	1,100e-02
101	MATA1,GCR2,FHL1	1,110e-16	1,110e-16	6,000e-03	8,000e-03
102	MATA1,GCR1,FHL1	1,110e-16	1,110e-16	6,000e-03	8,000e-03
103	STE12,MATA1,STB5,FHL1	1,110e-16	1,110e-16	6,000e-03	7,000e-03
104	STE12,MATA1,GCR2,STB5,FHL1	1,110e-16	1,110e-16	6,000e-03	7,000e-03
105	STE12,GCR2,STB5,FHL1	1,110e-16	1,110e-16	9,000e-03	1,000e-02
106	MATA1,GCR2,STB5,FHL1	1,110e-16	1,110e-16	6,000e-03	7,000e-03
107	MATA1,GCR1,STB5,FHL1	1,110e-16	1,110e-16	6,000e-03	7,000e-03
108	STE12,STB5,FHL1	1,110e-16	1,110e-16	9,000e-03	1,100e-02
109	MATA1,STB5,FHL1	1,110e-16	1,110e-16	6,000e-03	7,000e-03
110	GCR2,STB5,FHL1	1,110e-16	1,110e-16	9,000e-03	1,100e-02
111	GCR1,STB5,FHL1	1,110e-16	1,110e-16	9,000e-03	1,100e-02
112	GCR2,FHL1	1,110e-16	1,110e-16	1,600e-02	1,600e-02
113	GCR1,FHL1	1,110e-16	1,110e-16	1,200e-02	1,500e-02
114	STB5,FHL1	1,110e-16	1,110e-16	1,200e-02	1,500e-02
115	EDS1,RGT1	1,110e-16	1,110e-16	8,000e-03	8,000e-03
116	MSN4,YML081W,YPR022C	1,110e-16	1,110e-16	7,000e-03	7,000e-03
117	MSN4,ADR1,YPR022C	1,110e-16	1,110e-16	7,000e-03	7,000e-03
118	MSN4,YGR067C,YPR022C	1,110e-16	1,110e-16	7,000e-03	7,000e-03
119	MSN4,MIG1,YPR022C	1,110e-16	1,110e-16	7,000e-03	7,000e-03
120	MSN4,MIG3,YPR022C	1,110e-16	1,110e-16	7,000e-03	7,000e-03
121	MSN4,MIG2,YPR022C	1,110e-16	1,110e-16	6,000e-03	1,100e-02
122	STE12,MATA1,STB5	1,110e-16	1,110e-16	7,000e-03	1,000e-02
123	STE12,MATA1,GCR2,STB5	1,110e-16	1,110e-16	7,000e-03	8,000e-03
124	STE12,GCR2,STB5	1,110e-16	1,110e-16	1,600e-02	1,800e-02
125	MATA1,GCR2,STB5	1,110e-16	1,110e-16	7,000e-03	1,000e-02
126	STE12,GCR1,STB5	1,110e-16	1,110e-16	5,000e-03	7,000e-03
127	MATA1,GCR1,STB5	1,110e-16	1,110e-16	7,000e-03	9,000e-03
128	STE12,STB5	1,110e-16	1,110e-16	2,200e-02	2,800e-02
129	GCR2,STB5	1,110e-16	1,110e-16	2,300e-02	2,800e-02
130	GCR1,STB5	1,110e-16	1,110e-16	1,900e-02	2,300e-02
131	SUT1,RSC3	1,110e-16	1,110e-16	1,300e-02	1,700e-02
132	MSN4,YML081W,CRZ1	1,110e-16	1,110e-16	7,000e-03	1,100e-02
133	MSN4,YGR067C,CRZ1	1,110e-16	1,110e-16	8,000e-03	1,100e-02
134	MSN4,MIG1,CRZ1	1,110e-16	1,110e-16	6,000e-03	1,000e-02
135	MSN4,MIG3,CRZ1	1,110e-16	1,110e-16	6,000e-03	9,000e-03
136	MSN4,MIG2,CRZ1	1,110e-16	1,110e-16	6,000e-03	9,000e-03
137	MIG1,NHP10	1,110e-16	1,110e-16	8,000e-03	1,100e-02
138	MIG3,NHP10	1,110e-16	1,110e-16	8,000e-03	1,100e-02
139	MBP1::SWI6,MBP1	1,110e-16	1,110e-16	6,000e-03	7,000e-03
140	GCR2,GCR1	1,110e-16	1,110e-16	9,000e-03	1,200e-02
141	FHL1,XBP1	2,220e-16	2,220e-16	7,000e-03	7,000e-03
142	MSN4,YGR067C,UGA3	2,220e-16	1,110e-16	7,000e-03	9,000e-03
143	MSN4,ADR1,CRZ1	2,220e-16	1,110e-16	6,000e-03	1,000e-02
144	MSN4,MIG3,STP2	6,661e-16	1,110e-16	6,000e-03	8,000e-03
145	MIG3,SIP4	8,882e-16	1,110e-16	1,100e-02	1,400e-02
146	SUT1,CHA4	9,992e-16	9,992e-16	1,200e-02	1,200e-02
147	UGA3,RSC30	1,110e-15	1,110e-16	1,100e-02	1,400e-02
148	PDR8,OAF1	1,998e-15	1,998e-15	6,000e-03	6,000e-03
149	MIG2,NHP10	4,552e-15	2,442e-15	9,000e-03	1,100e-02
150	SWI4,MBP1::SWI6	6,328e-15	6,328e-15	1,000e-02	1,000e-02
151	YPR196W,YNR063W	1,099e-14	1,099e-14	5,000e-03	5,000e-03
152	MSN4,YGR067C,YER130C	1,477e-14	1,110e-16	6,000e-03	9,000e-03
153	MSN4,MIG3,CHA4	1,932e-14	1,110e-16	6,000e-03	9,000e-03
154	MSN4,MIG1,YER130C	2,320e-14	3,331e-16	6,000e-03	8,000e-03
155	STP2,STP1	3,408e-14	3,408e-14	6,000e-03	6,000e-03
156	MSN4,ADR1,SUT1	3,675e-14	1,110e-16	8,000e-03	1,300e-02
157	MSN4,YML081W,YPR196W	3,753e-14	2,220e-16	5,000e-03	8,000e-03
158	MSN4,MIG3,UGA3	4,008e-14	3,331e-16	6,000e-03	9,000e-03
159	MSN4,YML081W,RGT1	4,541e-14	7,327e-15	7,000e-03	9,000e-03
160	MSN4,ADR1,YER130C	6,983e-14	4,075e-14	6,000e-03	8,000e-03
161	AFT2,RAP1	8,527e-14	2,809e-14	1,200e-02	1,500e-02
162	SUT1,NHP10	8,615e-14	8,615e-14	8,000e-03	8,000e-03
163	MSN4,MIG3,YER130C	1,191e-13	1,110e-16	5,000e-03	8,000e-03
164	MSN4,YGR067C,CHA4	1,295e-13	1,110e-16	6,000e-03	1,000e-02
165	MSN4,MIG2,YER130C	1,414e-13	3,331e-16	5,000e-03	8,000e-03
166	MSN4,MIG1,UGA3	1,430e-13	1,110e-16	6,000e-03	9,000e-03
167	MSN4,MIG2,CHA4	1,859e-13	1,110e-16	6,000e-03	9,000e-03
168	MSN4,YML081W,AFT2	1,866e-13	1,110e-16	7,000e-03	1,100e-02
169	MSN4,ADR1,ZMS1	1,956e-13	1,110e-16	6,000e-03	1,000e-02
170	MSN4,SUT1,UGA3	2,928e-13	1,110e-16	6,000e-03	9,000e-03
171	EDS1,YPR196W	2,985e-13	2,985e-13	6,000e-03	6,000e-03
172	MIG3,CHA4	3,103e-13	9,803e-14	1,300e-02	1,600e-02
173	MSN4,MIG2,UGA3	4,453e-13	2,154e-14	5,000e-03	8,000e-03
174	MIG3,STP2	4,607e-13	9,992e-16	1,100e-02	1,600e-02
175	SUT1,STP2	4,788e-13	4,352e-13	1,000e-02	1,300e-02
176	MIG2,CHA4	6,768e-13	1,391e-13	1,200e-02	1,500e-02
177	MIG3,RSC3	6,823e-13	6,046e-13	1,300e-02	1,700e-02
178	MSN4,YML081W,UGA3	7,393e-13	1,354e-14	6,000e-03	9,000e-03
179	MSN4,MIG1,CHA4	9,227e-13	3,331e-16	6,000e-03	9,000e-03
180	MSN4,ADR1,STP2	9,626e-13	1,110e-16	5,000e-03	9,000e-03
181	MIG1,CHA4	9,687e-13	2,269e-13	1,300e-02	1,700e-02
182	MSN4,MIG3,RGT1	1,544e-12	1,366e-14	6,000e-03	9,000e-03
183	MSN4,USV1	1,567e-12	2,920e-14	7,000e-03	9,000e-03
184	YGR067C,RSC30	1,679e-12	1,321e-14	1,300e-02	1,800e-02
185	MET32,RPN4	1,817e-12	4,001e-13	8,000e-03	1,100e-02
186	MSN4,MIG3,RDR1	2,062e-12	1,110e-16	7,000e-03	1,100e-02
187	YGR067C,CRZ1	2,303e-12	5,795e-14	1,200e-02	1,700e-02
188	SUT1,UGA3	2,330e-12	3,331e-16	1,200e-02	1,700e-02
189	MSN4,ADR1,GIS1	3,182e-12	1,662e-12	5,000e-03	7,000e-03
190	MSN4,YML081W,CHA4	3,520e-12	1,110e-16	6,000e-03	1,000e-02
191	MSN4,YGR067C,RGT1	3,608e-12	1,299e-14	6,000e-03	9,000e-03
192	RSC3,UGA3	4,455e-12	4,455e-12	1,100e-02	1,100e-02
193	MIG3,RSC30	4,545e-12	8,266e-13	1,200e-02	1,600e-02
194	MIG3,YJL103C	5,331e-12	6,171e-13	6,000e-03	8,000e-03
195	MIG2,REI1	7,920e-12	2,010e-14	1,000e-02	1,400e-02
196	MSN4,SUT1,CRZ1	8,240e-12	4,108e-15	5,000e-03	8,000e-03
197	MIG1,SIP4	1,083e-11	7,800e-12	1,100e-02	1,400e-02
198	MSN4,MIG1,RGT1	1,203e-11	8,660e-15	6,000e-03	9,000e-03
199	MSN4,ZMS1,CHA4	1,222e-11	2,354e-14	5,000e-03	8,000e-03
200	SUT1,PDR1	1,224e-11	7,661e-15	8,000e-03	1,100e-02
201	MSN4,YGR067C,SIP4	1,515e-11	5,218e-15	5,000e-03	8,000e-03
202	MSN4,YGR067C,AFT2	1,690e-11	6,017e-14	6,000e-03	9,000e-03
203	MSN4,ZMS1,UGA3	2,127e-11	4,180e-13	5,000e-03	7,000e-03
204	MSN4,MIG2,RGT1	2,505e-11	4,035e-13	5,000e-03	8,000e-03
205	MSN4,YML081W,RPN4	2,894e-11	2,479e-13	6,000e-03	9,000e-03
206	MSN4,MIG3,RSC3	2,952e-11	4,536e-12	5,000e-03	8,000e-03
207	MSN4,RDR1,MIG2	3,059e-11	2,220e-16	6,000e-03	1,000e-02
208	MSN4,MIG2	3,505e-11	1,508e-13	3,400e-02	4,500e-02
209	RDR1,CHA4	3,579e-11	5,948e-12	1,100e-02	1,500e-02
210	MIG3,CRZ1	3,743e-11	5,373e-14	1,100e-02	1,600e-02
211	OAF1,NHP10	3,798e-11	3,798e-11	5,000e-03	5,000e-03
212	YGR067C,STP2	3,836e-11	1,421e-13	1,200e-02	1,600e-02
213	MIG1,CRZ1	6,078e-11	3,080e-13	1,200e-02	1,600e-02
214	MIG3,PDR1	6,260e-11	2,772e-11	8,000e-03	1,000e-02
215	MIG1,REI1	6,590e-11	1,810e-12	1,100e-02	1,400e-02
216	MSN4,YML081W,SIP4	7,896e-11	5,718e-14	5,000e-03	8,000e-03
217	MIG2,CRZ1	1,045e-10	3,931e-13	1,100e-02	1,500e-02
218	MIG2,STP2	1,094e-10	4,597e-13	1,000e-02	1,400e-02
219	YGR067C,RSC3	1,137e-10	7,236e-13	1,400e-02	1,900e-02
220	MSN4,YGR067C,MET32	1,148e-10	5,466e-12	6,000e-03	9,000e-03
221	MSN4,YML081W,EDS1	1,354e-10	8,241e-12	6,000e-03	8,000e-03
222	FKH2,FKH1	1,467e-10	1,208e-10	5,000e-03	6,000e-03
223	MSN4,SUT1,YPR022C	1,512e-10	1,110e-16	5,000e-03	1,000e-02
224	MIG2,RSC3	1,524e-10	1,697e-11	1,200e-02	1,500e-02
225	YGR067C,REI1	1,566e-10	2,729e-12	1,100e-02	1,400e-02
226	MSN4,MIG1,EDS1	1,583e-10	3,144e-12	6,000e-03	8,000e-03
227	MSN4,YML081W,YER130C	1,681e-10	6,883e-14	5,000e-03	8,000e-03
228	MIG1,RSC30	1,745e-10	4,843e-11	1,200e-02	1,600e-02
229	MSN4,SUT1,RPN4	1,975e-10	4,633e-11	6,000e-03	8,000e-03
230	MSN4,ADR1,RGT1	2,067e-10	2,072e-13	6,000e-03	9,000e-03
231	MSN4,MIG2,EDS1	2,127e-10	3,268e-11	5,000e-03	7,000e-03
232	UGA3,CRZ1	2,190e-10	1,353e-12	9,000e-03	1,200e-02
233	CHA4,PDR8	2,590e-10	8,647e-11	7,000e-03	9,000e-03
234	OAF1,YPR196W	2,786e-10	1,841e-10	6,000e-03	8,000e-03
235	MSN4,ADR1,UGA3	2,904e-10	5,907e-13	6,000e-03	9,000e-03
236	UGA3,STP2	3,031e-10	2,067e-11	8,000e-03	1,000e-02
237	RPN4,CRZ1	3,111e-10	3,111e-10	8,000e-03	8,000e-03
238	MIG1,RSC3	3,168e-10	1,837e-10	1,300e-02	1,700e-02
239	MIG3,REI1	3,358e-10	3,434e-12	1,000e-02	1,300e-02
240	ADR1,CRZ1	3,398e-10	4,509e-12	1,300e-02	1,700e-02
241	UGA3,PDR1	3,879e-10	1,309e-11	6,000e-03	8,000e-03
242	RSC30,STP2	4,523e-10	4,123e-10	7,000e-03	8,000e-03
243	MSN4,MIG3,AFT2	4,833e-10	3,364e-14	6,000e-03	9,000e-03
244	ADR1,STP2	4,925e-10	1,496e-12	1,200e-02	1,600e-02
245	MSN4,YML081W,MET32	5,156e-10	4,236e-11	6,000e-03	9,000e-03
246	RSC30,PDR1	5,418e-10	5,418e-10	7,000e-03	7,000e-03
247	MSN4,MIG3,EDS1	5,849e-10	3,725e-11	5,000e-03	8,000e-03
248	CHA4,YPR196W	6,515e-10	1,561e-10	7,000e-03	9,000e-03
249	MSN4,YGR067C,RPN4	8,458e-10	9,501e-11	6,000e-03	8,000e-03
250	YLR278C,OAF1	8,561e-10	1,185e-10	6,000e-03	7,000e-03
251	MET32,MET28	8,925e-10	8,112e-11	1,000e-02	1,300e-02
252	SUT1,NRG1	1,203e-09	5,136e-11	9,000e-03	1,200e-02
253	YPR196W,MBP1	1,218e-09	1,218e-09	6,000e-03	6,000e-03
254	MSN4,MIG1,RDR1	1,254e-09	3,042e-14	6,000e-03	1,100e-02
255	MSN4,YML081W,RSC30	1,358e-09	2,964e-14	5,000e-03	8,000e-03
256	ZMS1,CHA4	1,377e-09	2,784e-11	1,100e-02	1,400e-02
257	MSN4,SUT1,EDS1	1,441e-09	5,365e-10	5,000e-03	8,000e-03
258	SUT1,MCM1	1,500e-09	7,834e-10	1,300e-02	1,600e-02
259	YML081W,RSC30	1,505e-09	4,191e-11	1,400e-02	1,800e-02
260	MSN4,YGR067C,EDS1	1,581e-09	2,866e-11	5,000e-03	8,000e-03
261	SUT1,YPR196W	1,642e-09	2,259e-12	9,000e-03	1,300e-02
262	MIG2,RSC30	1,643e-09	4,893e-11	1,100e-02	1,500e-02
263	RSC3,STP2	1,671e-09	1,017e-09	7,000e-03	9,000e-03
264	CRZ1,REI1	1,820e-09	3,341e-12	7,000e-03	9,000e-03
265	MSN4,MIG3,MET32	1,853e-09	1,311e-09	6,000e-03	8,000e-03
266	MSN4,ADR1,EDS1	1,867e-09	1,392e-11	6,000e-03	9,000e-03
267	MSN4,MIG2,MET32	1,879e-09	3,750e-10	5,000e-03	8,000e-03
268	ZMS1,NHP10	1,987e-09	5,179e-10	7,000e-03	9,000e-03
269	MIG1,STP2	2,017e-09	3,778e-13	1,100e-02	1,500e-02
270	RSC30,IME1	2,093e-09	1,236e-10	6,000e-03	8,000e-03
271	MSN4,MIG3	2,657e-09	1,421e-11	3,500e-02	4,700e-02
272	MSN4,MIG1,RSC3	2,709e-09	2,837e-10	5,000e-03	7,000e-03
273	MSN4,SUT1,CHA4	2,796e-09	1,019e-11	5,000e-03	8,000e-03
274	CHA4,NHP10	2,850e-09	2,850e-09	6,000e-03	6,000e-03
275	MSN4,ADR1,MET32	3,006e-09	7,115e-10	6,000e-03	9,000e-03
276	MSN4,ADR1,RDR1	3,291e-09	3,072e-12	7,000e-03	1,100e-02
277	MIG1,PDR1	3,979e-09	1,355e-10	9,000e-03	1,200e-02
278	MSN4,MIG3,MET28	4,060e-09	8,017e-12	5,000e-03	8,000e-03
279	MSN4,MIG1,MET32	4,298e-09	4,414e-10	6,000e-03	8,000e-03
280	EDS1,PDR1	4,617e-09	2,701e-10	7,000e-03	9,000e-03
281	MSN4,MIG2,MET28	4,730e-09	5,366e-12	5,000e-03	8,000e-03
282	MSN4,CRZ1	5,734e-09	4,256e-11	2,200e-02	2,900e-02
283	PDR8,YPR196W	6,173e-09	6,173e-09	5,000e-03	5,000e-03
284	YGR067C,NHP10	6,867e-09	6,057e-10	8,000e-03	1,100e-02
285	MSN4,YGR067C,RDR1	6,946e-09	1,728e-13	6,000e-03	1,000e-02
286	SIP4,YLR278C	6,959e-09	1,441e-09	5,000e-03	7,000e-03
287	SUT1,OAF1	7,251e-09	2,576e-09	1,000e-02	1,300e-02
288	SUT1,RPN4	7,537e-09	2,557e-09	1,400e-02	1,800e-02
289	ADR1,REI1	7,941e-09	4,054e-11	1,100e-02	1,500e-02
290	SUT1,REI1	8,111e-09	4,580e-10	1,000e-02	1,300e-02
291	RSC30,NHP10	1,007e-08	1,007e-08	6,000e-03	6,000e-03
292	YML081W,CRZ1	1,137e-08	7,006e-10	1,200e-02	1,600e-02
293	MSN4,YML081W,RSC3	1,293e-08	3,281e-10	5,000e-03	8,000e-03
294	YML081W,NHP10	1,324e-08	1,553e-09	8,000e-03	1,100e-02
295	MSN4,YML081W,MET28	1,372e-08	5,343e-11	5,000e-03	8,000e-03
296	MSN4,YGR067C,TEA1	1,440e-08	3,327e-10	5,000e-03	7,000e-03
297	MIG3,RDR1	1,549e-08	3,638e-10	1,600e-02	2,200e-02
298	ADR1,YPR196W	1,588e-08	9,761e-10	1,000e-02	1,400e-02
299	MSN4,SUT1,RDR1	1,904e-08	6,599e-11	6,000e-03	9,000e-03
300	CRZ1,PDR1	1,924e-08	1,667e-08	6,000e-03	8,000e-03
301	MIG3,YER184C	2,024e-08	1,807e-08	8,000e-03	1,100e-02
302	ZMS1,YPR022C	2,169e-08	2,029e-11	9,000e-03	1,300e-02
303	SUT1,YJL103C	2,285e-08	1,793e-10	7,000e-03	1,000e-02
304	RDR1,MIG2	2,293e-08	6,090e-10	1,500e-02	2,100e-02
305	ZMS1,RSC30	2,440e-08	1,208e-08	1,000e-02	1,300e-02
306	YML081W,REI1	2,465e-08	8,569e-11	1,100e-02	1,500e-02
307	YGR067C,CHA4	2,508e-08	9,880e-10	1,200e-02	1,600e-02
308	YRM1,IME1	2,570e-08	2,570e-08	5,000e-03	5,000e-03
309	MSN4,YML081W,TEA1	2,865e-08	1,298e-09	5,000e-03	8,000e-03
310	DOT6,SFP1	2,908e-08	2,378e-08	7,000e-03	9,000e-03
311	MSN4,MIG1	3,091e-08	1,624e-10	3,600e-02	4,900e-02
312	YGR067C,UGA3	3,382e-08	1,152e-09	1,300e-02	1,700e-02
313	SUT1,LEU3	3,689e-08	5,427e-10	5,000e-03	7,000e-03
314	YGR067C,IME1	3,803e-08	2,142e-11	8,000e-03	1,200e-02
315	MIG2,SIP4	3,850e-08	4,027e-09	1,000e-02	1,400e-02
316	YPR022C,CRZ1	3,943e-08	2,533e-10	8,000e-03	1,200e-02
317	MIG2,PDR1	4,292e-08	1,628e-08	8,000e-03	1,000e-02
318	ADR1,UGA3	4,293e-08	3,857e-09	1,400e-02	1,800e-02
319	YER130C,GIS1	4,364e-08	1,141e-08	5,000e-03	7,000e-03
320	MSN4,YML081W,RDR1	4,432e-08	6,554e-12	6,000e-03	1,000e-02
321	ADR1,RAP1	4,625e-08	4,425e-08	1,400e-02	1,800e-02
322	YML081W,AFT2	4,856e-08	3,644e-10	1,600e-02	2,200e-02
323	MBP1::SWI6,ASH1	5,016e-08	5,016e-08	5,000e-03	5,000e-03
324	TEA1,LYS14	5,051e-08	4,741e-09	7,000e-03	1,000e-02
325	RSC3,YJL103C	5,335e-08	4,623e-08	6,000e-03	7,000e-03
326	CRZ1,NHP10	5,792e-08	3,318e-08	6,000e-03	8,000e-03
327	SFP1,TOD6	6,370e-08	5,163e-08	7,000e-03	8,000e-03
328	MSN4,MIG1,AFT2	6,639e-08	5,899e-11	5,000e-03	9,000e-03
329	MSN4,ADR1,CHA4	6,728e-08	2,678e-12	5,000e-03	9,000e-03
330	MSN4,YGR067C,MET28	7,058e-08	1,500e-09	5,000e-03	7,000e-03
331	YML081W,YPR196W	7,182e-08	1,029e-08	1,000e-02	1,300e-02
332	MSN4,MIG1,MET28	7,280e-08	3,866e-10	5,000e-03	8,000e-03
333	MIG1,YJL103C	7,466e-08	1,593e-08	6,000e-03	8,000e-03
334	SUT1,SKN7	9,330e-08	2,920e-10	6,000e-03	8,000e-03
335	PDR8,NHP10	9,573e-08	9,573e-08	6,000e-03	6,000e-03
336	MSN4,ADR1,AFT2	1,029e-07	3,788e-11	6,000e-03	9,000e-03
337	SUT1,TBS1	1,053e-07	4,571e-10	5,000e-03	8,000e-03
338	STB5,YDR520C	1,085e-07	7,761e-08	5,000e-03	6,000e-03
339	SUT1,IME1	1,144e-07	1,662e-11	7,000e-03	1,100e-02
340	MIG1,UGA3	1,330e-07	4,217e-10	1,200e-02	1,700e-02
341	MET32,CRZ1	1,330e-07	1,078e-09	7,000e-03	1,100e-02
342	RSC3,MCM1	1,462e-07	1,462e-07	9,000e-03	9,000e-03
343	ZMS1,YPR196W	1,494e-07	5,494e-08	8,000e-03	1,000e-02
344	RPN4,UGA3	1,763e-07	2,295e-08	1,000e-02	1,300e-02
345	MIG1,RDR1	1,893e-07	3,510e-09	1,600e-02	2,200e-02
346	MSN4,ACE2,YGR067C	2,008e-07	2,008e-07	7,000e-03	7,000e-03
347	ZMS1,RSC3	2,085e-07	1,117e-08	1,000e-02	1,400e-02
348	MSN4,ADR1,MET28	2,124e-07	7,600e-11	5,000e-03	9,000e-03
349	ADR1,RSC3	2,211e-07	2,486e-08	1,300e-02	1,800e-02
350	STE12,FHL1	2,285e-07	1,211e-08	1,300e-02	1,800e-02
351	MIG3,IME1	2,427e-07	9,287e-11	7,000e-03	1,100e-02
352	CHA4,UGA3	2,605e-07	1,490e-07	8,000e-03	1,000e-02
353	ADR1,RSC30	3,351e-07	7,596e-08	1,200e-02	1,600e-02
354	SUT1,ASH1	3,457e-07	3,424e-07	8,000e-03	1,000e-02
355	MIG1,YPR196W	3,521e-07	7,562e-08	8,000e-03	1,100e-02
356	YML081W,CHA4	3,567e-07	9,006e-09	1,200e-02	1,700e-02
357	MSN4,RDR1,ZMS1	3,691e-07	4,110e-09	5,000e-03	8,000e-03
358	CHA4,OAF1	3,883e-07	2,374e-07	8,000e-03	1,000e-02
359	ABF1,IME1	4,038e-07	2,769e-08	8,000e-03	1,100e-02
360	SUT1,HAP4	4,239e-07	3,077e-08	9,000e-03	1,200e-02
361	MSN4,ADR1,RSC3	4,445e-07	5,530e-10	5,000e-03	8,000e-03
362	MIG1,YER184C	4,560e-07	4,560e-07	9,000e-03	9,000e-03
363	MSN4,ADR1	4,636e-07	7,186e-10	3,900e-02	5,300e-02
364	ADR1,CHA4	4,795e-07	3,137e-09	1,300e-02	1,800e-02
365	STB3,TOD6	4,883e-07	4,883e-07	8,000e-03	8,000e-03
366	MIG2,IME1	5,031e-07	8,241e-10	7,000e-03	1,000e-02
367	MIG3,UGA3	5,186e-07	4,973e-08	1,100e-02	1,500e-02
368	UGA3,NHP10	5,746e-07	9,736e-08	6,000e-03	8,000e-03
369	RGT1,PDR1	5,762e-07	5,181e-08	6,000e-03	9,000e-03
370	YGR067C,RDR1	6,277e-07	1,017e-08	1,600e-02	2,200e-02
371	SUT1,RDR1	6,527e-07	1,017e-07	1,500e-02	2,100e-02
372	SUT1,ARO80	7,325e-07	3,971e-08	7,000e-03	1,000e-02
373	YGR067C,YPR196W	7,375e-07	5,672e-08	9,000e-03	1,200e-02
374	RSC3,REI1	7,460e-07	4,921e-07	7,000e-03	9,000e-03
375	ZMS1,STP2	8,127e-07	2,593e-08	9,000e-03	1,200e-02
376	YML081W,HAP1	8,903e-07	5,857e-07	6,000e-03	7,000e-03
377	RPN4,SIP4	9,073e-07	5,782e-07	9,000e-03	1,100e-02
378	RAP1,RSC30	9,084e-07	9,084e-07	8,000e-03	8,000e-03
379	MSN4,YPR022C	1,023e-06	4,829e-10	2,500e-02	3,500e-02
380	TEC1,LYS14	1,049e-06	1,049e-06	7,000e-03	7,000e-03
381	RGT1,SIP4	1,060e-06	7,467e-10	7,000e-03	1,000e-02
382	YML081W,STP2	1,087e-06	1,253e-08	1,100e-02	1,500e-02
383	ADR1,RDR1	1,104e-06	6,279e-09	1,700e-02	2,400e-02
384	MIG1,YDR520C	1,132e-06	4,904e-07	8,000e-03	1,100e-02
385	YML081W,RSC3	1,145e-06	3,998e-08	1,400e-02	1,900e-02
386	MSN4,ADR1,RPN4	1,222e-06	7,352e-09	5,000e-03	8,000e-03
387	RDR1,PDR1	1,285e-06	1,497e-08	7,000e-03	1,000e-02
388	MIG2,UGA3	1,308e-06	5,665e-07	1,000e-02	1,400e-02
389	ABF1,DOT6	1,478e-06	3,018e-07	1,200e-02	1,500e-02
390	RSC3,FHL1	1,627e-06	1,627e-06	8,000e-03	8,000e-03
391	SUT1,YLL054C	1,667e-06	5,675e-08	8,000e-03	1,100e-02
392	ABF1,UME6	1,679e-06	3,915e-07	8,000e-03	1,000e-02
393	SUT1,STP1	1,682e-06	2,372e-07	8,000e-03	1,100e-02
394	MIG1,RGT1	1,685e-06	3,449e-07	1,200e-02	1,700e-02
395	ZMS1,REI1	1,727e-06	1,316e-08	8,000e-03	1,100e-02
396	YML081W,IME1	1,814e-06	3,144e-09	8,000e-03	1,200e-02
397	MSN4,SUT1,AFT2	1,931e-06	2,183e-09	5,000e-03	8,000e-03
398	CHA4,RSC30	1,956e-06	5,640e-07	9,000e-03	1,200e-02
399	YML081W,RGT1	2,079e-06	2,079e-06	1,400e-02	1,400e-02
400	YPR022C,REI1	2,087e-06	7,197e-09	7,000e-03	9,000e-03
401	MIG3,YLL054C	2,129e-06	2,535e-08	8,000e-03	1,100e-02
402	MIG3,YPR196W	2,194e-06	3,851e-07	8,000e-03	1,000e-02
403	ZMS1,YJL103C	2,228e-06	3,238e-08	6,000e-03	8,000e-03
404	CHA4,MCM1	2,235e-06	2,235e-06	9,000e-03	9,000e-03
405	UGA3,MCM1	2,374e-06	1,237e-06	8,000e-03	1,000e-02
406	RSC30,MCM1	2,392e-06	2,392e-06	8,000e-03	8,000e-03
407	YGR067C,AFT2	2,424e-06	1,497e-08	1,400e-02	1,900e-02
408	MSN4,SUT1	2,441e-06	7,519e-09	3,500e-02	4,800e-02
409	RSC3,RAP1	2,473e-06	2,473e-06	9,000e-03	9,000e-03
410	STB3,DOT6	2,519e-06	2,519e-06	8,000e-03	8,000e-03
411	RAP1,IME1	2,693e-06	2,516e-08	5,000e-03	8,000e-03
412	MIG3,AFT2	2,697e-06	1,872e-07	1,300e-02	1,800e-02
413	STP2,NHP10	2,787e-06	2,787e-06	5,000e-03	5,000e-03
414	YGR067C,RGT1	2,856e-06	2,537e-06	1,300e-02	1,700e-02
415	RSC3,IME1	2,869e-06	2,869e-06	5,000e-03	5,000e-03
416	SUT1,YPR022C	2,871e-06	3,105e-08	1,200e-02	1,700e-02
417	MIG2,YJL103C	2,935e-06	3,687e-07	6,000e-03	8,000e-03
418	YGR067C,TBS1	2,976e-06	2,523e-07	5,000e-03	7,000e-03
419	MIG3,RGT1	3,087e-06	1,209e-06	1,200e-02	1,500e-02
420	YML081W,TBS1	3,532e-06	1,911e-06	5,000e-03	7,000e-03
421	MIG1,YLR278C	3,621e-06	1,439e-07	1,000e-02	1,400e-02
422	ADR1,IME1	3,636e-06	1,846e-07	8,000e-03	1,100e-02
423	YGR067C,EDS1	3,729e-06	1,091e-06	1,300e-02	1,700e-02
424	STP2,REI1	3,896e-06	3,896e-06	5,000e-03	5,000e-03
425	CRZ1,YDR520C	4,198e-06	1,137e-07	6,000e-03	8,000e-03
426	MIG1,IME1	4,521e-06	3,183e-09	7,000e-03	1,100e-02
427	MCM1,YPR196W	4,678e-06	4,678e-06	6,000e-03	6,000e-03
428	SUT1,SIP4	4,809e-06	4,809e-06	1,000e-02	1,000e-02
429	ABF1,TOD6	4,909e-06	2,124e-06	1,100e-02	1,400e-02
430	MIG2,YPR196W	5,142e-06	1,534e-06	7,000e-03	9,000e-03
431	YGR067C,RAP1	5,206e-06	3,904e-07	1,200e-02	1,600e-02
432	RGT1,YER184C	5,285e-06	6,207e-08	5,000e-03	7,000e-03
433	YGR067C,SIP4	5,299e-06	1,178e-06	1,100e-02	1,400e-02
434	ZMS1,IME1	5,390e-06	1,293e-09	6,000e-03	1,000e-02
435	MSN4,ABF1,MIG3	5,597e-06	5,597e-06	6,000e-03	6,000e-03
436	TEA1,STP1	5,803e-06	5,803e-06	7,000e-03	7,000e-03
437	RSC30,REI1	5,863e-06	3,038e-06	6,000e-03	8,000e-03
438	YGR067C,YJL103C	6,886e-06	6,480e-07	7,000e-03	9,000e-03
439	MIG1,LYS14	7,145e-06	4,326e-06	9,000e-03	1,100e-02
440	YML081W,YDR520C	7,489e-06	2,891e-06	9,000e-03	1,200e-02
441	MET32,UGA3	7,596e-06	7,596e-06	9,000e-03	9,000e-03
442	MIG3,YDR520C	8,072e-06	2,331e-07	8,000e-03	1,100e-02
443	MSN4,ACE2,YML081W	8,077e-06	1,334e-06	7,000e-03	9,000e-03
444	MSN4,ADR1,STB4	8,328e-06	4,101e-12	5,000e-03	1,000e-02
445	TEA1,CRZ1	8,386e-06	8,386e-06	8,000e-03	8,000e-03
446	MSN4,ACE2,MIG2	8,573e-06	1,951e-07	6,000e-03	9,000e-03
447	MSN4,RSC30	8,588e-06	1,390e-07	2,300e-02	3,100e-02
448	YML081W,EDS1	8,702e-06	8,643e-06	1,300e-02	1,700e-02
449	MET28,CRZ1	9,171e-06	2,186e-08	8,000e-03	1,200e-02
450	ZMS1,CRZ1	9,353e-06	6,580e-06	9,000e-03	1,200e-02
451	RSC3,SIP4	9,980e-06	9,980e-06	8,000e-03	8,000e-03
452	ADR1,NHP10	1,012e-05	3,663e-07	8,000e-03	1,200e-02
453	MSN4,ACE2,ADR1	1,063e-05	2,448e-07	7,000e-03	1,000e-02
454	TEA1,UGA3	1,075e-05	1,075e-05	9,000e-03	9,000e-03
455	RSC3,YER184C	1,164e-05	1,164e-05	7,000e-03	7,000e-03
456	RDR1,CUP2	1,196e-05	6,885e-06	1,000e-02	1,300e-02
457	YER130C,REI1	1,198e-05	1,115e-08	5,000e-03	8,000e-03
458	SUT1,RGT1	1,212e-05	5,468e-07	1,200e-02	1,700e-02
459	SUT1,TEA1	1,218e-05	1,434e-06	1,000e-02	1,400e-02
460	STB4,CRZ1	1,283e-05	2,171e-07	9,000e-03	1,300e-02
461	AFT2,CRZ1	1,311e-05	4,129e-07	9,000e-03	1,300e-02
462	ZMS1,RGT1	1,313e-05	1,313e-05	1,100e-02	1,100e-02
463	GCR2,LYS14	1,338e-05	1,085e-06	1,000e-02	1,300e-02
464	RDR1,ZMS1	1,385e-05	2,563e-06	1,400e-02	1,800e-02
465	MSN4,SKN7	1,391e-05	1,391e-05	1,300e-02	1,300e-02
466	CRZ1,SIP4	1,417e-05	1,417e-05	7,000e-03	7,000e-03
467	SUT1,CRZ1	1,448e-05	9,754e-07	1,000e-02	1,300e-02
468	UGA3,STP1	1,496e-05	1,304e-06	6,000e-03	8,000e-03
469	ZMS1,SIP4	1,510e-05	1,171e-06	9,000e-03	1,200e-02
470	YML081W,RPN4	1,565e-05	2,735e-07	1,400e-02	1,900e-02
471	STP1,DAL82	1,576e-05	1,576e-05	5,000e-03	5,000e-03
472	CHA4,MBP1	1,597e-05	1,597e-05	6,000e-03	6,000e-03
473	YML081W,YJL103C	1,702e-05	4,185e-06	7,000e-03	9,000e-03
474	SUT1,MBP1	1,749e-05	1,749e-05	8,000e-03	8,000e-03
475	MIG3,TEA1	1,839e-05	3,409e-06	1,000e-02	1,400e-02
476	MSN4,UGA3	1,903e-05	1,903e-05	2,400e-02	2,400e-02
477	YPR022C,UGA3	1,993e-05	6,204e-07	8,000e-03	1,200e-02
478	YGR067C,YDR520C	1,993e-05	1,106e-05	8,000e-03	1,100e-02
479	AFT2,YPR022C	2,018e-05	6,348e-09	1,000e-02	1,500e-02
480	SUT1,YER184C	2,110e-05	2,110e-05	8,000e-03	8,000e-03
481	MSN4,YLL054C	2,110e-05	1,043e-05	1,600e-02	2,000e-02
482	RSC3,ASH1	2,172e-05	2,172e-05	5,000e-03	5,000e-03
483	ADR1,MET28	2,191e-05	4,509e-07	1,400e-02	1,900e-02
484	RSC3,CRZ1	2,223e-05	2,223e-05	7,000e-03	7,000e-03
485	ABF1,UGA3	2,365e-05	1,613e-07	1,200e-02	1,700e-02
486	STE12,GCR1	2,366e-05	8,431e-07	1,400e-02	1,900e-02
487	MSN4,AZF1,RGT1	2,395e-05	6,274e-06	5,000e-03	8,000e-03
488	MSN4,AZF1,YPR022C	2,439e-05	2,767e-07	5,000e-03	8,000e-03
489	STP4,YRM1	2,481e-05	2,481e-05	7,000e-03	7,000e-03
490	MIG2,YDR520C	2,508e-05	1,428e-06	7,000e-03	1,000e-02
491	CRZ1,OAF1	2,556e-05	2,556e-05	6,000e-03	6,000e-03
492	RSC30,FHL1	2,561e-05	2,561e-05	6,000e-03	6,000e-03
493	MSN4,ACE2,SUT1	2,636e-05	2,254e-07	6,000e-03	9,000e-03
494	MET32,CBF1	2,674e-05	2,674e-05	6,000e-03	6,000e-03
495	ZMS1,PDR1	2,841e-05	1,553e-06	6,000e-03	9,000e-03
496	MIG2,EDS1	2,881e-05	2,881e-05	1,100e-02	1,100e-02
497	ADR1,PDR1	2,881e-05	1,711e-06	8,000e-03	1,100e-02
498	RDR1,YRR1	2,900e-05	6,599e-06	6,000e-03	8,000e-03
499	RDR1,RAP1	2,906e-05	1,945e-05	1,100e-02	1,400e-02
500	MSN4,ACE2,ZMS1	2,980e-05	2,207e-07	5,000e-03	8,000e-03
501	CHA4,RSC3	3,061e-05	1,898e-05	1,000e-02	1,300e-02
502	CHA4,STP1	3,085e-05	2,798e-05	7,000e-03	9,000e-03
503	MIG3,CAT8	3,140e-05	3,140e-05	7,000e-03	7,000e-03
504	RSC3,NRG1	3,158e-05	3,969e-06	6,000e-03	8,000e-03
505	RSC30,NRG1	3,194e-05	1,033e-05	5,000e-03	7,000e-03
506	CRZ1,CAT8	3,382e-05	3,382e-05	5,000e-03	5,000e-03
507	MSN4,AZF1,YML081W	3,473e-05	1,200e-06	7,000e-03	1,100e-02
508	MSN4,GAL4	3,584e-05	3,584e-05	8,000e-03	8,000e-03
509	YML081W,UGA3	3,922e-05	2,535e-05	1,200e-02	1,500e-02
510	ADR1,STP1	4,001e-05	3,029e-06	1,000e-02	1,400e-02
511	MIG2,RGT1	4,039e-05	1,376e-05	1,100e-02	1,400e-02
512	MSN4,AZF1,EDS1	4,087e-05	3,447e-05	5,000e-03	7,000e-03
513	MATA1,STB5	4,462e-05	1,187e-05	1,400e-02	1,900e-02
514	MATA1,XBP1	4,473e-05	4,473e-05	8,000e-03	8,000e-03
515	YGR067C,PDR1	4,789e-05	4,002e-06	7,000e-03	1,000e-02
516	MIG2,YER184C	4,802e-05	4,008e-05	8,000e-03	1,000e-02
517	MIG3,OAF1	4,846e-05	1,374e-05	7,000e-03	1,000e-02
518	YPR022C,RAP1	5,013e-05	8,064e-06	8,000e-03	1,100e-02
519	ADR1,AFT2	5,201e-05	1,228e-07	1,400e-02	1,900e-02
520	YML081W,MET28	5,332e-05	4,930e-06	1,400e-02	1,800e-02
521	MET32,SIP4	5,362e-05	2,172e-05	8,000e-03	1,100e-02
522	UGA3,PHD1	5,417e-05	9,686e-06	7,000e-03	9,000e-03
523	MIG3,YPR013C	5,443e-05	3,861e-06	6,000e-03	8,000e-03
524	ADR1,MCM1	5,487e-05	5,487e-05	1,100e-02	1,100e-02
525	RDR1,STP1	5,519e-05	5,519e-05	8,000e-03	8,000e-03
526	MIG1,OAF1	5,520e-05	3,881e-05	7,000e-03	1,000e-02
527	MET32,TYE7	5,809e-05	5,809e-05	6,000e-03	6,000e-03
528	RDR1,MCM1	5,825e-05	5,477e-06	1,000e-02	1,300e-02
529	ADR1,RGT1	5,907e-05	1,031e-05	1,300e-02	1,700e-02
530	RDR1,YRM1	5,939e-05	2,519e-06	7,000e-03	9,000e-03
531	YER130C,YLL054C	6,209e-05	2,030e-05	5,000e-03	7,000e-03
532	MSN4,ABF1,YGR067C	6,480e-05	6,480e-05	5,000e-03	5,000e-03
533	SUT1,MET32	6,645e-05	1,088e-05	1,300e-02	1,700e-02
534	MET28,RIM101	6,667e-05	2,942e-06	8,000e-03	1,200e-02
535	RSC30,SIP4	6,760e-05	6,760e-05	7,000e-03	7,000e-03
536	CRZ1,STP1	6,786e-05	1,674e-06	6,000e-03	8,000e-03
537	YML081W,SIP4	6,972e-05	1,326e-05	1,100e-02	1,500e-02
538	EDS1,CRZ1	7,224e-05	7,224e-05	8,000e-03	8,000e-03
539	MIG3,YLR278C	7,249e-05	8,947e-07	9,000e-03	1,300e-02
540	MIG3,STP1	7,308e-05	1,148e-06	9,000e-03	1,200e-02
541	UGA3,YER184C	7,420e-05	5,572e-05	6,000e-03	8,000e-03
542	MET32,TEA1	7,420e-05	2,132e-06	1,000e-02	1,300e-02
543	MSN4,AZF1,MIG2	7,601e-05	5,546e-06	6,000e-03	9,000e-03
544	MET32,YNR063W	7,607e-05	7,607e-05	5,000e-03	5,000e-03
545	CHA4,RPN4	7,663e-05	5,613e-05	9,000e-03	1,200e-02
546	RSC30,YPR196W	7,818e-05	6,543e-05	6,000e-03	7,000e-03
547	UGA3,RAP1	7,869e-05	5,311e-05	8,000e-03	1,000e-02
548	UGA3,SIP4	7,903e-05	3,396e-05	7,000e-03	9,000e-03
549	STB4,RGT1	8,127e-05	8,127e-05	8,000e-03	8,000e-03
550	MIG2,STP1	8,298e-05	9,736e-06	8,000e-03	1,100e-02
551	SIP4,STP1	8,487e-05	1,005e-05	6,000e-03	8,000e-03
552	MCM1,PHD1	8,562e-05	2,640e-05	7,000e-03	9,000e-03
553	TEA1,RSC30	8,803e-05	1,398e-05	6,000e-03	8,000e-03
554	MIG3,SKN7	8,915e-05	2,520e-06	6,000e-03	8,000e-03
555	RDR1,RSC3	9,015e-05	9,015e-05	1,000e-02	1,000e-02
556	MIG3,YRR1	9,085e-05	8,353e-05	6,000e-03	8,000e-03
557	CHA4,PDR1	9,133e-05	1,804e-05	6,000e-03	8,000e-03
558	CHA4,RAP1	9,191e-05	3,176e-05	9,000e-03	1,200e-02
559	MSN4,ACE2,MIG3	9,194e-05	6,586e-06	6,000e-03	8,000e-03
560	RDR1,TOS8	9,207e-05	9,207e-05	5,000e-03	5,000e-03
561	UGA3,REI1	9,344e-05	3,937e-05	6,000e-03	8,000e-03
562	MSN4,RDS2	9,651e-05	5,204e-05	9,000e-03	1,100e-02
563	MCM1,NHP10	9,884e-05	9,884e-05	5,000e-03	5,000e-03
564	MSN4,ABF1,MIG1	1,064e-04	9,844e-05	6,000e-03	8,000e-03
565	RGT1,CRZ1	1,073e-04	1,073e-04	7,000e-03	7,000e-03
566	ADR1,SIP4	1,109e-04	8,028e-06	1,100e-02	1,500e-02
567	ADR1,ARO80	1,112e-04	5,117e-05	7,000e-03	9,000e-03
568	CHA4,REI1	1,130e-04	2,109e-05	7,000e-03	9,000e-03
569	YLR278C,LYS14	1,130e-04	2,279e-05	5,000e-03	7,000e-03
570	RSC30,YER184C	1,131e-04	1,131e-04	6,000e-03	6,000e-03
571	PHD1,STP2	1,184e-04	1,184e-04	6,000e-03	6,000e-03
572	CHA4,ASH1	1,209e-04	2,800e-06	6,000e-03	8,000e-03
573	SIP4,STP2	1,215e-04	1,215e-04	6,000e-03	6,000e-03
574	RGT1,UGA3	1,220e-04	2,575e-05	8,000e-03	1,100e-02
575	MIG1,EDS1	1,239e-04	4,587e-05	1,200e-02	1,500e-02
576	CRZ1,CEP3	1,292e-04	1,987e-06	6,000e-03	9,000e-03
577	RDR1,YPR196W	1,382e-04	2,525e-05	7,000e-03	9,000e-03
578	RGT1,CEP3	1,404e-04	1,001e-04	6,000e-03	8,000e-03
579	CHA4,STP2	1,404e-04	1,404e-04	7,000e-03	7,000e-03
580	TEA1,CAT8	1,415e-04	1,415e-04	6,000e-03	6,000e-03
581	YER130C,STP1	1,490e-04	1,174e-04	6,000e-03	8,000e-03
582	CRZ1,STP2	1,492e-04	2,906e-06	5,000e-03	8,000e-03
583	MIG1,ARO80	1,511e-04	6,191e-06	6,000e-03	9,000e-03
584	MIG2,RPN4	1,573e-04	9,368e-06	1,000e-02	1,400e-02
585	ZMS1,SKN7	1,583e-04	6,782e-07	5,000e-03	8,000e-03
586	RSC30,CRZ1	1,589e-04	1,207e-04	6,000e-03	8,000e-03
587	ABF1,MIG3	1,660e-04	1,660e-04	1,600e-02	1,600e-02
588	ZMS1,EDS1	1,665e-04	1,646e-04	1,000e-02	1,300e-02
589	MIG2,TEA1	1,683e-04	2,625e-05	9,000e-03	1,300e-02
590	MSN4,GCN4	1,686e-04	1,686e-04	5,000e-03	5,000e-03
591	ZMS1,YER184C	1,686e-04	5,518e-06	7,000e-03	1,000e-02
592	TEA1,SOK2	1,687e-04	7,349e-06	7,000e-03	9,000e-03
593	RSC3,SOK2	1,699e-04	1,699e-04	7,000e-03	7,000e-03
594	MSN4,AZF1,MIG1	1,766e-04	2,438e-06	6,000e-03	1,000e-02
595	ZMS1,ARO80	1,834e-04	2,183e-06	6,000e-03	8,000e-03
596	MIG2,CAT8	1,872e-04	1,872e-04	7,000e-03	7,000e-03
597	MIG3,RPN4	1,876e-04	5,189e-06	1,100e-02	1,500e-02
598	MSN4,RDS1	1,891e-04	1,419e-04	6,000e-03	8,000e-03
599	YPR022C,PDR1	1,892e-04	4,156e-05	5,000e-03	7,000e-03
600	MSN4,STP2	2,024e-04	7,240e-05	1,800e-02	2,300e-02
601	YGR067C,SKN7	2,113e-04	9,722e-06	6,000e-03	8,000e-03
602	MIG2,MET28	2,123e-04	3,497e-06	1,100e-02	1,500e-02
603	MIG1,RAP1	2,167e-04	1,139e-04	1,000e-02	1,400e-02
604	AFT2,MET28	2,168e-04	4,165e-05	1,000e-02	1,400e-02
605	ADR1,YJL103C	2,171e-04	2,934e-05	6,000e-03	8,000e-03
606	YML081W,RAP1	2,181e-04	2,810e-05	1,200e-02	1,600e-02
607	MSN4,AZF1,YGR067C	2,207e-04	2,314e-06	6,000e-03	1,000e-02
608	YML081W,UME6	2,238e-04	1,879e-04	7,000e-03	9,000e-03
609	ZMS1,YDR520C	2,250e-04	5,161e-06	7,000e-03	9,000e-03
610	MIG3,EDS1	2,259e-04	5,507e-05	1,100e-02	1,400e-02
611	RAP1,MCM1	2,264e-04	2,264e-04	7,000e-03	7,000e-03
612	YGR067C,UME6	2,271e-04	4,791e-05	7,000e-03	9,000e-03
613	RSC3,NHP10	2,281e-04	2,281e-04	6,000e-03	6,000e-03
614	MSN4,YML081W,ABF1	2,289e-04	2,289e-04	6,000e-03	6,000e-03
615	RDR1,ASH1	2,349e-04	9,219e-08	6,000e-03	1,000e-02
616	MIG1,SKN7	2,366e-04	1,433e-05	6,000e-03	8,000e-03
617	STB4,PDR1	2,422e-04	1,568e-04	6,000e-03	8,000e-03
618	YML081W,RDR1	2,437e-04	1,061e-05	1,600e-02	2,200e-02
619	MIG1,YLL054C	2,481e-04	5,252e-06	7,000e-03	1,000e-02
620	CHA4,YDR520C	2,525e-04	1,479e-04	6,000e-03	7,000e-03
621	MBP1::SWI6,REI1	2,596e-04	3,118e-05	6,000e-03	8,000e-03
622	RPN4,UME6	2,653e-04	2,653e-04	5,000e-03	5,000e-03
623	SUT1,SOK2	2,657e-04	2,657e-04	9,000e-03	9,000e-03
624	RSC3,CAT8	2,685e-04	2,685e-04	6,000e-03	6,000e-03
625	TEA1,PDR1	2,687e-04	2,687e-04	5,000e-03	5,000e-03
626	ACE2,MET28	2,710e-04	2,710e-04	1,400e-02	1,400e-02
627	ZMS1,UGA3	2,735e-04	7,960e-05	9,000e-03	1,200e-02
628	ZMS1,CAT8	2,742e-04	2,424e-05	7,000e-03	9,000e-03
629	YPR022C,STP2	2,782e-04	1,375e-06	6,000e-03	9,000e-03
630	MIG2,YLR278C	2,792e-04	2,755e-05	9,000e-03	1,200e-02
631	ZMS1,STP1	2,818e-04	2,297e-05	8,000e-03	1,100e-02
632	AFT2,ASH1	2,921e-04	4,072e-05	6,000e-03	8,000e-03
633	HSF1,SFL1	2,944e-04	2,944e-04	9,000e-03	9,000e-03
634	MIG3,GIS1	3,029e-04	2,479e-06	8,000e-03	1,200e-02
635	MIG3,ASH1	3,068e-04	2,092e-04	6,000e-03	8,000e-03
636	ABF1,STB3	3,084e-04	8,196e-05	1,300e-02	1,700e-02
637	RSC3,PDR1	3,222e-04	3,222e-04	5,000e-03	5,000e-03
638	ACE2,MET32	3,224e-04	3,224e-04	1,400e-02	1,400e-02
639	GCR2,STB4	3,393e-04	5,033e-06	1,400e-02	2,000e-02
640	MSN4,AZF1,SUT1	3,418e-04	8,522e-06	6,000e-03	1,000e-02
641	YGR067C,ARO80	3,442e-04	3,715e-05	6,000e-03	9,000e-03
642	MSN4,RSC3	3,659e-04	5,437e-05	2,400e-02	3,200e-02
643	YGR067C,YER130C	3,700e-04	1,286e-04	1,100e-02	1,500e-02
644	SUT1,EDS1	3,891e-04	1,692e-04	1,100e-02	1,500e-02
645	MIG2,YLL054C	4,007e-04	3,453e-06	6,000e-03	9,000e-03
646	MSN4,AZF1,MIG3	4,172e-04	2,872e-05	6,000e-03	9,000e-03
647	MIG2,AFT2	4,226e-04	3,074e-05	1,100e-02	1,500e-02
648	MATA1,GCR1	4,297e-04	3,456e-05	1,400e-02	1,900e-02
649	MIG2,HAP4	4,330e-04	2,914e-04	6,000e-03	9,000e-03
650	SUT1,RAP1	4,401e-04	6,386e-05	1,000e-02	1,500e-02
651	ABF1,CBF1	4,434e-04	3,933e-04	7,000e-03	9,000e-03
652	MIG2,GIS1	4,561e-04	1,536e-05	8,000e-03	1,100e-02
653	MIG3,MET28	4,654e-04	1,213e-05	1,100e-02	1,500e-02
654	RSC3,TEA1	4,679e-04	9,394e-05	6,000e-03	8,000e-03
655	MET32,YKL222C	4,738e-04	4,738e-04	7,000e-03	7,000e-03
656	ADR1,EDS1	4,819e-04	5,623e-05	1,200e-02	1,700e-02
657	YGR067C,YRR1	4,826e-04	2,321e-04	7,000e-03	9,000e-03
658	YML081W,LYS14	4,860e-04	4,860e-04	9,000e-03	9,000e-03
659	MIG2,SKN7	4,890e-04	1,530e-05	5,000e-03	7,000e-03
660	ZMS1,LYS14	4,912e-04	9,182e-05	7,000e-03	9,000e-03
661	MSN4,AZF1,ADR1	4,914e-04	3,139e-06	7,000e-03	1,100e-02
662	MET32,RIM101	4,944e-04	3,090e-04	8,000e-03	1,100e-02
663	MET32,CAT8	4,944e-04	7,970e-05	6,000e-03	8,000e-03
664	RIM101,PHD1	4,969e-04	1,722e-05	6,000e-03	9,000e-03
665	MSN4,LEU3	5,016e-04	1,973e-05	8,000e-03	1,100e-02
666	SUT1,CAT8	5,042e-04	2,596e-04	8,000e-03	1,000e-02
667	AZF1,TYE7	5,113e-04	2,731e-05	9,000e-03	1,200e-02
668	MATA1,FHL1	5,157e-04	4,992e-05	1,000e-02	1,400e-02
669	MBP1::SWI6,CRZ1	5,265e-04	1,265e-05	7,000e-03	1,000e-02
670	RDR1,IME1	5,268e-04	5,338e-05	5,000e-03	7,000e-03
671	MSN4,PDR1	5,271e-04	5,271e-04	1,500e-02	1,500e-02
672	ADR1,YDR520C	5,306e-04	4,854e-04	8,000e-03	1,000e-02
673	REB1,TOD6	5,481e-04	5,481e-04	8,000e-03	8,000e-03
674	YML081W,STP1	5,537e-04	3,336e-04	1,000e-02	1,200e-02
675	ZMS1,RPN4	5,722e-04	3,830e-05	1,000e-02	1,400e-02
676	MET28,YPR022C	5,949e-04	5,012e-07	8,000e-03	1,300e-02
677	MCM1,FHL1	5,954e-04	5,954e-04	6,000e-03	6,000e-03
678	MIG1,TEA1	6,044e-04	6,044e-04	1,000e-02	1,000e-02
679	MIG1,STP1	6,068e-04	2,825e-05	8,000e-03	1,200e-02
680	MSN4,HAP4	6,087e-04	6,087e-04	1,500e-02	1,500e-02
681	YGR067C,GIS1	6,153e-04	3,704e-05	9,000e-03	1,200e-02
682	MIG2,ASH1	6,249e-04	6,249e-04	6,000e-03	6,000e-03
683	YML081W,MBP1	6,391e-04	6,309e-04	8,000e-03	1,000e-02
684	MIG1,HAP4	6,417e-04	6,417e-04	7,000e-03	7,000e-03
685	YPR022C,NHP10	6,430e-04	3,649e-05	5,000e-03	8,000e-03
686	MIG1,MET28	6,506e-04	6,116e-05	1,100e-02	1,600e-02
687	ABF1,MIG1	6,613e-04	3,649e-04	1,600e-02	2,100e-02
688	ACE2,STP1	6,761e-04	3,336e-04	9,000e-03	1,200e-02
689	MET32,YPR022C	6,792e-04	2,150e-04	9,000e-03	1,200e-02
690	SUT1,YDR520C	6,817e-04	7,986e-05	7,000e-03	9,000e-03
691	SUT1,PHD1	6,848e-04	6,848e-04	9,000e-03	9,000e-03
692	SUT1,STB4	6,945e-04	2,500e-05	1,200e-02	1,800e-02
693	SUT1,YRR1	7,030e-04	2,529e-04	6,000e-03	7,000e-03
694	AFT2,RSC3	7,159e-04	1,578e-04	9,000e-03	1,300e-02
695	MSN4,NRG1	7,176e-04	2,639e-05	1,300e-02	1,800e-02
696	RDR1,EDS1	7,240e-04	7,300e-06	8,000e-03	1,200e-02
697	ABF1,TYE7	7,389e-04	3,981e-04	7,000e-03	9,000e-03
698	YGR067C,MET28	7,414e-04	1,341e-05	1,200e-02	1,700e-02
699	ADR1,HAP4	7,460e-04	3,444e-04	8,000e-03	1,000e-02
700	RPN4,NHP10	7,647e-04	1,914e-04	5,000e-03	7,000e-03
701	MIG2,UME6	7,682e-04	2,582e-04	6,000e-03	7,000e-03
702	YML081W,PDR1	7,686e-04	2,114e-04	8,000e-03	1,100e-02
703	RDR1,RSC30	7,721e-04	7,721e-04	9,000e-03	9,000e-03
704	CUP2,YRM1	7,761e-04	7,761e-04	6,000e-03	6,000e-03
705	MIG1,AFT2	7,982e-04	1,819e-04	1,200e-02	1,600e-02
706	MIG2,YRR1	8,305e-04	1,094e-04	5,000e-03	7,000e-03
707	YER130C,YDR520C	8,428e-04	2,483e-04	5,000e-03	7,000e-03
708	TEC1,CAT8	8,435e-04	8,435e-04	5,000e-03	5,000e-03
709	RDR1,UGA3	8,441e-04	3,738e-04	1,000e-02	1,300e-02
710	MIG1,YPR013C	8,943e-04	5,434e-05	5,000e-03	8,000e-03
711	YML081W,HAP4	9,150e-04	9,150e-04	8,000e-03	8,000e-03
712	MSN4,EDS1	9,156e-04	9,156e-04	2,300e-02	2,300e-02
713	MIG1,YER130C	9,184e-04	4,781e-04	1,000e-02	1,400e-02
714	TEA1,SIP4	9,214e-04	2,530e-04	7,000e-03	9,000e-03
715	RPN4,MET4	9,429e-04	1,406e-04	5,000e-03	7,000e-03
716	CHA4,NRG1	9,760e-04	9,760e-04	5,000e-03	5,000e-03
717	YPR022C,SIP4	9,768e-04	1,842e-04	7,000e-03	9,000e-03
718	MSN4,STP1	9,775e-04	3,678e-04	1,800e-02	2,300e-02
719	ACE2,YPR013C	9,879e-04	7,024e-04	6,000e-03	8,000e-03
720	RPN4,YPR196W	1,010e-03	1,793e-04	6,000e-03	8,000e-03
721	REB1,UME6	1,013e-03	1,300e-04	5,000e-03	7,000e-03
722	AFT2,REI1	1,013e-03	1,597e-04	6,000e-03	9,000e-03
723	YGR067C,YLL054C	1,026e-03	6,132e-06	7,000e-03	1,100e-02
724	MIG2,ARO80	1,032e-03	2,599e-04	5,000e-03	7,000e-03
725	MIG3,ARO80	1,036e-03	9,032e-05	6,000e-03	8,000e-03
726	RSC30,PHD1	1,038e-03	1,038e-03	6,000e-03	6,000e-03
727	ZMS1,YLL054C	1,045e-03	4,103e-05	6,000e-03	9,000e-03
728	ADR1,GIS1	1,054e-03	5,668e-05	9,000e-03	1,300e-02
729	MIG1,YNR063W	1,063e-03	1,063e-03	6,000e-03	6,000e-03
730	YML081W,GIS1	1,074e-03	9,639e-05	9,000e-03	1,300e-02
731	ADR1,YLR278C	1,113e-03	3,638e-05	1,000e-02	1,400e-02
732	MSN4,GCR2,YGR067C	1,130e-03	4,397e-05	5,000e-03	8,000e-03
733	CRZ1,DAL82	1,149e-03	5,910e-04	5,000e-03	6,000e-03
734	MIG1,YRR1	1,158e-03	1,158e-03	6,000e-03	6,000e-03
735	TEC1,MBP1::SWI6	1,159e-03	1,460e-04	7,000e-03	1,100e-02
736	ADR1,UME6	1,167e-03	1,167e-03	7,000e-03	7,000e-03
737	UGA3,SOK2	1,185e-03	1,185e-03	6,000e-03	6,000e-03
738	RGT1,YPR022C	1,187e-03	1,827e-04	8,000e-03	1,100e-02
739	RSC3,YBR239C	1,196e-03	1,196e-03	5,000e-03	5,000e-03
740	RPN4,STP2	1,203e-03	2,526e-04	6,000e-03	8,000e-03
741	YGR067C,RPN4	1,216e-03	9,581e-05	1,100e-02	1,600e-02
742	AFT2,RSC30	1,236e-03	3,513e-04	8,000e-03	1,100e-02
743	MET32,YDR520C	1,236e-03	1,307e-04	6,000e-03	8,000e-03
744	SUT1,AFT2	1,270e-03	4,262e-04	1,200e-02	1,700e-02
745	MET28,REI1	1,270e-03	1,954e-05	6,000e-03	8,000e-03
746	CEP3,ARG81	1,272e-03	1,272e-03	5,000e-03	5,000e-03
747	RDR1,RPN4	1,291e-03	2,883e-04	1,100e-02	1,400e-02
748	RIM101,STP2	1,293e-03	1,625e-04	5,000e-03	8,000e-03
749	ADR1,YPR013C	1,318e-03	9,062e-05	6,000e-03	8,000e-03
750	MET28,RPN4	1,331e-03	6,001e-04	8,000e-03	1,100e-02
751	ADR1,RPN4	1,335e-03	1,130e-05	1,200e-02	1,700e-02
752	MIG3,MCM1	1,338e-03	4,763e-04	9,000e-03	1,200e-02
753	ZMS1,YLR278C	1,351e-03	2,251e-05	8,000e-03	1,100e-02
754	MIG1,MBP1	1,364e-03	1,364e-03	7,000e-03	7,000e-03
755	RSC30,STP1	1,370e-03	1,344e-03	5,000e-03	6,000e-03
756	TEA1,STP2	1,385e-03	1,385e-03	6,000e-03	6,000e-03
757	STB4,CUP2	1,388e-03	1,341e-03	8,000e-03	1,100e-02
758	MSN4,AZF1,ZMS1	1,418e-03	8,626e-04	5,000e-03	7,000e-03
759	MIG3,YER130C	1,432e-03	1,197e-04	1,000e-02	1,300e-02
760	RGT1,OAF1	1,477e-03	1,477e-03	5,000e-03	5,000e-03
761	YPR022C,YLR278C	1,492e-03	7,385e-05	6,000e-03	9,000e-03
762	RSC3,PHD1	1,497e-03	3,111e-04	7,000e-03	9,000e-03
763	RSC3,YPR196W	1,506e-03	8,961e-04	5,000e-03	7,000e-03
764	EDS1,YER184C	1,513e-03	2,195e-05	5,000e-03	8,000e-03
765	RGT1,YLR278C	1,524e-03	1,315e-04	6,000e-03	8,000e-03
766	RGT1,STP2	1,534e-03	9,587e-04	6,000e-03	8,000e-03
767	MSN4,AFT2	1,562e-03	2,253e-04	2,500e-02	3,400e-02
768	CUP2,RME1	1,564e-03	1,564e-03	5,000e-03	5,000e-03
769	MIG2,MET32	1,593e-03	1,324e-04	1,100e-02	1,500e-02
770	MIG3,UME6	1,599e-03	1,238e-04	6,000e-03	8,000e-03
771	ADR1,ASH1	1,615e-03	2,854e-04	7,000e-03	9,000e-03
772	MIG1,CAT8	1,644e-03	1,644e-03	7,000e-03	7,000e-03
773	ADR1,YLL054C	1,664e-03	9,184e-06	7,000e-03	1,100e-02
774	MSN4,RGT1	1,687e-03	5,608e-04	2,300e-02	3,000e-02
775	RAP1,FHL1	1,720e-03	4,928e-04	6,000e-03	8,000e-03
776	MIG2,YER130C	1,756e-03	2,561e-04	9,000e-03	1,200e-02
777	MSN4,ACE2,MIG1	1,774e-03	2,837e-05	5,000e-03	8,000e-03
778	AFT2,ARO80	1,775e-03	1,775e-03	5,000e-03	5,000e-03
779	MIG3,HAP4	1,791e-03	1,791e-03	7,000e-03	7,000e-03
780	MIG2,RIM101	1,822e-03	2,582e-05	9,000e-03	1,300e-02
781	MSN4,TBS1	1,833e-03	3,433e-04	8,000e-03	1,100e-02
782	YGR067C,MBP1	1,866e-03	8,723e-04	7,000e-03	9,000e-03
783	MSN4,PHD1	1,902e-03	2,310e-04	1,900e-02	2,500e-02
784	AZF1,CBF1	1,968e-03	1,876e-04	8,000e-03	1,100e-02
785	STP4,GIS1	1,987e-03	1,987e-03	6,000e-03	6,000e-03
786	CHA4,TEA1	2,015e-03	1,722e-04	8,000e-03	1,100e-02
787	MIG2,OAF1	2,028e-03	3,606e-04	6,000e-03	9,000e-03
788	YML081W,ARO80	2,037e-03	1,311e-04	7,000e-03	9,000e-03
789	MATA1,RME1	2,075e-03	1,100e-03	8,000e-03	1,100e-02
790	RDR1,YPR022C	2,127e-03	2,184e-05	1,000e-02	1,400e-02
791	SUT1,UME6	2,131e-03	3,699e-04	6,000e-03	8,000e-03
792	ACE2,RSC30	2,156e-03	1,605e-05	1,100e-02	1,600e-02
793	ZMS1,TEA1	2,182e-03	1,685e-04	9,000e-03	1,200e-02
794	ZMS1,CST6	2,207e-03	1,238e-05	6,000e-03	9,000e-03
795	AFT2,PDR1	2,235e-03	2,235e-03	6,000e-03	6,000e-03
796	MIG1,RPN4	2,299e-03	1,212e-04	1,100e-02	1,500e-02
797	MET32,OAF1	2,307e-03	2,307e-03	7,000e-03	7,000e-03
798	CHA4,YRM1	2,317e-03	4,246e-04	5,000e-03	7,000e-03
799	ZMS1,NRG1	2,364e-03	6,598e-04	6,000e-03	7,000e-03
800	MIG1,MCM1	2,415e-03	6,717e-04	9,000e-03	1,300e-02
801	YGR067C,TEA1	2,419e-03	1,644e-03	1,100e-02	1,400e-02
802	MCM1,YRM1	2,514e-03	6,983e-06	5,000e-03	8,000e-03
803	RDR1,SIP4	2,531e-03	7,288e-04	8,000e-03	1,100e-02
804	MIG3,YNR063W	2,557e-03	2,557e-03	5,000e-03	5,000e-03
805	MCM1,PDR8	2,611e-03	2,611e-03	5,000e-03	5,000e-03
806	ADR1,MBP1	2,643e-03	2,643e-03	7,000e-03	7,000e-03
807	CHA4,STP3	2,646e-03	2,136e-03	7,000e-03	9,000e-03
808	TEA1,RFX1	2,669e-03	2,321e-03	5,000e-03	7,000e-03
809	CHA4,PHD1	2,689e-03	2,689e-03	7,000e-03	7,000e-03
810	MET28,STP1	2,719e-03	2,719e-03	6,000e-03	6,000e-03
811	ABF1,FHL1	2,757e-03	1,645e-03	9,000e-03	1,200e-02
812	YML081W,YLL054C	2,762e-03	9,272e-05	7,000e-03	1,100e-02
813	AZF1,SFL1	2,778e-03	2,778e-03	1,300e-02	1,300e-02
814	ACE2,STP2	2,820e-03	5,964e-04	9,000e-03	1,200e-02
815	MSN4,RPN4	2,837e-03	1,293e-04	2,400e-02	3,200e-02
816	RPN4,RIM101	2,870e-03	2,870e-03	7,000e-03	7,000e-03
817	MSN4,GCR2,MIG1	2,871e-03	1,549e-04	5,000e-03	8,000e-03
818	YGR067C,CAT8	2,879e-03	6,279e-04	7,000e-03	1,000e-02
819	MET32,STP1	2,926e-03	4,096e-04	6,000e-03	9,000e-03
820	MIG2,MCM1	2,932e-03	2,440e-03	8,000e-03	1,100e-02
821	EDS1,YPR022C	2,948e-03	1,352e-04	7,000e-03	1,100e-02
822	MSN4,ADR1,ABF1	2,987e-03	8,640e-04	5,000e-03	8,000e-03
823	MSN4,GCR2,SUT1	3,066e-03	1,368e-07	5,000e-03	1,000e-02
824	STE12,SKO1	3,082e-03	2,486e-03	5,000e-03	7,000e-03
825	ACE2,UGA3	3,124e-03	1,459e-03	1,100e-02	1,500e-02
826	STE12,CST6	3,139e-03	6,072e-04	8,000e-03	1,200e-02
827	AFT2,YDR520C	3,183e-03	3,183e-03	6,000e-03	6,000e-03
828	MIG3,MET32	3,250e-03	2,663e-04	1,100e-02	1,500e-02
829	TEA1,RGT1	3,338e-03	3,338e-03	8,000e-03	8,000e-03
830	RDR1,YER184C	3,343e-03	1,615e-03	7,000e-03	9,000e-03
831	ADR1,YER130C	3,346e-03	2,810e-03	1,100e-02	1,400e-02
832	MIG3,RAP1	3,388e-03	6,793e-04	9,000e-03	1,300e-02
833	ZMS1,MET28	3,391e-03	2,156e-04	1,000e-02	1,400e-02
834	RPN4,YER130C	3,410e-03	1,510e-03	8,000e-03	1,000e-02
835	MIG3,YBR239C	3,411e-03	3,411e-03	6,000e-03	6,000e-03
836	MET32,ASH1	3,428e-03	3,428e-03	5,000e-03	5,000e-03
837	TEA1,EDS1	3,442e-03	3,442e-03	8,000e-03	8,000e-03
838	ADR1,TEA1	3,446e-03	1,581e-03	1,200e-02	1,500e-02
839	SWI4,ASH1	3,468e-03	2,092e-03	5,000e-03	6,000e-03
840	YGR067C,OAF1	3,522e-03	2,704e-03	8,000e-03	1,000e-02
841	ADR1,MET32	3,582e-03	1,780e-04	1,300e-02	1,800e-02
842	MSN4,YPR196W	3,609e-03	3,609e-03	1,500e-02	1,500e-02
843	SUT1,YER130C	3,681e-03	2,566e-03	1,000e-02	1,300e-02
844	ABF1,SUT1	3,835e-03	7,989e-04	1,500e-02	2,100e-02
845	UGA3,DAL82	3,848e-03	3,617e-03	5,000e-03	6,000e-03
846	MIG3,RIM101	3,914e-03	3,366e-04	9,000e-03	1,200e-02
847	EDS1,CEP3	3,992e-03	5,134e-04	5,000e-03	7,000e-03
848	ZMS1,PDR8	4,079e-03	1,714e-04	7,000e-03	1,000e-02
849	MET32,STP3	4,127e-03	1,051e-03	7,000e-03	1,000e-02
850	MIG1,PDR8	4,156e-03	2,054e-03	8,000e-03	1,100e-02
851	ZMS1,HAP4	4,176e-03	3,042e-03	6,000e-03	8,000e-03
852	YML081W,SKN7	4,183e-03	3,531e-04	6,000e-03	8,000e-03
853	MBP1::SWI6,SOK2	4,206e-03	4,206e-03	6,000e-03	6,000e-03
854	MCM1,STP2	4,236e-03	4,147e-03	5,000e-03	7,000e-03
855	AZF1,STB3	4,300e-03	4,300e-03	1,400e-02	1,400e-02
856	MSN4,NHP10	4,314e-03	1,392e-03	1,400e-02	1,900e-02
857	ZMS1,AFT2	4,318e-03	1,772e-04	1,000e-02	1,500e-02
858	REB1,CBF1	4,347e-03	1,813e-03	5,000e-03	7,000e-03
859	MET32,STB4	4,368e-03	2,018e-04	9,000e-03	1,400e-02
860	ACE2,MCM1	4,476e-03	1,542e-04	1,100e-02	1,500e-02
861	ABF1,SFP1	4,483e-03	4,146e-03	9,000e-03	1,200e-02
862	YML081W,CAT8	4,485e-03	4,485e-03	8,000e-03	8,000e-03
863	MSN4,AFT1	4,542e-03	4,542e-03	9,000e-03	9,000e-03
864	YGR067C,YER184C	4,567e-03	1,247e-03	7,000e-03	1,000e-02
865	RDR1,SWI4	4,597e-03	4,759e-04	1,000e-02	1,500e-02
866	STP4,ARG81	4,637e-03	3,138e-03	5,000e-03	6,000e-03
867	YGR067C,STP1	4,658e-03	7,338e-04	8,000e-03	1,100e-02
868	MIG1,UME6	4,705e-03	4,241e-04	6,000e-03	8,000e-03
869	MIG2,RAP1	4,706e-03	4,974e-04	9,000e-03	1,200e-02
870	YGR067C,MCM1	4,734e-03	4,734e-03	9,000e-03	9,000e-03
871	AFT2,TYE7	4,969e-03	3,432e-03	5,000e-03	7,000e-03
872	STB4,CST6	4,985e-03	8,859e-04	5,000e-03	7,000e-03
873	ADR1,YER184C	5,032e-03	1,063e-03	8,000e-03	1,100e-02
874	SWI4,REI1	5,099e-03	1,841e-03	6,000e-03	8,000e-03
875	SWI4,YKL222C	5,121e-03	1,822e-03	6,000e-03	8,000e-03
876	YER130C,CRZ1	5,510e-03	3,679e-05	6,000e-03	9,000e-03
877	ACE2,ASH1	5,556e-03	5,556e-03	7,000e-03	7,000e-03
878	CHA4,CRZ1	5,575e-03	4,743e-04	6,000e-03	9,000e-03
879	STB4,TEA1	5,753e-03	1,579e-04	8,000e-03	1,200e-02
880	EDS1,UGA3	5,782e-03	2,211e-03	7,000e-03	9,000e-03
881	STP3,YRM1	5,798e-03	4,966e-03	5,000e-03	6,000e-03
882	ADR1,CEP3	5,880e-03	2,929e-05	1,000e-02	1,400e-02
883	YML081W,YER130C	5,889e-03	1,971e-03	1,100e-02	1,500e-02
884	MATA1,GCR2	5,895e-03	2,769e-03	1,900e-02	2,500e-02
885	SUT1,PDR8	5,906e-03	1,766e-03	7,000e-03	1,000e-02
886	RDR1,OAF1	5,967e-03	1,381e-03	7,000e-03	1,000e-02
887	AFT2,STP2	6,028e-03	3,211e-03	6,000e-03	8,000e-03
888	MET32,MBP1::SWI6	6,104e-03	1,746e-03	8,000e-03	1,100e-02
889	ACE2,RSC3	6,265e-03	5,830e-06	1,200e-02	1,800e-02
890	REB1,UGA3	6,369e-03	6,369e-03	9,000e-03	9,000e-03
891	MSN4,MET32	6,420e-03	1,164e-03	2,500e-02	3,400e-02
892	ADR1,YBR239C	6,425e-03	4,603e-03	7,000e-03	1,000e-02
893	STB4,DAL82	6,543e-03	6,543e-03	6,000e-03	6,000e-03
894	SWI5,RSC30	6,606e-03	2,292e-04	7,000e-03	9,000e-03
895	RIM101,STP1	6,631e-03	1,373e-03	5,000e-03	7,000e-03
896	AZF1,DOT6	6,752e-03	6,752e-03	1,200e-02	1,200e-02
897	YGR067C,YBR239C	6,845e-03	6,845e-03	7,000e-03	7,000e-03
898	RSC3,STP1	6,845e-03	6,845e-03	5,000e-03	5,000e-03
899	AZF1,EDS1	6,911e-03	2,134e-03	1,300e-02	1,800e-02
900	HSF1,UGA3	6,919e-03	6,919e-03	9,000e-03	9,000e-03
901	REB1,ASH1	7,051e-03	2,073e-03	5,000e-03	7,000e-03
902	SWI4,RSC30	7,058e-03	7,058e-03	7,000e-03	7,000e-03
903	MET32,YLR278C	7,106e-03	2,354e-03	7,000e-03	9,000e-03
904	STB4,STP1	7,171e-03	6,831e-04	6,000e-03	9,000e-03
905	ZMS1,FHL1	7,246e-03	6,502e-03	7,000e-03	9,000e-03
906	HSF1,ASH1	7,442e-03	7,442e-03	5,000e-03	5,000e-03
907	ZMS1,OAF1	7,463e-03	9,779e-04	6,000e-03	8,000e-03
908	TEA1,YLR278C	7,483e-03	1,686e-03	6,000e-03	8,000e-03
909	REB1,INO2	7,523e-03	7,523e-03	6,000e-03	6,000e-03
910	ZMS1,UME6	7,589e-03	6,730e-03	5,000e-03	6,000e-03
911	REB1,TYE7	7,658e-03	3,246e-03	6,000e-03	7,000e-03
912	MET32,RFX1	7,664e-03	5,587e-03	6,000e-03	7,000e-03
913	REB1,MGA1	7,751e-03	2,183e-03	5,000e-03	7,000e-03
914	ACE2,HAC1	7,784e-03	7,784e-03	7,000e-03	7,000e-03
915	STE12,TEC1	7,887e-03	2,548e-04	1,300e-02	1,900e-02
916	RDR1,TEA1	7,953e-03	1,288e-03	9,000e-03	1,300e-02
917	MET32,RSC30	8,117e-03	3,280e-03	7,000e-03	1,000e-02
918	ABF1,CHA4	8,133e-03	8,133e-03	1,200e-02	1,200e-02
919	MIG3,MBP1	8,143e-03	8,143e-03	6,000e-03	6,000e-03
920	MSN4,STP4	8,147e-03	8,147e-03	2,000e-02	2,000e-02
921	ADR1,FHL1	8,195e-03	8,195e-03	9,000e-03	9,000e-03
922	STB4,STP2	8,224e-03	5,253e-03	6,000e-03	8,000e-03
923	ACE2,SOK2	8,246e-03	3,257e-03	9,000e-03	1,200e-02
924	MIG2,STB4	8,270e-03	2,338e-05	1,000e-02	1,600e-02
925	MET32,MCM1	8,297e-03	8,297e-03	7,000e-03	7,000e-03
926	YGR067C,PDR8	8,325e-03	6,395e-04	8,000e-03	1,200e-02
927	YGR067C,YNR063W	8,377e-03	2,048e-03	5,000e-03	7,000e-03
928	GCR2,CAT8	8,411e-03	5,260e-03	8,000e-03	1,000e-02
929	MIG2,YBR239C	8,481e-03	8,481e-03	6,000e-03	6,000e-03
930	MIG1,MET32	8,483e-03	1,081e-03	1,100e-02	1,600e-02
931	ADR1,YKL222C	8,572e-03	2,524e-04	8,000e-03	1,100e-02
932	STB3,SFP1	8,619e-03	4,694e-04	5,000e-03	8,000e-03
933	SUT1,MET28	8,636e-03	5,555e-04	1,100e-02	1,500e-02
934	YGR067C,YKL222C	8,641e-03	5,045e-04	7,000e-03	1,000e-02
935	ZMS1,MCM1	8,641e-03	2,862e-03	8,000e-03	1,100e-02
936	MSN4,IME1	8,674e-03	8,674e-03	1,200e-02	1,200e-02
937	CHA4,RGT1	8,700e-03	3,171e-03	7,000e-03	1,000e-02
938	MET32,REI1	8,789e-03	5,926e-03	6,000e-03	7,000e-03
939	YML081W,YKL222C	8,794e-03	1,514e-03	8,000e-03	1,100e-02
940	YML081W,YLR278C	9,018e-03	5,206e-04	9,000e-03	1,300e-02
941	MIG1,ASH1	9,055e-03	9,055e-03	6,000e-03	6,000e-03
942	GCR2,YLR278C	9,202e-03	3,455e-04	1,000e-02	1,300e-02
943	MIG1,PHD1	9,210e-03	3,901e-03	8,000e-03	1,100e-02
944	MSN4,PUT3	9,233e-03	8,294e-03	7,000e-03	9,000e-03
945	MET32,CHA4	9,292e-03	7,211e-03	9,000e-03	1,100e-02
946	AZF1,UME6	9,295e-03	5,823e-03	7,000e-03	9,000e-03
947	MET32,HAP4	9,547e-03	9,547e-03	5,000e-03	5,000e-03
948	RPN4,CAT8	9,581e-03	3,226e-03	5,000e-03	7,000e-03
949	ABF1,MIG2	9,748e-03	9,748e-03	1,300e-02	1,300e-02
950	AFT2,RPN4	9,775e-03	6,178e-03	9,000e-03	1,200e-02
951	MIG1,TEC1	1,005e-02	2,372e-03	1,000e-02	1,400e-02
952	MIG1,SOK2	1,007e-02	2,934e-03	8,000e-03	1,000e-02
953	MIG3,PDR8	1,013e-02	3,200e-03	7,000e-03	1,000e-02
954	MSN4,ASH1	1,019e-02	1,019e-02	1,200e-02	1,200e-02
955	YML081W,YRR1	1,025e-02	1,546e-03	6,000e-03	9,000e-03
956	RPN4,RSC30	1,038e-02	2,290e-03	7,000e-03	9,000e-03
957	YML081W,YPR013C	1,043e-02	6,428e-04	5,000e-03	8,000e-03
958	MIG1,RFX1	1,045e-02	1,732e-03	7,000e-03	9,000e-03
959	MSN4,CHA4	1,046e-02	2,679e-04	2,400e-02	3,300e-02
960	TEC1,CRZ1	1,047e-02	6,515e-04	6,000e-03	9,000e-03
961	YML081W,MET32	1,052e-02	1,675e-03	1,200e-02	1,700e-02
962	MIG3,STB4	1,057e-02	9,768e-06	1,100e-02	1,700e-02
963	ABF1,NHP10	1,065e-02	7,811e-03	7,000e-03	9,000e-03
964	CUP2,CEP3	1,073e-02	1,073e-02	6,000e-03	6,000e-03
965	CUP2,SOK2	1,086e-02	1,086e-02	5,000e-03	5,000e-03
966	ACE2,NRG1	1,086e-02	9,609e-03	7,000e-03	9,000e-03
967	YER130C,STP3	1,089e-02	1,089e-02	6,000e-03	6,000e-03
968	STB5,YLR278C	1,094e-02	2,518e-03	5,000e-03	7,000e-03
969	AFT2,PHD1	1,103e-02	4,784e-03	7,000e-03	9,000e-03
970	RGT1,RSC30	1,109e-02	8,577e-03	6,000e-03	8,000e-03
971	CHA4,STP4	1,113e-02	2,728e-03	7,000e-03	9,000e-03
972	STB5,PHD1	1,121e-02	6,845e-03	6,000e-03	8,000e-03
973	UGA3,RIM101	1,125e-02	2,947e-03	6,000e-03	8,000e-03
974	CRZ1,STP3	1,128e-02	7,384e-04	5,000e-03	8,000e-03
975	RGT1,YER130C	1,130e-02	1,130e-02	7,000e-03	7,000e-03
976	AFT2,STP1	1,135e-02	1,044e-02	6,000e-03	8,000e-03
977	YML081W,MBP1::SWI6	1,150e-02	8,314e-03	1,100e-02	1,400e-02
978	CHA4,EDS1	1,153e-02	3,675e-03	7,000e-03	1,000e-02
979	YGR067C,HAP4	1,154e-02	1,154e-02	6,000e-03	6,000e-03
980	SWI4,CRZ1	1,160e-02	3,012e-03	7,000e-03	9,000e-03
981	AFT2,TEA1	1,161e-02	8,466e-04	8,000e-03	1,200e-02
982	RSC30,PDR8	1,166e-02	1,738e-03	5,000e-03	7,000e-03
983	ABF1,RSC30	1,176e-02	2,552e-03	1,000e-02	1,300e-02
984	SUT1,MET4	1,177e-02	2,087e-03	7,000e-03	9,000e-03
985	STB5,STP2	1,184e-02	3,593e-03	5,000e-03	7,000e-03
986	RGT1,SFP1	1,193e-02	1,193e-02	6,000e-03	6,000e-03
987	REB1,DOT6	1,223e-02	1,223e-02	8,000e-03	8,000e-03
988	MET28,HAP4	1,224e-02	1,224e-02	5,000e-03	5,000e-03
989	YPR022C,STP4	1,255e-02	4,478e-03	6,000e-03	8,000e-03
990	MSN4,YKL222C	1,258e-02	3,721e-03	1,500e-02	2,000e-02
991	AFT2,NRG1	1,261e-02	6,572e-03	5,000e-03	7,000e-03
992	MIG1,TOD6	1,263e-02	9,497e-03	8,000e-03	1,100e-02
993	MIG1,STB4	1,265e-02	7,338e-06	1,100e-02	1,800e-02
994	TEA1,PHD1	1,268e-02	1,240e-03	6,000e-03	8,000e-03
995	RDR1,FHL1	1,274e-02	1,274e-02	7,000e-03	7,000e-03
996	EDS1,YER130C	1,291e-02	1,291e-02	7,000e-03	7,000e-03
997	SWI4,CEP3	1,297e-02	4,770e-04	7,000e-03	1,000e-02
998	ADR1,SKN7	1,302e-02	4,764e-04	5,000e-03	8,000e-03
999	AZF1,YPR022C	1,325e-02	3,671e-03	1,300e-02	1,700e-02
1000	CUP2,DAL82	1,330e-02	1,330e-02	5,000e-03	5,000e-03
1001	SUT1,CEP3	1,331e-02	2,517e-03	8,000e-03	1,200e-02
1002	YML081W,MCM1	1,333e-02	1,278e-02	1,000e-02	1,300e-02
1003	ZMS1,PHD1	1,336e-02	2,132e-03	7,000e-03	1,000e-02
1004	RSC3,YPR022C	1,337e-02	1,479e-03	7,000e-03	1,000e-02
1005	CRZ1,YLR278C	1,342e-02	5,635e-04	5,000e-03	7,000e-03
1006	ADR1,STB4	1,346e-02	3,963e-05	1,200e-02	1,900e-02
1007	GCR2,SPT23	1,346e-02	1,346e-02	5,000e-03	5,000e-03
1008	ABF1,HAC1	1,347e-02	1,636e-03	7,000e-03	9,000e-03
1009	MIG2,CEP3	1,350e-02	7,640e-05	8,000e-03	1,200e-02
1010	RDR1,STP3	1,355e-02	1,355e-02	8,000e-03	8,000e-03
1011	DOT6,STP3	1,363e-02	1,363e-02	5,000e-03	5,000e-03
1012	ABF1,YPR196W	1,364e-02	1,364e-02	7,000e-03	7,000e-03
1013	STB4,RME1	1,384e-02	4,523e-03	5,000e-03	7,000e-03
1014	AFT2,MET32	1,385e-02	1,428e-03	9,000e-03	1,300e-02
1015	YPR022C,GIS1	1,387e-02	1,211e-03	5,000e-03	8,000e-03
1016	YGR067C,MET32	1,435e-02	1,282e-03	1,100e-02	1,600e-02
1017	MBP1::SWI6,CEP3	1,443e-02	7,418e-04	6,000e-03	8,000e-03
1018	MIG1,GIS1	1,447e-02	2,273e-04	8,000e-03	1,200e-02
1019	MSN4,UME6	1,452e-02	8,139e-03	1,200e-02	1,500e-02
1020	SUT1,YBR239C	1,456e-02	1,456e-02	7,000e-03	7,000e-03
1021	ABF1,YGR067C	1,487e-02	1,171e-02	1,500e-02	2,000e-02
1022	YGR067C,NRG1	1,493e-02	5,847e-04	6,000e-03	9,000e-03
1023	ACE2,RIM101	1,496e-02	1,073e-03	1,000e-02	1,400e-02
1024	MIG1,RIM101	1,498e-02	5,336e-03	9,000e-03	1,200e-02
1025	MET32,STB5	1,520e-02	5,976e-03	8,000e-03	1,100e-02
1026	SUT1,RFX1	1,527e-02	1,527e-02	7,000e-03	7,000e-03
1027	YPR022C,RSC30	1,528e-02	9,668e-04	6,000e-03	9,000e-03
1028	RPN4,REI1	1,559e-02	1,127e-02	5,000e-03	7,000e-03
1029	RGT1,RIM101	1,562e-02	1,562e-02	6,000e-03	6,000e-03
1030	RDR1,STP4	1,562e-02	4,476e-03	8,000e-03	1,100e-02
1031	MIG1,YKL222C	1,589e-02	4,474e-03	7,000e-03	9,000e-03
1032	STP3,PHD1	1,595e-02	7,941e-03	5,000e-03	7,000e-03
1033	ADR1,TYE7	1,595e-02	1,307e-03	6,000e-03	9,000e-03
1034	YML081W,TEA1	1,604e-02	1,520e-02	1,100e-02	1,400e-02
1035	EDS1,SFP1	1,643e-02	6,244e-03	6,000e-03	8,000e-03
1036	STP3,SIP4	1,652e-02	1,611e-02	5,000e-03	7,000e-03
1037	RGT1,GIS1	1,705e-02	5,976e-03	6,000e-03	8,000e-03
1038	ADR1,CBF1	1,722e-02	2,054e-03	6,000e-03	8,000e-03
1039	MET28,DOT6	1,756e-02	1,756e-02	7,000e-03	7,000e-03
1040	GCR2,ARO80	1,759e-02	1,048e-02	6,000e-03	8,000e-03
1041	AZF1,MIG1	1,760e-02	6,672e-04	1,800e-02	2,600e-02
1042	GCR2,YPR013C	1,763e-02	1,763e-02	5,000e-03	5,000e-03
1043	MET28,TOD6	1,772e-02	1,772e-02	6,000e-03	6,000e-03
1044	ZMS1,GIS1	1,777e-02	2,076e-03	7,000e-03	1,000e-02
1045	MIG1,DOT6	1,779e-02	6,552e-03	8,000e-03	1,200e-02
1046	ADR1,YRR1	1,794e-02	4,566e-03	6,000e-03	8,000e-03
1047	MET32,NHP10	1,795e-02	1,795e-02	5,000e-03	5,000e-03
1048	RSC3,PDR8	1,797e-02	1,407e-02	5,000e-03	7,000e-03
1049	MIG3,LYS14	1,814e-02	1,379e-02	6,000e-03	8,000e-03
1050	ABF1,ROX1	1,831e-02	1,831e-02	6,000e-03	6,000e-03
1051	AZF1,GIS1	1,863e-02	1,863e-02	1,000e-02	1,000e-02
1052	RDR1,RGT1	1,879e-02	6,866e-04	8,000e-03	1,200e-02
1053	YML081W,NRG1	1,915e-02	2,549e-03	6,000e-03	9,000e-03
1054	SWI5,UGA3	1,922e-02	2,438e-03	6,000e-03	9,000e-03
1055	YML081W,HSF1	1,927e-02	5,033e-03	1,400e-02	1,800e-02
1056	RDR1,YKL222C	1,933e-02	3,769e-05	6,000e-03	9,000e-03
1057	YML081W,DOT6	1,945e-02	2,411e-03	9,000e-03	1,300e-02
1058	RDR1,CRZ1	1,946e-02	2,871e-03	8,000e-03	1,100e-02
1059	CUP2,ARG81	1,948e-02	1,948e-02	5,000e-03	5,000e-03
1060	RDR1,AFT2	1,952e-02	2,750e-03	1,100e-02	1,500e-02
1061	STB4,ARG81	1,961e-02	1,961e-02	6,000e-03	6,000e-03
1062	EDS1,STP2	1,964e-02	1,159e-02	5,000e-03	7,000e-03
1063	RIM101,CRZ1	1,970e-02	2,859e-03	5,000e-03	8,000e-03
1064	SUT1,YLR278C	1,984e-02	8,213e-04	8,000e-03	1,100e-02
1065	MIG2,PHD1	1,996e-02	6,855e-03	7,000e-03	1,000e-02
1066	AZF1,SFP1	1,996e-02	1,820e-02	1,000e-02	1,400e-02
1067	RSC30,SOK2	2,002e-02	1,097e-02	5,000e-03	6,000e-03
1068	ACE2,TEA1	2,054e-02	9,807e-03	1,100e-02	1,500e-02
1069	YPR022C,STP3	2,075e-02	1,627e-02	6,000e-03	8,000e-03
1070	STB4,REI1	2,076e-02	2,219e-06	5,000e-03	1,000e-02
1071	MIG1,STB5	2,078e-02	2,904e-03	1,000e-02	1,400e-02
1072	YML081W,YER184C	2,082e-02	3,697e-03	8,000e-03	1,100e-02
1073	AFT2,NHP10	2,083e-02	9,500e-03	5,000e-03	7,000e-03
1074	YML081W,PDR8	2,095e-02	1,743e-03	8,000e-03	1,200e-02
1075	YPR022C,RIM101	2,109e-02	5,878e-03	6,000e-03	8,000e-03
1076	RAP1,SOK2	2,144e-02	1,427e-02	5,000e-03	6,000e-03
1077	MET32,RSC3	2,145e-02	4,751e-03	8,000e-03	1,100e-02
1078	MSN4,YRR1	2,157e-02	1,653e-03	1,200e-02	1,700e-02
1079	EDS1,RIM101	2,190e-02	7,369e-03	6,000e-03	9,000e-03
1080	MIG3,PHD1	2,201e-02	1,703e-02	7,000e-03	1,000e-02
1081	ZMS1,YBR239C	2,234e-02	6,952e-03	6,000e-03	8,000e-03
1082	RGT1,STP1	2,237e-02	5,363e-03	5,000e-03	7,000e-03
1083	UGA3,YRM1	2,244e-02	3,539e-03	5,000e-03	7,000e-03
1084	ACE2,TOS8	2,260e-02	1,897e-02	5,000e-03	6,000e-03
1085	MIG2,MBP1	2,264e-02	2,264e-02	5,000e-03	5,000e-03
1086	MET28,LYS14	2,276e-02	1,022e-02	5,000e-03	7,000e-03
1087	RSC3,RIM101	2,277e-02	3,230e-03	6,000e-03	9,000e-03
1088	MIG1,DAL82	2,307e-02	9,059e-03	7,000e-03	9,000e-03
1089	MIG3,YKL222C	2,311e-02	2,990e-03	6,000e-03	9,000e-03
1090	MET32,YPR196W	2,333e-02	2,333e-02	5,000e-03	5,000e-03
1091	ACE2,CUP2	2,335e-02	2,544e-03	1,000e-02	1,400e-02
1092	ADR1,ABF1	2,338e-02	1,710e-02	1,600e-02	2,100e-02
1093	SWI5,SOK2	2,342e-02	7,351e-03	5,000e-03	7,000e-03
1094	SUT1,CST6	2,354e-02	3,867e-03	6,000e-03	8,000e-03
1095	RSC3,SWI5	2,359e-02	1,314e-04	7,000e-03	1,100e-02
1096	YGR067C,RIM101	2,404e-02	5,687e-04	9,000e-03	1,300e-02
1097	RAP1,PHD1	2,434e-02	9,030e-03	5,000e-03	7,000e-03
1098	EDS1,SIP4	2,442e-02	2,971e-04	6,000e-03	9,000e-03
1099	YML081W,YBR239C	2,446e-02	1,370e-02	7,000e-03	9,000e-03
1100	MSN4,YLR278C	2,449e-02	3,350e-03	1,800e-02	2,400e-02
1101	RPN4,YPR022C	2,478e-02	3,059e-03	7,000e-03	1,000e-02
1102	CHA4,YPR022C	2,494e-02	9,075e-03	7,000e-03	1,000e-02
1103	MSN4,STP3	2,510e-02	2,510e-02	1,800e-02	1,800e-02
1104	RGT1,PDR8	2,520e-02	7,432e-03	5,000e-03	7,000e-03
1105	STB4,RPN4	2,541e-02	4,037e-03	8,000e-03	1,200e-02
1106	RPN4,SOK2	2,550e-02	2,550e-02	6,000e-03	6,000e-03
1107	MET32,STP4	2,550e-02	5,107e-03	7,000e-03	9,000e-03
1108	MSN4,SIP4	2,623e-02	1,715e-03	1,800e-02	2,500e-02
1109	REB1,AFT2	2,623e-02	2,289e-03	1,000e-02	1,500e-02
1110	RDR1,ARG81	2,626e-02	1,390e-02	6,000e-03	9,000e-03
1111	ABF1,RAP1	2,665e-02	1,891e-03	1,000e-02	1,400e-02
1112	AFT2,SWI4	2,689e-02	1,991e-02	9,000e-03	1,200e-02
1113	STB5,TEC1	2,714e-02	3,115e-05	7,000e-03	1,200e-02
1114	STB4,TEC1	2,728e-02	2,581e-02	7,000e-03	1,000e-02
1115	RAP1,STP4	2,745e-02	2,329e-02	6,000e-03	8,000e-03
1116	ACE2,SUT1	2,747e-02	1,118e-02	1,500e-02	2,000e-02
1117	RGT1,SOK2	2,748e-02	5,402e-03	5,000e-03	7,000e-03
1118	YER130C,STP2	2,749e-02	2,749e-02	5,000e-03	5,000e-03
1119	RSC3,MBP1::SWI6	2,801e-02	2,801e-02	6,000e-03	6,000e-03
1120	MET28,UGA3	2,818e-02	4,774e-03	7,000e-03	1,000e-02
1121	REB1,HAC1	2,818e-02	2,818e-02	6,000e-03	6,000e-03
1122	MSN4,YRM1	2,827e-02	2,064e-02	1,700e-02	2,100e-02
1123	MET32,DAL82	2,828e-02	5,542e-03	5,000e-03	7,000e-03
1124	MSN4,YNR063W	2,843e-02	2,202e-03	1,100e-02	1,500e-02
1125	AFT2,CEP3	2,886e-02	4,460e-03	7,000e-03	1,000e-02
1126	AFT2,PDR8	2,889e-02	4,305e-03	6,000e-03	9,000e-03
1127	RIM101,MCM1	2,913e-02	2,913e-02	5,000e-03	5,000e-03
1128	SUT1,SWI4	2,917e-02	2,712e-02	1,000e-02	1,300e-02
1129	YGR067C,LYS14	2,923e-02	2,923e-02	7,000e-03	7,000e-03
1130	MET28,STP3	2,927e-02	1,371e-02	6,000e-03	8,000e-03
1131	CHA4,RFX1	2,934e-02	1,746e-02	5,000e-03	7,000e-03
1132	AZF1,TOD6	2,946e-02	2,946e-02	1,000e-02	1,000e-02
1133	RPN4,RSC3	2,960e-02	1,379e-02	7,000e-03	9,000e-03
1134	RDR1,PHD1	2,964e-02	2,736e-03	7,000e-03	1,100e-02
1135	STB4,EDS1	2,970e-02	4,360e-03	6,000e-03	9,000e-03
1136	YGR067C,ASH1	2,990e-02	2,990e-02	5,000e-03	5,000e-03
1137	MIG3,CEP3	2,993e-02	8,962e-05	8,000e-03	1,200e-02
1138	MIG3,MET4	2,993e-02	2,993e-02	6,000e-03	6,000e-03
1139	RPN4,STP1	3,048e-02	3,914e-03	5,000e-03	8,000e-03
1140	MIG3,NRG1	3,064e-02	3,156e-03	5,000e-03	8,000e-03
1141	SWI4,STP1	3,087e-02	3,483e-03	6,000e-03	8,000e-03
1142	YPR022C,CEP3	3,106e-02	1,730e-04	6,000e-03	9,000e-03
1143	YER130C,YLR278C	3,144e-02	5,465e-03	5,000e-03	8,000e-03
1144	STB5,CRZ1	3,159e-02	1,535e-03	6,000e-03	9,000e-03
1145	ADR1,PDR8	3,164e-02	4,050e-03	8,000e-03	1,200e-02
1146	ZMS1,ROX1	3,174e-02	1,310e-02	5,000e-03	7,000e-03
1147	ADR1,YNR063W	3,191e-02	1,049e-02	5,000e-03	7,000e-03
1148	YER130C,SIP4	3,220e-02	2,081e-03	6,000e-03	8,000e-03
1149	RDR1,MBP1	3,221e-02	3,221e-02	5,000e-03	5,000e-03
1150	ABF1,MBP1	3,247e-02	3,247e-02	6,000e-03	6,000e-03
1151	MIG1,CST6	3,278e-02	5,936e-03	6,000e-03	8,000e-03
1152	MET32,PDR8	3,310e-02	3,310e-02	6,000e-03	6,000e-03
1153	RDR1,YDR520C	3,374e-02	2,532e-03	6,000e-03	8,000e-03
1154	SUT1,LYS14	3,374e-02	3,973e-03	6,000e-03	9,000e-03
1155	CHA4,SIP4	3,394e-02	3,394e-02	6,000e-03	6,000e-03
1156	AZF1,HAC1	3,434e-02	4,669e-03	8,000e-03	1,100e-02
1157	MSN4,TEA1	3,448e-02	8,310e-03	2,100e-02	2,800e-02
1158	MSN4,RTG3	3,451e-02	1,427e-02	8,000e-03	1,000e-02
1159	TEA1,MCM1	3,459e-02	3,459e-02	6,000e-03	6,000e-03
1160	RPN4,YER184C	3,490e-02	3,490e-02	5,000e-03	5,000e-03
1161	AFT2,CHA4	3,504e-02	1,315e-02	9,000e-03	1,200e-02
1162	YPR022C,YER130C	3,507e-02	2,104e-03	6,000e-03	9,000e-03
1163	RDR1,NHP10	3,567e-02	2,426e-02	6,000e-03	8,000e-03
1164	ZMS1,MET4	3,574e-02	2,995e-02	5,000e-03	7,000e-03
1165	REB1,STB3	3,581e-02	2,417e-02	9,000e-03	1,200e-02
1166	ACE2,AFT2	3,592e-02	1,428e-02	1,300e-02	1,700e-02
1167	STB4,YPR022C	3,611e-02	3,202e-04	7,000e-03	1,200e-02
1168	TEA1,CEP3	3,631e-02	2,132e-03	6,000e-03	8,000e-03
1169	YGR067C,YRM1	3,638e-02	2,345e-03	8,000e-03	1,100e-02
1170	YGR067C,DOT6	3,652e-02	1,450e-02	8,000e-03	1,100e-02
1171	RDR1,CEP3	3,656e-02	3,656e-02	7,000e-03	7,000e-03
1172	EDS1,RAP1	3,683e-02	3,683e-02	6,000e-03	6,000e-03
1173	SUT1,YRM1	3,685e-02	6,559e-03	7,000e-03	9,000e-03
1174	MSN4,YER184C	3,689e-02	1,024e-02	1,500e-02	1,900e-02
1175	AFT2,SOK2	3,701e-02	1,211e-02	6,000e-03	8,000e-03
1176	RSC3,RGT1	3,703e-02	1,486e-02	7,000e-03	9,000e-03
1177	MIG3,DOT6	3,703e-02	2,447e-02	8,000e-03	1,000e-02
1178	UGA3,PDR8	3,794e-02	1,111e-02	5,000e-03	7,000e-03
1179	YGR067C,PHD1	3,804e-02	2,567e-03	8,000e-03	1,200e-02
1180	YER130C,STP4	3,828e-02	3,828e-02	6,000e-03	6,000e-03
1181	CHA4,RIM101	3,848e-02	3,589e-02	6,000e-03	8,000e-03
1182	MSN4,YDR520C	3,899e-02	8,755e-03	1,300e-02	1,800e-02
1183	MBP1::SWI6,MCM1	3,916e-02	3,916e-02	6,000e-03	6,000e-03
1184	GCR2,CUP2	3,934e-02	2,245e-02	1,000e-02	1,400e-02
1185	EDS1,PDR8	3,952e-02	9,682e-03	5,000e-03	7,000e-03
1186	MIG2,PDR8	3,955e-02	1,210e-02	6,000e-03	9,000e-03
1187	MSN4,AZF1,ABF1	3,959e-02	3,091e-02	5,000e-03	8,000e-03
1188	ABF1,YPR022C	3,959e-02	2,853e-02	1,000e-02	1,300e-02
1189	ADR1,STP4	3,981e-02	1,653e-02	9,000e-03	1,200e-02
1190	MIG3,TOD6	3,986e-02	2,806e-02	7,000e-03	9,000e-03
1191	EDS1,SOK2	3,989e-02	2,575e-02	5,000e-03	7,000e-03
1192	RDR1,RIM101	4,069e-02	4,069e-02	8,000e-03	8,000e-03
1193	ACE2,MET4	4,088e-02	1,014e-02	7,000e-03	1,000e-02
1194	ABF1,STB4	4,110e-02	4,110e-02	1,100e-02	1,100e-02
1195	MIG3,TYE7	4,128e-02	1,048e-02	5,000e-03	7,000e-03
1196	MSN4,ARO80	4,172e-02	1,274e-02	1,100e-02	1,500e-02
1197	ABF1,RDR1	4,199e-02	2,476e-02	1,300e-02	1,800e-02
1198	HSF1,EDS1	4,206e-02	4,206e-02	8,000e-03	8,000e-03
1199	REB1,SFP1	4,214e-02	3,797e-02	7,000e-03	9,000e-03
1200	ACE2,MAC1	4,244e-02	4,244e-02	9,000e-03	9,000e-03
1201	MET28,YKL222C	4,260e-02	8,861e-03	5,000e-03	7,000e-03
1202	MIG1,NRG1	4,264e-02	9,942e-03	5,000e-03	8,000e-03
1203	ABF1,RSC3	4,288e-02	9,821e-03	1,000e-02	1,400e-02
1204	ADR1,YRM1	4,321e-02	7,332e-04	8,000e-03	1,200e-02
1205	MIG1,YBR239C	4,376e-02	4,376e-02	6,000e-03	6,000e-03
1206	YGR067C,MBP1::SWI6	4,437e-02	4,437e-02	9,000e-03	9,000e-03
1207	STB3,ARG81	4,480e-02	3,782e-02	5,000e-03	7,000e-03
1208	AZF1,CAT8	4,484e-02	4,484e-02	8,000e-03	8,000e-03
1209	ABF1,STP2	4,492e-02	2,456e-02	7,000e-03	1,000e-02
1210	STB3,EDS1	4,502e-02	4,426e-02	7,000e-03	9,000e-03
1211	MSN4,PDR8	4,503e-02	3,503e-03	1,600e-02	2,300e-02
1212	MSN4,ROX1	4,503e-02	4,503e-02	1,200e-02	1,200e-02
1213	RDR1,LYS14	4,504e-02	2,926e-02	5,000e-03	7,000e-03
1214	ACE2,GIS1	4,518e-02	4,518e-02	8,000e-03	8,000e-03
1215	RDR1,TYE7	4,524e-02	3,716e-02	5,000e-03	7,000e-03
1216	RPN4,PHD1	4,526e-02	5,133e-03	6,000e-03	8,000e-03
1217	MIG1,YRM1	4,533e-02	1,105e-02	7,000e-03	1,000e-02
1218	MET32,SWI5	4,541e-02	4,541e-02	7,000e-03	7,000e-03
1219	RPN4,RGT1	4,547e-02	1,485e-02	7,000e-03	1,000e-02
1220	ADR1,MET4	4,566e-02	3,990e-02	7,000e-03	9,000e-03
1221	MET28,STP2	4,589e-02	4,589e-02	5,000e-03	5,000e-03
1222	AFT2,RFX1	4,595e-02	4,595e-02	5,000e-03	5,000e-03
1223	YGR067C,STP4	4,607e-02	4,130e-02	9,000e-03	1,100e-02
1224	ABF1,RPN4	4,644e-02	2,794e-02	1,100e-02	1,400e-02
1225	TEA1,YPR022C	4,669e-02	9,582e-03	7,000e-03	9,000e-03
1226	ADR1,STP3	4,714e-02	4,714e-02	9,000e-03	9,000e-03
1227	AFT2,ARG81	4,721e-02	9,129e-03	6,000e-03	8,000e-03
1228	ZMS1,SOK2	4,827e-02	2,110e-02	6,000e-03	8,000e-03
1229	ADR1,NRG1	4,832e-02	5,452e-03	6,000e-03	9,000e-03
1230	RAP1,STP3	4,838e-02	3,874e-02	5,000e-03	7,000e-03
1231	STB5,YER130C	4,905e-02	3,602e-02	7,000e-03	9,000e-03
1232	AFT2,UGA3	4,916e-02	1,358e-02	8,000e-03	1,000e-02
1233	SUT1,MGA1	5,001e-02	9,562e-03	5,000e-03	7,000e-03
1234	STP4,SIP4	5,056e-02	3,563e-02	5,000e-03	7,000e-03
1235	MSN4,INO2	5,078e-02	8,061e-03	1,300e-02	1,800e-02
1236	RGT1,SFL1	5,132e-02	2,909e-02	6,000e-03	9,000e-03
1237	AZF1,YAP7	5,172e-02	2,170e-02	7,000e-03	9,000e-03
1238	STB5,UGA3	5,174e-02	5,174e-02	7,000e-03	7,000e-03
1239	ADR1,LYS14	5,201e-02	3,473e-02	7,000e-03	9,000e-03
1240	AFT2,TEC1	5,209e-02	1,118e-02	8,000e-03	1,100e-02
1241	SWI4,MCM1	5,239e-02	5,239e-02	7,000e-03	7,000e-03
1242	STB4,SWI4	5,280e-02	1,829e-02	8,000e-03	1,200e-02
1243	STP4,PHD1	5,311e-02	5,311e-02	5,000e-03	5,000e-03
1244	MET28,MBP1::SWI6	5,380e-02	1,712e-02	7,000e-03	9,000e-03
1245	ZMS1,RIM101	5,393e-02	8,797e-03	7,000e-03	1,000e-02
1246	MIG3,TBP	5,399e-02	2,192e-02	7,000e-03	9,000e-03
1247	MSN4,MET28	5,431e-02	9,720e-03	2,200e-02	3,000e-02
1248	AZF1,SIP4	5,438e-02	6,080e-03	1,000e-02	1,500e-02
1249	STE12,INO2	5,448e-02	5,448e-02	7,000e-03	7,000e-03
1250	STB4,RSC30	5,571e-02	2,121e-02	7,000e-03	9,000e-03
1251	RPN4,OAF1	5,580e-02	1,425e-02	5,000e-03	7,000e-03
1252	AFT2,MET4	5,600e-02	2,577e-03	5,000e-03	8,000e-03
1253	MIG3,DAL82	5,623e-02	1,340e-02	6,000e-03	8,000e-03
1254	STE12,LYS14	5,648e-02	2,574e-03	8,000e-03	1,200e-02
1255	GCR2,CBF1	5,705e-02	2,801e-02	6,000e-03	8,000e-03
1256	ADR1,PHD1	5,743e-02	1,841e-02	8,000e-03	1,200e-02
1257	STB5,TEA1	5,768e-02	5,117e-02	7,000e-03	9,000e-03
1258	YPR022C,PHD1	5,854e-02	2,458e-02	5,000e-03	7,000e-03
1259	ACE2,RPN4	5,898e-02	1,174e-02	1,100e-02	1,500e-02
1260	ZMS1,RAP1	5,909e-02	9,299e-03	8,000e-03	1,100e-02
1261	SWI4,SOK2	5,956e-02	5,956e-02	6,000e-03	6,000e-03
1262	STE12,YNR063W	6,071e-02	5,555e-02	6,000e-03	8,000e-03
1263	STE12,RFX1	6,094e-02	1,802e-02	8,000e-03	1,100e-02
1264	STB4,PHD1	6,137e-02	6,137e-02	6,000e-03	6,000e-03
1265	YGR067C,HSF1	6,140e-02	2,601e-02	1,200e-02	1,600e-02
1266	AZF1,YGR067C	6,294e-02	1,872e-03	1,800e-02	2,600e-02
1267	YPR022C,MCM1	6,338e-02	4,915e-02	6,000e-03	7,000e-03
1268	TEC1,YLR278C	6,356e-02	1,973e-02	5,000e-03	8,000e-03
1269	EDS1,PHD1	6,398e-02	6,398e-02	5,000e-03	5,000e-03
1270	AZF1,ROX1	6,430e-02	5,751e-02	7,000e-03	1,000e-02
1271	SWI4,RSC3	6,441e-02	6,441e-02	6,000e-03	6,000e-03
1272	SWI4,STP2	6,501e-02	3,353e-02	5,000e-03	7,000e-03
1273	YGR067C,CEP3	6,507e-02	1,718e-03	8,000e-03	1,200e-02
1274	ABF1,INO2	6,539e-02	4,194e-02	6,000e-03	8,000e-03
1275	STB3,SFL1	6,560e-02	3,004e-02	7,000e-03	9,000e-03
1276	SWI5,RAP1	6,586e-02	4,863e-02	6,000e-03	8,000e-03
1277	ADR1,CAT8	6,606e-02	6,606e-02	7,000e-03	7,000e-03
1278	MET32,STP2	6,617e-02	3,249e-02	5,000e-03	7,000e-03
1279	MSN4,RIM101	6,648e-02	2,559e-02	1,800e-02	2,400e-02
1280	REB1,RAP1	6,649e-02	9,323e-03	8,000e-03	1,100e-02
1281	HSF1,STP4	6,734e-02	4,505e-02	7,000e-03	9,000e-03
1282	RDR1,HAC1	6,761e-02	3,966e-02	5,000e-03	7,000e-03
1283	MET32,RGT1	6,791e-02	4,476e-02	7,000e-03	1,000e-02
1284	MIG1,SWI4	6,809e-02	6,809e-02	1,000e-02	1,000e-02
1285	RDR1,STB4	6,819e-02	3,789e-02	1,000e-02	1,300e-02
1286	STB4,YLR278C	6,825e-02	2,283e-03	6,000e-03	9,000e-03
1287	SUT1,FHL1	6,857e-02	6,803e-03	7,000e-03	1,000e-02
1288	CHA4,YLR278C	6,866e-02	9,265e-03	5,000e-03	7,000e-03
1289	CHA4,YAP3	6,904e-02	3,762e-02	5,000e-03	7,000e-03
1290	RSC3,GIS1	7,012e-02	7,012e-02	5,000e-03	5,000e-03
1291	EDS1,SFL1	7,085e-02	7,632e-03	6,000e-03	9,000e-03
1292	UGA3,MAC1	7,115e-02	5,363e-02	5,000e-03	7,000e-03
1293	YML081W,STB5	7,121e-02	1,764e-02	1,000e-02	1,400e-02
1294	MSN4,AZF1,GCR2	7,143e-02	1,607e-02	5,000e-03	9,000e-03
1295	MSN4,HAP1	7,229e-02	6,764e-02	6,000e-03	8,000e-03
1296	RDR1,RME1	7,239e-02	7,239e-02	5,000e-03	5,000e-03
1297	SUT1,STP4	7,298e-02	5,795e-02	8,000e-03	1,000e-02
1298	MIG1,MET4	7,315e-02	1,548e-02	6,000e-03	8,000e-03
1299	YGR067C,CUP2	7,323e-02	1,763e-02	9,000e-03	1,300e-02
1300	TEA1,YRM1	7,334e-02	2,727e-02	5,000e-03	7,000e-03
1301	MSN4,OAF1	7,373e-02	5,817e-03	1,500e-02	2,100e-02
1302	ACE2,CIN5	7,399e-02	7,399e-02	5,000e-03	5,000e-03
1303	ADR1,SOK2	7,406e-02	4,067e-02	8,000e-03	1,000e-02
1304	MIG3,SOK2	7,420e-02	3,716e-02	7,000e-03	9,000e-03
1305	ABF1,CRZ1	7,484e-02	6,674e-03	8,000e-03	1,200e-02
1306	STB3,TBP	7,628e-02	7,628e-02	5,000e-03	5,000e-03
1307	GCR2,ARG81	7,632e-02	4,697e-03	8,000e-03	1,100e-02
1308	TEA1,SWI5	7,673e-02	1,330e-02	6,000e-03	9,000e-03
1309	RSC3,YRM1	7,688e-02	3,527e-02	5,000e-03	7,000e-03
1310	MATA1,MET32	7,695e-02	3,717e-03	1,200e-02	1,800e-02
1311	RAP1,DOT6	7,695e-02	4,336e-02	5,000e-03	7,000e-03
1312	MSN4,SOK2	7,700e-02	3,967e-02	1,600e-02	2,000e-02
1313	SUT1,GIS1	7,734e-02	1,806e-02	7,000e-03	1,000e-02
1314	TEC1,RSC30	7,740e-02	7,740e-02	6,000e-03	6,000e-03
1315	YML081W,ABF1	7,760e-02	6,020e-02	1,600e-02	2,100e-02
1316	RDR1,MET32	7,776e-02	1,180e-03	9,000e-03	1,500e-02
1317	YGR067C,SOK2	7,797e-02	2,257e-02	7,000e-03	1,000e-02
1318	SWI5,RIM101	7,815e-02	1,697e-02	6,000e-03	8,000e-03
1319	GCR2,YBR239C	7,822e-02	2,239e-02	7,000e-03	9,000e-03
1320	ADR1,RIM101	7,836e-02	1,183e-03	9,000e-03	1,400e-02
1321	MSN4,MET4	7,839e-02	6,946e-03	1,300e-02	1,800e-02
1322	STE12,MATA1	7,843e-02	3,636e-02	2,100e-02	2,800e-02
1323	CUP2,STP4	7,853e-02	7,853e-02	5,000e-03	5,000e-03
1324	RDR1,REI1	7,868e-02	2,897e-03	6,000e-03	9,000e-03
1325	SUT1,HSF1	7,874e-02	1,503e-02	1,200e-02	1,600e-02
1326	MATA1,STP1	7,897e-02	4,686e-02	8,000e-03	1,100e-02
1327	AZF1,STP2	7,910e-02	4,243e-02	9,000e-03	1,200e-02
1328	AFT2,GIS1	7,930e-02	5,985e-02	6,000e-03	7,000e-03
1329	YGR067C,STB4	7,935e-02	1,705e-03	1,000e-02	1,600e-02
1330	AZF1,YPR196W	7,962e-02	7,962e-02	8,000e-03	8,000e-03
1331	MIG1,MBP1::SWI6	8,042e-02	8,042e-02	9,000e-03	9,000e-03
1332	ABF1,MCM1	8,056e-02	8,056e-02	8,000e-03	8,000e-03
1333	REB1,FKH2	8,069e-02	8,069e-02	9,000e-03	9,000e-03
1334	MIG1,CUP2	8,133e-02	4,984e-02	9,000e-03	1,200e-02
1335	ACE2,CEP3	8,145e-02	7,842e-03	9,000e-03	1,300e-02
1336	RDR1,CAT8	8,252e-02	8,252e-02	6,000e-03	6,000e-03
1337	HSF1,AFT2	8,255e-02	1,610e-02	1,000e-02	1,300e-02
1338	YER130C,RSC30	8,282e-02	2,692e-02	6,000e-03	8,000e-03
1339	REB1,MCM1	8,291e-02	8,291e-02	7,000e-03	7,000e-03
1340	MET28,TEC1	8,306e-02	1,546e-02	7,000e-03	1,000e-02
1341	STE12,SPT23	8,323e-02	8,323e-02	6,000e-03	6,000e-03
1342	MSN4,MBP1::SWI6	8,330e-02	8,330e-02	1,900e-02	1,900e-02
1343	MIG2,MET4	8,335e-02	3,106e-02	5,000e-03	7,000e-03
1344	AFT2,STB4	8,379e-02	1,586e-02	8,000e-03	1,200e-02
1345	MET28,RSC30	8,441e-02	2,256e-02	6,000e-03	9,000e-03
1346	AFT2,SWI5	8,488e-02	3,799e-02	7,000e-03	1,000e-02
1347	SWI4,YLR278C	8,553e-02	8,413e-02	6,000e-03	7,000e-03
1348	AZF1,RGT1	8,580e-02	6,532e-03	1,200e-02	1,800e-02
1349	ACE2,HAP4	8,613e-02	6,285e-02	6,000e-03	8,000e-03
1350	SWI4,RPN4	8,656e-02	8,656e-02	8,000e-03	8,000e-03
1351	SWI5,MAC1	8,659e-02	5,865e-02	5,000e-03	7,000e-03
1352	AFT2,YER130C	8,675e-02	2,743e-02	7,000e-03	1,000e-02
1353	YML081W,FHL1	8,688e-02	1,054e-02	8,000e-03	1,100e-02
1354	SWI4,UGA3	8,712e-02	7,741e-02	6,000e-03	8,000e-03
1355	ACE2,CRZ1	8,720e-02	5,577e-02	8,000e-03	1,100e-02
1356	ACE2,REI1	8,855e-02	3,946e-02	7,000e-03	9,000e-03
1357	YGR067C,FHL1	8,861e-02	1,135e-02	7,000e-03	1,000e-02
1358	AZF1,YDR520C	8,888e-02	5,767e-02	8,000e-03	1,000e-02
1359	ADR1,DOT6	8,914e-02	4,336e-02	9,000e-03	1,200e-02
1360	AFT2,FHL1	8,924e-02	5,294e-02	6,000e-03	8,000e-03
1361	SUT1,TYE7	9,004e-02	9,004e-02	5,000e-03	5,000e-03
1362	HSF1,GCR1	9,004e-02	6,183e-03	8,000e-03	1,100e-02
1363	AZF1,UGA3	9,006e-02	6,878e-02	1,100e-02	1,500e-02
1364	CHA4,STB5	9,016e-02	4,704e-03	7,000e-03	1,100e-02
1365	MIG2,YKL222C	9,059e-02	1,364e-02	5,000e-03	8,000e-03
1366	YML081W,RIM101	9,114e-02	1,640e-02	9,000e-03	1,300e-02
1367	YER130C,MAC1	9,156e-02	1,267e-02	5,000e-03	7,000e-03
1368	YML081W,OAF1	9,192e-02	4,366e-02	7,000e-03	1,000e-02
1369	RPN4,STB5	9,234e-02	9,234e-02	7,000e-03	7,000e-03
1370	YGR067C,TYE7	9,250e-02	2,966e-02	5,000e-03	7,000e-03
1371	YGR067C,STP3	9,324e-02	9,324e-02	8,000e-03	8,000e-03
1372	MIG1,CEP3	9,348e-02	8,303e-04	7,000e-03	1,200e-02
1373	GCR2,YDR520C	9,383e-02	9,383e-02	7,000e-03	7,000e-03
1374	EDS1,RSC30	9,419e-02	3,977e-02	6,000e-03	8,000e-03
1375	GCR2,TYE7	9,446e-02	3,619e-02	6,000e-03	8,000e-03
1376	ADR1,OAF1	9,465e-02	2,110e-02	7,000e-03	1,000e-02
1377	MET32,CEP3	9,487e-02	5,061e-03	6,000e-03	9,000e-03
1378	MSN4,YJL103C	9,506e-02	3,099e-03	9,000e-03	1,400e-02
1379	MSN4,MCM1	9,530e-02	5,226e-02	1,700e-02	2,300e-02
1380	STB4,RSC3	9,626e-02	2,472e-02	7,000e-03	1,100e-02
1381	ABF1,ARG81	9,639e-02	9,253e-02	7,000e-03	9,000e-03
1382	ACE2,ARG81	9,640e-02	1,479e-02	8,000e-03	1,100e-02
1383	MSN4,YAP3	9,671e-02	1,171e-02	1,400e-02	1,900e-02
1384	AFT2,MCM1	9,782e-02	2,111e-02	7,000e-03	9,000e-03
1385	GCR1,MET28	9,940e-02	9,940e-02	7,000e-03	7,000e-03
1386	AFT2,YKL222C	9,950e-02	1,697e-02	5,000e-03	7,000e-03
1387	YML081W,ASH1	9,965e-02	5,571e-02	5,000e-03	7,000e-03
1388	AZF1,MIG2	9,969e-02	3,218e-02	1,500e-02	2,100e-02
