# Supplementary material for: CisMiner: Genome-Wide In-Silico Cis-Regulatory Module Prediction by Fuzzy Itemset Mining
Source: PLoS One. 2014 Sep 30;9(9):e108065. doi: 10.1371/journal.pone.0108065 (PMC4182448; doi:10.1371/journal.pone.0108065)
Supplement: File S5 — Fuzzy and crisp comparison. Three different tables containing the set of fuzzy itemsets used for the comparison, the set of crisp itemsets and a list with the intersection between both result sets. (ZIP) [file pone.0108065.s005.zip › AdditionalFile5/crisp_yeast.txt]

Itemset ID	Transcription Factors	p-value	Support
1	MSN4,YER130C	1.110e-16	0.028
2	ACE2,SWI5	1.110e-16	0.010
3	MSN4,YGR067C,UGA3	1.110e-16	0.009
4	MSN4,MIG1,UGA3	1.110e-16	0.009
5	ADR1,MIG1,UGA3	1.110e-16	0.005
6	YGR067C,MIG1,UGA3	1.110e-16	0.005
7	MSN4,SUT1,UGA3	1.110e-16	0.009
8	ADR1,SUT1,UGA3	1.110e-16	0.006
9	YGR067C,SUT1,UGA3	1.110e-16	0.005
10	ADR1,MIG3,UGA3	1.110e-16	0.005
11	YGR067C,MIG3,UGA3	1.110e-16	0.005
12	MIG1,MIG3,UGA3	1.110e-16	0.006
13	SUT1,MIG3,UGA3	1.110e-16	0.006
14	MIG1,MIG2,UGA3	1.110e-16	0.005
15	SUT1,MIG2,UGA3	1.110e-16	0.005
16	MIG3,MIG2,UGA3	1.110e-16	0.005
17	ADR1,YGR067C,RSC30	1.110e-16	0.005
18	ADR1,SUT1,RSC30	1.110e-16	0.006
19	MSN4,MIG2,YPR022C	1.110e-16	0.011
20	MIG1,MIG2,YPR022C	1.110e-16	0.005
21	MIG3,MIG2,YPR022C	1.110e-16	0.005
22	YML081W,AFT2,YPR022C	1.110e-16	0.005
23	ADR1,AFT2,YPR022C	1.110e-16	0.005
24	YGR067C,AFT2,YPR022C	1.110e-16	0.005
25	YML081W,YPR022C	1.110e-16	0.018
26	ADR1,YPR022C	1.110e-16	0.018
27	YGR067C,YPR022C	1.110e-16	0.019
28	MIG1,YPR022C	1.110e-16	0.019
29	MIG3,YPR022C	1.110e-16	0.019
30	MIG2,YPR022C	1.110e-16	0.017
31	MSN4,YGR067C,YER130C	1.110e-16	0.009
32	MSN4,MIG3,YER130C	1.110e-16	0.008
33	YGR067C,MIG3,YER130C	1.110e-16	0.005
34	SIP4,YER184C	1.110e-16	0.005
35	MSN4,YGR067C,YPR196W	1.110e-16	0.007
36	SUT1,RSC30	1.110e-16	0.013
37	RSC3,RSC30	1.110e-16	0.007
38	SUT1,RSC30	1.110e-16	0.016
39	RSC3,RSC30	1.110e-16	0.009
40	UGA3,RSC30	1.110e-16	0.014
41	STB4,CEP3	1.110e-16	0.006
42	MSN4,MIG2,ZMS1	1.110e-16	0.006
43	MSN4,ZMS1	1.110e-16	0.029
44	YML081W,ZMS1	1.110e-16	0.013
45	ADR1,ZMS1	1.110e-16	0.015
46	YGR067C,ZMS1	1.110e-16	0.013
47	SUT1,ZMS1	1.110e-16	0.014
48	MIG1,ZMS1	1.110e-16	0.015
49	MIG3,ZMS1	1.110e-16	0.013
50	MIG2,ZMS1	1.110e-16	0.013
51	STE12,GCR2,XBP1	1.110e-16	0.012
52	MATA1,GCR2,XBP1	1.110e-16	0.005
53	STE12,GCR2,STB5,XBP1	1.110e-16	0.010
54	STE12,STB5,XBP1	1.110e-16	0.011
55	GCR2,STB5,XBP1	1.110e-16	0.011
56	GCR1,STB5,XBP1	1.110e-16	0.011
57	STE12,GCR2,FHL1,XBP1	1.110e-16	0.006
58	STE12,GCR2,STB5,FHL1,XBP1	1.110e-16	0.006
59	STE12,STB5,FHL1,XBP1	1.110e-16	0.006
60	GCR2,STB5,FHL1,XBP1	1.110e-16	0.006
61	GCR1,STB5,FHL1,XBP1	1.110e-16	0.006
62	STE12,FHL1,XBP1	1.110e-16	0.006
63	GCR2,FHL1,XBP1	1.110e-16	0.006
64	GCR1,FHL1,XBP1	1.110e-16	0.006
65	STB5,FHL1,XBP1	1.110e-16	0.006
66	STE12,XBP1	1.110e-16	0.016
67	GCR2,XBP1	1.110e-16	0.016
68	GCR1,XBP1	1.110e-16	0.014
69	STB5,XBP1	1.110e-16	0.013
70	STE12,MATA1,GCR2	1.110e-16	0.008
71	STE12,GCR2	1.110e-16	0.033
72	MSN4,YML081W	1.110e-16	0.041
73	MSN4,YML081W,ADR1	1.110e-16	0.010
74	YML081W,ADR1	1.110e-16	0.021
75	MSN4,YML081W,YGR067C	1.110e-16	0.008
76	MSN4,ADR1,YGR067C	1.110e-16	0.009
77	MSN4,YGR067C	1.110e-16	0.039
78	YML081W,YGR067C	1.110e-16	0.016
79	ADR1,YGR067C	1.110e-16	0.021
80	MSN4,YML081W,SUT1	1.110e-16	0.008
81	MSN4,YGR067C,SUT1	1.110e-16	0.008
82	YML081W,SUT1	1.110e-16	0.019
83	ADR1,SUT1	1.110e-16	0.020
84	YGR067C,SUT1	1.110e-16	0.018
85	MSN4,YML081W,MIG1	1.110e-16	0.010
86	MSN4,ADR1,MIG1	1.110e-16	0.009
87	MSN4,YGR067C,MIG1	1.110e-16	0.009
88	MSN4,SUT1,MIG1	1.110e-16	0.009
89	YML081W,MIG1	1.110e-16	0.020
90	ADR1,MIG1	1.110e-16	0.020
91	YGR067C,MIG1	1.110e-16	0.018
92	SUT1,MIG1	1.110e-16	0.018
93	MSN4,YML081W,MIG3	1.110e-16	0.010
94	MSN4,ADR1,MIG3	1.110e-16	0.009
95	MSN4,YGR067C,MIG3	1.110e-16	0.009
96	MSN4,SUT1,MIG3	1.110e-16	0.008
97	MSN4,MIG1,MIG3	1.110e-16	0.008
98	YML081W,MIG3	1.110e-16	0.019
99	ADR1,MIG3	1.110e-16	0.019
100	YGR067C,MIG3	1.110e-16	0.018
101	SUT1,MIG3	1.110e-16	0.017
102	MIG1,MIG3	1.110e-16	0.016
103	MSN4,YML081W,MIG2	1.110e-16	0.009
104	MSN4,ADR1,MIG2	1.110e-16	0.008
105	MSN4,YGR067C,MIG2	1.110e-16	0.009
106	MSN4,SUT1,MIG2	1.110e-16	0.007
107	MSN4,MIG1,MIG2	1.110e-16	0.008
108	RGT1,YPR196W	1.110e-16	0.008
109	MSN4,YML081W,REI1	1.110e-16	0.007
110	MSN4,ADR1,REI1	1.110e-16	0.008
111	MSN4,YGR067C,REI1	1.110e-16	0.008
112	ADR1,YGR067C,REI1	1.110e-16	0.005
113	MSN4,MIG1,REI1	1.110e-16	0.008
114	ADR1,MIG1,REI1	1.110e-16	0.006
115	MSN4,SUT1,REI1	1.110e-16	0.007
116	MSN4,MIG3,REI1	1.110e-16	0.008
117	YML081W,MIG3,REI1	1.110e-16	0.005
118	ADR1,MIG3,REI1	1.110e-16	0.005
119	YGR067C,MIG3,REI1	1.110e-16	0.005
120	MIG1,MIG3,REI1	1.110e-16	0.005
121	MSN4,MIG2,REI1	1.110e-16	0.008
122	YML081W,MIG2,REI1	1.110e-16	0.005
123	YGR067C,MIG2,REI1	1.110e-16	0.005
124	MIG1,MIG2,REI1	1.110e-16	0.006
125	MIG3,MIG2,REI1	1.110e-16	0.005
126	MIG1,YPR022C,REI1	1.110e-16	0.005
127	MSN4,CRZ1,REI1	1.110e-16	0.006
128	MSN4,REI1	1.110e-16	0.022
129	MSN4,YGR067C,NHP10	1.110e-16	0.007
130	MSN4,MIG1,NHP10	1.110e-16	0.007
131	MSN4,MIG3,MIG2	1.110e-16	0.007
132	YML081W,MIG2	1.110e-16	0.017
133	ADR1,MIG2	1.110e-16	0.017
134	YGR067C,MIG2	1.110e-16	0.016
135	SUT1,MIG2	1.110e-16	0.016
136	MIG1,MIG2	1.110e-16	0.016
137	MIG3,MIG2	1.110e-16	0.014
138	MSN4,YML081W,ZMS1	1.110e-16	0.006
139	MSN4,YGR067C,ZMS1	1.110e-16	0.007
140	MSN4,SUT1,ZMS1	1.110e-16	0.007
141	MSN4,MIG1,ZMS1	1.110e-16	0.008
142	MSN4,MIG3,ZMS1	1.110e-16	0.007
143	MSN4,YER130C	1.110e-16	0.022
144	RGT1,YPR196W	1.110e-16	0.007
145	MSN4,SUT1,ZMS1	1.110e-16	0.011
146	ADR1,SUT1,ZMS1	1.110e-16	0.005
147	MSN4,MIG3,ZMS1	1.110e-16	0.010
148	ADR1,MIG3,ZMS1	1.110e-16	0.005
149	MSN4,MIG2,ZMS1	1.110e-16	0.009
150	MSN4,ZMS1	1.110e-16	0.038
151	YML081W,ZMS1	1.110e-16	0.018
152	ADR1,ZMS1	1.110e-16	0.020
153	YGR067C,ZMS1	1.110e-16	0.017
154	MIG1,ZMS1	1.110e-16	0.020
155	SUT1,ZMS1	1.110e-16	0.021
156	MIG3,ZMS1	1.110e-16	0.018
157	MIG2,ZMS1	1.110e-16	0.017
158	MSN4,YML081W,AFT2	1.110e-16	0.011
159	YML081W,ADR1,AFT2	1.110e-16	0.007
160	ADR1,YGR067C,AFT2	1.110e-16	0.007
161	YML081W,MIG3,AFT2	1.110e-16	0.006
162	YML081W,MIG2,AFT2	1.110e-16	0.006
163	YGR067C,MIG2,AFT2	1.110e-16	0.006
164	GCR2,GCR1	1.110e-16	0.012
165	STE12,MATA1,STB5	1.110e-16	0.010
166	STE12,MATA1,GCR2,STB5	1.110e-16	0.008
167	STE12,GCR2,STB5	1.110e-16	0.018
168	MATA1,GCR2,STB5	1.110e-16	0.010
169	STE12,GCR1,STB5	1.110e-16	0.007
170	MATA1,GCR1,STB5	1.110e-16	0.009
171	STE12,STB5	1.110e-16	0.028
172	GCR2,STB5	1.110e-16	0.028
173	GCR1,STB5	1.110e-16	0.023
174	ADR1,YGR067C,RSC3	1.110e-16	0.005
175	ADR1,MIG3,RSC3	1.110e-16	0.005
176	SUT1,RSC3	1.110e-16	0.017
177	YML081W,YPR022C	1.110e-16	0.013
178	ADR1,YPR022C	1.110e-16	0.013
179	YGR067C,YPR022C	1.110e-16	0.014
180	MIG1,YPR022C	1.110e-16	0.014
181	MIG3,YPR022C	1.110e-16	0.013
182	MIG2,YPR022C	1.110e-16	0.012
183	ACE2,SWI5	1.110e-16	0.007
184	MSN4,ADR1,REI1	1.110e-16	0.006
185	MSN4,YGR067C,REI1	1.110e-16	0.005
186	MSN4,MIG1,REI1	1.110e-16	0.006
187	MSN4,MIG3,REI1	1.110e-16	0.006
188	MSN4,MIG2,REI1	1.110e-16	0.006
189	MSN4,REI1	1.110e-16	0.017
190	MBP1::SWI6,MBP1	1.110e-16	0.007
191	MSN4,GIS1	1.110e-16	0.025
192	STE12,MATA1,FHL1	1.110e-16	0.008
193	STE12,MATA1,GCR2,FHL1	1.110e-16	0.007
194	STE12,GCR2,FHL1	1.110e-16	0.011
195	MATA1,GCR2,FHL1	1.110e-16	0.008
196	MATA1,GCR1,FHL1	1.110e-16	0.008
197	STE12,MATA1,STB5,FHL1	1.110e-16	0.007
198	STE12,MATA1,GCR2,STB5,FHL1	1.110e-16	0.007
199	STE12,GCR2,STB5,FHL1	1.110e-16	0.010
200	MATA1,GCR2,STB5,FHL1	1.110e-16	0.007
201	MATA1,GCR1,STB5,FHL1	1.110e-16	0.007
202	STE12,STB5,FHL1	1.110e-16	0.011
203	MATA1,STB5,FHL1	1.110e-16	0.007
204	GCR2,STB5,FHL1	1.110e-16	0.011
205	GCR1,STB5,FHL1	1.110e-16	0.011
206	GCR1,FHL1	1.110e-16	0.015
207	STB5,FHL1	1.110e-16	0.015
208	MSN4,ADR1,STP2	1.110e-16	0.009
209	MSN4,MIG3,STP2	1.110e-16	0.008
210	MSN4,MIG2,STP2	1.110e-16	0.008
211	MIG1,NHP10	1.110e-16	0.011
212	MIG3,NHP10	1.110e-16	0.011
213	SIP4,CAT8	1.110e-16	0.006
214	YLR278C,CAT8	1.110e-16	0.006
215	MSN4,GIS1	1.110e-16	0.020
216	STE12,MATA1,FHL1	1.110e-16	0.006
217	STE12,MATA1,GCR2,FHL1	1.110e-16	0.006
218	STE12,GCR2,FHL1	1.110e-16	0.009
219	MATA1,GCR2,FHL1	1.110e-16	0.006
220	MATA1,GCR1,FHL1	1.110e-16	0.006
221	STE12,MATA1,STB5,FHL1	1.110e-16	0.006
222	STE12,MATA1,GCR2,STB5,FHL1	1.110e-16	0.006
223	STE12,GCR2,STB5,FHL1	1.110e-16	0.009
224	MATA1,GCR2,STB5,FHL1	1.110e-16	0.006
225	MATA1,GCR1,STB5,FHL1	1.110e-16	0.006
226	STE12,STB5,FHL1	1.110e-16	0.009
227	MATA1,STB5,FHL1	1.110e-16	0.006
228	GCR2,STB5,FHL1	1.110e-16	0.009
229	GCR1,STB5,FHL1	1.110e-16	0.009
230	GCR2,FHL1	1.110e-16	0.016
231	GCR1,FHL1	1.110e-16	0.012
232	STB5,FHL1	1.110e-16	0.012
233	EDS1,RGT1	1.110e-16	0.008
234	MSN4,YML081W,YPR022C	1.110e-16	0.007
235	MSN4,ADR1,YPR022C	1.110e-16	0.007
236	MSN4,YGR067C,YPR022C	1.110e-16	0.007
237	MSN4,MIG1,YPR022C	1.110e-16	0.007
238	MSN4,MIG3,YPR022C	1.110e-16	0.007
239	MSN4,MIG2,YPR022C	1.110e-16	0.006
240	MSN4,YML081W,CHA4	1.110e-16	0.010
241	MSN4,YGR067C,CHA4	1.110e-16	0.010
242	MSN4,MIG3,CHA4	1.110e-16	0.009
243	MSN4,MIG2,CHA4	1.110e-16	0.009
244	MIG1,MIG3,MET28	1.110e-16	0.005
245	MIG1,MIG2,MET28	1.110e-16	0.005
246	MIG3,SIP4	1.110e-16	0.014
247	STB4,CEP3	1.110e-16	0.007
248	STE12,MATA1,STB5	1.110e-16	0.007
249	STE12,MATA1,GCR2,STB5	1.110e-16	0.007
250	STE12,GCR2,STB5	1.110e-16	0.016
251	MATA1,GCR2,STB5	1.110e-16	0.007
252	STE12,GCR1,STB5	1.110e-16	0.005
253	MATA1,GCR1,STB5	1.110e-16	0.007
254	STE12,STB5	1.110e-16	0.022
255	GCR2,STB5	1.110e-16	0.023
256	GCR1,STB5	1.110e-16	0.019
257	SUT1,RSC3	1.110e-16	0.013
258	MSN4,YML081W,CRZ1	1.110e-16	0.011
259	MSN4,ADR1,CRZ1	1.110e-16	0.010
260	YML081W,ADR1,CRZ1	1.110e-16	0.005
261	MSN4,YGR067C,CRZ1	1.110e-16	0.011
262	ADR1,YGR067C,CRZ1	1.110e-16	0.005
263	MSN4,MIG1,CRZ1	1.110e-16	0.010
264	ADR1,MIG1,CRZ1	1.110e-16	0.005
265	MSN4,MIG3,CRZ1	1.110e-16	0.009
266	YML081W,MIG3,CRZ1	1.110e-16	0.006
267	ADR1,MIG3,CRZ1	1.110e-16	0.005
268	YGR067C,MIG3,CRZ1	1.110e-16	0.005
269	MIG1,MIG3,CRZ1	1.110e-16	0.005
270	MSN4,MIG2,CRZ1	1.110e-16	0.009
271	YML081W,MIG2,CRZ1	1.110e-16	0.005
272	YGR067C,MIG2,CRZ1	1.110e-16	0.005
273	MIG1,MIG2,CRZ1	1.110e-16	0.005
274	MIG3,MIG2,CRZ1	1.110e-16	0.005
275	YGR067C,MET28,CRZ1	1.110e-16	0.005
276	MSN4,YPR022C,CRZ1	1.110e-16	0.007
277	MSN4,UGA3,CRZ1	1.110e-16	0.007
278	ADR1,MIG3,SIP4	1.110e-16	0.005
279	MSN4,YML081W,CRZ1	1.110e-16	0.007
280	MSN4,YGR067C,CRZ1	1.110e-16	0.008
281	MSN4,MIG1,CRZ1	1.110e-16	0.006
282	MSN4,MIG3,CRZ1	1.110e-16	0.006
283	MSN4,MIG2,CRZ1	1.110e-16	0.006
284	MIG1,NHP10	1.110e-16	0.008
285	MIG3,NHP10	1.110e-16	0.008
286	MBP1::SWI6,MBP1	1.110e-16	0.006
287	OAF1,YNR063W	1.110e-16	0.006
288	STE12,MATA1,XBP1	1.110e-16	0.006
289	STE12,MATA1,GCR2,XBP1	1.110e-16	0.006
290	STE12,GCR2,XBP1	1.110e-16	0.013
291	MATA1,GCR2,XBP1	1.110e-16	0.006
292	STE12,GCR1,XBP1	1.110e-16	0.006
293	MATA1,GCR1,XBP1	1.110e-16	0.006
294	STE12,MATA1,STB5,XBP1	1.110e-16	0.005
295	STE12,MATA1,GCR2,STB5,XBP1	1.110e-16	0.005
296	STE12,GCR2,STB5,XBP1	1.110e-16	0.011
297	MATA1,GCR2,STB5,XBP1	1.110e-16	0.005
298	MATA1,GCR1,STB5,XBP1	1.110e-16	0.005
299	STE12,STB5,XBP1	1.110e-16	0.012
300	MATA1,STB5,XBP1	1.110e-16	0.006
301	GCR2,STB5,XBP1	1.110e-16	0.012
302	GCR1,STB5,XBP1	1.110e-16	0.012
303	STE12,GCR2,FHL1,XBP1	1.110e-16	0.006
304	STE12,GCR2,STB5,FHL1,XBP1	1.110e-16	0.006
305	STE12,STB5,FHL1,XBP1	1.110e-16	0.007
306	GCR2,STB5,FHL1,XBP1	1.110e-16	0.006
307	GCR1,STB5,FHL1,XBP1	1.110e-16	0.006
308	STE12,FHL1,XBP1	1.110e-16	0.007
309	MATA1,FHL1,XBP1	1.110e-16	0.005
310	GCR2,FHL1,XBP1	1.110e-16	0.007
311	GCR1,FHL1,XBP1	1.110e-16	0.007
312	STB5,FHL1,XBP1	1.110e-16	0.007
313	STE12,XBP1	1.110e-16	0.017
314	GCR2,XBP1	1.110e-16	0.018
315	GCR1,XBP1	1.110e-16	0.016
316	STB5,XBP1	1.110e-16	0.015
317	MIG1,SUT1,RGT1	1.110e-16	0.006
318	RGT1,EDS1	1.110e-16	0.010
319	MSN4,YML081W,YPR022C	1.110e-16	0.011
320	MSN4,ADR1,YPR022C	1.110e-16	0.011
321	YML081W,ADR1,YPR022C	1.110e-16	0.005
322	MSN4,YGR067C,YPR022C	1.110e-16	0.011
323	ADR1,YGR067C,YPR022C	1.110e-16	0.005
324	MSN4,MIG1,YPR022C	1.110e-16	0.012
325	YML081W,MIG1,YPR022C	1.110e-16	0.005
326	ADR1,MIG1,YPR022C	1.110e-16	0.006
327	MSN4,SUT1,YPR022C	1.110e-16	0.010
328	MSN4,MIG3,YPR022C	1.110e-16	0.011
329	YML081W,MIG3,YPR022C	1.110e-16	0.006
330	ADR1,MIG3,YPR022C	1.110e-16	0.006
331	YGR067C,MIG3,YPR022C	1.110e-16	0.006
332	MIG1,MIG3,YPR022C	1.110e-16	0.005
333	SUT1,MIG3,YPR022C	1.110e-16	0.005
334	STE12,MATA1,GCR2	1.110e-16	0.011
335	MSN4,YML081W	1.110e-16	0.053
336	MSN4,YML081W,ADR1	1.110e-16	0.014
337	YML081W,ADR1	1.110e-16	0.028
338	MSN4,YML081W,YGR067C	1.110e-16	0.012
339	MSN4,ADR1,YGR067C	1.110e-16	0.014
340	YML081W,ADR1,YGR067C	1.110e-16	0.005
341	MSN4,YGR067C	1.110e-16	0.050
342	YML081W,YGR067C	1.110e-16	0.021
343	ADR1,YGR067C	1.110e-16	0.027
344	MSN4,YML081W,MIG1	1.110e-16	0.015
345	MSN4,ADR1,MIG1	1.110e-16	0.014
346	YML081W,ADR1,MIG1	1.110e-16	0.006
347	MSN4,YGR067C,MIG1	1.110e-16	0.014
348	YML081W,YGR067C,MIG1	1.110e-16	0.005
349	ADR1,YGR067C,MIG1	1.110e-16	0.005
350	YML081W,MIG1	1.110e-16	0.026
351	ADR1,MIG1	1.110e-16	0.026
352	YGR067C,MIG1	1.110e-16	0.024
353	MSN4,YML081W,SUT1	1.110e-16	0.013
354	MSN4,ADR1,SUT1	1.110e-16	0.013
355	YML081W,ADR1,SUT1	1.110e-16	0.006
356	MSN4,YGR067C,SUT1	1.110e-16	0.013
357	YML081W,YGR067C,SUT1	1.110e-16	0.005
358	ADR1,YGR067C,SUT1	1.110e-16	0.006
359	MSN4,MIG1,SUT1	1.110e-16	0.014
360	YML081W,MIG1,SUT1	1.110e-16	0.006
361	ADR1,MIG1,SUT1	1.110e-16	0.006
362	YGR067C,MIG1,SUT1	1.110e-16	0.006
363	YML081W,SUT1	1.110e-16	0.026
364	ADR1,SUT1	1.110e-16	0.027
365	YGR067C,SUT1	1.110e-16	0.025
366	MIG1,SUT1	1.110e-16	0.024
367	MSN4,YML081W,MIG3	1.110e-16	0.015
368	MSN4,ADR1,MIG3	1.110e-16	0.013
369	YML081W,ADR1,MIG3	1.110e-16	0.006
370	MSN4,YGR067C,MIG3	1.110e-16	0.014
371	YML081W,YGR067C,MIG3	1.110e-16	0.005
372	ADR1,YGR067C,MIG3	1.110e-16	0.006
373	MSN4,MIG1,MIG3	1.110e-16	0.012
374	YML081W,MIG1,MIG3	1.110e-16	0.005
375	ADR1,MIG1,MIG3	1.110e-16	0.005
376	YGR067C,MIG1,MIG3	1.110e-16	0.005
377	MSN4,SUT1,MIG3	1.110e-16	0.012
378	YML081W,SUT1,MIG3	1.110e-16	0.006
379	ADR1,SUT1,MIG3	1.110e-16	0.006
380	YGR067C,SUT1,MIG3	1.110e-16	0.006
381	MIG1,SUT1,MIG3	1.110e-16	0.006
382	YML081W,MIG3	1.110e-16	0.025
383	ADR1,MIG3	1.110e-16	0.025
384	YGR067C,MIG3	1.110e-16	0.024
385	MIG1,MIG3	1.110e-16	0.021
386	SUT1,MIG3	1.110e-16	0.022
387	ADR1,YGR067C,RDR1	1.110e-16	0.007
388	YML081W,SUT1,RDR1	1.110e-16	0.007
389	MSN4,MIG3,RDR1	1.110e-16	0.011
390	YML081W,MIG3,RDR1	1.110e-16	0.006
391	ADR1,MIG3,RDR1	1.110e-16	0.006
392	YGR067C,MIG3,RDR1	1.110e-16	0.006
393	MSN4,YML081W,MIG2	1.110e-16	0.013
394	MSN4,ADR1,MIG2	1.110e-16	0.012
395	YML081W,ADR1,MIG2	1.110e-16	0.005
396	MSN4,YGR067C,MIG2	1.110e-16	0.013
397	MSN4,MIG1,MIG2	1.110e-16	0.012
398	YML081W,MIG1,MIG2	1.110e-16	0.005
399	ADR1,MIG1,MIG2	1.110e-16	0.005
400	MSN4,SUT1,MIG2	1.110e-16	0.012
401	YML081W,SUT1,MIG2	1.110e-16	0.006
402	ADR1,SUT1,MIG2	1.110e-16	0.006
403	YGR067C,SUT1,MIG2	1.110e-16	0.006
404	MIG1,SUT1,MIG2	1.110e-16	0.006
405	MSN4,MIG3,MIG2	1.110e-16	0.011
406	YML081W,MIG3,MIG2	1.110e-16	0.005
407	ADR1,MIG3,MIG2	1.110e-16	0.005
408	SUT1,MIG3,MIG2	1.110e-16	0.006
409	YGR067C,RDR1,MIG2	1.110e-16	0.006
410	YML081W,MIG2	1.110e-16	0.023
411	ADR1,MIG2	1.110e-16	0.022
412	YGR067C,MIG2	1.110e-16	0.022
413	MIG1,MIG2	1.110e-16	0.021
414	SUT1,MIG2	1.110e-16	0.021
415	MIG3,MIG2	1.110e-16	0.019
416	MSN4,YML081W,ZMS1	1.110e-16	0.010
417	MSN4,ADR1,ZMS1	1.110e-16	0.010
418	MSN4,YGR067C,ZMS1	1.110e-16	0.010
419	MSN4,MIG1,ZMS1	1.110e-16	0.012
420	ADR1,MIG1,ZMS1	1.110e-16	0.005
421	YGR067C,MIG1,ZMS1	1.110e-16	0.005
422	GCR2,GCR1	1.110e-16	0.009
423	MSN4,YML081W,YPR196W	2.220e-16	0.008
424	FHL1,XBP1	2.220e-16	0.007
425	YGR067C,MIG3,AFT2	2.220e-16	0.006
426	MIG1,MIG2,STB4	2.220e-16	0.005
427	ADR1,MIG1,RSC3	2.220e-16	0.005
428	MSN4,YGR067C,UGA3	2.220e-16	0.007
429	MSN4,MIG3,SIP4	2.220e-16	0.007
430	MSN4,ADR1,CRZ1	2.220e-16	0.006
431	MSN4,RDR1,MIG2	2.220e-16	0.010
432	MIG3,RDR1,MIG2	2.220e-16	0.005
433	YML081W,MIG1,UGA3	3.331e-16	0.005
434	MIG1,SUT1,UGA3	3.331e-16	0.005
435	MSN4,MIG3,UGA3	3.331e-16	0.009
436	SUT1,UGA3	3.331e-16	0.017
437	MSN4,MIG1,YER130C	3.331e-16	0.008
438	MSN4,MIG2,YER130C	3.331e-16	0.008
439	YGR067C,MIG2,YER130C	3.331e-16	0.005
440	MSN4,MIG3,NHP10	3.331e-16	0.006
441	ADR1,MIG2,AFT2	3.331e-16	0.005
442	MSN4,MIG1,CHA4	3.331e-16	0.009
443	ADR1,RDR1,MIG2	3.331e-16	0.006
444	MSN4,MIG2,NHP10	4.441e-16	0.006
445	STE12,GCR2	4.441e-16	0.039
446	YML081W,ADR1,RDR1	4.441e-16	0.007
447	YGR067C,RDR1,RSC3	5.551e-16	0.006
448	GCR2,FHL1	5.551e-16	0.019
449	YML081W,ADR1,RSC30	6.661e-16	0.005
450	MIG3,RDR1,RSC3	6.661e-16	0.005
451	MSN4,MIG3,STP2	6.661e-16	0.006
452	YGR067C,SUT1,RDR1	6.661e-16	0.006
453	ADR1,MIG1,AFT2	7.772e-16	0.006
454	ADR1,SUT1,RSC3	7.772e-16	0.005
455	MSN4,MIG1,SIP4	7.772e-16	0.008
456	MIG3,SIP4	8.882e-16	0.011
457	MSN4,UGA3,NHP10	8.882e-16	0.006
458	MSN4,ZMS1,YJL103C	8.882e-16	0.005
459	YML081W,RDR1,MIG2	8.882e-16	0.006
460	YML081W,MIG3,UGA3	9.992e-16	0.005
461	MIG3,STP2	9.992e-16	0.016
462	SUT1,CHA4	9.992e-16	0.012
463	UGA3,RSC30	1.110e-15	0.011
464	ADR1,MIG1,SIP4	1.221e-15	0.005
465	SUT1,RDR1,ZMS1	1.332e-15	0.006
466	YML081W,AFT2,CRZ1	1.443e-15	0.005
467	MIG1,SUT1,YPR022C	1.665e-15	0.005
468	MSN4,SUT1,YJL103C	1.887e-15	0.006
469	PDR8,OAF1	1.998e-15	0.006
470	MSN4,MIG1,YPR196W	2.331e-15	0.007
471	MIG1,MIG3,STB4	2.331e-15	0.005
472	SUT1,CHA4	2.331e-15	0.016
473	YGR067C,SUT1,EDS1	2.331e-15	0.006
474	MIG2,NHP10	2.442e-15	0.011
475	RDR1,MIG2,RSC3	2.776e-15	0.005
476	YGR067C,MIG1,RGT1	2.776e-15	0.005
477	MSN4,MIG1,STP2	3.331e-15	0.007
478	YML081W,AFT2,RAP1	3.775e-15	0.005
479	MSN4,UGA3,STP2	3.886e-15	0.006
480	MSN4,SUT1,CRZ1	4.108e-15	0.008
481	YGR067C,MIG2,STB4	4.219e-15	0.005
482	YGR067C,MIG3,MET28	4.330e-15	0.005
483	GCR2,STB5,TEC1	4.552e-15	0.005
484	MIG2,NHP10	4.552e-15	0.009
485	MSN4,YGR067C,SIP4	5.218e-15	0.008
486	YGR067C,RDR1,RAP1	5.773e-15	0.005
487	SWI4,MBP1::SWI6	6.328e-15	0.010
488	MSN4,YGR067C,STP2	6.772e-15	0.007
489	MSN4,YML081W,RGT1	7.327e-15	0.009
490	SUT1,PDR1	7.661e-15	0.011
491	YML081W,MIG3,MET28	8.327e-15	0.005
492	MSN4,MIG1,RGT1	8.660e-15	0.009
493	PDR8,OAF1	9.215e-15	0.008
494	MSN4,YPR022C,REI1	9.437e-15	0.005
495	SUT1,RDR1,MIG2	9.770e-15	0.005
496	MSN4,ZMS1,SIP4	1.066e-14	0.007
497	MIG1,RDR1,MIG2	1.066e-14	0.005
498	YPR196W,YNR063W	1.099e-14	0.005
499	MSN4,UGA3,RSC30	1.155e-14	0.006
500	YML081W,MET32,MET28	1.277e-14	0.005
501	MSN4,YGR067C,RGT1	1.299e-14	0.009
502	YGR067C,RSC30	1.321e-14	0.018
503	MSN4,YML081W,UGA3	1.354e-14	0.009
504	STE12,GCR2,LYS14	1.354e-14	0.006
505	MSN4,MIG3,RGT1	1.366e-14	0.009
506	MIG1,SUT1,EDS1	1.399e-14	0.005
507	ADR1,MIG1,RDR1	1.399e-14	0.006
508	YML081W,YGR067C,AFT2	1.421e-14	0.005
509	FHL1,XBP1	1.421e-14	0.008
510	SUT1,MIG3,RDR1	1.432e-14	0.006
511	MSN4,YGR067C,YER130C	1.477e-14	0.006
512	MSN4,SUT1,YLL054C	1.588e-14	0.006
513	ADR1,SUT1,RGT1	1.632e-14	0.006
514	ADR1,MIG3,AFT2	1.754e-14	0.005
515	MSN4,ZMS1,YPR022C	1.932e-14	0.007
516	MSN4,MIG3,CHA4	1.932e-14	0.006
517	MIG2,REI1	2.010e-14	0.014
518	MSN4,MIG2,UGA3	2.154e-14	0.008
519	MSN4,YML081W,NHP10	2.187e-14	0.007
520	UGA3,IME1	2.265e-14	0.008
521	ADR1,MIG3,YER130C	2.287e-14	0.005
522	MSN4,MIG1,YER130C	2.320e-14	0.006
523	ADR1,RDR1,UGA3	2.354e-14	0.005
524	MSN4,ZMS1,CHA4	2.354e-14	0.008
525	MSN4,MIG1,PDR1	2.498e-14	0.006
526	YPR196W,YNR063W	2.565e-14	0.006
527	AFT2,RAP1	2.809e-14	0.015
528	MSN4,USV1	2.920e-14	0.009
529	MSN4,YML081W,RSC30	2.964e-14	0.008
530	MSN4,YGR067C,RSC30	2.986e-14	0.008
531	YGR067C,MIG3,STB4	3.009e-14	0.005
532	MSN4,MIG1,RDR1	3.042e-14	0.011
533	MSN4,MIG3,AFT2	3.364e-14	0.009
534	STP2,STP1	3.408e-14	0.006
535	MSN4,SUT1,RSC30	3.419e-14	0.007
536	MSN4,ADR1,SUT1	3.675e-14	0.008
537	MSN4,YML081W,YPR196W	3.753e-14	0.005
538	MSN4,ZMS1,STP2	3.897e-14	0.006
539	ADR1,SUT1,RDR1	3.952e-14	0.006
540	MSN4,MIG3,UGA3	4.008e-14	0.006
541	MSN4,ADR1,YER130C	4.075e-14	0.008
542	MSN4,YGR067C,YJL103C	4.186e-14	0.005
543	STE12,STB5,TEC1	4.496e-14	0.005
544	MSN4,YML081W,RGT1	4.541e-14	0.007
545	MIG1,SUT1,STB4	5.129e-14	0.006
546	ADR1,RDR1,RSC3	5.229e-14	0.005
547	ADR1,MIG3,MET28	5.240e-14	0.005
548	MIG3,CRZ1	5.373e-14	0.016
549	MSN4,YML081W,SIP4	5.718e-14	0.008
550	YGR067C,CRZ1	5.795e-14	0.017
551	ADR1,RDR1,RAP1	5.906e-14	0.005
552	MSN4,YGR067C,AFT2	6.017e-14	0.009
553	MSN4,YML081W,STP2	6.417e-14	0.007
554	MSN4,YML081W,YER130C	6.883e-14	0.008
555	MSN4,ADR1,YER130C	6.983e-14	0.006
556	MSN4,MIG3,GIS1	7.727e-14	0.006
557	ADR1,ABF1,UGA3	8.071e-14	0.006
558	MSN4,RSC3,UGA3	8.149e-14	0.007
559	AFT2,RAP1	8.527e-14	0.012
560	SUT1,NHP10	8.615e-14	0.008
561	ACE2,YGR067C,RSC3	9.148e-14	0.006
562	MIG3,CHA4	9.803e-14	0.016
563	MSN4,MIG3,RSC30	1.009e-13	0.007
564	YGR067C,SUT1,RGT1	1.042e-13	0.005
565	YML081W,MIG3,YER130C	1.096e-13	0.005
566	MSN4,MIG3,YER130C	1.191e-13	0.005
567	YML081W,MIG1,AFT2	1.210e-13	0.005
568	MSN4,YGR067C,CHA4	1.295e-13	0.006
569	MSN4,YPR022C,STP2	1.300e-13	0.006
570	ADR1,SUT1,EDS1	1.377e-13	0.005
571	MIG2,CHA4	1.391e-13	0.015
572	MSN4,MIG2,YER130C	1.414e-13	0.005
573	YGR067C,STP2	1.421e-13	0.016
574	MSN4,MIG1,UGA3	1.430e-13	0.006
575	MSN4,MET28,YPR022C	1.493e-13	0.007
576	MSN4,MIG2	1.508e-13	0.045
577	SWI4,MBP1::SWI6	1.648e-13	0.012
578	MSN4,MIG3,STP1	1.715e-13	0.007
579	MSN4,YGR067C,RDR1	1.728e-13	0.010
580	MSN4,MIG2,CHA4	1.859e-13	0.006
581	MSN4,YML081W,AFT2	1.866e-13	0.007
582	MSN4,ADR1,ZMS1	1.956e-13	0.006
583	MSN4,YML081W,YJL103C	1.991e-13	0.006
584	MSN4,ADR1,RGT1	2.072e-13	0.009
585	MSN4,ADR1,YPR196W	2.079e-13	0.007
586	MSN4,ZMS1,PDR1	2.163e-13	0.006
587	MSN4,SUT1,NHP10	2.174e-13	0.006
588	MIG1,CHA4	2.269e-13	0.017
589	MSN4,SUT1,PDR1	2.321e-13	0.006
590	ADR1,YGR067C,STB4	2.349e-13	0.006
591	MSN4,YML081W,RPN4	2.479e-13	0.009
592	MSN4,SUT1,SIP4	2.691e-13	0.008
593	MSN4,MIG2,PDR1	2.759e-13	0.006
594	MSN4,SUT1,UGA3	2.928e-13	0.006
595	EDS1,YPR196W	2.985e-13	0.006
596	MIG1,CRZ1	3.080e-13	0.016
597	MIG3,CHA4	3.103e-13	0.013
598	MSN4,ADR1,NHP10	3.630e-13	0.007
599	MIG1,STP2	3.778e-13	0.015
600	ADR1,YGR067C,EDS1	3.781e-13	0.005
601	YML081W,MIG2,STB4	3.890e-13	0.005
602	MSN4,MIG3,YPR196W	3.926e-13	0.006
603	MIG2,CRZ1	3.931e-13	0.015
604	MET32,RPN4	4.001e-13	0.011
605	MSN4,MIG2,RGT1	4.035e-13	0.008
606	MSN4,ZMS1,UGA3	4.180e-13	0.007
607	MSN4,ZMS1,NHP10	4.240e-13	0.005
608	SUT1,STP2	4.352e-13	0.013
609	MSN4,MIG2,UGA3	4.453e-13	0.005
610	AZF1,YGR067C,RGT1	4.534e-13	0.006
611	MIG2,STP2	4.597e-13	0.014
612	MIG3,STP2	4.607e-13	0.011
613	SUT1,STP2	4.788e-13	0.010
614	MSN4,MIG2,SIP4	5.091e-13	0.007
615	MSN4,MET32,CRZ1	5.599e-13	0.006
616	MSN4,ADR1,STP1	5.604e-13	0.007
617	EDS1,YPR196W	5.853e-13	0.008
618	MSN4,ADR1,UGA3	5.907e-13	0.009
619	YML081W,RDR1,RSC3	5.910e-13	0.005
620	MIG3,RSC3	6.046e-13	0.017
621	MIG3,YJL103C	6.171e-13	0.008
622	STE12,GCR2,TEC1	6.278e-13	0.007
623	MSN4,MIG2,STP1	6.505e-13	0.006
624	MIG2,CHA4	6.768e-13	0.012
625	MIG3,RSC3	6.823e-13	0.013
626	YGR067C,RSC3	7.236e-13	0.019
627	MSN4,YML081W,UGA3	7.393e-13	0.006
628	MIG1,SUT1,RDR1	8.062e-13	0.005
629	MSN4,MIG2,YPR196W	8.242e-13	0.006
630	MIG3,RSC30	8.266e-13	0.016
631	MSN4,MIG1,CHA4	9.227e-13	0.006
632	MSN4,ADR1,STP2	9.626e-13	0.005
633	STP2,STP1	9.684e-13	0.007
634	MIG1,CHA4	9.687e-13	0.013
635	ADR1,YGR067C,MET28	1.025e-12	0.005
636	ADR1,MIG1,MET28	1.038e-12	0.005
637	MSN4,RGT1,EDS1	1.044e-12	0.005
638	ABF1,SUT1,RSC3	1.095e-12	0.005
639	MSN4,ZMS1,CRZ1	1.119e-12	0.006
640	MSN4,MIG2,STB4	1.139e-12	0.008
641	MSN4,MIG2,RSC30	1.233e-12	0.007
642	MSN4,SUT1,STP2	1.270e-12	0.006
643	SUT1,NHP10	1.300e-12	0.010
644	UGA3,CRZ1	1.353e-12	0.012
645	MSN4,MIG2,GIS1	1.359e-12	0.006
646	ADR1,STP2	1.496e-12	0.016
647	MSN4,MIG3,RGT1	1.544e-12	0.006
648	ADR1,MIG3,STB4	1.551e-12	0.005
649	MSN4,USV1	1.567e-12	0.007
650	MSN4,ADR1,GIS1	1.662e-12	0.007
651	MSN4,MIG3,PDR1	1.664e-12	0.006
652	MSN4,MIG2,TEA1	1.673e-12	0.007
653	YGR067C,RSC30	1.679e-12	0.013
654	MSN4,YML081W,YDR520C	1.805e-12	0.006
655	MIG1,REI1	1.810e-12	0.014
656	MET32,RPN4	1.817e-12	0.008
657	MSN4,MIG2,YDR520C	1.877e-12	0.006
658	AZF1,YGR067C,EDS1	1.902e-12	0.006
659	MSN4,YPR022C,UGA3	1.905e-12	0.006
660	MSN4,MET28,CRZ1	1.916e-12	0.006
661	MSN4,AFT2,YPR022C	1.938e-12	0.007
662	MSN4,MIG3,RDR1	2.062e-12	0.007
663	YML081W,SUT1,RGT1	2.225e-12	0.005
664	SUT1,YPR196W	2.259e-12	0.013
665	YGR067C,CRZ1	2.303e-12	0.012
666	SUT1,UGA3	2.330e-12	0.012
667	MSN4,YER130C,CRZ1	2.401e-12	0.005
668	ACE2,YGR067C,RSC30	2.590e-12	0.005
669	MSN4,MIG1,RSC30	2.594e-12	0.007
670	MSN4,ADR1,CHA4	2.678e-12	0.009
671	ADR1,MIG1,STB4	2.685e-12	0.005
672	YGR067C,REI1	2.729e-12	0.014
673	MSN4,SUT1,YPR196W	2.790e-12	0.006
674	YML081W,ADR1,RSC3	2.881e-12	0.005
675	MSN4,MIG3,YLR278C	2.984e-12	0.007
676	MSN4,ADR1,RDR1	3.072e-12	0.011
677	MSN4,MIG1,EDS1	3.144e-12	0.008
678	MSN4,ADR1,GIS1	3.182e-12	0.005
679	CRZ1,REI1	3.341e-12	0.009
680	MIG3,REI1	3.434e-12	0.013
681	MSN4,YML081W,CHA4	3.520e-12	0.006
682	MSN4,YGR067C,RGT1	3.608e-12	0.006
683	YML081W,ADR1,MET28	3.728e-12	0.005
684	YML081W,SUT1,EDS1	3.939e-12	0.005
685	MSN4,MIG3,YLL054C	4.004e-12	0.006
686	MSN4,ADR1,STB4	4.101e-12	0.010
687	RSC3,UGA3	4.455e-12	0.011
688	ADR1,CRZ1	4.509e-12	0.017
689	MSN4,MIG3,RSC3	4.536e-12	0.008
690	MIG3,RSC30	4.545e-12	0.012
691	MSN4,AFT2,CRZ1	4.700e-12	0.006
692	MSN4,YGR067C,GIS1	4.822e-12	0.006
693	RSC3,UGA3	5.180e-12	0.014
694	MIG3,YJL103C	5.331e-12	0.006
695	MSN4,MIG2,MET28	5.366e-12	0.008
696	MSN4,YGR067C,MET32	5.466e-12	0.009
697	MSN4,MIG1,GIS1	5.832e-12	0.006
698	RDR1,CHA4	5.948e-12	0.015
699	MSN4,ADR1,SIP4	6.242e-12	0.008
700	MSN4,YML081W,RDR1	6.554e-12	0.010
701	MSN4,SUT1,RSC3	6.715e-12	0.007
702	ABF1,YGR067C,RDR1	6.772e-12	0.006
703	MSN4,MIG3,TEA1	6.792e-12	0.008
704	MSN4,YML081W,PDR8	7.012e-12	0.007
705	MSN4,MET32,MET28	7.101e-12	0.007
706	AZF1,MIG1,RGT1	7.754e-12	0.006
707	MIG1,SIP4	7.800e-12	0.014
708	MIG2,REI1	7.920e-12	0.010
709	MSN4,MIG3,MET28	8.017e-12	0.008
710	MSN4,SUT1,CRZ1	8.240e-12	0.005
711	MSN4,YML081W,EDS1	8.241e-12	0.008
712	MSN4,MIG2,AFT2	8.487e-12	0.008
713	MSN4,YGR067C,YDR520C	8.533e-12	0.006
714	MSN4,YGR067C,STB4	9.525e-12	0.009
715	MSN4,YML081W,PDR1	9.966e-12	0.006
716	MSN4,SUT1,CHA4	1.019e-11	0.008
717	YRM1,YRR1	1.078e-11	0.005
718	MIG1,SIP4	1.083e-11	0.011
719	MSN4,MIG2,RSC3	1.086e-11	0.007
720	MSN4,YGR067C,YKL222C	1.088e-11	0.006
721	MSN4,RPN4,CRZ1	1.112e-11	0.005
722	MSN4,ZMS1,STP1	1.173e-11	0.006
723	MSN4,MIG1,RGT1	1.203e-11	0.006
724	MSN4,ZMS1,REI1	1.206e-11	0.005
725	MSN4,ZMS1,CHA4	1.222e-11	0.005
726	SUT1,PDR1	1.224e-11	0.008
727	AZF1,MIG1,EDS1	1.225e-11	0.006
728	UGA3,PDR1	1.309e-11	0.008
729	MSN4,STB4,YPR022C	1.352e-11	0.007
730	MSN4,ADR1,EDS1	1.392e-11	0.009
731	MSN4,MIG3	1.421e-11	0.047
732	MSN4,YGR067C,PDR8	1.454e-11	0.007
733	MSN4,YGR067C,SIP4	1.515e-11	0.005
734	MSN4,MIG2,YLR278C	1.633e-11	0.006
735	SUT1,IME1	1.662e-11	0.011
736	MSN4,MIG3,STB4	1.686e-11	0.008
737	MSN4,YGR067C,AFT2	1.690e-11	0.006
738	MIG2,RSC3	1.697e-11	0.015
739	MSN4,RGT1,CRZ1	1.954e-11	0.006
740	ZMS1,YPR022C	2.029e-11	0.013
741	UGA3,STP2	2.067e-11	0.010
742	YKL222C,RDS2	2.116e-11	0.005
743	MSN4,ZMS1,UGA3	2.127e-11	0.005
744	MSN4,MIG3,YER184C	2.138e-11	0.006
745	YGR067C,IME1	2.142e-11	0.012
746	MSN4,YML081W,GIS1	2.413e-11	0.006
747	MSN4,MIG2,RGT1	2.505e-11	0.005
748	MSN4,RGT1,SIP4	2.615e-11	0.005
749	AZF1,YML081W,RGT1	2.683e-11	0.006
750	MIG3,PDR1	2.772e-11	0.010
751	ZMS1,CHA4	2.784e-11	0.014
752	MSN4,MIG3,YDR520C	2.836e-11	0.006
753	MSN4,MIG1,STP1	2.859e-11	0.007
754	MSN4,YGR067C,EDS1	2.866e-11	0.008
755	MSN4,YML081W,RPN4	2.894e-11	0.006
756	ADR1,ABF1,RAP1	2.929e-11	0.005
757	MSN4,MIG3,RSC3	2.952e-11	0.005
758	MSN4,RDR1,MIG2	3.059e-11	0.006
759	MSN4,MIG2,EDS1	3.268e-11	0.007
760	AZF1,MIG2,RGT1	3.401e-11	0.005
761	MSN4,MIG2	3.505e-11	0.034
762	MSN4,MIG2,CEP3	3.517e-11	0.006
763	MSN4,MIG1,STB4	3.554e-11	0.009
764	RDR1,CHA4	3.579e-11	0.011
765	MSN4,MIG3,EDS1	3.725e-11	0.008
766	MIG3,CRZ1	3.743e-11	0.011
767	MSN4,ADR1,AFT2	3.788e-11	0.009
768	OAF1,NHP10	3.798e-11	0.005
769	YGR067C,STP2	3.836e-11	0.012
770	ADR1,REI1	4.054e-11	0.015
771	YML081W,RSC30	4.191e-11	0.018
772	MSN4,YML081W,MET32	4.236e-11	0.009
773	AZF1,YGR067C,SUT1	4.244e-11	0.007
774	MSN4,CRZ1	4.256e-11	0.029
775	MSN4,SUT1,RPN4	4.633e-11	0.008
776	MIG1,RSC30	4.843e-11	0.016
777	MSN4,YML081W,IME1	4.844e-11	0.005
778	MIG2,RSC30	4.893e-11	0.015
779	MSN4,STB4,CRZ1	5.030e-11	0.006
780	SUT1,NRG1	5.136e-11	0.012
781	MSN4,YML081W,MET28	5.343e-11	0.008
782	MSN4,MIG1,AFT2	5.899e-11	0.009
783	MIG1,CRZ1	6.078e-11	0.012
784	MIG3,PDR1	6.260e-11	0.008
785	YGR067C,SUT1,STB4	6.511e-11	0.005
786	MSN4,YPR022C,CEP3	6.517e-11	0.005
787	MIG1,REI1	6.590e-11	0.011
788	MSN4,SUT1,RDR1	6.599e-11	0.009
789	AZF1,YGR067C,MIG3	7.167e-11	0.006
790	MSN4,YML081W,STB4	7.434e-11	0.009
791	ABF1,MIG3,RDR1	7.529e-11	0.006
792	MSN4,ADR1,MET28	7.600e-11	0.009
793	AZF1,YGR067C,MIG1	7.867e-11	0.006
794	MSN4,YML081W,SIP4	7.896e-11	0.005
795	MET32,MET28	8.112e-11	0.013
796	ADR1,SUT1,MET28	8.201e-11	0.005
797	MSN4,YGR067C,YLL054C	8.316e-11	0.006
798	YML081W,REI1	8.569e-11	0.015
799	CHA4,PDR8	8.647e-11	0.009
800	TEA1,OPI1	8.889e-11	0.005
801	MSN4,MIG1,YDR520C	9.177e-11	0.006
802	MIG3,IME1	9.287e-11	0.011
803	MSN4,SUT1,YER130C	9.294e-11	0.007
804	MSN4,CHA4,RSC30	9.441e-11	0.006
805	MSN4,YGR067C,RPN4	9.501e-11	0.008
806	MSN4,UGA3,SIP4	9.547e-11	0.005
807	MSN4,ADR1,CEP3	9.998e-11	0.007
808	MSN4,MIG3,CEP3	1.010e-10	0.007
809	MIG2,CRZ1	1.045e-10	0.011
810	MSN4,ZMS1,YLL054C	1.051e-10	0.005
811	MSN4,MIG3,ASH1	1.056e-10	0.005
812	MSN4,YPR022C,YLR278C	1.089e-10	0.005
813	MIG2,STP2	1.094e-10	0.010
814	YGR067C,RSC3	1.137e-10	0.014
815	MSN4,YGR067C,MET32	1.148e-10	0.006
816	MSN4,SUT1,YER184C	1.172e-10	0.006
817	YLR278C,OAF1	1.185e-10	0.007
818	FKH2,FKH1	1.208e-10	0.006
819	MSN4,ZMS1,YPR196W	1.213e-10	0.005
820	RSC30,IME1	1.236e-10	0.008
821	MSN4,EDS1,YPR022C	1.343e-10	0.006
822	MSN4,YML081W,EDS1	1.354e-10	0.006
823	MIG1,PDR1	1.355e-10	0.012
824	MSN4,SUT1,OAF1	1.384e-10	0.006
825	MSN4,YGR067C,STP1	1.451e-10	0.006
826	FKH2,FKH1	1.467e-10	0.005
827	AZF1,MIG3,RGT1	1.503e-10	0.005
828	MSN4,YGR067C,RSC3	1.507e-10	0.007
829	MSN4,SUT1,YPR022C	1.512e-10	0.005
830	MIG2,RSC3	1.524e-10	0.012
831	CHA4,YPR196W	1.561e-10	0.009
832	YGR067C,REI1	1.566e-10	0.011
833	MSN4,MIG1,EDS1	1.583e-10	0.006
834	MSN4,ZMS1,YER184C	1.587e-10	0.005
835	MSN4,MIG1	1.624e-10	0.049
836	MSN4,YML081W,YER130C	1.681e-10	0.005
837	MSN4,RGT1,YPR022C	1.704e-10	0.006
838	MIG1,RSC30	1.745e-10	0.012
839	SUT1,YJL103C	1.793e-10	0.010
840	MIG1,RSC3	1.837e-10	0.017
841	OAF1,YPR196W	1.841e-10	0.008
842	ABF1,MIG1,RDR1	1.870e-10	0.006
843	MSN4,YML081W,STP1	1.876e-10	0.007
844	MSN4,SUT1,RPN4	1.975e-10	0.006
845	MSN4,ADR1,RGT1	2.067e-10	0.006
846	MSN4,MIG2,EDS1	2.127e-10	0.005
847	UGA3,CRZ1	2.190e-10	0.009
848	MSN4,ZMS1,PDR8	2.243e-10	0.006
849	MSN4,ZMS1,YER130C	2.456e-10	0.006
850	YPR022C,CRZ1	2.533e-10	0.012
851	CHA4,PDR8	2.590e-10	0.007
852	EDS1,PDR1	2.701e-10	0.009
853	OAF1,YPR196W	2.786e-10	0.006
854	MSN4,MIG1,RSC3	2.837e-10	0.007
855	MSN4,ADR1,UGA3	2.904e-10	0.006
856	SUT1,SKN7	2.920e-10	0.008
857	YML081W,ADR1,STB4	2.966e-10	0.005
858	UGA3,STP2	3.031e-10	0.008
859	RPN4,CRZ1	3.111e-10	0.008
860	AZF1,ADR1,UGA3	3.129e-10	0.006
861	ADR1,ABF1,RDR1	3.151e-10	0.006
862	MIG1,RSC3	3.168e-10	0.013
863	OAF1,NHP10	3.228e-10	0.006
864	MSN4,ADR1,YLR278C	3.240e-10	0.007
865	AZF1,YML081W,EDS1	3.250e-10	0.006
866	MSN4,YML081W,RSC3	3.281e-10	0.008
867	MSN4,YGR067C,TEA1	3.327e-10	0.007
868	RPN4,CRZ1	3.335e-10	0.010
869	MIG3,REI1	3.358e-10	0.010
870	ADR1,CRZ1	3.398e-10	0.013
871	MSN4,MIG1,CEP3	3.563e-10	0.007
872	MSN4,YGR067C,CEP3	3.597e-10	0.007
873	MIG3,RDR1	3.638e-10	0.022
874	YML081W,AFT2	3.644e-10	0.022
875	MSN4,MIG1,YER184C	3.659e-10	0.006
876	MSN4,MIG2,MET32	3.750e-10	0.008
877	MSN4,MIG1,MET28	3.866e-10	0.008
878	UGA3,PDR1	3.879e-10	0.006
879	RSC30,STP2	4.123e-10	0.008
880	MSN4,YML081W,YKL222C	4.136e-10	0.006
881	MIG1,UGA3	4.217e-10	0.017
882	MSN4,ADR1,RSC30	4.290e-10	0.007
883	MSN4,MIG2,YLL054C	4.311e-10	0.005
884	MSN4,MIG1,MET32	4.414e-10	0.008
885	RSC30,STP2	4.523e-10	0.007
886	MSN4,YML081W,YLL054C	4.547e-10	0.006
887	SUT1,TBS1	4.571e-10	0.008
888	SUT1,REI1	4.580e-10	0.013
889	MSN4,ADR1,PDR1	4.786e-10	0.006
890	MSN4,YPR022C	4.829e-10	0.035
891	MSN4,MIG3,AFT2	4.833e-10	0.006
892	MSN4,ZMS1,RSC30	4.915e-10	0.006
893	ADR1,STP2	4.925e-10	0.012
894	MSN4,RPN4,UGA3	5.020e-10	0.006
895	MSN4,YML081W,MET32	5.156e-10	0.006
896	ZMS1,NHP10	5.179e-10	0.009
897	MSN4,RDR1,SIP4	5.182e-10	0.006
898	ABF1,RDR1,MIG2	5.257e-10	0.005
899	MSN4,SUT1,EDS1	5.365e-10	0.008
900	RSC30,PDR1	5.418e-10	0.007
901	SUT1,LEU3	5.427e-10	0.007
902	MSN4,SUT1,PHD1	5.484e-10	0.007
903	MSN4,ADR1,RSC3	5.530e-10	0.008
904	MSN4,YGR067C,PDR1	5.530e-10	0.005
905	MSN4,ADR1,YKL222C	5.620e-10	0.006
906	YML081W,SUT1,AFT2	5.791e-10	0.005
907	MSN4,MIG3,EDS1	5.849e-10	0.005
908	GCR2,SUT1,STB4	5.867e-10	0.005
909	YGR067C,NHP10	6.057e-10	0.011
910	RDR1,MIG2	6.090e-10	0.021
911	CHA4,YPR196W	6.515e-10	0.007
912	YML081W,CRZ1	7.006e-10	0.016
913	MSN4,ZMS1,AFT2	7.062e-10	0.007
914	MSN4,ADR1,MET32	7.115e-10	0.009
915	MSN4,ADR1	7.186e-10	0.053
916	RGT1,SIP4	7.467e-10	0.010
917	AZF1,MIG1,SUT1	7.671e-10	0.006
918	SUT1,MCM1	7.834e-10	0.016
919	AZF1,MIG1,UGA3	8.156e-10	0.005
920	MIG2,IME1	8.241e-10	0.010
921	MSN4,YGR067C,RPN4	8.458e-10	0.006
922	YLR278C,OAF1	8.561e-10	0.006
923	MET32,MET28	8.925e-10	0.010
924	MSN4,MIG1,YLR278C	8.954e-10	0.006
925	MCM1,ASH1	9.563e-10	0.006
926	ADR1,YPR196W	9.761e-10	0.014
927	MSN4,CHA4,RPN4	9.796e-10	0.006
928	YGR067C,CHA4	9.880e-10	0.016
929	MSN4,YGR067C,OAF1	9.949e-10	0.006
930	RSC3,STP2	1.017e-09	0.009
931	MET32,CRZ1	1.078e-09	0.011
932	MSN4,SUT1,MET32	1.085e-09	0.008
933	RSC30,PDR1	1.100e-09	0.008
934	MSN4,YGR067C,YER184C	1.131e-09	0.006
935	MSN4,YML081W,CEP3	1.140e-09	0.007
936	YGR067C,UGA3	1.152e-09	0.017
937	SUT1,NRG1	1.203e-09	0.009
938	YPR196W,MBP1	1.218e-09	0.006
939	MSN4,MIG1,RDR1	1.254e-09	0.006
940	ZMS1,IME1	1.293e-09	0.010
941	MSN4,YML081W,TEA1	1.298e-09	0.008
942	MSN4,MIG3,MET32	1.311e-09	0.008
943	AZF1,ADR1,YGR067C	1.311e-09	0.006
944	MSN4,YML081W,RSC30	1.358e-09	0.005
945	ZMS1,CHA4	1.377e-09	0.011
946	SIP4,YLR278C	1.441e-09	0.007
947	MSN4,SUT1,EDS1	1.441e-09	0.005
948	ADR1,ABF1,YGR067C	1.461e-09	0.005
949	MSN4,YGR067C,MET28	1.500e-09	0.007
950	SUT1,MCM1	1.500e-09	0.013
951	YML081W,RSC30	1.505e-09	0.014
952	YML081W,NHP10	1.553e-09	0.011
953	MSN4,YGR067C,EDS1	1.581e-09	0.005
954	MSN4,ADR1,YLL054C	1.603e-09	0.006
955	MSN4,SUT1,NRG1	1.630e-09	0.005
956	SUT1,YPR196W	1.642e-09	0.009
957	MIG2,RSC30	1.643e-09	0.011
958	MSN4,RGT1,UGA3	1.654e-09	0.006
959	RSC3,STP2	1.671e-09	0.007
960	AZF1,ADR1,RGT1	1.731e-09	0.006
961	AZF1,YML081W,SUT1	1.771e-09	0.007
962	CRZ1,REI1	1.820e-09	0.007
963	MSN4,MIG3,MET32	1.853e-09	0.006
964	MSN4,ADR1,EDS1	1.867e-09	0.006
965	MSN4,MIG2,MET32	1.879e-09	0.005
966	ABF1,SUT1,RDR1	1.918e-09	0.005
967	ZMS1,NHP10	1.987e-09	0.007
968	MIG1,STP2	2.017e-09	0.011
969	MSN4,CHA4,UGA3	2.081e-09	0.006
970	RSC30,IME1	2.093e-09	0.006
971	MSN4,ZMS1,RGT1	2.156e-09	0.006
972	MSN4,SUT1,AFT2	2.183e-09	0.008
973	MSN4,SUT1,GIS1	2.237e-09	0.006
974	SUT1,RPN4	2.557e-09	0.018
975	SUT1,OAF1	2.576e-09	0.013
976	MSN4,MIG3	2.657e-09	0.035
977	MSN4,MIG1,RSC3	2.709e-09	0.005
978	MSN4,SUT1,STP1	2.740e-09	0.006
979	MSN4,CHA4,YPR022C	2.750e-09	0.006
980	MSN4,SUT1,CHA4	2.796e-09	0.005
981	CHA4,NHP10	2.850e-09	0.006
982	MSN4,ADR1,MET32	3.006e-09	0.006
983	MSN4,SUT1,RGT1	3.030e-09	0.007
984	ADR1,CHA4	3.137e-09	0.018
985	YML081W,IME1	3.144e-09	0.012
986	ADR1,ABF1,MIG1	3.167e-09	0.005
987	MIG1,IME1	3.183e-09	0.011
988	YPR196W,MBP1	3.233e-09	0.007
989	MSN4,ADR1,RDR1	3.291e-09	0.007
990	MIG1,RDR1	3.510e-09	0.022
991	MSN4,YGR067C,YLR278C	3.619e-09	0.006
992	ADR1,UGA3	3.857e-09	0.018
993	MSN4,MIG1,RPN4	3.979e-09	0.007
994	MIG1,PDR1	3.979e-09	0.009
995	MIG2,SIP4	4.027e-09	0.014
996	MSN4,MIG3,MET28	4.060e-09	0.005
997	MSN4,RDR1,ZMS1	4.110e-09	0.008
998	MSN4,MIG1,MET32	4.298e-09	0.006
999	AZF1,YGR067C,UGA3	4.418e-09	0.005
1000	MSN4,CHA4,CRZ1	4.605e-09	0.005
1001	EDS1,PDR1	4.617e-09	0.007
1002	MSN4,MIG2,MET28	4.730e-09	0.005
1003	TEA1,LYS14	4.741e-09	0.010
1004	ACE2,ADR1,MIG1	5.258e-09	0.005
1005	MSN4,EDS1,SIP4	5.546e-09	0.005
1006	MSN4,CRZ1	5.734e-09	0.022
1007	AZF1,ADR1,EDS1	5.903e-09	0.005
1008	PDR8,YPR196W	6.173e-09	0.005
1009	AZF1,SUT1,MIG3	6.233e-09	0.006
1010	ADR1,RDR1	6.279e-09	0.024
1011	AFT2,YPR022C	6.348e-09	0.015
1012	MSN4,AFT2,RSC30	6.540e-09	0.006
1013	MSN4,YGR067C,YRM1	6.704e-09	0.006
1014	YGR067C,NHP10	6.867e-09	0.008
1015	AZF1,YGR067C,MIG2	6.918e-09	0.005
1016	MSN4,YGR067C,RDR1	6.946e-09	0.006
1017	SIP4,YLR278C	6.959e-09	0.005
1018	YPR022C,REI1	7.197e-09	0.009
1019	SUT1,OAF1	7.251e-09	0.010
1020	MSN4,ADR1,RPN4	7.352e-09	0.008
1021	MSN4,SUT1	7.519e-09	0.048
1022	SUT1,RPN4	7.537e-09	0.014
1023	MSN4,MIG2,YER184C	7.688e-09	0.005
1024	MSN4,YML081W,YLR278C	7.899e-09	0.006
1025	ADR1,REI1	7.941e-09	0.011
1026	SUT1,REI1	8.111e-09	0.010
1027	MSN4,MET32,YPR022C	8.401e-09	0.006
1028	CHA4,NHP10	8.449e-09	0.007
1029	YML081W,CHA4	9.006e-09	0.017
1030	MSN4,RDR1,CRZ1	9.706e-09	0.006
1031	RSC30,NHP10	1.007e-08	0.006
1032	YGR067C,RDR1	1.017e-08	0.022
1033	YML081W,YPR196W	1.029e-08	0.013
1034	MSN4,AZF1,GIS1	1.071e-08	0.007
1035	MSN4,RDR1,YPR022C	1.096e-08	0.007
1036	YER130C,REI1	1.115e-08	0.008
1037	ZMS1,RSC3	1.117e-08	0.014
1038	YML081W,CRZ1	1.137e-08	0.012
1039	YER130C,GIS1	1.141e-08	0.007
1040	MSN4,EDS1,CRZ1	1.185e-08	0.005
1041	MSN4,ADR1,ASH1	1.188e-08	0.005
1042	ZMS1,RSC30	1.208e-08	0.013
1043	MSN4,MIG3,TEC1	1.210e-08	0.007
1044	STE12,FHL1	1.211e-08	0.018
1045	MSN4,MIG3,YKL222C	1.233e-08	0.005
1046	YML081W,ABF1,RDR1	1.246e-08	0.006
1047	YML081W,STP2	1.253e-08	0.015
1048	MSN4,YML081W,RSC3	1.293e-08	0.005
1049	ZMS1,REI1	1.316e-08	0.011
1050	YML081W,NHP10	1.324e-08	0.008
1051	PDR8,YPR196W	1.349e-08	0.007
1052	MSN4,SUT1,SOK2	1.360e-08	0.006
1053	MSN4,YML081W,MET28	1.372e-08	0.005
1054	MSN4,ZMS1,RSC3	1.383e-08	0.006
1055	MSN4,YGR067C,TEA1	1.440e-08	0.005
1056	MSN4,MIG1,YLL054C	1.463e-08	0.005
1057	YGR067C,AFT2	1.497e-08	0.019
1058	RDR1,PDR1	1.497e-08	0.010
1059	MIG3,RDR1	1.549e-08	0.016
1060	ADR1,YPR196W	1.588e-08	0.010
1061	MIG1,YJL103C	1.593e-08	0.008
1062	MIG2,PDR1	1.628e-08	0.010
1063	AZF1,ADR1,MIG1	1.634e-08	0.006
1064	CRZ1,PDR1	1.667e-08	0.008
1065	MSN4,ADR1,PDR8	1.682e-08	0.006
1066	RSC30,YJL103C	1.712e-08	0.006
1067	MSN4,RGT1,YER130C	1.748e-08	0.005
1068	MSN4,ADR1,YDR520C	1.798e-08	0.005
1069	MIG3,YER184C	1.807e-08	0.011
1070	MSN4,SUT1,RDR1	1.904e-08	0.006
1071	CRZ1,PDR1	1.924e-08	0.006
1072	MIG3,YER184C	2.024e-08	0.008
1073	MSN4,MIG2,RIM101	2.067e-08	0.006
1074	ZMS1,YPR022C	2.169e-08	0.009
1075	MET28,CRZ1	2.186e-08	0.012
1076	SUT1,YJL103C	2.285e-08	0.007
1077	RDR1,MIG2	2.293e-08	0.015
1078	RPN4,UGA3	2.295e-08	0.013
1079	DOT6,SFP1	2.378e-08	0.009
1080	MSN4,ZMS1,TEA1	2.388e-08	0.006
1081	ZMS1,RSC30	2.440e-08	0.010
1082	MSN4,MIG3,PDR8	2.442e-08	0.006
1083	YML081W,REI1	2.465e-08	0.011
1084	ADR1,RSC3	2.486e-08	0.018
1085	YGR067C,CHA4	2.508e-08	0.012
1086	RAP1,IME1	2.516e-08	0.008
1087	MIG3,YLL054C	2.535e-08	0.011
1088	YRM1,IME1	2.570e-08	0.005
1089	MSN4,AZF1,TYE7	2.572e-08	0.006
1090	ZMS1,STP2	2.593e-08	0.012
1091	MSN4,ZMS1,YLR278C	2.693e-08	0.005
1092	ABF1,IME1	2.769e-08	0.011
1093	MSN4,YML081W,TEA1	2.865e-08	0.005
1094	DOT6,SFP1	2.908e-08	0.007
1095	MSN4,ZMS1,RPN4	3.049e-08	0.006
1096	SUT1,HAP4	3.077e-08	0.012
1097	MSN4,MIG1	3.091e-08	0.036
1098	SUT1,YPR022C	3.105e-08	0.017
1099	AZF1,YML081W,MIG2	3.135e-08	0.005
1100	ZMS1,YJL103C	3.238e-08	0.008
1101	CRZ1,NHP10	3.318e-08	0.008
1102	MSN4,MIG2,RPN4	3.352e-08	0.006
1103	YGR067C,UGA3	3.382e-08	0.013
1104	MSN4,ADR1,TEA1	3.472e-08	0.007
1105	PDR1,YLL054C	3.551e-08	0.006
1106	SUT1,LEU3	3.689e-08	0.005
1107	MSN4,YGR067C,CAT8	3.708e-08	0.005
1108	YPR196W,IME1	3.730e-08	0.006
1109	MSN4,MIG3,RPN4	3.802e-08	0.007
1110	YGR067C,IME1	3.803e-08	0.008
1111	MIG2,SIP4	3.850e-08	0.010
1112	YPR022C,CRZ1	3.943e-08	0.008
1113	SUT1,ARO80	3.971e-08	0.010
1114	YML081W,RSC3	3.998e-08	0.019
1115	AZF1,YML081W,MIG3	4.028e-08	0.006
1116	MIG2,PDR1	4.292e-08	0.008
1117	ADR1,UGA3	4.293e-08	0.014
1118	YER130C,GIS1	4.364e-08	0.005
1119	ADR1,RAP1	4.425e-08	0.018
1120	MSN4,YML081W,RDR1	4.432e-08	0.006
1121	ADR1,ABF1,SUT1	4.472e-08	0.005
1122	MSN4,SUT1,CAT8	4.511e-08	0.005
1123	UGA3,UME6	4.520e-08	0.006
1124	RSC3,YJL103C	4.623e-08	0.007
1125	ADR1,RAP1	4.625e-08	0.014
1126	YML081W,AFT2	4.856e-08	0.016
1127	MIG3,UGA3	4.973e-08	0.015
1128	MBP1::SWI6,ASH1	5.016e-08	0.005
1129	TEA1,LYS14	5.051e-08	0.007
1130	SFP1,TOD6	5.163e-08	0.008
1131	RGT1,PDR1	5.181e-08	0.009
1132	SUT1,GAL4	5.221e-08	0.005
1133	RSC3,YJL103C	5.335e-08	0.006
1134	MSN4,MIG1,PDR8	5.486e-08	0.006
1135	ZMS1,YPR196W	5.494e-08	0.010
1136	MSN4,EDS1,UGA3	5.587e-08	0.005
1137	YGR067C,YPR196W	5.672e-08	0.012
1138	SUT1,YLL054C	5.675e-08	0.011
1139	CRZ1,NHP10	5.792e-08	0.006
1140	CHA4,IME1	5.856e-08	0.007
1141	AZF1,YML081W,ADR1	5.866e-08	0.006
1142	YLR278C,YDR520C	5.932e-08	0.005
1143	MSN4,STB4,MET32	5.962e-08	0.006
1144	RGT1,YER184C	6.207e-08	0.007
1145	SFP1,TOD6	6.370e-08	0.007
1146	MSN4,MIG1,AFT2	6.639e-08	0.005
1147	MSN4,ADR1,CHA4	6.728e-08	0.005
1148	AZF1,YML081W,MIG1	6.782e-08	0.006
1149	MSN4,YGR067C,MET28	7.058e-08	0.005
1150	YML081W,YPR196W	7.182e-08	0.010
1151	MSN4,MIG3,OAF1	7.258e-08	0.005
1152	MSN4,MIG1,MET28	7.280e-08	0.005
1153	MSN4,SUT1,MET28	7.314e-08	0.007
1154	MIG1,YJL103C	7.466e-08	0.006
1155	MIG1,YPR196W	7.562e-08	0.011
1156	ADR1,RSC30	7.596e-08	0.016
1157	MSN4,AZF1,CBF1	7.618e-08	0.005
1158	MSN4,MIG1,YKL222C	7.697e-08	0.005
1159	STB5,YDR520C	7.761e-08	0.006
1160	AZF1,SUT1,MIG2	8.124e-08	0.005
1161	MSN4,MIG1,TEA1	8.311e-08	0.007
1162	MSN4,YML081W,OAF1	9.086e-08	0.006
1163	RDR1,ASH1	9.219e-08	0.010
1164	SUT1,SKN7	9.330e-08	0.006
1165	MSN4,RDR1,AFT2	9.424e-08	0.007
1166	MSN4,ACE2,RSC30	9.496e-08	0.007
1167	PDR8,NHP10	9.573e-08	0.006
1168	MSN4,AFT2,MET32	9.595e-08	0.006
1169	UGA3,NHP10	9.736e-08	0.008
1170	YML081W,ADR1,ABF1	1.006e-07	0.005
1171	SUT1,RDR1	1.017e-07	0.021
1172	MSN4,ADR1,AFT2	1.029e-07	0.006
1173	MSN4,ADR1,YRM1	1.044e-07	0.006
1174	SUT1,TBS1	1.053e-07	0.005
1175	LYS14,CAT8	1.055e-07	0.006
1176	MSN4,YGR067C,DOT6	1.065e-07	0.006
1177	MSN4,RDR1,STP1	1.078e-07	0.005
1178	MSN4,MIG1,TEC1	1.084e-07	0.007
1179	STB5,YDR520C	1.085e-07	0.005
1180	MSN4,RDR1,EDS1	1.133e-07	0.006
1181	CRZ1,YDR520C	1.137e-07	0.008
1182	SUT1,IME1	1.144e-07	0.007
1183	MSN4,RDR1,RGT1	1.154e-07	0.006
1184	AZF1,ADR1,SUT1	1.163e-07	0.006
1185	MSN4,YML081W,STB5	1.169e-07	0.007
1186	YKL222C,ASH1	1.196e-07	0.006
1187	MSN4,YML081W,YRM1	1.197e-07	0.006
1188	ADR1,AFT2	1.228e-07	0.019
1189	MIG1,UGA3	1.330e-07	0.012
1190	MET32,CRZ1	1.330e-07	0.007
1191	MSN4,ACE2,RSC3	1.367e-07	0.007
1192	MSN4,GCR2,SUT1	1.368e-07	0.010
1193	MSN4,RSC30	1.390e-07	0.031
1194	MSN4,MIG3,DOT6	1.410e-07	0.006
1195	MSN4,ADR1,YER184C	1.426e-07	0.005
1196	NRG1,YNR063W	1.436e-07	0.005
1197	MIG1,YLR278C	1.439e-07	0.014
1198	RSC3,MCM1	1.462e-07	0.009
1199	CHA4,UGA3	1.490e-07	0.010
1200	ZMS1,YPR196W	1.494e-07	0.008
1201	MSN4,MET32,CEP3	1.545e-07	0.005
1202	ABF1,UGA3	1.613e-07	0.017
1203	MSN4,YGR067C,PHD1	1.668e-07	0.006
1204	RPN4,UGA3	1.763e-07	0.010
1205	ADR1,IME1	1.846e-07	0.011
1206	MIG3,AFT2	1.872e-07	0.018
1207	MIG1,RDR1	1.893e-07	0.016
1208	MSN4,AFT2,RSC3	1.905e-07	0.006
1209	MSN4,ACE2,MIG2	1.951e-07	0.009
1210	MSN4,ACE2,YGR067C	2.008e-07	0.007
1211	STE12,GCR2,STB4	2.009e-07	0.006
1212	ZMS1,RSC3	2.085e-07	0.010
1213	MSN4,ADR1,MET28	2.124e-07	0.005
1214	YRM1,IME1	2.136e-07	0.006
1215	STB4,CRZ1	2.171e-07	0.013
1216	MSN4,ACE2,ZMS1	2.207e-07	0.008
1217	ADR1,RSC3	2.211e-07	0.013
1218	MSN4,SWI4,YPR022C	2.227e-07	0.005
1219	NHP10,YNR063W	2.229e-07	0.005
1220	MSN4,ACE2,SUT1	2.254e-07	0.009
1221	STE12,FHL1	2.285e-07	0.013
1222	MSN4,YGR067C,SOK2	2.325e-07	0.005
1223	MIG3,YDR520C	2.331e-07	0.011
1224	SUT1,STP1	2.372e-07	0.011
1225	CHA4,OAF1	2.374e-07	0.010
1226	MSN4,YGR067C,RAP1	2.413e-07	0.006
1227	MIG3,IME1	2.427e-07	0.007
1228	MSN4,ACE2,ADR1	2.448e-07	0.010
1229	YGR067C,TBS1	2.523e-07	0.007
1230	ACE2,ADR1,SUT1	2.542e-07	0.005
1231	CHA4,UGA3	2.605e-07	0.008
1232	RSC3,MCM1	2.607e-07	0.011
1233	MSN4,MET32,RPN4	2.610e-07	0.005
1234	MSN4,ZMS1,PHD1	2.635e-07	0.005
1235	AZF1,ADR1,MIG3	2.661e-07	0.005
1236	MSN4,ACE2,YGR067C	2.665e-07	0.009
1237	MSN4,ABF1,UGA3	2.705e-07	0.007
1238	YML081W,RPN4	2.735e-07	0.019
1239	MSN4,AZF1,YPR022C	2.767e-07	0.008
1240	RSC30,NHP10	2.792e-07	0.008
1241	MSN4,YML081W,CAT8	2.954e-07	0.005
1242	ABF1,DOT6	3.018e-07	0.015
1243	MSN4,SUT1,STB4	3.183e-07	0.007
1244	MSN4,MIG3,STB5	3.183e-07	0.006
1245	STE12,MATA1,TEC1	3.195e-07	0.005
1246	MSN4,MIG1,DOT6	3.319e-07	0.006
1247	ADR1,RSC30	3.351e-07	0.012
1248	SUT1,ASH1	3.424e-07	0.010
1249	MSN4,ZMS1,EDS1	3.431e-07	0.006
1250	MIG1,RGT1	3.449e-07	0.017
1251	SUT1,ASH1	3.457e-07	0.008
1252	MIG1,YPR196W	3.521e-07	0.008
1253	YML081W,CHA4	3.567e-07	0.012
1254	PDR8,NHP10	3.630e-07	0.007
1255	ADR1,NHP10	3.663e-07	0.012
1256	MIG2,YJL103C	3.687e-07	0.008
1257	MSN4,RDR1,ZMS1	3.691e-07	0.005
1258	MBP1,ASH1	3.746e-07	0.005
1259	MSN4,MIG2,TEC1	3.802e-07	0.006
1260	MIG3,YPR196W	3.851e-07	0.010
1261	CHA4,OAF1	3.883e-07	0.008
1262	YGR067C,RAP1	3.904e-07	0.016
1263	ABF1,UME6	3.915e-07	0.010
1264	MSN4,MIG3,RIM101	3.998e-07	0.006
1265	ABF1,IME1	4.038e-07	0.008
1266	NHP10,ASH1	4.126e-07	0.005
1267	AFT2,CRZ1	4.129e-07	0.013
1268	SUT1,HAP4	4.239e-07	0.009
1269	MSN4,ADR1,RSC3	4.445e-07	0.005
1270	ADR1,MET28	4.509e-07	0.019
1271	MIG1,YER184C	4.560e-07	0.009
1272	MSN4,SUT1,MCM1	4.561e-07	0.006
1273	MSN4,ADR1	4.636e-07	0.039
1274	PDR8,YRR1	4.654e-07	0.005
1275	AFT2,AFT1	4.680e-07	0.005
1276	ADR1,CHA4	4.795e-07	0.013
1277	STB3,TOD6	4.883e-07	0.008
1278	MIG1,YDR520C	4.904e-07	0.011
1279	RSC3,REI1	4.921e-07	0.009
1280	MET28,YPR022C	5.012e-07	0.013
1281	MIG2,IME1	5.031e-07	0.007
1282	MIG3,UGA3	5.186e-07	0.011
1283	MSN4,AFT2,TEA1	5.199e-07	0.006
1284	SUT1,RGT1	5.468e-07	0.017
1285	MSN4,AFT2,CHA4	5.549e-07	0.006
1286	CHA4,RSC30	5.640e-07	0.012
1287	MIG2,UGA3	5.665e-07	0.014
1288	UGA3,NHP10	5.746e-07	0.006
1289	RGT1,PDR1	5.762e-07	0.006
1290	RPN4,SIP4	5.782e-07	0.011
1291	MET28,MET4	5.854e-07	0.005
1292	YML081W,HAP1	5.857e-07	0.007
1293	MSN4,YML081W,YER184C	5.863e-07	0.005
1294	MSN4,CHA4,EDS1	6.063e-07	0.005
1295	YPR022C,UGA3	6.204e-07	0.012
1296	YGR067C,RDR1	6.277e-07	0.016
1297	AZF1,ADR1,ZMS1	6.399e-07	0.005
1298	YGR067C,YJL103C	6.480e-07	0.009
1299	SUT1,RDR1	6.527e-07	0.015
1300	ZMS1,SKN7	6.782e-07	0.008
1301	MSN4,YGR067C,STB5	6.852e-07	0.006
1302	SUT1,ARO80	7.325e-07	0.007
1303	YGR067C,YPR196W	7.375e-07	0.009
1304	RSC3,REI1	7.460e-07	0.007
1305	MIG3,LEU3	7.477e-07	0.006
1306	ZMS1,STP2	8.127e-07	0.009
1307	AZF1,ABF1,YGR067C	8.266e-07	0.006
1308	STE12,GCR1	8.431e-07	0.019
1309	YML081W,HAP1	8.903e-07	0.006
1310	MSN4,MIG1,STB5	8.936e-07	0.006
1311	MIG3,YLR278C	8.947e-07	0.013
1312	RPN4,SIP4	9.073e-07	0.009
1313	RAP1,RSC30	9.084e-07	0.008
1314	CEP3,REI1	9.644e-07	0.008
1315	SUT1,CRZ1	9.754e-07	0.013
1316	MSN4,YPR022C	1.023e-06	0.025
1317	MSN4,RDR1,MET32	1.029e-06	0.007
1318	TEC1,LYS14	1.049e-06	0.007
1319	MSN4,ZMS1,STB4	1.055e-06	0.006
1320	RGT1,SIP4	1.060e-06	0.007
1321	GCR2,LYS14	1.085e-06	0.013
1322	YML081W,STP2	1.087e-06	0.011
1323	YGR067C,EDS1	1.091e-06	0.017
1324	ADR1,RDR1	1.104e-06	0.017
1325	MIG1,YDR520C	1.132e-06	0.008
1326	YML081W,RSC3	1.145e-06	0.014
1327	MIG3,STP1	1.148e-06	0.012
1328	AZF1,ABF1,MIG3	1.154e-06	0.006
1329	ZMS1,SIP4	1.171e-06	0.012
1330	YGR067C,SIP4	1.178e-06	0.014
1331	MSN4,MIG2,DOT6	1.193e-06	0.005
1332	MSN4,AZF1,YML081W	1.200e-06	0.011
1333	MIG1,YER184C	1.204e-06	0.011
1334	MIG3,RGT1	1.209e-06	0.015
1335	MSN4,ADR1,RPN4	1.222e-06	0.005
1336	UGA3,MCM1	1.237e-06	0.010
1337	MSN4,RDR1,RPN4	1.263e-06	0.006
1338	RDR1,PDR1	1.285e-06	0.007
1339	UGA3,STP1	1.304e-06	0.008
1340	MIG2,UGA3	1.308e-06	0.010
1341	MSN4,SUT1,TEA1	1.309e-06	0.006
1342	MSN4,ACE2,YML081W	1.334e-06	0.009
1343	STP1,PDR1	1.368e-06	0.006
1344	YGR067C,LEU3	1.374e-06	0.006
1345	YPR022C,STP2	1.375e-06	0.009
1346	MIG2,YDR520C	1.428e-06	0.010
1347	SUT1,TEA1	1.434e-06	0.014
1348	FHL1,SPT23	1.451e-06	0.005
1349	MSN4,STB4,MBP1::SWI6	1.458e-06	0.005
1350	MIG3,TBS1	1.472e-06	0.006
1351	ABF1,DOT6	1.478e-06	0.012
1352	MSN4,ADR1,DOT6	1.496e-06	0.006
1353	MIG2,YPR196W	1.534e-06	0.009
1354	MSN4,CHA4,RGT1	1.545e-06	0.005
1355	ZMS1,PDR1	1.553e-06	0.009
1356	RSC3,FHL1	1.627e-06	0.008
1357	SUT1,YLL054C	1.667e-06	0.008
1358	CRZ1,STP1	1.674e-06	0.008
1359	ABF1,UME6	1.679e-06	0.008
1360	SUT1,STP1	1.682e-06	0.008
1361	MIG1,RGT1	1.685e-06	0.012
1362	ADR1,PDR1	1.711e-06	0.011
1363	AZF1,MIG1,RDR1	1.712e-06	0.005
1364	ZMS1,REI1	1.727e-06	0.008
1365	MIG1,GAL4	1.796e-06	0.005
1366	MSN4,ADR1,RIM101	1.802e-06	0.006
1367	YML081W,IME1	1.814e-06	0.008
1368	STB3,TOD6	1.817e-06	0.010
1369	MSN4,YML081W,SOK2	1.830e-06	0.005
1370	YML081W,TBS1	1.911e-06	0.007
1371	MSN4,YGR067C,RIM101	1.931e-06	0.006
1372	MSN4,SUT1,AFT2	1.931e-06	0.005
1373	CHA4,RSC30	1.956e-06	0.009
1374	MSN4,SUT1,RIM101	1.984e-06	0.006
1375	CRZ1,CEP3	1.987e-06	0.009
1376	YML081W,RGT1	2.079e-06	0.014
1377	YPR022C,REI1	2.087e-06	0.007
1378	ABF1,TOD6	2.124e-06	0.014
1379	MIG3,YLL054C	2.129e-06	0.008
1380	MET32,TEA1	2.132e-06	0.013
1381	MSN4,MIG2,STB5	2.155e-06	0.006
1382	ZMS1,ARO80	2.183e-06	0.008
1383	MIG3,YPR196W	2.194e-06	0.008
1384	STB4,REI1	2.219e-06	0.010
1385	ZMS1,YJL103C	2.228e-06	0.006
1386	CHA4,MCM1	2.235e-06	0.009
1387	MSN4,SUT1,YLR278C	2.304e-06	0.005
1388	MSN4,AZF1,YGR067C	2.314e-06	0.010
1389	UGA3,MCM1	2.374e-06	0.008
1390	RSC30,MCM1	2.392e-06	0.008
1391	LYS14,NHP10	2.405e-06	0.006
1392	MET32,RTG3	2.422e-06	0.006
1393	YGR067C,AFT2	2.424e-06	0.014
1394	MSN4,AZF1,MIG1	2.438e-06	0.010
1395	MSN4,SUT1	2.441e-06	0.035
1396	RSC3,RAP1	2.473e-06	0.009
1397	MIG3,GIS1	2.479e-06	0.012
1398	MSN4,AFT2,UGA3	2.504e-06	0.005
1399	MSN4,MIG1,YRM1	2.508e-06	0.005
1400	RDR1,YRM1	2.519e-06	0.009
1401	STB3,DOT6	2.519e-06	0.008
1402	MSN4,ZMS1,MET28	2.520e-06	0.006
1403	MIG3,SKN7	2.520e-06	0.008
1404	YML081W,RGT1	2.530e-06	0.018
1405	YGR067C,RGT1	2.537e-06	0.017
1406	RDR1,ZMS1	2.563e-06	0.018
1407	RAP1,IME1	2.693e-06	0.005
1408	MIG3,AFT2	2.697e-06	0.013
1409	ADR1,USV1	2.747e-06	0.006
1410	STP2,NHP10	2.787e-06	0.005
1411	CHA4,ASH1	2.800e-06	0.008
1412	MSN4,RDR1,UGA3	2.806e-06	0.006
1413	YGR067C,RGT1	2.856e-06	0.013
1414	RSC3,IME1	2.869e-06	0.005
1415	SUT1,YPR022C	2.871e-06	0.012
1416	YML081W,YDR520C	2.891e-06	0.012
1417	CRZ1,STP2	2.906e-06	0.008
1418	MIG2,YJL103C	2.935e-06	0.006
1419	MET28,RIM101	2.942e-06	0.012
1420	YGR067C,TBS1	2.976e-06	0.005
1421	GCR2,YML081W,SUT1	3.021e-06	0.005
1422	ADR1,STP1	3.029e-06	0.014
1423	RSC30,REI1	3.038e-06	0.008
1424	MIG3,RGT1	3.087e-06	0.012
1425	MSN4,YML081W,DOT6	3.123e-06	0.006
1426	MSN4,RDR1,CHA4	3.133e-06	0.006
1427	MSN4,AZF1,ADR1	3.139e-06	0.011
1428	MSN4,AFT2,MET28	3.347e-06	0.006
1429	MIG3,TEA1	3.409e-06	0.014
1430	MSN4,YML081W,MBP1::SWI6	3.422e-06	0.006
1431	MIG2,YLL054C	3.453e-06	0.009
1432	MIG2,MET28	3.497e-06	0.015
1433	YML081W,TBS1	3.532e-06	0.005
1434	MIG1,YLR278C	3.621e-06	0.010
1435	ADR1,IME1	3.636e-06	0.008
1436	YGR067C,EDS1	3.729e-06	0.013
1437	MBP1::SWI6,ASH1	3.748e-06	0.007
1438	GIS1,REI1	3.828e-06	0.006
1439	MIG3,YPR013C	3.861e-06	0.008
1440	STP2,REI1	3.896e-06	0.005
1441	RSC30,MCM1	3.913e-06	0.010
1442	MSN4,ADR1,RAP1	3.966e-06	0.006
1443	RSC3,NRG1	3.969e-06	0.008
1444	YGR067C,PDR1	4.002e-06	0.010
1445	YML081W,YJL103C	4.185e-06	0.009
1446	CRZ1,YDR520C	4.198e-06	0.006
1447	MIG1,LYS14	4.326e-06	0.011
1448	MIG1,IME1	4.521e-06	0.007
1449	PDR8,IME1	4.597e-06	0.005
1450	MCM1,YPR196W	4.678e-06	0.006
1451	MSN4,AZF1,CRZ1	4.797e-06	0.007
1452	SUT1,SIP4	4.809e-06	0.010
1453	ABF1,TOD6	4.909e-06	0.011
1454	MSN4,YGR067C,MBP1::SWI6	4.916e-06	0.006
1455	YML081W,MET28	4.930e-06	0.018
1456	UGA3,YJL103C	4.990e-06	0.006
1457	GCR2,STB4	5.033e-06	0.020
1458	MIG2,YPR196W	5.142e-06	0.007
1459	ZMS1,YDR520C	5.161e-06	0.009
1460	MSN4,YML081W,RIM101	5.162e-06	0.006
1461	MIG3,RPN4	5.189e-06	0.015
1462	YGR067C,RAP1	5.206e-06	0.012
1463	YPR022C,YJL103C	5.242e-06	0.006
1464	MIG1,YLL054C	5.252e-06	0.010
1465	RGT1,YER184C	5.285e-06	0.005
1466	YGR067C,SIP4	5.299e-06	0.011
1467	ZMS1,IME1	5.390e-06	0.006
1468	RDR1,MCM1	5.477e-06	0.013
1469	ZMS1,YER184C	5.518e-06	0.010
1470	MSN4,AZF1,MIG2	5.546e-06	0.009
1471	MSN4,SUT1,CEP3	5.561e-06	0.005
1472	MSN4,ABF1,MIG3	5.597e-06	0.006
1473	TEA1,STP1	5.803e-06	0.007
1474	STP2,NHP10	5.824e-06	0.006
1475	ACE2,RSC3	5.830e-06	0.018
1476	RSC30,REI1	5.863e-06	0.006
1477	MSN4,RDR1,STB4	6.018e-06	0.006
1478	MSN4,RDR1,YER130C	6.021e-06	0.005
1479	STB3,DOT6	6.068e-06	0.010
1480	MSN4,ADR1,TOD6	6.120e-06	0.005
1481	YGR067C,YLL054C	6.132e-06	0.011
1482	MIG1,ARO80	6.191e-06	0.009
1483	MSN4,AZF1,RGT1	6.274e-06	0.008
1484	RGT1,CAT8	6.294e-06	0.007
1485	SUT1,SIP4	6.317e-06	0.013
1486	MSN4,AZF1,SIP4	6.502e-06	0.007
1487	ZMS1,CRZ1	6.580e-06	0.012
1488	MSN4,ACE2,MIG3	6.586e-06	0.008
1489	RDR1,YRR1	6.599e-06	0.008
1490	RDR1,CUP2	6.885e-06	0.013
1491	YGR067C,YJL103C	6.886e-06	0.007
1492	MCM1,YRM1	6.983e-06	0.008
1493	MIG1,LYS14	7.145e-06	0.009
1494	RDR1,EDS1	7.300e-06	0.012
1495	MIG1,STB4	7.338e-06	0.018
1496	TEA1,SOK2	7.349e-06	0.009
1497	MSN4,ACE2,PHD1	7.454e-06	0.006
1498	YML081W,YDR520C	7.489e-06	0.009
1499	MET32,UGA3	7.596e-06	0.009
1500	RAP1,RSC30	7.603e-06	0.010
1501	RSC3,IME1	7.685e-06	0.007
1502	RIM101,NRG1	7.811e-06	0.007
1503	RIM101,YKL222C	7.988e-06	0.008
1504	ADR1,SIP4	8.028e-06	0.015
1505	MSN4,ABF1,CRZ1	8.061e-06	0.006
1506	YPR022C,RAP1	8.064e-06	0.011
1507	MIG3,YDR520C	8.072e-06	0.008
1508	MSN4,ACE2,YML081W	8.077e-06	0.007
1509	MSN4,ADR1,STB4	8.328e-06	0.005
1510	RGT1,YJL103C	8.353e-06	0.005
1511	TEA1,CRZ1	8.386e-06	0.008
1512	YRM1,ASH1	8.511e-06	0.006
1513	MSN4,AZF1,SUT1	8.522e-06	0.010
1514	MSN4,ACE2,MIG2	8.573e-06	0.006
1515	MSN4,CHA4,RSC3	8.580e-06	0.005
1516	MSN4,RSC30	8.588e-06	0.023
1517	YML081W,EDS1	8.643e-06	0.017
1518	CHA4,MCM1	8.651e-06	0.011
1519	YML081W,EDS1	8.702e-06	0.013
1520	STP2,REI1	8.934e-06	0.006
1521	MIG1,HAP1	9.147e-06	0.006
1522	MET28,CRZ1	9.171e-06	0.008
1523	ADR1,YLL054C	9.184e-06	0.011
1524	ZMS1,CRZ1	9.353e-06	0.009
1525	MIG2,RPN4	9.368e-06	0.014
1526	SUT1,RDS2	9.550e-06	0.006
1527	ZMS1,TBS1	9.671e-06	0.006
1528	UGA3,PHD1	9.686e-06	0.009
1529	YGR067C,SKN7	9.722e-06	0.008
1530	MIG2,STP1	9.736e-06	0.011
1531	MIG3,STB4	9.768e-06	0.017
1532	RSC3,SIP4	9.980e-06	0.008
1533	SIP4,STP1	1.005e-05	0.008
1534	ADR1,NHP10	1.012e-05	0.008
1535	YPR196W,PDR1	1.031e-05	0.005
1536	ADR1,RGT1	1.031e-05	0.017
1537	RSC30,NRG1	1.033e-05	0.007
1538	MSN4,YLL054C	1.043e-05	0.020
1539	YML081W,RDR1	1.061e-05	0.022
1540	MSN4,ACE2,ADR1	1.063e-05	0.007
1541	TEA1,UGA3	1.075e-05	0.009
1542	SUT1,MET32	1.088e-05	0.017
1543	YGR067C,YDR520C	1.106e-05	0.011
1544	ADR1,RPN4	1.130e-05	0.017
1545	MSN4,ACE2,YPR022C	1.139e-05	0.006
1546	RSC3,YER184C	1.164e-05	0.007
1547	MATA1,STB5	1.187e-05	0.019
1548	RDR1,CUP2	1.196e-05	0.010
1549	YER130C,REI1	1.198e-05	0.005
1550	TEA1,UGA3	1.207e-05	0.011
1551	MSN4,ACE2,TEA1	1.207e-05	0.006
1552	SUT1,RGT1	1.212e-05	0.012
1553	MIG3,MET28	1.213e-05	0.015
1554	SUT1,TEA1	1.218e-05	0.010
1555	TEA1,STP1	1.232e-05	0.009
1556	ZMS1,CST6	1.238e-05	0.009
1557	MBP1::SWI6,CRZ1	1.265e-05	0.010
1558	STB4,CRZ1	1.283e-05	0.009
1559	MSN4,YML081W,SWI4	1.285e-05	0.007
1560	MSN4,STB4,SWI4	1.286e-05	0.005
1561	RFX1,NHP10	1.295e-05	0.006
1562	AZF1,ADR1,RDR1	1.296e-05	0.005
1563	AFT2,CRZ1	1.311e-05	0.009
1564	ZMS1,RGT1	1.313e-05	0.011
1565	YML081W,SIP4	1.326e-05	0.015
1566	SUT1,PUT3	1.329e-05	0.005
1567	GCR2,LYS14	1.338e-05	0.010
1568	YGR067C,MET28	1.341e-05	0.017
1569	MIG2,TBS1	1.347e-05	0.006
1570	MCM1,YNR063W	1.359e-05	0.006
1571	MIG3,OAF1	1.374e-05	0.010
1572	MIG2,RGT1	1.376e-05	0.014
1573	RDR1,ZMS1	1.385e-05	0.014
1574	MSN4,SKN7	1.391e-05	0.013
1575	TEA1,RSC30	1.398e-05	0.008
1576	LYS14,CST6	1.402e-05	0.005
1577	MIG1,TBS1	1.404e-05	0.006
1578	CRZ1,SIP4	1.417e-05	0.007
1579	MIG1,SKN7	1.433e-05	0.008
1580	SUT1,CRZ1	1.448e-05	0.010
1581	UGA3,STP1	1.496e-05	0.006
1582	ZMS1,SIP4	1.510e-05	0.009
1583	TEC1,LYS14	1.514e-05	0.008
1584	MIG2,SKN7	1.530e-05	0.007
1585	MIG2,GIS1	1.536e-05	0.011
1586	YML081W,RPN4	1.565e-05	0.014
1587	STP1,DAL82	1.576e-05	0.005
1588	CHA4,MBP1	1.597e-05	0.006
1589	ACE2,RSC30	1.605e-05	0.016
1590	MSN4,SKN7	1.605e-05	0.016
1591	PDR8,YDR520C	1.611e-05	0.005
1592	MSN4,ADR1,SOK2	1.614e-05	0.005
1593	YLR278C,YER184C	1.629e-05	0.005
1594	MSN4,GCR2,ZMS1	1.643e-05	0.007
1595	MSN4,RDR1,TEA1	1.664e-05	0.005
1596	MSN4,ACE2,YER130C	1.681e-05	0.006
1597	MSN4,YML081W,PHD1	1.701e-05	0.005
1598	YML081W,YJL103C	1.702e-05	0.007
1599	AZF1,YGR067C,RDR1	1.719e-05	0.005
1600	RIM101,PHD1	1.722e-05	0.009
1601	SUT1,MBP1	1.749e-05	0.008
1602	AZF1,ABF1,MIG2	1.794e-05	0.005
1603	CHA4,PDR1	1.804e-05	0.008
1604	ZMS1,RGT1	1.826e-05	0.014
1605	MIG3,TEA1	1.839e-05	0.010
1606	CHA4,RSC3	1.898e-05	0.013
1607	MSN4,UGA3	1.903e-05	0.024
1608	MSN4,SUT1,STB5	1.923e-05	0.006
1609	PDR8,YLL054C	1.939e-05	0.006
1610	RDR1,RAP1	1.945e-05	0.014
1611	MET28,REI1	1.954e-05	0.008
1612	CRZ1,SIP4	1.957e-05	0.008
1613	MSN4,LEU3	1.973e-05	0.011
1614	MSN4,ACE2,YLR278C	1.978e-05	0.005
1615	YPR022C,UGA3	1.993e-05	0.008
1616	YGR067C,YDR520C	1.993e-05	0.008
1617	MIG1,LEU3	1.993e-05	0.006
1618	AFT2,YPR022C	2.018e-05	0.010
1619	YER130C,YLL054C	2.030e-05	0.007
1620	MSN4,RDR1,RSC30	2.039e-05	0.005
1621	MIG2,YPR013C	2.089e-05	0.007
1622	MSN4,SUT1,RAP1	2.096e-05	0.006
1623	CHA4,REI1	2.109e-05	0.009
1624	SUT1,YER184C	2.110e-05	0.008
1625	MSN4,YLL054C	2.110e-05	0.016
1626	MET32,SIP4	2.172e-05	0.011
1627	RSC3,ASH1	2.172e-05	0.005
1628	RDR1,YPR022C	2.184e-05	0.014
1629	ADR1,MET28	2.191e-05	0.014
1630	EDS1,YER184C	2.195e-05	0.008
1631	RSC3,CRZ1	2.223e-05	0.007
1632	ZMS1,YLR278C	2.251e-05	0.011
1633	MSN4,YML081W,HSF1	2.256e-05	0.007
1634	YLR278C,LYS14	2.279e-05	0.007
1635	ZMS1,STP1	2.297e-05	0.011
1636	MSN4,MIG1,RAP1	2.319e-05	0.006
1637	SIP4,YDR520C	2.335e-05	0.005
1638	MIG2,STB4	2.338e-05	0.016
1639	ABF1,UGA3	2.365e-05	0.012
1640	STE12,GCR1	2.366e-05	0.014
1641	MSN4,AZF1,RGT1	2.395e-05	0.005
1642	ZMS1,CAT8	2.424e-05	0.009
1643	MSN4,AZF1,YPR022C	2.439e-05	0.005
1644	STP2,YER184C	2.443e-05	0.006
1645	STP4,YRM1	2.481e-05	0.007
1646	SUT1,STB4	2.500e-05	0.018
1647	MIG2,YDR520C	2.508e-05	0.007
1648	MSN4,AZF1,YPR196W	2.512e-05	0.005
1649	MET32,UGA3	2.519e-05	0.012
1650	MSN4,ABF1,MIG3	2.523e-05	0.008
1651	RDR1,YPR196W	2.525e-05	0.009
1652	YML081W,UGA3	2.535e-05	0.015
1653	CRZ1,OAF1	2.556e-05	0.006
1654	RSC30,FHL1	2.561e-05	0.006
1655	RGT1,UGA3	2.575e-05	0.011
1656	MIG2,RIM101	2.582e-05	0.013
1657	MIG2,TEA1	2.625e-05	0.013
1658	MSN4,ACE2,SUT1	2.636e-05	0.006
1659	MSN4,NRG1	2.639e-05	0.018
1660	MCM1,PHD1	2.640e-05	0.009
1661	MET32,CBF1	2.674e-05	0.006
1662	MSN4,MIG1,STP3	2.694e-05	0.005
1663	RSC3,RAP1	2.711e-05	0.011
1664	AZF1,TYE7	2.731e-05	0.012
1665	ADR1,TBS1	2.747e-05	0.006
1666	MIG2,YLR278C	2.755e-05	0.012
1667	MSN4,RDR1,RSC3	2.762e-05	0.005
1668	MSN4,STB4,RPN4	2.773e-05	0.005
1669	CHA4,STP1	2.798e-05	0.009
1670	MSN4,MIG1,RIM101	2.803e-05	0.005
1671	YML081W,RAP1	2.810e-05	0.016
1672	MSN4,ADR1,TEC1	2.815e-05	0.006
1673	MIG1,STP1	2.825e-05	0.012
1674	MSN4,ACE2,MIG1	2.837e-05	0.008
1675	ZMS1,PDR1	2.841e-05	0.006
1676	MSN4,ADR1,STB5	2.847e-05	0.006
1677	MSN4,AZF1,MIG3	2.872e-05	0.009
1678	MIG2,EDS1	2.881e-05	0.011
1679	ADR1,PDR1	2.881e-05	0.008
1680	RDR1,YRR1	2.900e-05	0.006
1681	RDR1,RAP1	2.906e-05	0.011
1682	ADR1,CEP3	2.929e-05	0.014
1683	ADR1,YJL103C	2.934e-05	0.008
1684	MSN4,ACE2,ZMS1	2.980e-05	0.005
1685	CHA4,RSC3	3.061e-05	0.010
1686	MIG2,AFT2	3.074e-05	0.015
1687	CHA4,STP1	3.085e-05	0.007
1688	STB5,TEC1	3.115e-05	0.012
1689	MBP1::SWI6,REI1	3.118e-05	0.008
1690	SUT1,YER184C	3.119e-05	0.011
1691	MIG3,CAT8	3.140e-05	0.007
1692	RSC3,NRG1	3.158e-05	0.006
1693	CHA4,RAP1	3.176e-05	0.012
1694	RSC30,NRG1	3.194e-05	0.005
1695	AZF1,ABF1,MIG1	3.201e-05	0.005
1696	SUT1,MBP1	3.335e-05	0.010
1697	MSN4,AFT2,RPN4	3.350e-05	0.005
1698	OAF1,YLL054C	3.364e-05	0.006
1699	CRZ1,CAT8	3.382e-05	0.005
1700	UGA3,SIP4	3.396e-05	0.009
1701	MIG2,LEU3	3.433e-05	0.005
1702	YRM1,NHP10	3.435e-05	0.006
1703	MSN4,AZF1,EDS1	3.447e-05	0.007
1704	MATA1,GCR1	3.456e-05	0.019
1705	MIG3,HAP1	3.466e-05	0.005
1706	MSN4,AZF1,YML081W	3.473e-05	0.007
1707	CHA4,YRR1	3.487e-05	0.006
1708	MSN4,MIG2,SWI4	3.512e-05	0.006
1709	YRM1,UME6	3.528e-05	0.005
1710	MSN4,GAL4	3.584e-05	0.008
1711	MSN4,AZF1,CAT8	3.591e-05	0.005
1712	ADR1,YLR278C	3.638e-05	0.014
1713	YPR022C,NHP10	3.649e-05	0.008
1714	PDR8,ASH1	3.655e-05	0.006
1715	MSN4,GCR2,STB5	3.679e-05	0.006
1716	YER130C,CRZ1	3.679e-05	0.009
1717	MSN4,MIG1,STP4	3.689e-05	0.005
1718	YGR067C,GIS1	3.704e-05	0.012
1719	MSN4,ACE2,STP2	3.708e-05	0.005
1720	YGR067C,ARO80	3.715e-05	0.009
1721	RSC3,SIP4	3.749e-05	0.010
1722	RDR1,YKL222C	3.769e-05	0.009
1723	TEA1,CRZ1	3.799e-05	0.010
1724	YRM1,YPR196W	3.808e-05	0.006
1725	ZMS1,RPN4	3.830e-05	0.014
1726	OAF1,YKL222C	3.852e-05	0.005
1727	MIG1,OAF1	3.881e-05	0.010
1728	YML081W,UGA3	3.922e-05	0.012
1729	UGA3,REI1	3.937e-05	0.008
1730	ADR1,STB4	3.963e-05	0.019
1731	GIS1,YLL054C	3.979e-05	0.006
1732	YDR520C,PDR1	3.997e-05	0.005
1733	ADR1,STP1	4.001e-05	0.010
1734	MIG2,YER184C	4.008e-05	0.010
1735	MIG2,RGT1	4.039e-05	0.011
1736	AFT2,ASH1	4.072e-05	0.008
1737	MSN4,AZF1,EDS1	4.087e-05	0.005
1738	ZMS1,YLL054C	4.103e-05	0.009
1739	RSC30,YLL054C	4.148e-05	0.006
1740	YPR022C,PDR1	4.156e-05	0.007
1741	AFT2,MET28	4.165e-05	0.014
1742	MSN4,GCR2,MIG3	4.259e-05	0.008
1743	RSC3,FHL1	4.276e-05	0.009
1744	RSC30,SKN7	4.303e-05	0.006
1745	MSN4,GCR2,YGR067C	4.397e-05	0.008
1746	MATA1,STB5	4.462e-05	0.014
1747	STP1,YLL054C	4.471e-05	0.005
1748	MATA1,XBP1	4.473e-05	0.008
1749	CRZ1,CAT8	4.540e-05	0.007
1750	MIG1,EDS1	4.587e-05	0.015
1751	YGR067C,PDR1	4.789e-05	0.007
1752	YGR067C,UME6	4.791e-05	0.009
1753	MIG2,YER184C	4.802e-05	0.008
1754	MIG3,OAF1	4.846e-05	0.007
1755	CRZ1,OAF1	4.893e-05	0.008
1756	MSN4,YML081W,RAP1	4.922e-05	0.006
1757	MATA1,FHL1	4.992e-05	0.014
1758	SIP4,LYS14	5.002e-05	0.006
1759	MSN4,SUT1,GCR1	5.008e-05	0.006
1760	YPR022C,RAP1	5.013e-05	0.008
1761	ADR1,ARO80	5.117e-05	0.009
1762	YPR022C,YLL054C	5.159e-05	0.007
1763	ADR1,AFT2	5.201e-05	0.014
1764	MSN4,RDS2	5.204e-05	0.011
1765	MET32,CBF1	5.236e-05	0.007
1766	MIG3,GSM1	5.249e-05	0.005
1767	RAP1,UGA3	5.311e-05	0.010
1768	YML081W,MET28	5.332e-05	0.014
1769	RDR1,IME1	5.338e-05	0.007
1770	MET32,SIP4	5.362e-05	0.008
1771	UGA3,PHD1	5.417e-05	0.007
1772	MIG1,YPR013C	5.434e-05	0.008
1773	MSN4,RSC3	5.437e-05	0.032
1774	MIG3,YPR013C	5.443e-05	0.006
1775	OAF1,YER184C	5.447e-05	0.005
1776	ADR1,MCM1	5.487e-05	0.011
1777	MIG3,EDS1	5.507e-05	0.014
1778	RDR1,STP1	5.519e-05	0.008
1779	MIG1,OAF1	5.520e-05	0.007
1780	UGA3,YER184C	5.572e-05	0.008
1781	MSN4,RDR1,STB5	5.594e-05	0.005
1782	CHA4,RPN4	5.613e-05	0.012
1783	ADR1,EDS1	5.623e-05	0.017
1784	ADR1,GIS1	5.668e-05	0.013
1785	MSN4,UGA3	5.679e-05	0.029
1786	REI1,PDR1	5.775e-05	0.005
1787	OAF1,LYS14	5.788e-05	0.006
1788	MSN4,MET32,CHA4	5.798e-05	0.005
1789	MET32,TYE7	5.809e-05	0.006
1790	RDR1,MCM1	5.825e-05	0.010
1791	TEA1,ECM22	5.848e-05	0.005
1792	ADR1,RGT1	5.907e-05	0.013
1793	RDR1,YRM1	5.939e-05	0.007
1794	MIG1,MET28	6.116e-05	0.016
1795	YER130C,YLL054C	6.209e-05	0.005
1796	SIP4,OAF1	6.307e-05	0.006
1797	SUT1,RAP1	6.386e-05	0.015
1798	PHD1,YLL054C	6.469e-05	0.006
1799	MSN4,ABF1,YGR067C	6.480e-05	0.005
1800	RSC30,YPR196W	6.543e-05	0.007
1801	MSN4,ADR1,MBP1::SWI6	6.631e-05	0.006
1802	SUT1,MET32	6.645e-05	0.013
1803	MET28,RIM101	6.667e-05	0.008
1804	MSN4,ZMS1,MET32	6.705e-05	0.005
1805	RSC3,CRZ1	6.709e-05	0.009
1806	RSC30,SIP4	6.760e-05	0.007
1807	CRZ1,STP1	6.786e-05	0.006
1808	MSN4,YGR067C,TEC1	6.874e-05	0.006
1809	MSN4,AZF1,STP2	6.959e-05	0.006
1810	YML081W,SIP4	6.972e-05	0.011
1811	RSC3,YER184C	7.119e-05	0.008
1812	RIM101,YLL054C	7.120e-05	0.007
1813	EDS1,CRZ1	7.224e-05	0.008
1814	MSN4,STP2	7.240e-05	0.023
1815	MIG3,YLR278C	7.249e-05	0.009
1816	MIG3,CAT8	7.291e-05	0.009
1817	DAL82,RFX1	7.304e-05	0.006
1818	MIG3,STP1	7.308e-05	0.009
1819	YPR022C,YLR278C	7.385e-05	0.009
1820	SIP4,YLL054C	7.409e-05	0.006
1821	UGA3,YER184C	7.420e-05	0.006
1822	MET32,TEA1	7.420e-05	0.010
1823	MSN4,YGR067C,HSF1	7.463e-05	0.006
1824	MSN4,AZF1,MIG2	7.601e-05	0.006
1825	MET32,YNR063W	7.607e-05	0.005
1826	MIG2,CEP3	7.640e-05	0.012
1827	CHA4,RPN4	7.663e-05	0.009
1828	MSN4,MIG3,SWI4	7.758e-05	0.006
1829	RSC30,YPR196W	7.818e-05	0.006
1830	CHA4,RTG3	7.855e-05	0.005
1831	UGA3,RAP1	7.869e-05	0.008
1832	UGA3,SIP4	7.903e-05	0.007
1833	ZMS1,UGA3	7.960e-05	0.012
1834	MET32,CAT8	7.970e-05	0.008
1835	SUT1,YDR520C	7.986e-05	0.009
1836	STB4,RGT1	8.127e-05	0.008
1837	ABF1,STB3	8.196e-05	0.017
1838	MIG2,STP1	8.298e-05	0.008
1839	MIG3,YRR1	8.353e-05	0.008
1840	MSN4,MIG3,MBP1::SWI6	8.459e-05	0.005
1841	SIP4,STP1	8.487e-05	0.006
1842	MCM1,PHD1	8.562e-05	0.007
1843	MIG2,EDS1	8.693e-05	0.014
1844	STP2,PDR1	8.746e-05	0.005
1845	TEA1,RSC30	8.803e-05	0.006
1846	MSN4,MIG1,MBP1::SWI6	8.805e-05	0.005
1847	STP2,ARO80	8.871e-05	0.005
1848	MIG3,SKN7	8.915e-05	0.006
1849	MIG3,CEP3	8.962e-05	0.012
1850	RDR1,RSC3	9.015e-05	0.010
1851	MIG3,ARO80	9.032e-05	0.008
1852	YER184C,YLL054C	9.045e-05	0.005
1853	ADR1,YPR013C	9.062e-05	0.008
1854	MIG3,YRR1	9.085e-05	0.006
1855	CHA4,PDR1	9.133e-05	0.006
1856	AZF1,ADR1,ABF1	9.140e-05	0.006
1857	MSN4,YGR067C,SFL1	9.169e-05	0.005
1858	ZMS1,LYS14	9.182e-05	0.009
1859	CHA4,RAP1	9.191e-05	0.009
1860	MSN4,ACE2,MIG3	9.194e-05	0.006
1861	RDR1,TOS8	9.207e-05	0.005
1862	YML081W,YLL054C	9.272e-05	0.011
1863	MET32,YPR013C	9.290e-05	0.006
1864	UGA3,REI1	9.344e-05	0.006
1865	MATA1,XBP1	9.348e-05	0.009
1866	RSC3,TEA1	9.394e-05	0.008
1867	STP2,NRG1	9.474e-05	0.005
1868	YGR067C,RPN4	9.581e-05	0.016
1869	PHD1,ASH1	9.593e-05	0.006
1870	YML081W,GIS1	9.639e-05	0.013
1871	MSN4,RDS2	9.651e-05	0.009
1872	MSN4,GAL4	9.748e-05	0.009
1873	MSN4,MIG3,RAP1	9.752e-05	0.005
1874	MSN4,RDR1,MET28	9.752e-05	0.005
1875	MSN4,ABF1,MIG1	9.844e-05	0.008
1876	MCM1,NHP10	9.884e-05	0.005
1877	RGT1,CEP3	1.001e-04	0.008
1878	MCM1,YPR196W	1.006e-04	0.007
1879	RDR1,TOS8	1.012e-04	0.007
1880	ADR1,MCM1	1.016e-04	0.014
1881	MSN4,GCR2,MIG2	1.019e-04	0.007
1882	MET32,TYE7	1.037e-04	0.007
1883	SIP4,YPR196W	1.042e-04	0.006
1884	MSN4,ABF1,MIG1	1.064e-04	0.006
1885	MSN4,RDR1,SWI4	1.069e-04	0.006
1886	RGT1,CRZ1	1.073e-04	0.007
1887	MIG2,YRR1	1.094e-04	0.007
1888	TEA1,IME1	1.098e-04	0.006
1889	ADR1,SIP4	1.109e-04	0.011
1890	ADR1,ARO80	1.112e-04	0.007
1891	RGT1,CRZ1	1.120e-04	0.010
1892	CHA4,REI1	1.130e-04	0.007
1893	YLR278C,LYS14	1.130e-04	0.005
1894	RSC30,YER184C	1.131e-04	0.006
1895	MCM1,NHP10	1.136e-04	0.007
1896	MIG1,RAP1	1.139e-04	0.014
1897	PHD1,PDR1	1.157e-04	0.006
1898	YER130C,STP1	1.174e-04	0.008
1899	YKL222C,NRG1	1.183e-04	0.005
1900	PHD1,STP2	1.184e-04	0.006
1901	STB4,RGT1	1.192e-04	0.011
1902	MIG3,YER130C	1.197e-04	0.013
1903	RSC30,CRZ1	1.207e-04	0.008
1904	CHA4,ASH1	1.209e-04	0.006
1905	MIG1,RPN4	1.212e-04	0.015
1906	SIP4,STP2	1.215e-04	0.006
1907	RGT1,UGA3	1.220e-04	0.008
1908	SIP4,STP2	1.236e-04	0.007
1909	MIG3,UME6	1.238e-04	0.008
1910	MIG1,EDS1	1.239e-04	0.012
1911	RSC30,SIP4	1.248e-04	0.008
1912	MSN4,ABF1,YGR067C	1.277e-04	0.008
1913	YGR067C,YER130C	1.286e-04	0.015
1914	CRZ1,CEP3	1.292e-04	0.006
1915	MSN4,RPN4	1.293e-04	0.032
1916	MSN4,AZF1,UGA3	1.297e-04	0.007
1917	REB1,UME6	1.300e-04	0.007
1918	MSN4,ADR1,PHD1	1.306e-04	0.005
1919	MET32,YDR520C	1.307e-04	0.008
1920	YML081W,ARO80	1.311e-04	0.009
1921	RSC3,SWI5	1.314e-04	0.011
1922	RGT1,YLR278C	1.315e-04	0.008
1923	MIG2,MET32	1.324e-04	0.015
1924	EDS1,YPR022C	1.352e-04	0.011
1925	MCM1,MBP1	1.353e-04	0.006
1926	RDR1,YPR196W	1.382e-04	0.007
1927	RGT1,CEP3	1.404e-04	0.006
1928	CHA4,STP2	1.404e-04	0.007
1929	RPN4,MET4	1.406e-04	0.007
1930	RSC30,UME6	1.414e-04	0.006
1931	TEA1,CAT8	1.415e-04	0.006
1932	MSN4,RDS1	1.419e-04	0.008
1933	RDR1,STP1	1.444e-04	0.011
1934	MSN4,ACE2,RPN4	1.452e-04	0.006
1935	TEC1,MBP1::SWI6	1.460e-04	0.011
1936	YGR067C,HAP1	1.475e-04	0.005
1937	CHA4,YDR520C	1.479e-04	0.007
1938	PDR8,YRM1	1.490e-04	0.005
1939	YER130C,STP1	1.490e-04	0.006
1940	CRZ1,STP2	1.492e-04	0.005
1941	MIG1,ARO80	1.511e-04	0.006
1942	CRZ1,IME1	1.519e-04	0.005
1943	RDR1,RSC3	1.524e-04	0.014
1944	ACE2,MCM1	1.542e-04	0.015
1945	MSN4,GCR2,MIG1	1.549e-04	0.008
1946	STB4,PDR1	1.568e-04	0.008
1947	MIG2,RPN4	1.573e-04	0.010
1948	AFT2,RSC3	1.578e-04	0.013
1949	STB4,TEA1	1.579e-04	0.012
1950	ZMS1,SKN7	1.583e-04	0.005
1951	YKL222C,YLL054C	1.589e-04	0.005
1952	RSC30,CRZ1	1.589e-04	0.006
1953	AFT2,REI1	1.597e-04	0.009
1954	MSN4,ACE2,CRZ1	1.608e-04	0.005
1955	RIM101,STP2	1.625e-04	0.008
1956	MSN4,AFT2,SWI4	1.644e-04	0.005
1957	ZMS1,EDS1	1.646e-04	0.013
1958	RSC30,FHL1	1.651e-04	0.008
1959	ABF1,MIG3	1.660e-04	0.016
1960	ZMS1,EDS1	1.665e-04	0.010
1961	MIG2,TEA1	1.683e-04	0.009
1962	ZMS1,TEA1	1.685e-04	0.012
1963	MSN4,GCN4	1.686e-04	0.005
1964	ZMS1,YER184C	1.686e-04	0.007
1965	TEA1,SOK2	1.687e-04	0.007
1966	SUT1,EDS1	1.692e-04	0.015
1967	RSC3,SOK2	1.699e-04	0.007
1968	ZMS1,PDR8	1.714e-04	0.010
1969	CHA4,TEA1	1.722e-04	0.011
1970	YPR022C,CEP3	1.730e-04	0.009
1971	STB5,YPR013C	1.749e-04	0.006
1972	MSN4,AZF1,MIG1	1.766e-04	0.006
1973	ZMS1,AFT2	1.772e-04	0.015
1974	ADR1,MET32	1.780e-04	0.018
1975	RDR1,TBS1	1.789e-04	0.005
1976	RPN4,YPR196W	1.793e-04	0.008
1977	MIG1,AFT2	1.819e-04	0.016
1978	MSN4,MIG1,SWI4	1.820e-04	0.006
1979	RGT1,YPR022C	1.827e-04	0.011
1980	ZMS1,ARO80	1.834e-04	0.006
1981	YPR022C,SIP4	1.842e-04	0.009
1982	MIG2,CAT8	1.872e-04	0.007
1983	MSN4,YML081W,REB1	1.873e-04	0.007
1984	AZF1,CBF1	1.876e-04	0.011
1985	MIG3,RPN4	1.876e-04	0.011
1986	SIP4,UME6	1.878e-04	0.005
1987	YML081W,UME6	1.879e-04	0.009
1988	CHA4,ARO80	1.883e-04	0.007
1989	MSN4,RDS1	1.891e-04	0.006
1990	YPR022C,PDR1	1.892e-04	0.005
1991	RPN4,NHP10	1.914e-04	0.007
1992	MSN4,AFT2,STB4	1.920e-04	0.005
1993	CHA4,YLL054C	1.985e-04	0.006
1994	STB4,MET32	2.018e-04	0.014
1995	MSN4,STP2	2.024e-04	0.018
1996	RSC30,YER184C	2.047e-04	0.007
1997	RSC3,ASH1	2.050e-04	0.006
1998	MSN4,ADR1,MCM1	2.066e-04	0.005
1999	MIG3,ASH1	2.092e-04	0.008
[truncated: 2,218 more rows]
