# Supplementary material for: CisMiner: Genome-Wide In-Silico Cis-Regulatory Module Prediction by Fuzzy Itemset Mining
Source: PLoS One. 2014 Sep 30;9(9):e108065. doi: 10.1371/journal.pone.0108065 (PMC4182448; doi:10.1371/journal.pone.0108065)
Supplement: File S5 — Fuzzy and crisp comparison. Three different tables containing the set of fuzzy itemsets used for the comparison, the set of crisp itemsets and a list with the intersection between both result sets. (ZIP) [file pone.0108065.s005.zip › AdditionalFile5/fuzzy_dmel.txt]

Itemset ID	Transcription Factors	p-value	Support
1	MSN4,YER130C	1.110e-16	0.028
2	ACE2,SWI5	1.110e-16	0.010
3	MSN4,YGR067C,UGA3	1.110e-16	0.009
4	MSN4,MIG1,UGA3	1.110e-16	0.009
5	ADR1,MIG1,UGA3	1.110e-16	0.005
6	YGR067C,MIG1,UGA3	1.110e-16	0.005
7	MSN4,SUT1,UGA3	1.110e-16	0.009
8	ADR1,SUT1,UGA3	1.110e-16	0.006
9	YGR067C,SUT1,UGA3	1.110e-16	0.005
10	ADR1,MIG3,UGA3	1.110e-16	0.005
11	YGR067C,MIG3,UGA3	1.110e-16	0.005
12	MIG1,MIG3,UGA3	1.110e-16	0.006
13	SUT1,MIG3,UGA3	1.110e-16	0.006
14	MIG1,MIG2,UGA3	1.110e-16	0.005
15	SUT1,MIG2,UGA3	1.110e-16	0.005
16	MIG3,MIG2,UGA3	1.110e-16	0.005
17	ADR1,YGR067C,RSC30	1.110e-16	0.005
18	ADR1,SUT1,RSC30	1.110e-16	0.006
19	MSN4,MIG2,YPR022C	1.110e-16	0.011
20	MIG1,MIG2,YPR022C	1.110e-16	0.005
21	MIG3,MIG2,YPR022C	1.110e-16	0.005
22	YML081W,AFT2,YPR022C	1.110e-16	0.005
23	ADR1,AFT2,YPR022C	1.110e-16	0.005
24	YGR067C,AFT2,YPR022C	1.110e-16	0.005
25	YML081W,YPR022C	1.110e-16	0.018
26	ADR1,YPR022C	1.110e-16	0.018
27	YGR067C,YPR022C	1.110e-16	0.019
28	MIG1,YPR022C	1.110e-16	0.019
29	MIG3,YPR022C	1.110e-16	0.019
30	MIG2,YPR022C	1.110e-16	0.017
31	MSN4,YGR067C,YER130C	1.110e-16	0.009
32	MSN4,MIG3,YER130C	1.110e-16	0.008
33	YGR067C,MIG3,YER130C	1.110e-16	0.005
34	SIP4,YER184C	1.110e-16	0.005
35	MSN4,YGR067C,YPR196W	1.110e-16	0.007
36	SUT1,RSC30	1.110e-16	0.013
37	RSC3,RSC30	1.110e-16	0.007
38	SUT1,RSC30	1.110e-16	0.016
39	RSC3,RSC30	1.110e-16	0.009
40	UGA3,RSC30	1.110e-16	0.014
41	STB4,CEP3	1.110e-16	0.006
42	MSN4,MIG2,ZMS1	1.110e-16	0.006
43	MSN4,ZMS1	1.110e-16	0.029
44	YML081W,ZMS1	1.110e-16	0.013
45	ADR1,ZMS1	1.110e-16	0.015
46	YGR067C,ZMS1	1.110e-16	0.013
47	SUT1,ZMS1	1.110e-16	0.014
48	MIG1,ZMS1	1.110e-16	0.015
49	MIG3,ZMS1	1.110e-16	0.013
50	MIG2,ZMS1	1.110e-16	0.013
51	STE12,GCR2,XBP1	1.110e-16	0.012
52	MATA1,GCR2,XBP1	1.110e-16	0.005
53	STE12,GCR2,STB5,XBP1	1.110e-16	0.010
54	STE12,STB5,XBP1	1.110e-16	0.011
55	GCR2,STB5,XBP1	1.110e-16	0.011
56	GCR1,STB5,XBP1	1.110e-16	0.011
57	STE12,GCR2,FHL1,XBP1	1.110e-16	0.006
58	STE12,GCR2,STB5,FHL1,XBP1	1.110e-16	0.006
59	STE12,STB5,FHL1,XBP1	1.110e-16	0.006
60	GCR2,STB5,FHL1,XBP1	1.110e-16	0.006
61	GCR1,STB5,FHL1,XBP1	1.110e-16	0.006
62	STE12,FHL1,XBP1	1.110e-16	0.006
63	GCR2,FHL1,XBP1	1.110e-16	0.006
64	GCR1,FHL1,XBP1	1.110e-16	0.006
65	STB5,FHL1,XBP1	1.110e-16	0.006
66	STE12,XBP1	1.110e-16	0.016
67	GCR2,XBP1	1.110e-16	0.016
68	GCR1,XBP1	1.110e-16	0.014
69	STB5,XBP1	1.110e-16	0.013
70	btd,sna,hkb	1.110e-16	0.008
71	btd,brk,hkb	1.110e-16	0.010
72	btd,hkb	1.110e-16	0.050
73	btd,brk,opa	1.110e-16	0.010
74	sna,brk,opa	1.110e-16	0.007
75	btd,hkb,opa	1.110e-16	0.009
76	brk,hkb,opa	1.110e-16	0.006
77	btd,opa	1.110e-16	0.040
78	brk,opa	1.110e-16	0.033
79	hkb,opa	1.110e-16	0.023
80	STE12,MATA1,GCR2	1.110e-16	0.008
81	STE12,GCR2	1.110e-16	0.033
82	MSN4,YML081W	1.110e-16	0.041
83	MSN4,YML081W,ADR1	1.110e-16	0.010
84	YML081W,ADR1	1.110e-16	0.021
85	MSN4,YML081W,YGR067C	1.110e-16	0.008
86	MSN4,ADR1,YGR067C	1.110e-16	0.009
87	MSN4,YGR067C	1.110e-16	0.039
88	YML081W,YGR067C	1.110e-16	0.016
89	ADR1,YGR067C	1.110e-16	0.021
90	MSN4,YML081W,SUT1	1.110e-16	0.008
91	MSN4,YGR067C,SUT1	1.110e-16	0.008
92	YML081W,SUT1	1.110e-16	0.019
93	ADR1,SUT1	1.110e-16	0.020
94	YGR067C,SUT1	1.110e-16	0.018
95	MSN4,YML081W,MIG1	1.110e-16	0.010
96	MSN4,ADR1,MIG1	1.110e-16	0.009
97	MSN4,YGR067C,MIG1	1.110e-16	0.009
98	MSN4,SUT1,MIG1	1.110e-16	0.009
99	YML081W,MIG1	1.110e-16	0.020
100	ADR1,MIG1	1.110e-16	0.020
101	YGR067C,MIG1	1.110e-16	0.018
102	SUT1,MIG1	1.110e-16	0.018
103	MSN4,YML081W,MIG3	1.110e-16	0.010
104	MSN4,ADR1,MIG3	1.110e-16	0.009
105	MSN4,YGR067C,MIG3	1.110e-16	0.009
106	MSN4,SUT1,MIG3	1.110e-16	0.008
107	MSN4,MIG1,MIG3	1.110e-16	0.008
108	YML081W,MIG3	1.110e-16	0.019
109	ADR1,MIG3	1.110e-16	0.019
110	YGR067C,MIG3	1.110e-16	0.018
111	SUT1,MIG3	1.110e-16	0.017
112	MIG1,MIG3	1.110e-16	0.016
113	MSN4,YML081W,MIG2	1.110e-16	0.009
114	MSN4,ADR1,MIG2	1.110e-16	0.008
115	MSN4,YGR067C,MIG2	1.110e-16	0.009
116	MSN4,SUT1,MIG2	1.110e-16	0.007
117	MSN4,MIG1,MIG2	1.110e-16	0.008
118	RGT1,YPR196W	1.110e-16	0.008
119	MSN4,YML081W,REI1	1.110e-16	0.007
120	MSN4,ADR1,REI1	1.110e-16	0.008
121	MSN4,YGR067C,REI1	1.110e-16	0.008
122	ADR1,YGR067C,REI1	1.110e-16	0.005
123	MSN4,MIG1,REI1	1.110e-16	0.008
124	ADR1,MIG1,REI1	1.110e-16	0.006
125	MSN4,SUT1,REI1	1.110e-16	0.007
126	MSN4,MIG3,REI1	1.110e-16	0.008
127	YML081W,MIG3,REI1	1.110e-16	0.005
128	ADR1,MIG3,REI1	1.110e-16	0.005
129	YGR067C,MIG3,REI1	1.110e-16	0.005
130	MIG1,MIG3,REI1	1.110e-16	0.005
131	MSN4,MIG2,REI1	1.110e-16	0.008
132	YML081W,MIG2,REI1	1.110e-16	0.005
133	YGR067C,MIG2,REI1	1.110e-16	0.005
134	MIG1,MIG2,REI1	1.110e-16	0.006
135	MIG3,MIG2,REI1	1.110e-16	0.005
136	MIG1,YPR022C,REI1	1.110e-16	0.005
137	MSN4,CRZ1,REI1	1.110e-16	0.006
138	MSN4,REI1	1.110e-16	0.022
139	MSN4,YGR067C,NHP10	1.110e-16	0.007
140	MSN4,MIG1,NHP10	1.110e-16	0.007
141	MSN4,MIG3,MIG2	1.110e-16	0.007
142	YML081W,MIG2	1.110e-16	0.017
143	ADR1,MIG2	1.110e-16	0.017
144	YGR067C,MIG2	1.110e-16	0.016
145	SUT1,MIG2	1.110e-16	0.016
146	MIG1,MIG2	1.110e-16	0.016
147	MIG3,MIG2	1.110e-16	0.014
148	MSN4,YML081W,ZMS1	1.110e-16	0.006
149	MSN4,YGR067C,ZMS1	1.110e-16	0.007
150	MSN4,SUT1,ZMS1	1.110e-16	0.007
151	MSN4,MIG1,ZMS1	1.110e-16	0.008
152	MSN4,MIG3,ZMS1	1.110e-16	0.007
153	MSN4,YER130C	1.110e-16	0.022
154	RGT1,YPR196W	1.110e-16	0.007
155	Dr,Vsx2	1.110e-16	0.007
156	MSN4,SUT1,ZMS1	1.110e-16	0.011
157	ADR1,SUT1,ZMS1	1.110e-16	0.005
158	MSN4,MIG3,ZMS1	1.110e-16	0.010
159	ADR1,MIG3,ZMS1	1.110e-16	0.005
160	MSN4,MIG2,ZMS1	1.110e-16	0.009
161	MSN4,ZMS1	1.110e-16	0.038
162	YML081W,ZMS1	1.110e-16	0.018
163	ADR1,ZMS1	1.110e-16	0.020
164	YGR067C,ZMS1	1.110e-16	0.017
165	MIG1,ZMS1	1.110e-16	0.020
166	SUT1,ZMS1	1.110e-16	0.021
167	MIG3,ZMS1	1.110e-16	0.018
168	MIG2,ZMS1	1.110e-16	0.017
169	MSN4,YML081W,AFT2	1.110e-16	0.011
170	YML081W,ADR1,AFT2	1.110e-16	0.007
171	ADR1,YGR067C,AFT2	1.110e-16	0.007
172	YML081W,MIG3,AFT2	1.110e-16	0.006
173	YML081W,MIG2,AFT2	1.110e-16	0.006
174	YGR067C,MIG2,AFT2	1.110e-16	0.006
175	GCR2,GCR1	1.110e-16	0.012
176	STE12,MATA1,STB5	1.110e-16	0.010
177	STE12,MATA1,GCR2,STB5	1.110e-16	0.008
178	STE12,GCR2,STB5	1.110e-16	0.018
179	MATA1,GCR2,STB5	1.110e-16	0.010
180	STE12,GCR1,STB5	1.110e-16	0.007
181	MATA1,GCR1,STB5	1.110e-16	0.009
182	STE12,STB5	1.110e-16	0.028
183	GCR2,STB5	1.110e-16	0.028
184	GCR1,STB5	1.110e-16	0.023
185	ADR1,YGR067C,RSC3	1.110e-16	0.005
186	ADR1,MIG3,RSC3	1.110e-16	0.005
187	SUT1,RSC3	1.110e-16	0.017
188	YML081W,YPR022C	1.110e-16	0.013
189	ADR1,YPR022C	1.110e-16	0.013
190	YGR067C,YPR022C	1.110e-16	0.014
191	MIG1,YPR022C	1.110e-16	0.014
192	MIG3,YPR022C	1.110e-16	0.013
193	MIG2,YPR022C	1.110e-16	0.012
194	ACE2,SWI5	1.110e-16	0.007
195	bap,tin	1.110e-16	0.012
196	dl_2,dl_1	1.110e-16	0.011
197	MSN4,ADR1,REI1	1.110e-16	0.006
198	MSN4,YGR067C,REI1	1.110e-16	0.005
199	MSN4,MIG1,REI1	1.110e-16	0.006
200	MSN4,MIG3,REI1	1.110e-16	0.006
201	MSN4,MIG2,REI1	1.110e-16	0.006
202	MSN4,REI1	1.110e-16	0.017
203	MBP1::SWI6,MBP1	1.110e-16	0.007
204	btd,brk,h	1.110e-16	0.008
205	sna,brk,h	1.110e-16	0.006
206	btd,hkb,h	1.110e-16	0.008
207	btd,opa,h	1.110e-16	0.007
208	brk,opa,h	1.110e-16	0.005
209	btd,h	1.110e-16	0.035
210	brk,h	1.110e-16	0.027
211	hkb,h	1.110e-16	0.021
212	opa,h	1.110e-16	0.020
213	MSN4,GIS1	1.110e-16	0.025
214	STE12,MATA1,FHL1	1.110e-16	0.008
215	STE12,MATA1,GCR2,FHL1	1.110e-16	0.007
216	STE12,GCR2,FHL1	1.110e-16	0.011
217	MATA1,GCR2,FHL1	1.110e-16	0.008
218	MATA1,GCR1,FHL1	1.110e-16	0.008
219	STE12,MATA1,STB5,FHL1	1.110e-16	0.007
220	STE12,MATA1,GCR2,STB5,FHL1	1.110e-16	0.007
221	STE12,GCR2,STB5,FHL1	1.110e-16	0.010
222	MATA1,GCR2,STB5,FHL1	1.110e-16	0.007
223	MATA1,GCR1,STB5,FHL1	1.110e-16	0.007
224	STE12,STB5,FHL1	1.110e-16	0.011
225	MATA1,STB5,FHL1	1.110e-16	0.007
226	GCR2,STB5,FHL1	1.110e-16	0.011
227	GCR1,STB5,FHL1	1.110e-16	0.011
228	GCR1,FHL1	1.110e-16	0.015
229	STB5,FHL1	1.110e-16	0.015
230	MSN4,ADR1,STP2	1.110e-16	0.009
231	MSN4,MIG3,STP2	1.110e-16	0.008
232	MSN4,MIG2,STP2	1.110e-16	0.008
233	MIG1,NHP10	1.110e-16	0.011
234	MIG3,NHP10	1.110e-16	0.011
235	SIP4,CAT8	1.110e-16	0.006
236	YLR278C,CAT8	1.110e-16	0.006
237	MSN4,GIS1	1.110e-16	0.020
238	STE12,MATA1,FHL1	1.110e-16	0.006
239	STE12,MATA1,GCR2,FHL1	1.110e-16	0.006
240	STE12,GCR2,FHL1	1.110e-16	0.009
241	MATA1,GCR2,FHL1	1.110e-16	0.006
242	MATA1,GCR1,FHL1	1.110e-16	0.006
243	STE12,MATA1,STB5,FHL1	1.110e-16	0.006
244	STE12,MATA1,GCR2,STB5,FHL1	1.110e-16	0.006
245	STE12,GCR2,STB5,FHL1	1.110e-16	0.009
246	MATA1,GCR2,STB5,FHL1	1.110e-16	0.006
247	MATA1,GCR1,STB5,FHL1	1.110e-16	0.006
248	STE12,STB5,FHL1	1.110e-16	0.009
249	MATA1,STB5,FHL1	1.110e-16	0.006
250	GCR2,STB5,FHL1	1.110e-16	0.009
251	GCR1,STB5,FHL1	1.110e-16	0.009
252	GCR2,FHL1	1.110e-16	0.016
253	GCR1,FHL1	1.110e-16	0.012
254	STB5,FHL1	1.110e-16	0.012
255	EDS1,RGT1	1.110e-16	0.008
256	MSN4,YML081W,YPR022C	1.110e-16	0.007
257	MSN4,ADR1,YPR022C	1.110e-16	0.007
258	MSN4,YGR067C,YPR022C	1.110e-16	0.007
259	MSN4,MIG1,YPR022C	1.110e-16	0.007
260	MSN4,MIG3,YPR022C	1.110e-16	0.007
261	MSN4,MIG2,YPR022C	1.110e-16	0.006
262	MSN4,YML081W,CHA4	1.110e-16	0.010
263	MSN4,YGR067C,CHA4	1.110e-16	0.010
264	MSN4,MIG3,CHA4	1.110e-16	0.009
265	MSN4,MIG2,CHA4	1.110e-16	0.009
266	MIG1,MIG3,MET28	1.110e-16	0.005
267	MIG1,MIG2,MET28	1.110e-16	0.005
268	MIG3,SIP4	1.110e-16	0.014
269	STB4,CEP3	1.110e-16	0.007
270	STE12,MATA1,STB5	1.110e-16	0.007
271	STE12,MATA1,GCR2,STB5	1.110e-16	0.007
272	STE12,GCR2,STB5	1.110e-16	0.016
273	MATA1,GCR2,STB5	1.110e-16	0.007
274	STE12,GCR1,STB5	1.110e-16	0.005
275	MATA1,GCR1,STB5	1.110e-16	0.007
276	STE12,STB5	1.110e-16	0.022
277	GCR2,STB5	1.110e-16	0.023
278	GCR1,STB5	1.110e-16	0.019
279	SUT1,RSC3	1.110e-16	0.013
280	MSN4,YML081W,CRZ1	1.110e-16	0.011
281	MSN4,ADR1,CRZ1	1.110e-16	0.010
282	YML081W,ADR1,CRZ1	1.110e-16	0.005
283	MSN4,YGR067C,CRZ1	1.110e-16	0.011
284	ADR1,YGR067C,CRZ1	1.110e-16	0.005
285	MSN4,MIG1,CRZ1	1.110e-16	0.010
286	ADR1,MIG1,CRZ1	1.110e-16	0.005
287	MSN4,MIG3,CRZ1	1.110e-16	0.009
288	YML081W,MIG3,CRZ1	1.110e-16	0.006
289	ADR1,MIG3,CRZ1	1.110e-16	0.005
290	YGR067C,MIG3,CRZ1	1.110e-16	0.005
291	MIG1,MIG3,CRZ1	1.110e-16	0.005
292	MSN4,MIG2,CRZ1	1.110e-16	0.009
293	YML081W,MIG2,CRZ1	1.110e-16	0.005
294	YGR067C,MIG2,CRZ1	1.110e-16	0.005
295	MIG1,MIG2,CRZ1	1.110e-16	0.005
296	MIG3,MIG2,CRZ1	1.110e-16	0.005
297	YGR067C,MET28,CRZ1	1.110e-16	0.005
298	MSN4,YPR022C,CRZ1	1.110e-16	0.007
299	MSN4,UGA3,CRZ1	1.110e-16	0.007
300	ADR1,MIG3,SIP4	1.110e-16	0.005
301	MSN4,YML081W,CRZ1	1.110e-16	0.007
302	MSN4,YGR067C,CRZ1	1.110e-16	0.008
303	MSN4,MIG1,CRZ1	1.110e-16	0.006
304	MSN4,MIG3,CRZ1	1.110e-16	0.006
305	MSN4,MIG2,CRZ1	1.110e-16	0.006
306	MIG1,NHP10	1.110e-16	0.008
307	MIG3,NHP10	1.110e-16	0.008
308	MBP1::SWI6,MBP1	1.110e-16	0.006
309	OAF1,YNR063W	1.110e-16	0.006
310	STE12,MATA1,XBP1	1.110e-16	0.006
311	STE12,MATA1,GCR2,XBP1	1.110e-16	0.006
312	STE12,GCR2,XBP1	1.110e-16	0.013
313	MATA1,GCR2,XBP1	1.110e-16	0.006
314	STE12,GCR1,XBP1	1.110e-16	0.006
315	MATA1,GCR1,XBP1	1.110e-16	0.006
316	STE12,MATA1,STB5,XBP1	1.110e-16	0.005
317	STE12,MATA1,GCR2,STB5,XBP1	1.110e-16	0.005
318	STE12,GCR2,STB5,XBP1	1.110e-16	0.011
319	MATA1,GCR2,STB5,XBP1	1.110e-16	0.005
320	MATA1,GCR1,STB5,XBP1	1.110e-16	0.005
321	STE12,STB5,XBP1	1.110e-16	0.012
322	MATA1,STB5,XBP1	1.110e-16	0.006
323	GCR2,STB5,XBP1	1.110e-16	0.012
324	GCR1,STB5,XBP1	1.110e-16	0.012
325	STE12,GCR2,FHL1,XBP1	1.110e-16	0.006
326	STE12,GCR2,STB5,FHL1,XBP1	1.110e-16	0.006
327	STE12,STB5,FHL1,XBP1	1.110e-16	0.007
328	GCR2,STB5,FHL1,XBP1	1.110e-16	0.006
329	GCR1,STB5,FHL1,XBP1	1.110e-16	0.006
330	STE12,FHL1,XBP1	1.110e-16	0.007
331	MATA1,FHL1,XBP1	1.110e-16	0.005
332	GCR2,FHL1,XBP1	1.110e-16	0.007
333	GCR1,FHL1,XBP1	1.110e-16	0.007
334	STB5,FHL1,XBP1	1.110e-16	0.007
335	STE12,XBP1	1.110e-16	0.017
336	GCR2,XBP1	1.110e-16	0.018
337	GCR1,XBP1	1.110e-16	0.016
338	STB5,XBP1	1.110e-16	0.015
339	tin,vnd	1.110e-16	0.007
340	MIG1,SUT1,RGT1	1.110e-16	0.006
341	RGT1,EDS1	1.110e-16	0.010
342	MSN4,YML081W,YPR022C	1.110e-16	0.011
343	MSN4,ADR1,YPR022C	1.110e-16	0.011
344	YML081W,ADR1,YPR022C	1.110e-16	0.005
345	MSN4,YGR067C,YPR022C	1.110e-16	0.011
346	ADR1,YGR067C,YPR022C	1.110e-16	0.005
347	MSN4,MIG1,YPR022C	1.110e-16	0.012
348	YML081W,MIG1,YPR022C	1.110e-16	0.005
349	ADR1,MIG1,YPR022C	1.110e-16	0.006
350	MSN4,SUT1,YPR022C	1.110e-16	0.010
351	MSN4,MIG3,YPR022C	1.110e-16	0.011
352	YML081W,MIG3,YPR022C	1.110e-16	0.006
353	ADR1,MIG3,YPR022C	1.110e-16	0.006
354	YGR067C,MIG3,YPR022C	1.110e-16	0.006
355	MIG1,MIG3,YPR022C	1.110e-16	0.005
356	SUT1,MIG3,YPR022C	1.110e-16	0.005
357	STE12,MATA1,GCR2	1.110e-16	0.011
358	MSN4,YML081W	1.110e-16	0.053
359	MSN4,YML081W,ADR1	1.110e-16	0.014
360	YML081W,ADR1	1.110e-16	0.028
361	MSN4,YML081W,YGR067C	1.110e-16	0.012
362	MSN4,ADR1,YGR067C	1.110e-16	0.014
363	YML081W,ADR1,YGR067C	1.110e-16	0.005
364	MSN4,YGR067C	1.110e-16	0.050
365	YML081W,YGR067C	1.110e-16	0.021
366	ADR1,YGR067C	1.110e-16	0.027
367	MSN4,YML081W,MIG1	1.110e-16	0.015
368	MSN4,ADR1,MIG1	1.110e-16	0.014
369	YML081W,ADR1,MIG1	1.110e-16	0.006
370	MSN4,YGR067C,MIG1	1.110e-16	0.014
371	YML081W,YGR067C,MIG1	1.110e-16	0.005
372	ADR1,YGR067C,MIG1	1.110e-16	0.005
373	YML081W,MIG1	1.110e-16	0.026
374	ADR1,MIG1	1.110e-16	0.026
375	YGR067C,MIG1	1.110e-16	0.024
376	MSN4,YML081W,SUT1	1.110e-16	0.013
377	MSN4,ADR1,SUT1	1.110e-16	0.013
378	YML081W,ADR1,SUT1	1.110e-16	0.006
379	MSN4,YGR067C,SUT1	1.110e-16	0.013
380	YML081W,YGR067C,SUT1	1.110e-16	0.005
381	ADR1,YGR067C,SUT1	1.110e-16	0.006
382	MSN4,MIG1,SUT1	1.110e-16	0.014
383	YML081W,MIG1,SUT1	1.110e-16	0.006
384	ADR1,MIG1,SUT1	1.110e-16	0.006
385	YGR067C,MIG1,SUT1	1.110e-16	0.006
386	YML081W,SUT1	1.110e-16	0.026
387	ADR1,SUT1	1.110e-16	0.027
388	YGR067C,SUT1	1.110e-16	0.025
389	MIG1,SUT1	1.110e-16	0.024
390	MSN4,YML081W,MIG3	1.110e-16	0.015
391	MSN4,ADR1,MIG3	1.110e-16	0.013
392	YML081W,ADR1,MIG3	1.110e-16	0.006
393	MSN4,YGR067C,MIG3	1.110e-16	0.014
394	YML081W,YGR067C,MIG3	1.110e-16	0.005
395	ADR1,YGR067C,MIG3	1.110e-16	0.006
396	MSN4,MIG1,MIG3	1.110e-16	0.012
397	YML081W,MIG1,MIG3	1.110e-16	0.005
398	ADR1,MIG1,MIG3	1.110e-16	0.005
399	YGR067C,MIG1,MIG3	1.110e-16	0.005
400	MSN4,SUT1,MIG3	1.110e-16	0.012
401	YML081W,SUT1,MIG3	1.110e-16	0.006
402	ADR1,SUT1,MIG3	1.110e-16	0.006
403	YGR067C,SUT1,MIG3	1.110e-16	0.006
404	MIG1,SUT1,MIG3	1.110e-16	0.006
405	YML081W,MIG3	1.110e-16	0.025
406	ADR1,MIG3	1.110e-16	0.025
407	YGR067C,MIG3	1.110e-16	0.024
408	MIG1,MIG3	1.110e-16	0.021
409	SUT1,MIG3	1.110e-16	0.022
410	ADR1,YGR067C,RDR1	1.110e-16	0.007
411	YML081W,SUT1,RDR1	1.110e-16	0.007
412	MSN4,MIG3,RDR1	1.110e-16	0.011
413	YML081W,MIG3,RDR1	1.110e-16	0.006
414	ADR1,MIG3,RDR1	1.110e-16	0.006
415	YGR067C,MIG3,RDR1	1.110e-16	0.006
416	MSN4,YML081W,MIG2	1.110e-16	0.013
417	MSN4,ADR1,MIG2	1.110e-16	0.012
418	YML081W,ADR1,MIG2	1.110e-16	0.005
419	MSN4,YGR067C,MIG2	1.110e-16	0.013
420	MSN4,MIG1,MIG2	1.110e-16	0.012
421	YML081W,MIG1,MIG2	1.110e-16	0.005
422	ADR1,MIG1,MIG2	1.110e-16	0.005
423	MSN4,SUT1,MIG2	1.110e-16	0.012
424	YML081W,SUT1,MIG2	1.110e-16	0.006
425	ADR1,SUT1,MIG2	1.110e-16	0.006
426	YGR067C,SUT1,MIG2	1.110e-16	0.006
427	MIG1,SUT1,MIG2	1.110e-16	0.006
428	MSN4,MIG3,MIG2	1.110e-16	0.011
429	YML081W,MIG3,MIG2	1.110e-16	0.005
430	ADR1,MIG3,MIG2	1.110e-16	0.005
431	SUT1,MIG3,MIG2	1.110e-16	0.006
432	YGR067C,RDR1,MIG2	1.110e-16	0.006
433	YML081W,MIG2	1.110e-16	0.023
434	ADR1,MIG2	1.110e-16	0.022
435	YGR067C,MIG2	1.110e-16	0.022
436	MIG1,MIG2	1.110e-16	0.021
437	SUT1,MIG2	1.110e-16	0.021
438	MIG3,MIG2	1.110e-16	0.019
439	MSN4,YML081W,ZMS1	1.110e-16	0.010
440	MSN4,ADR1,ZMS1	1.110e-16	0.010
441	MSN4,YGR067C,ZMS1	1.110e-16	0.010
442	MSN4,MIG1,ZMS1	1.110e-16	0.012
443	ADR1,MIG1,ZMS1	1.110e-16	0.005
444	YGR067C,MIG1,ZMS1	1.110e-16	0.005
445	GCR2,GCR1	1.110e-16	0.009
446	MSN4,YML081W,YPR196W	2.220e-16	0.008
447	FHL1,XBP1	2.220e-16	0.007
448	YGR067C,MIG3,AFT2	2.220e-16	0.006
449	MIG1,MIG2,STB4	2.220e-16	0.005
450	ADR1,MIG1,RSC3	2.220e-16	0.005
451	MSN4,YGR067C,UGA3	2.220e-16	0.007
452	MSN4,MIG3,SIP4	2.220e-16	0.007
453	MSN4,ADR1,CRZ1	2.220e-16	0.006
454	MSN4,RDR1,MIG2	2.220e-16	0.010
455	MIG3,RDR1,MIG2	2.220e-16	0.005
456	YML081W,MIG1,UGA3	3.331e-16	0.005
457	MIG1,SUT1,UGA3	3.331e-16	0.005
458	MSN4,MIG3,UGA3	3.331e-16	0.009
459	SUT1,UGA3	3.331e-16	0.017
460	MSN4,MIG1,YER130C	3.331e-16	0.008
461	MSN4,MIG2,YER130C	3.331e-16	0.008
462	YGR067C,MIG2,YER130C	3.331e-16	0.005
463	MSN4,MIG3,NHP10	3.331e-16	0.006
464	ADR1,MIG2,AFT2	3.331e-16	0.005
465	MSN4,MIG1,CHA4	3.331e-16	0.009
466	ADR1,RDR1,MIG2	3.331e-16	0.006
467	MSN4,MIG2,NHP10	4.441e-16	0.006
468	STE12,GCR2	4.441e-16	0.039
469	YML081W,ADR1,RDR1	4.441e-16	0.007
470	YGR067C,RDR1,RSC3	5.551e-16	0.006
471	GCR2,FHL1	5.551e-16	0.019
472	YML081W,ADR1,RSC30	6.661e-16	0.005
473	MIG3,RDR1,RSC3	6.661e-16	0.005
474	MSN4,MIG3,STP2	6.661e-16	0.006
475	YGR067C,SUT1,RDR1	6.661e-16	0.006
476	ADR1,MIG1,AFT2	7.772e-16	0.006
477	ADR1,SUT1,RSC3	7.772e-16	0.005
478	MSN4,MIG1,SIP4	7.772e-16	0.008
479	MIG3,SIP4	8.882e-16	0.011
480	MSN4,UGA3,NHP10	8.882e-16	0.006
481	MSN4,ZMS1,YJL103C	8.882e-16	0.005
482	YML081W,RDR1,MIG2	8.882e-16	0.006
483	YML081W,MIG3,UGA3	9.992e-16	0.005
484	MIG3,STP2	9.992e-16	0.016
485	SUT1,CHA4	9.992e-16	0.012
486	UGA3,RSC30	1.110e-15	0.011
487	ADR1,MIG1,SIP4	1.221e-15	0.005
488	SUT1,RDR1,ZMS1	1.332e-15	0.006
489	YML081W,AFT2,CRZ1	1.443e-15	0.005
490	MIG1,SUT1,YPR022C	1.665e-15	0.005
491	MSN4,SUT1,YJL103C	1.887e-15	0.006
492	PDR8,OAF1	1.998e-15	0.006
493	MSN4,MIG1,YPR196W	2.331e-15	0.007
494	MIG1,MIG3,STB4	2.331e-15	0.005
495	SUT1,CHA4	2.331e-15	0.016
496	YGR067C,SUT1,EDS1	2.331e-15	0.006
497	MIG2,NHP10	2.442e-15	0.011
498	RDR1,MIG2,RSC3	2.776e-15	0.005
499	YGR067C,MIG1,RGT1	2.776e-15	0.005
500	MSN4,MIG1,STP2	3.331e-15	0.007
501	YML081W,AFT2,RAP1	3.775e-15	0.005
502	MSN4,UGA3,STP2	3.886e-15	0.006
503	MSN4,SUT1,CRZ1	4.108e-15	0.008
504	YGR067C,MIG2,STB4	4.219e-15	0.005
505	YGR067C,MIG3,MET28	4.330e-15	0.005
506	GCR2,STB5,TEC1	4.552e-15	0.005
507	MIG2,NHP10	4.552e-15	0.009
508	MSN4,YGR067C,SIP4	5.218e-15	0.008
509	YGR067C,RDR1,RAP1	5.773e-15	0.005
510	SWI4,MBP1::SWI6	6.328e-15	0.010
511	MSN4,YGR067C,STP2	6.772e-15	0.007
512	MSN4,YML081W,RGT1	7.327e-15	0.009
513	SUT1,PDR1	7.661e-15	0.011
514	YML081W,MIG3,MET28	8.327e-15	0.005
515	fkh,slp1	8.660e-15	0.005
516	MSN4,MIG1,RGT1	8.660e-15	0.009
517	PDR8,OAF1	9.215e-15	0.008
518	MSN4,YPR022C,REI1	9.437e-15	0.005
519	SUT1,RDR1,MIG2	9.770e-15	0.005
520	MSN4,ZMS1,SIP4	1.066e-14	0.007
521	MIG1,RDR1,MIG2	1.066e-14	0.005
522	YPR196W,YNR063W	1.099e-14	0.005
523	MSN4,UGA3,RSC30	1.155e-14	0.006
524	YML081W,MET32,MET28	1.277e-14	0.005
525	MSN4,YGR067C,RGT1	1.299e-14	0.009
526	YGR067C,RSC30	1.321e-14	0.018
527	MSN4,YML081W,UGA3	1.354e-14	0.009
528	STE12,GCR2,LYS14	1.354e-14	0.006
529	MSN4,MIG3,RGT1	1.366e-14	0.009
530	MIG1,SUT1,EDS1	1.399e-14	0.005
531	ADR1,MIG1,RDR1	1.399e-14	0.006
532	YML081W,YGR067C,AFT2	1.421e-14	0.005
533	FHL1,XBP1	1.421e-14	0.008
534	SUT1,MIG3,RDR1	1.432e-14	0.006
535	MSN4,YGR067C,YER130C	1.477e-14	0.006
536	MSN4,SUT1,YLL054C	1.588e-14	0.006
537	ADR1,SUT1,RGT1	1.632e-14	0.006
538	ADR1,MIG3,AFT2	1.754e-14	0.005
539	MSN4,ZMS1,YPR022C	1.932e-14	0.007
540	MSN4,MIG3,CHA4	1.932e-14	0.006
541	MIG2,REI1	2.010e-14	0.014
542	MSN4,MIG2,UGA3	2.154e-14	0.008
543	MSN4,YML081W,NHP10	2.187e-14	0.007
544	UGA3,IME1	2.265e-14	0.008
545	ADR1,MIG3,YER130C	2.287e-14	0.005
546	MSN4,MIG1,YER130C	2.320e-14	0.006
547	ADR1,RDR1,UGA3	2.354e-14	0.005
548	MSN4,ZMS1,CHA4	2.354e-14	0.008
549	MSN4,MIG1,PDR1	2.498e-14	0.006
550	YPR196W,YNR063W	2.565e-14	0.006
551	AFT2,RAP1	2.809e-14	0.015
552	MSN4,USV1	2.920e-14	0.009
553	MSN4,YML081W,RSC30	2.964e-14	0.008
554	MSN4,YGR067C,RSC30	2.986e-14	0.008
555	YGR067C,MIG3,STB4	3.009e-14	0.005
556	MSN4,MIG1,RDR1	3.042e-14	0.011
557	MSN4,MIG3,AFT2	3.364e-14	0.009
558	STP2,STP1	3.408e-14	0.006
559	MSN4,SUT1,RSC30	3.419e-14	0.007
560	MSN4,ADR1,SUT1	3.675e-14	0.008
561	MSN4,YML081W,YPR196W	3.753e-14	0.005
562	MSN4,ZMS1,STP2	3.897e-14	0.006
563	ADR1,SUT1,RDR1	3.952e-14	0.006
564	MSN4,MIG3,UGA3	4.008e-14	0.006
565	MSN4,ADR1,YER130C	4.075e-14	0.008
566	MSN4,YGR067C,YJL103C	4.186e-14	0.005
567	STE12,STB5,TEC1	4.496e-14	0.005
568	MSN4,YML081W,RGT1	4.541e-14	0.007
569	MIG1,SUT1,STB4	5.129e-14	0.006
570	ADR1,RDR1,RSC3	5.229e-14	0.005
571	ADR1,MIG3,MET28	5.240e-14	0.005
572	MIG3,CRZ1	5.373e-14	0.016
573	MSN4,YML081W,SIP4	5.718e-14	0.008
574	YGR067C,CRZ1	5.795e-14	0.017
575	ADR1,RDR1,RAP1	5.906e-14	0.005
576	MSN4,YGR067C,AFT2	6.017e-14	0.009
577	MSN4,YML081W,STP2	6.417e-14	0.007
578	MSN4,YML081W,YER130C	6.883e-14	0.008
579	MSN4,ADR1,YER130C	6.983e-14	0.006
580	MSN4,MIG3,GIS1	7.727e-14	0.006
581	opa,usp	8.016e-14	0.011
582	ADR1,ABF1,UGA3	8.071e-14	0.006
583	MSN4,RSC3,UGA3	8.149e-14	0.007
584	AFT2,RAP1	8.527e-14	0.012
585	SUT1,NHP10	8.615e-14	0.008
586	ACE2,YGR067C,RSC3	9.148e-14	0.006
587	MIG3,CHA4	9.803e-14	0.016
588	MSN4,MIG3,RSC30	1.009e-13	0.007
589	YGR067C,SUT1,RGT1	1.042e-13	0.005
590	YML081W,MIG3,YER130C	1.096e-13	0.005
591	MSN4,MIG3,YER130C	1.191e-13	0.005
592	YML081W,MIG1,AFT2	1.210e-13	0.005
593	MSN4,YGR067C,CHA4	1.295e-13	0.006
594	MSN4,YPR022C,STP2	1.300e-13	0.006
595	ADR1,SUT1,EDS1	1.377e-13	0.005
596	MIG2,CHA4	1.391e-13	0.015
597	MSN4,MIG2,YER130C	1.414e-13	0.005
598	YGR067C,STP2	1.421e-13	0.016
599	MSN4,MIG1,UGA3	1.430e-13	0.006
600	MSN4,MET28,YPR022C	1.493e-13	0.007
601	MSN4,MIG2	1.508e-13	0.045
602	SWI4,MBP1::SWI6	1.648e-13	0.012
603	MSN4,MIG3,STP1	1.715e-13	0.007
604	MSN4,YGR067C,RDR1	1.728e-13	0.010
605	MSN4,MIG2,CHA4	1.859e-13	0.006
606	MSN4,YML081W,AFT2	1.866e-13	0.007
607	MSN4,ADR1,ZMS1	1.956e-13	0.006
608	MSN4,YML081W,YJL103C	1.991e-13	0.006
609	MSN4,ADR1,RGT1	2.072e-13	0.009
610	MSN4,ADR1,YPR196W	2.079e-13	0.007
611	MSN4,ZMS1,PDR1	2.163e-13	0.006
612	MSN4,SUT1,NHP10	2.174e-13	0.006
613	MIG1,CHA4	2.269e-13	0.017
614	MSN4,SUT1,PDR1	2.321e-13	0.006
615	ADR1,YGR067C,STB4	2.349e-13	0.006
616	MSN4,YML081W,RPN4	2.479e-13	0.009
617	btd,usp	2.575e-13	0.019
618	MSN4,SUT1,SIP4	2.691e-13	0.008
619	MSN4,MIG2,PDR1	2.759e-13	0.006
620	MSN4,SUT1,UGA3	2.928e-13	0.006
621	EDS1,YPR196W	2.985e-13	0.006
622	MIG1,CRZ1	3.080e-13	0.016
623	MIG3,CHA4	3.103e-13	0.013
624	MSN4,ADR1,NHP10	3.630e-13	0.007
625	MIG1,STP2	3.778e-13	0.015
626	ADR1,YGR067C,EDS1	3.781e-13	0.005
627	YML081W,MIG2,STB4	3.890e-13	0.005
628	MSN4,MIG3,YPR196W	3.926e-13	0.006
629	MIG2,CRZ1	3.931e-13	0.015
630	MET32,RPN4	4.001e-13	0.011
631	MSN4,MIG2,RGT1	4.035e-13	0.008
632	MSN4,ZMS1,UGA3	4.180e-13	0.007
633	MSN4,ZMS1,NHP10	4.240e-13	0.005
634	SUT1,STP2	4.352e-13	0.013
635	MSN4,MIG2,UGA3	4.453e-13	0.005
636	AZF1,YGR067C,RGT1	4.534e-13	0.006
637	MIG2,STP2	4.597e-13	0.014
638	MIG3,STP2	4.607e-13	0.011
639	SUT1,STP2	4.788e-13	0.010
640	MSN4,MIG2,SIP4	5.091e-13	0.007
641	MSN4,MET32,CRZ1	5.599e-13	0.006
642	MSN4,ADR1,STP1	5.604e-13	0.007
643	EDS1,YPR196W	5.853e-13	0.008
644	MSN4,ADR1,UGA3	5.907e-13	0.009
645	YML081W,RDR1,RSC3	5.910e-13	0.005
646	MIG3,RSC3	6.046e-13	0.017
647	MIG3,YJL103C	6.171e-13	0.008
648	STE12,GCR2,TEC1	6.278e-13	0.007
649	MSN4,MIG2,STP1	6.505e-13	0.006
650	MIG2,CHA4	6.768e-13	0.012
651	MIG3,RSC3	6.823e-13	0.013
652	YGR067C,RSC3	7.236e-13	0.019
653	MSN4,YML081W,UGA3	7.393e-13	0.006
654	MIG1,SUT1,RDR1	8.062e-13	0.005
655	MSN4,MIG2,YPR196W	8.242e-13	0.006
656	MIG3,RSC30	8.266e-13	0.016
657	MSN4,MIG1,CHA4	9.227e-13	0.006
658	MSN4,ADR1,STP2	9.626e-13	0.005
659	STP2,STP1	9.684e-13	0.007
660	MIG1,CHA4	9.687e-13	0.013
661	ADR1,YGR067C,MET28	1.025e-12	0.005
662	ADR1,MIG1,MET28	1.038e-12	0.005
663	MSN4,RGT1,EDS1	1.044e-12	0.005
664	ABF1,SUT1,RSC3	1.095e-12	0.005
665	MSN4,ZMS1,CRZ1	1.119e-12	0.006
666	MSN4,MIG2,STB4	1.139e-12	0.008
667	MSN4,MIG2,RSC30	1.233e-12	0.007
668	MSN4,SUT1,STP2	1.270e-12	0.006
669	SUT1,NHP10	1.300e-12	0.010
670	UGA3,CRZ1	1.353e-12	0.012
671	MSN4,MIG2,GIS1	1.359e-12	0.006
672	ADR1,STP2	1.496e-12	0.016
673	MSN4,MIG3,RGT1	1.544e-12	0.006
674	ADR1,MIG3,STB4	1.551e-12	0.005
675	MSN4,USV1	1.567e-12	0.007
676	MSN4,ADR1,GIS1	1.662e-12	0.007
677	MSN4,MIG3,PDR1	1.664e-12	0.006
678	MSN4,MIG2,TEA1	1.673e-12	0.007
679	YGR067C,RSC30	1.679e-12	0.013
680	MSN4,YML081W,YDR520C	1.805e-12	0.006
681	MIG1,REI1	1.810e-12	0.014
682	MET32,RPN4	1.817e-12	0.008
683	MSN4,MIG2,YDR520C	1.877e-12	0.006
684	AZF1,YGR067C,EDS1	1.902e-12	0.006
685	MSN4,YPR022C,UGA3	1.905e-12	0.006
686	MSN4,MET28,CRZ1	1.916e-12	0.006
687	MSN4,AFT2,YPR022C	1.938e-12	0.007
688	MSN4,MIG3,RDR1	2.062e-12	0.007
689	YML081W,SUT1,RGT1	2.225e-12	0.005
690	SUT1,YPR196W	2.259e-12	0.013
691	YGR067C,CRZ1	2.303e-12	0.012
692	SUT1,UGA3	2.330e-12	0.012
693	MSN4,YER130C,CRZ1	2.401e-12	0.005
694	ACE2,YGR067C,RSC30	2.590e-12	0.005
695	MSN4,MIG1,RSC30	2.594e-12	0.007
696	MSN4,ADR1,CHA4	2.678e-12	0.009
697	ADR1,MIG1,STB4	2.685e-12	0.005
698	YGR067C,REI1	2.729e-12	0.014
699	MSN4,SUT1,YPR196W	2.790e-12	0.006
700	YML081W,ADR1,RSC3	2.881e-12	0.005
701	sna,brk	2.960e-12	0.039
702	MSN4,MIG3,YLR278C	2.984e-12	0.007
703	MSN4,ADR1,RDR1	3.072e-12	0.011
704	MSN4,MIG1,EDS1	3.144e-12	0.008
705	MSN4,ADR1,GIS1	3.182e-12	0.005
706	CRZ1,REI1	3.341e-12	0.009
707	MIG3,REI1	3.434e-12	0.013
708	MSN4,YML081W,CHA4	3.520e-12	0.006
709	MSN4,YGR067C,RGT1	3.608e-12	0.006
710	YML081W,ADR1,MET28	3.728e-12	0.005
711	YML081W,SUT1,EDS1	3.939e-12	0.005
712	MSN4,MIG3,YLL054C	4.004e-12	0.006
713	MSN4,ADR1,STB4	4.101e-12	0.010
714	RSC3,UGA3	4.455e-12	0.011
715	ADR1,CRZ1	4.509e-12	0.017
716	MSN4,MIG3,RSC3	4.536e-12	0.008
717	MIG3,RSC30	4.545e-12	0.012
718	MSN4,AFT2,CRZ1	4.700e-12	0.006
719	MSN4,YGR067C,GIS1	4.822e-12	0.006
720	RSC3,UGA3	5.180e-12	0.014
721	MIG3,YJL103C	5.331e-12	0.006
722	MSN4,MIG2,MET28	5.366e-12	0.008
723	MSN4,YGR067C,MET32	5.466e-12	0.009
724	MSN4,MIG1,GIS1	5.832e-12	0.006
725	RDR1,CHA4	5.948e-12	0.015
726	MSN4,ADR1,SIP4	6.242e-12	0.008
727	MSN4,YML081W,RDR1	6.554e-12	0.010
728	MSN4,SUT1,RSC3	6.715e-12	0.007
729	ABF1,YGR067C,RDR1	6.772e-12	0.006
730	MSN4,MIG3,TEA1	6.792e-12	0.008
731	MSN4,YML081W,PDR8	7.012e-12	0.007
732	MSN4,MET32,MET28	7.101e-12	0.007
733	AZF1,MIG1,RGT1	7.754e-12	0.006
734	MIG1,SIP4	7.800e-12	0.014
735	MIG2,REI1	7.920e-12	0.010
736	MSN4,MIG3,MET28	8.017e-12	0.008
737	MSN4,SUT1,CRZ1	8.240e-12	0.005
738	MSN4,YML081W,EDS1	8.241e-12	0.008
739	MSN4,MIG2,AFT2	8.487e-12	0.008
740	MSN4,YGR067C,YDR520C	8.533e-12	0.006
741	MSN4,YGR067C,STB4	9.525e-12	0.009
742	MSN4,YML081W,PDR1	9.966e-12	0.006
743	MSN4,SUT1,CHA4	1.019e-11	0.008
744	YRM1,YRR1	1.078e-11	0.005
745	MIG1,SIP4	1.083e-11	0.011
746	MSN4,MIG2,RSC3	1.086e-11	0.007
747	MSN4,YGR067C,YKL222C	1.088e-11	0.006
748	MSN4,RPN4,CRZ1	1.112e-11	0.005
749	MSN4,ZMS1,STP1	1.173e-11	0.006
750	MSN4,MIG1,RGT1	1.203e-11	0.006
751	MSN4,ZMS1,REI1	1.206e-11	0.005
752	MSN4,ZMS1,CHA4	1.222e-11	0.005
753	SUT1,PDR1	1.224e-11	0.008
754	AZF1,MIG1,EDS1	1.225e-11	0.006
755	UGA3,PDR1	1.309e-11	0.008
756	MSN4,STB4,YPR022C	1.352e-11	0.007
757	MSN4,ADR1,EDS1	1.392e-11	0.009
758	MSN4,MIG3	1.421e-11	0.047
759	MSN4,YGR067C,PDR8	1.454e-11	0.007
760	MSN4,YGR067C,SIP4	1.515e-11	0.005
761	MSN4,MIG2,YLR278C	1.633e-11	0.006
762	SUT1,IME1	1.662e-11	0.011
763	MSN4,MIG3,STB4	1.686e-11	0.008
764	MSN4,YGR067C,AFT2	1.690e-11	0.006
765	MIG2,RSC3	1.697e-11	0.015
766	MSN4,RGT1,CRZ1	1.954e-11	0.006
767	ZMS1,YPR022C	2.029e-11	0.013
768	UGA3,STP2	2.067e-11	0.010
769	YKL222C,RDS2	2.116e-11	0.005
770	MSN4,ZMS1,UGA3	2.127e-11	0.005
771	MSN4,MIG3,YER184C	2.138e-11	0.006
772	YGR067C,IME1	2.142e-11	0.012
773	MSN4,YML081W,GIS1	2.413e-11	0.006
774	MSN4,MIG2,RGT1	2.505e-11	0.005
775	MSN4,RGT1,SIP4	2.615e-11	0.005
776	AZF1,YML081W,RGT1	2.683e-11	0.006
777	MIG3,PDR1	2.772e-11	0.010
778	ZMS1,CHA4	2.784e-11	0.014
779	MSN4,MIG3,YDR520C	2.836e-11	0.006
780	MSN4,MIG1,STP1	2.859e-11	0.007
781	MSN4,YGR067C,EDS1	2.866e-11	0.008
782	MSN4,YML081W,RPN4	2.894e-11	0.006
783	ADR1,ABF1,RAP1	2.929e-11	0.005
784	MSN4,MIG3,RSC3	2.952e-11	0.005
785	MSN4,RDR1,MIG2	3.059e-11	0.006
786	MSN4,MIG2,EDS1	3.268e-11	0.007
787	AZF1,MIG2,RGT1	3.401e-11	0.005
788	MSN4,MIG2	3.505e-11	0.034
789	MSN4,MIG2,CEP3	3.517e-11	0.006
790	MSN4,MIG1,STB4	3.554e-11	0.009
791	RDR1,CHA4	3.579e-11	0.011
792	MSN4,MIG3,EDS1	3.725e-11	0.008
793	MIG3,CRZ1	3.743e-11	0.011
794	MSN4,ADR1,AFT2	3.788e-11	0.009
795	OAF1,NHP10	3.798e-11	0.005
796	YGR067C,STP2	3.836e-11	0.012
797	ADR1,REI1	4.054e-11	0.015
798	YML081W,RSC30	4.191e-11	0.018
799	MSN4,YML081W,MET32	4.236e-11	0.009
800	AZF1,YGR067C,SUT1	4.244e-11	0.007
801	MSN4,CRZ1	4.256e-11	0.029
802	MSN4,SUT1,RPN4	4.633e-11	0.008
803	MIG1,RSC30	4.843e-11	0.016
804	MSN4,YML081W,IME1	4.844e-11	0.005
805	MIG2,RSC30	4.893e-11	0.015
806	MSN4,STB4,CRZ1	5.030e-11	0.006
807	SUT1,NRG1	5.136e-11	0.012
808	MSN4,YML081W,MET28	5.343e-11	0.008
809	MSN4,MIG1,AFT2	5.899e-11	0.009
810	MIG1,CRZ1	6.078e-11	0.012
811	MIG3,PDR1	6.260e-11	0.008
812	YGR067C,SUT1,STB4	6.511e-11	0.005
813	MSN4,YPR022C,CEP3	6.517e-11	0.005
814	MIG1,REI1	6.590e-11	0.011
815	MSN4,SUT1,RDR1	6.599e-11	0.009
816	AZF1,YGR067C,MIG3	7.167e-11	0.006
817	MSN4,YML081W,STB4	7.434e-11	0.009
818	ABF1,MIG3,RDR1	7.529e-11	0.006
819	MSN4,ADR1,MET28	7.600e-11	0.009
820	AZF1,YGR067C,MIG1	7.867e-11	0.006
821	MSN4,YML081W,SIP4	7.896e-11	0.005
822	MET32,MET28	8.112e-11	0.013
823	ADR1,SUT1,MET28	8.201e-11	0.005
824	MSN4,YGR067C,YLL054C	8.316e-11	0.006
825	YML081W,REI1	8.569e-11	0.015
826	CHA4,PDR8	8.647e-11	0.009
827	TEA1,OPI1	8.889e-11	0.005
828	MSN4,MIG1,YDR520C	9.177e-11	0.006
829	MIG3,IME1	9.287e-11	0.011
830	MSN4,SUT1,YER130C	9.294e-11	0.007
831	MSN4,CHA4,RSC30	9.441e-11	0.006
832	MSN4,YGR067C,RPN4	9.501e-11	0.008
833	MSN4,UGA3,SIP4	9.547e-11	0.005
834	MSN4,ADR1,CEP3	9.998e-11	0.007
835	MSN4,MIG3,CEP3	1.010e-10	0.007
836	MIG2,CRZ1	1.045e-10	0.011
837	MSN4,ZMS1,YLL054C	1.051e-10	0.005
838	MSN4,MIG3,ASH1	1.056e-10	0.005
839	MSN4,YPR022C,YLR278C	1.089e-10	0.005
840	MIG2,STP2	1.094e-10	0.010
841	YGR067C,RSC3	1.137e-10	0.014
842	MSN4,YGR067C,MET32	1.148e-10	0.006
843	MSN4,SUT1,YER184C	1.172e-10	0.006
844	YLR278C,OAF1	1.185e-10	0.007
845	FKH2,FKH1	1.208e-10	0.006
846	MSN4,ZMS1,YPR196W	1.213e-10	0.005
847	RSC30,IME1	1.236e-10	0.008
848	MSN4,EDS1,YPR022C	1.343e-10	0.006
849	MSN4,YML081W,EDS1	1.354e-10	0.006
850	MIG1,PDR1	1.355e-10	0.012
851	MSN4,SUT1,OAF1	1.384e-10	0.006
852	MSN4,YGR067C,STP1	1.451e-10	0.006
853	FKH2,FKH1	1.467e-10	0.005
854	AZF1,MIG3,RGT1	1.503e-10	0.005
855	MSN4,YGR067C,RSC3	1.507e-10	0.007
856	MSN4,SUT1,YPR022C	1.512e-10	0.005
857	MIG2,RSC3	1.524e-10	0.012
858	CHA4,YPR196W	1.561e-10	0.009
859	YGR067C,REI1	1.566e-10	0.011
860	MSN4,MIG1,EDS1	1.583e-10	0.006
861	MSN4,ZMS1,YER184C	1.587e-10	0.005
862	MSN4,MIG1	1.624e-10	0.049
863	MSN4,YML081W,YER130C	1.681e-10	0.005
864	MSN4,RGT1,YPR022C	1.704e-10	0.006
865	MIG1,RSC30	1.745e-10	0.012
866	SUT1,YJL103C	1.793e-10	0.010
867	MIG1,RSC3	1.837e-10	0.017
868	OAF1,YPR196W	1.841e-10	0.008
869	ABF1,MIG1,RDR1	1.870e-10	0.006
870	MSN4,YML081W,STP1	1.876e-10	0.007
871	MSN4,SUT1,RPN4	1.975e-10	0.006
872	MSN4,ADR1,RGT1	2.067e-10	0.006
873	MSN4,MIG2,EDS1	2.127e-10	0.005
874	UGA3,CRZ1	2.190e-10	0.009
875	MSN4,ZMS1,PDR8	2.243e-10	0.006
876	MSN4,ZMS1,YER130C	2.456e-10	0.006
877	YPR022C,CRZ1	2.533e-10	0.012
878	CHA4,PDR8	2.590e-10	0.007
879	EDS1,PDR1	2.701e-10	0.009
880	OAF1,YPR196W	2.786e-10	0.006
881	MSN4,MIG1,RSC3	2.837e-10	0.007
882	MSN4,ADR1,UGA3	2.904e-10	0.006
883	SUT1,SKN7	2.920e-10	0.008
884	YML081W,ADR1,STB4	2.966e-10	0.005
885	UGA3,STP2	3.031e-10	0.008
886	RPN4,CRZ1	3.111e-10	0.008
887	AZF1,ADR1,UGA3	3.129e-10	0.006
888	ADR1,ABF1,RDR1	3.151e-10	0.006
889	MIG1,RSC3	3.168e-10	0.013
890	OAF1,NHP10	3.228e-10	0.006
891	MSN4,ADR1,YLR278C	3.240e-10	0.007
892	AZF1,YML081W,EDS1	3.250e-10	0.006
893	MSN4,YML081W,RSC3	3.281e-10	0.008
894	MSN4,YGR067C,TEA1	3.327e-10	0.007
895	RPN4,CRZ1	3.335e-10	0.010
896	MIG3,REI1	3.358e-10	0.010
897	ADR1,CRZ1	3.398e-10	0.013
898	MSN4,MIG1,CEP3	3.563e-10	0.007
899	MSN4,YGR067C,CEP3	3.597e-10	0.007
900	MIG3,RDR1	3.638e-10	0.022
901	YML081W,AFT2	3.644e-10	0.022
902	MSN4,MIG1,YER184C	3.659e-10	0.006
903	MSN4,MIG2,MET32	3.750e-10	0.008
904	MSN4,MIG1,MET28	3.866e-10	0.008
905	UGA3,PDR1	3.879e-10	0.006
906	RSC30,STP2	4.123e-10	0.008
907	MSN4,YML081W,YKL222C	4.136e-10	0.006
908	MIG1,UGA3	4.217e-10	0.017
909	MSN4,ADR1,RSC30	4.290e-10	0.007
910	MSN4,MIG2,YLL054C	4.311e-10	0.005
911	MSN4,MIG1,MET32	4.414e-10	0.008
912	RSC30,STP2	4.523e-10	0.007
913	MSN4,YML081W,YLL054C	4.547e-10	0.006
914	SUT1,TBS1	4.571e-10	0.008
915	SUT1,REI1	4.580e-10	0.013
916	MSN4,ADR1,PDR1	4.786e-10	0.006
917	MSN4,YPR022C	4.829e-10	0.035
918	MSN4,MIG3,AFT2	4.833e-10	0.006
919	MSN4,ZMS1,RSC30	4.915e-10	0.006
920	ADR1,STP2	4.925e-10	0.012
921	MSN4,RPN4,UGA3	5.020e-10	0.006
922	MSN4,YML081W,MET32	5.156e-10	0.006
923	ZMS1,NHP10	5.179e-10	0.009
924	MSN4,RDR1,SIP4	5.182e-10	0.006
925	ABF1,RDR1,MIG2	5.257e-10	0.005
926	MSN4,SUT1,EDS1	5.365e-10	0.008
927	RSC30,PDR1	5.418e-10	0.007
928	SUT1,LEU3	5.427e-10	0.007
929	MSN4,SUT1,PHD1	5.484e-10	0.007
930	MSN4,ADR1,RSC3	5.530e-10	0.008
931	MSN4,YGR067C,PDR1	5.530e-10	0.005
932	MSN4,ADR1,YKL222C	5.620e-10	0.006
933	YML081W,SUT1,AFT2	5.791e-10	0.005
934	MSN4,MIG3,EDS1	5.849e-10	0.005
935	GCR2,SUT1,STB4	5.867e-10	0.005
936	YGR067C,NHP10	6.057e-10	0.011
937	RDR1,MIG2	6.090e-10	0.021
938	CHA4,YPR196W	6.515e-10	0.007
939	YML081W,CRZ1	7.006e-10	0.016
940	MSN4,ZMS1,AFT2	7.062e-10	0.007
941	MSN4,ADR1,MET32	7.115e-10	0.009
942	MSN4,ADR1	7.186e-10	0.053
943	RGT1,SIP4	7.467e-10	0.010
944	AZF1,MIG1,SUT1	7.671e-10	0.006
945	SUT1,MCM1	7.834e-10	0.016
946	AZF1,MIG1,UGA3	8.156e-10	0.005
947	MIG2,IME1	8.241e-10	0.010
948	MSN4,YGR067C,RPN4	8.458e-10	0.006
949	YLR278C,OAF1	8.561e-10	0.006
950	MET32,MET28	8.925e-10	0.010
951	MSN4,MIG1,YLR278C	8.954e-10	0.006
952	MCM1,ASH1	9.563e-10	0.006
953	ADR1,YPR196W	9.761e-10	0.014
954	MSN4,CHA4,RPN4	9.796e-10	0.006
955	YGR067C,CHA4	9.880e-10	0.016
956	MSN4,YGR067C,OAF1	9.949e-10	0.006
957	RSC3,STP2	1.017e-09	0.009
958	MET32,CRZ1	1.078e-09	0.011
959	MSN4,SUT1,MET32	1.085e-09	0.008
960	RSC30,PDR1	1.100e-09	0.008
961	MSN4,YGR067C,YER184C	1.131e-09	0.006
962	MSN4,YML081W,CEP3	1.140e-09	0.007
963	YGR067C,UGA3	1.152e-09	0.017
964	SUT1,NRG1	1.203e-09	0.009
965	YPR196W,MBP1	1.218e-09	0.006
966	MSN4,MIG1,RDR1	1.254e-09	0.006
967	ZMS1,IME1	1.293e-09	0.010
968	MSN4,YML081W,TEA1	1.298e-09	0.008
969	MSN4,MIG3,MET32	1.311e-09	0.008
970	AZF1,ADR1,YGR067C	1.311e-09	0.006
971	MSN4,YML081W,RSC30	1.358e-09	0.005
972	ZMS1,CHA4	1.377e-09	0.011
973	SIP4,YLR278C	1.441e-09	0.007
974	MSN4,SUT1,EDS1	1.441e-09	0.005
975	ADR1,ABF1,YGR067C	1.461e-09	0.005
976	MSN4,YGR067C,MET28	1.500e-09	0.007
977	SUT1,MCM1	1.500e-09	0.013
978	YML081W,RSC30	1.505e-09	0.014
979	YML081W,NHP10	1.553e-09	0.011
980	MSN4,YGR067C,EDS1	1.581e-09	0.005
981	MSN4,ADR1,YLL054C	1.603e-09	0.006
982	MSN4,SUT1,NRG1	1.630e-09	0.005
983	SUT1,YPR196W	1.642e-09	0.009
984	MIG2,RSC30	1.643e-09	0.011
985	MSN4,RGT1,UGA3	1.654e-09	0.006
986	RSC3,STP2	1.671e-09	0.007
987	AZF1,ADR1,RGT1	1.731e-09	0.006
988	AZF1,YML081W,SUT1	1.771e-09	0.007
989	CRZ1,REI1	1.820e-09	0.007
990	MSN4,MIG3,MET32	1.853e-09	0.006
991	MSN4,ADR1,EDS1	1.867e-09	0.006
992	MSN4,MIG2,MET32	1.879e-09	0.005
993	ABF1,SUT1,RDR1	1.918e-09	0.005
994	ZMS1,NHP10	1.987e-09	0.007
995	MIG1,STP2	2.017e-09	0.011
996	MSN4,CHA4,UGA3	2.081e-09	0.006
997	RSC30,IME1	2.093e-09	0.006
998	MSN4,ZMS1,RGT1	2.156e-09	0.006
999	MSN4,SUT1,AFT2	2.183e-09	0.008
1000	MSN4,SUT1,GIS1	2.237e-09	0.006
1001	SUT1,RPN4	2.557e-09	0.018
1002	SUT1,OAF1	2.576e-09	0.013
1003	btd,sna,h	2.601e-09	0.007
1004	MSN4,MIG3	2.657e-09	0.035
1005	MSN4,MIG1,RSC3	2.709e-09	0.005
1006	MSN4,SUT1,STP1	2.740e-09	0.006
1007	MSN4,CHA4,YPR022C	2.750e-09	0.006
1008	MSN4,SUT1,CHA4	2.796e-09	0.005
1009	CHA4,NHP10	2.850e-09	0.006
1010	MSN4,ADR1,MET32	3.006e-09	0.006
1011	MSN4,SUT1,RGT1	3.030e-09	0.007
1012	ADR1,CHA4	3.137e-09	0.018
1013	YML081W,IME1	3.144e-09	0.012
1014	ADR1,ABF1,MIG1	3.167e-09	0.005
1015	MIG1,IME1	3.183e-09	0.011
1016	YPR196W,MBP1	3.233e-09	0.007
1017	MSN4,ADR1,RDR1	3.291e-09	0.007
1018	MIG1,RDR1	3.510e-09	0.022
1019	MSN4,YGR067C,YLR278C	3.619e-09	0.006
1020	ADR1,UGA3	3.857e-09	0.018
1021	MSN4,MIG1,RPN4	3.979e-09	0.007
1022	MIG1,PDR1	3.979e-09	0.009
1023	MIG2,SIP4	4.027e-09	0.014
1024	MSN4,MIG3,MET28	4.060e-09	0.005
1025	MSN4,RDR1,ZMS1	4.110e-09	0.008
1026	MSN4,MIG1,MET32	4.298e-09	0.006
1027	AZF1,YGR067C,UGA3	4.418e-09	0.005
1028	MSN4,CHA4,CRZ1	4.605e-09	0.005
1029	EDS1,PDR1	4.617e-09	0.007
1030	MSN4,MIG2,MET28	4.730e-09	0.005
1031	TEA1,LYS14	4.741e-09	0.010
1032	ACE2,ADR1,MIG1	5.258e-09	0.005
1033	MSN4,EDS1,SIP4	5.546e-09	0.005
1034	MSN4,CRZ1	5.734e-09	0.022
1035	AZF1,ADR1,EDS1	5.903e-09	0.005
1036	PDR8,YPR196W	6.173e-09	0.005
1037	AZF1,SUT1,MIG3	6.233e-09	0.006
1038	ADR1,RDR1	6.279e-09	0.024
1039	AFT2,YPR022C	6.348e-09	0.015
1040	MSN4,AFT2,RSC30	6.540e-09	0.006
1041	MSN4,YGR067C,YRM1	6.704e-09	0.006
1042	YGR067C,NHP10	6.867e-09	0.008
1043	AZF1,YGR067C,MIG2	6.918e-09	0.005
1044	MSN4,YGR067C,RDR1	6.946e-09	0.006
1045	SIP4,YLR278C	6.959e-09	0.005
1046	brk,odd	7.048e-09	0.015
1047	YPR022C,REI1	7.197e-09	0.009
1048	SUT1,OAF1	7.251e-09	0.010
1049	MSN4,ADR1,RPN4	7.352e-09	0.008
1050	MSN4,SUT1	7.519e-09	0.048
1051	SUT1,RPN4	7.537e-09	0.014
1052	MSN4,MIG2,YER184C	7.688e-09	0.005
1053	MSN4,YML081W,YLR278C	7.899e-09	0.006
1054	ADR1,REI1	7.941e-09	0.011
1055	SUT1,REI1	8.111e-09	0.010
1056	MSN4,MET32,YPR022C	8.401e-09	0.006
1057	CHA4,NHP10	8.449e-09	0.007
1058	YML081W,CHA4	9.006e-09	0.017
1059	MSN4,RDR1,CRZ1	9.706e-09	0.006
1060	RSC30,NHP10	1.007e-08	0.006
1061	YGR067C,RDR1	1.017e-08	0.022
1062	YML081W,YPR196W	1.029e-08	0.013
1063	MSN4,AZF1,GIS1	1.071e-08	0.007
1064	MSN4,RDR1,YPR022C	1.096e-08	0.007
1065	YER130C,REI1	1.115e-08	0.008
1066	ZMS1,RSC3	1.117e-08	0.014
1067	YML081W,CRZ1	1.137e-08	0.012
1068	YER130C,GIS1	1.141e-08	0.007
1069	MSN4,EDS1,CRZ1	1.185e-08	0.005
1070	MSN4,ADR1,ASH1	1.188e-08	0.005
1071	ZMS1,RSC30	1.208e-08	0.013
1072	MSN4,MIG3,TEC1	1.210e-08	0.007
1073	STE12,FHL1	1.211e-08	0.018
1074	MSN4,MIG3,YKL222C	1.233e-08	0.005
1075	YML081W,ABF1,RDR1	1.246e-08	0.006
1076	YML081W,STP2	1.253e-08	0.015
1077	MSN4,YML081W,RSC3	1.293e-08	0.005
1078	ZMS1,REI1	1.316e-08	0.011
1079	YML081W,NHP10	1.324e-08	0.008
1080	PDR8,YPR196W	1.349e-08	0.007
1081	MSN4,SUT1,SOK2	1.360e-08	0.006
1082	MSN4,YML081W,MET28	1.372e-08	0.005
1083	MSN4,ZMS1,RSC3	1.383e-08	0.006
1084	MSN4,YGR067C,TEA1	1.440e-08	0.005
1085	MSN4,MIG1,YLL054C	1.463e-08	0.005
1086	YGR067C,AFT2	1.497e-08	0.019
1087	RDR1,PDR1	1.497e-08	0.010
1088	MIG3,RDR1	1.549e-08	0.016
1089	ADR1,YPR196W	1.588e-08	0.010
1090	MIG1,YJL103C	1.593e-08	0.008
1091	MIG2,PDR1	1.628e-08	0.010
1092	AZF1,ADR1,MIG1	1.634e-08	0.006
1093	CRZ1,PDR1	1.667e-08	0.008
1094	MSN4,ADR1,PDR8	1.682e-08	0.006
1095	RSC30,YJL103C	1.712e-08	0.006
1096	MSN4,RGT1,YER130C	1.748e-08	0.005
1097	MSN4,ADR1,YDR520C	1.798e-08	0.005
1098	MIG3,YER184C	1.807e-08	0.011
1099	MSN4,SUT1,RDR1	1.904e-08	0.006
1100	CRZ1,PDR1	1.924e-08	0.006
1101	MIG3,YER184C	2.024e-08	0.008
1102	MSN4,MIG2,RIM101	2.067e-08	0.006
1103	ZMS1,YPR022C	2.169e-08	0.009
1104	MET28,CRZ1	2.186e-08	0.012
1105	SUT1,YJL103C	2.285e-08	0.007
1106	RDR1,MIG2	2.293e-08	0.015
1107	RPN4,UGA3	2.295e-08	0.013
1108	DOT6,SFP1	2.378e-08	0.009
1109	MSN4,ZMS1,TEA1	2.388e-08	0.006
1110	ZMS1,RSC30	2.440e-08	0.010
1111	MSN4,MIG3,PDR8	2.442e-08	0.006
1112	YML081W,REI1	2.465e-08	0.011
1113	ADR1,RSC3	2.486e-08	0.018
1114	YGR067C,CHA4	2.508e-08	0.012
1115	RAP1,IME1	2.516e-08	0.008
1116	MIG3,YLL054C	2.535e-08	0.011
1117	YRM1,IME1	2.570e-08	0.005
1118	MSN4,AZF1,TYE7	2.572e-08	0.006
1119	ZMS1,STP2	2.593e-08	0.012
1120	MSN4,ZMS1,YLR278C	2.693e-08	0.005
1121	ABF1,IME1	2.769e-08	0.011
1122	MSN4,YML081W,TEA1	2.865e-08	0.005
1123	DOT6,SFP1	2.908e-08	0.007
1124	MSN4,ZMS1,RPN4	3.049e-08	0.006
1125	SUT1,HAP4	3.077e-08	0.012
1126	MSN4,MIG1	3.091e-08	0.036
1127	SUT1,YPR022C	3.105e-08	0.017
1128	AZF1,YML081W,MIG2	3.135e-08	0.005
1129	ZMS1,YJL103C	3.238e-08	0.008
1130	CRZ1,NHP10	3.318e-08	0.008
1131	MSN4,MIG2,RPN4	3.352e-08	0.006
1132	YGR067C,UGA3	3.382e-08	0.013
1133	MSN4,ADR1,TEA1	3.472e-08	0.007
1134	PDR1,YLL054C	3.551e-08	0.006
1135	SUT1,LEU3	3.689e-08	0.005
1136	MSN4,YGR067C,CAT8	3.708e-08	0.005
1137	YPR196W,IME1	3.730e-08	0.006
1138	MSN4,MIG3,RPN4	3.802e-08	0.007
1139	YGR067C,IME1	3.803e-08	0.008
1140	MIG2,SIP4	3.850e-08	0.010
1141	YPR022C,CRZ1	3.943e-08	0.008
1142	SUT1,ARO80	3.971e-08	0.010
1143	YML081W,RSC3	3.998e-08	0.019
1144	AZF1,YML081W,MIG3	4.028e-08	0.006
1145	MIG2,PDR1	4.292e-08	0.008
1146	ADR1,UGA3	4.293e-08	0.014
1147	YER130C,GIS1	4.364e-08	0.005
1148	ADR1,RAP1	4.425e-08	0.018
1149	MSN4,YML081W,RDR1	4.432e-08	0.006
1150	ADR1,ABF1,SUT1	4.472e-08	0.005
1151	MSN4,SUT1,CAT8	4.511e-08	0.005
1152	UGA3,UME6	4.520e-08	0.006
1153	RSC3,YJL103C	4.623e-08	0.007
1154	ADR1,RAP1	4.625e-08	0.014
1155	YML081W,AFT2	4.856e-08	0.016
1156	MIG3,UGA3	4.973e-08	0.015
1157	MBP1::SWI6,ASH1	5.016e-08	0.005
1158	TEA1,LYS14	5.051e-08	0.007
1159	SFP1,TOD6	5.163e-08	0.008
1160	RGT1,PDR1	5.181e-08	0.009
1161	SUT1,GAL4	5.221e-08	0.005
1162	RSC3,YJL103C	5.335e-08	0.006
1163	MSN4,MIG1,PDR8	5.486e-08	0.006
1164	ZMS1,YPR196W	5.494e-08	0.010
1165	MSN4,EDS1,UGA3	5.587e-08	0.005
1166	YGR067C,YPR196W	5.672e-08	0.012
1167	SUT1,YLL054C	5.675e-08	0.011
1168	CRZ1,NHP10	5.792e-08	0.006
1169	CHA4,IME1	5.856e-08	0.007
1170	AZF1,YML081W,ADR1	5.866e-08	0.006
1171	YLR278C,YDR520C	5.932e-08	0.005
1172	MSN4,STB4,MET32	5.962e-08	0.006
1173	RGT1,YER184C	6.207e-08	0.007
1174	SFP1,TOD6	6.370e-08	0.007
1175	MSN4,MIG1,AFT2	6.639e-08	0.005
1176	MSN4,ADR1,CHA4	6.728e-08	0.005
1177	AZF1,YML081W,MIG1	6.782e-08	0.006
1178	MSN4,YGR067C,MET28	7.058e-08	0.005
1179	YML081W,YPR196W	7.182e-08	0.010
1180	MSN4,MIG3,OAF1	7.258e-08	0.005
1181	MSN4,MIG1,MET28	7.280e-08	0.005
1182	MSN4,SUT1,MET28	7.314e-08	0.007
1183	MIG1,YJL103C	7.466e-08	0.006
1184	MIG1,YPR196W	7.562e-08	0.011
1185	ADR1,RSC30	7.596e-08	0.016
1186	MSN4,AZF1,CBF1	7.618e-08	0.005
1187	MSN4,MIG1,YKL222C	7.697e-08	0.005
1188	STB5,YDR520C	7.761e-08	0.006
1189	AZF1,SUT1,MIG2	8.124e-08	0.005
1190	MSN4,MIG1,TEA1	8.311e-08	0.007
1191	MSN4,YML081W,OAF1	9.086e-08	0.006
1192	RDR1,ASH1	9.219e-08	0.010
1193	SUT1,SKN7	9.330e-08	0.006
1194	MSN4,RDR1,AFT2	9.424e-08	0.007
1195	MSN4,ACE2,RSC30	9.496e-08	0.007
1196	PDR8,NHP10	9.573e-08	0.006
1197	MSN4,AFT2,MET32	9.595e-08	0.006
1198	UGA3,NHP10	9.736e-08	0.008
1199	YML081W,ADR1,ABF1	1.006e-07	0.005
1200	SUT1,RDR1	1.017e-07	0.021
1201	MSN4,ADR1,AFT2	1.029e-07	0.006
1202	MSN4,ADR1,YRM1	1.044e-07	0.006
1203	SUT1,TBS1	1.053e-07	0.005
1204	LYS14,CAT8	1.055e-07	0.006
1205	MSN4,YGR067C,DOT6	1.065e-07	0.006
1206	MSN4,RDR1,STP1	1.078e-07	0.005
1207	MSN4,MIG1,TEC1	1.084e-07	0.007
1208	STB5,YDR520C	1.085e-07	0.005
1209	MSN4,RDR1,EDS1	1.133e-07	0.006
1210	CRZ1,YDR520C	1.137e-07	0.008
1211	SUT1,IME1	1.144e-07	0.007
1212	MSN4,RDR1,RGT1	1.154e-07	0.006
1213	AZF1,ADR1,SUT1	1.163e-07	0.006
1214	MSN4,YML081W,STB5	1.169e-07	0.007
1215	YKL222C,ASH1	1.196e-07	0.006
1216	MSN4,YML081W,YRM1	1.197e-07	0.006
1217	ADR1,AFT2	1.228e-07	0.019
1218	MIG1,UGA3	1.330e-07	0.012
1219	MET32,CRZ1	1.330e-07	0.007
1220	MSN4,ACE2,RSC3	1.367e-07	0.007
1221	MSN4,GCR2,SUT1	1.368e-07	0.010
1222	MSN4,RSC30	1.390e-07	0.031
1223	MSN4,MIG3,DOT6	1.410e-07	0.006
1224	MSN4,ADR1,YER184C	1.426e-07	0.005
1225	NRG1,YNR063W	1.436e-07	0.005
1226	MIG1,YLR278C	1.439e-07	0.014
1227	RSC3,MCM1	1.462e-07	0.009
1228	CHA4,UGA3	1.490e-07	0.010
1229	ZMS1,YPR196W	1.494e-07	0.008
1230	MSN4,MET32,CEP3	1.545e-07	0.005
1231	ABF1,UGA3	1.613e-07	0.017
1232	MSN4,YGR067C,PHD1	1.668e-07	0.006
1233	RPN4,UGA3	1.763e-07	0.010
1234	ADR1,IME1	1.846e-07	0.011
1235	MIG3,AFT2	1.872e-07	0.018
1236	MIG1,RDR1	1.893e-07	0.016
1237	MSN4,AFT2,RSC3	1.905e-07	0.006
1238	MSN4,ACE2,MIG2	1.951e-07	0.009
1239	MSN4,ACE2,YGR067C	2.008e-07	0.007
1240	STE12,GCR2,STB4	2.009e-07	0.006
1241	ZMS1,RSC3	2.085e-07	0.010
1242	MSN4,ADR1,MET28	2.124e-07	0.005
1243	YRM1,IME1	2.136e-07	0.006
1244	STB4,CRZ1	2.171e-07	0.013
1245	MSN4,ACE2,ZMS1	2.207e-07	0.008
1246	ADR1,RSC3	2.211e-07	0.013
1247	MSN4,SWI4,YPR022C	2.227e-07	0.005
1248	NHP10,YNR063W	2.229e-07	0.005
1249	MSN4,ACE2,SUT1	2.254e-07	0.009
1250	STE12,FHL1	2.285e-07	0.013
1251	MSN4,YGR067C,SOK2	2.325e-07	0.005
1252	MIG3,YDR520C	2.331e-07	0.011
1253	SUT1,STP1	2.372e-07	0.011
1254	CHA4,OAF1	2.374e-07	0.010
1255	MSN4,YGR067C,RAP1	2.413e-07	0.006
1256	MIG3,IME1	2.427e-07	0.007
1257	MSN4,ACE2,ADR1	2.448e-07	0.010
1258	YGR067C,TBS1	2.523e-07	0.007
1259	ACE2,ADR1,SUT1	2.542e-07	0.005
1260	CHA4,UGA3	2.605e-07	0.008
1261	RSC3,MCM1	2.607e-07	0.011
1262	MSN4,MET32,RPN4	2.610e-07	0.005
1263	MSN4,ZMS1,PHD1	2.635e-07	0.005
1264	AZF1,ADR1,MIG3	2.661e-07	0.005
1265	MSN4,ACE2,YGR067C	2.665e-07	0.009
1266	MSN4,ABF1,UGA3	2.705e-07	0.007
1267	YML081W,RPN4	2.735e-07	0.019
1268	MSN4,AZF1,YPR022C	2.767e-07	0.008
1269	RSC30,NHP10	2.792e-07	0.008
1270	MSN4,YML081W,CAT8	2.954e-07	0.005
1271	ABF1,DOT6	3.018e-07	0.015
1272	MSN4,SUT1,STB4	3.183e-07	0.007
1273	MSN4,MIG3,STB5	3.183e-07	0.006
1274	STE12,MATA1,TEC1	3.195e-07	0.005
1275	MSN4,MIG1,DOT6	3.319e-07	0.006
1276	ADR1,RSC30	3.351e-07	0.012
1277	SUT1,ASH1	3.424e-07	0.010
1278	MSN4,ZMS1,EDS1	3.431e-07	0.006
1279	MIG1,RGT1	3.449e-07	0.017
1280	SUT1,ASH1	3.457e-07	0.008
1281	MIG1,YPR196W	3.521e-07	0.008
1282	YML081W,CHA4	3.567e-07	0.012
1283	PDR8,NHP10	3.630e-07	0.007
1284	ADR1,NHP10	3.663e-07	0.012
1285	MIG2,YJL103C	3.687e-07	0.008
1286	MSN4,RDR1,ZMS1	3.691e-07	0.005
1287	MBP1,ASH1	3.746e-07	0.005
1288	MSN4,MIG2,TEC1	3.802e-07	0.006
1289	MIG3,YPR196W	3.851e-07	0.010
1290	CHA4,OAF1	3.883e-07	0.008
1291	YGR067C,RAP1	3.904e-07	0.016
1292	ABF1,UME6	3.915e-07	0.010
1293	MSN4,MIG3,RIM101	3.998e-07	0.006
1294	ABF1,IME1	4.038e-07	0.008
1295	NHP10,ASH1	4.126e-07	0.005
1296	AFT2,CRZ1	4.129e-07	0.013
1297	SUT1,HAP4	4.239e-07	0.009
1298	MSN4,ADR1,RSC3	4.445e-07	0.005
1299	ADR1,MET28	4.509e-07	0.019
1300	MIG1,YER184C	4.560e-07	0.009
1301	MSN4,SUT1,MCM1	4.561e-07	0.006
1302	MSN4,ADR1	4.636e-07	0.039
1303	PDR8,YRR1	4.654e-07	0.005
1304	AFT2,AFT1	4.680e-07	0.005
1305	ADR1,CHA4	4.795e-07	0.013
1306	STB3,TOD6	4.883e-07	0.008
1307	MIG1,YDR520C	4.904e-07	0.011
1308	RSC3,REI1	4.921e-07	0.009
1309	MET28,YPR022C	5.012e-07	0.013
1310	MIG2,IME1	5.031e-07	0.007
1311	MIG3,UGA3	5.186e-07	0.011
1312	MSN4,AFT2,TEA1	5.199e-07	0.006
1313	SUT1,RGT1	5.468e-07	0.017
1314	MSN4,AFT2,CHA4	5.549e-07	0.006
1315	CHA4,RSC30	5.640e-07	0.012
1316	MIG2,UGA3	5.665e-07	0.014
1317	UGA3,NHP10	5.746e-07	0.006
1318	RGT1,PDR1	5.762e-07	0.006
1319	RPN4,SIP4	5.782e-07	0.011
1320	MET28,MET4	5.854e-07	0.005
1321	YML081W,HAP1	5.857e-07	0.007
1322	MSN4,YML081W,YER184C	5.863e-07	0.005
1323	btd,sna,opa	6.000e-07	0.007
1324	MSN4,CHA4,EDS1	6.063e-07	0.005
1325	YPR022C,UGA3	6.204e-07	0.012
1326	YGR067C,RDR1	6.277e-07	0.016
1327	AZF1,ADR1,ZMS1	6.399e-07	0.005
1328	YGR067C,YJL103C	6.480e-07	0.009
1329	SUT1,RDR1	6.527e-07	0.015
1330	ZMS1,SKN7	6.782e-07	0.008
1331	MSN4,YGR067C,STB5	6.852e-07	0.006
1332	SUT1,ARO80	7.325e-07	0.007
1333	YGR067C,YPR196W	7.375e-07	0.009
1334	RSC3,REI1	7.460e-07	0.007
1335	MIG3,LEU3	7.477e-07	0.006
1336	nub,Vsx2	7.662e-07	0.005
1337	ZMS1,STP2	8.127e-07	0.009
1338	AZF1,ABF1,YGR067C	8.266e-07	0.006
1339	STE12,GCR1	8.431e-07	0.019
1340	YML081W,HAP1	8.903e-07	0.006
1341	MSN4,MIG1,STB5	8.936e-07	0.006
1342	MIG3,YLR278C	8.947e-07	0.013
1343	RPN4,SIP4	9.073e-07	0.009
1344	RAP1,RSC30	9.084e-07	0.008
1345	CEP3,REI1	9.644e-07	0.008
1346	SUT1,CRZ1	9.754e-07	0.013
1347	sna,h	9.853e-07	0.024
1348	MSN4,YPR022C	1.023e-06	0.025
1349	MSN4,RDR1,MET32	1.029e-06	0.007
1350	TEC1,LYS14	1.049e-06	0.007
1351	MSN4,ZMS1,STB4	1.055e-06	0.006
1352	RGT1,SIP4	1.060e-06	0.007
1353	GCR2,LYS14	1.085e-06	0.013
1354	YML081W,STP2	1.087e-06	0.011
1355	YGR067C,EDS1	1.091e-06	0.017
1356	ADR1,RDR1	1.104e-06	0.017
1357	MIG1,YDR520C	1.132e-06	0.008
1358	YML081W,RSC3	1.145e-06	0.014
1359	MIG3,STP1	1.148e-06	0.012
1360	AZF1,ABF1,MIG3	1.154e-06	0.006
1361	ZMS1,SIP4	1.171e-06	0.012
1362	YGR067C,SIP4	1.178e-06	0.014
1363	MSN4,MIG2,DOT6	1.193e-06	0.005
1364	MSN4,AZF1,YML081W	1.200e-06	0.011
1365	MIG1,YER184C	1.204e-06	0.011
1366	MIG3,RGT1	1.209e-06	0.015
1367	MSN4,ADR1,RPN4	1.222e-06	0.005
1368	UGA3,MCM1	1.237e-06	0.010
1369	MSN4,RDR1,RPN4	1.263e-06	0.006
1370	RDR1,PDR1	1.285e-06	0.007
1371	UGA3,STP1	1.304e-06	0.008
1372	MIG2,UGA3	1.308e-06	0.010
1373	MSN4,SUT1,TEA1	1.309e-06	0.006
1374	MSN4,ACE2,YML081W	1.334e-06	0.009
1375	STP1,PDR1	1.368e-06	0.006
1376	YGR067C,LEU3	1.374e-06	0.006
1377	YPR022C,STP2	1.375e-06	0.009
1378	MIG2,YDR520C	1.428e-06	0.010
1379	SUT1,TEA1	1.434e-06	0.014
1380	FHL1,SPT23	1.451e-06	0.005
1381	MSN4,STB4,MBP1::SWI6	1.458e-06	0.005
1382	MIG3,TBS1	1.472e-06	0.006
1383	ABF1,DOT6	1.478e-06	0.012
1384	MSN4,ADR1,DOT6	1.496e-06	0.006
1385	MIG2,YPR196W	1.534e-06	0.009
1386	MSN4,CHA4,RGT1	1.545e-06	0.005
1387	ZMS1,PDR1	1.553e-06	0.009
1388	RSC3,FHL1	1.627e-06	0.008
1389	SUT1,YLL054C	1.667e-06	0.008
1390	CRZ1,STP1	1.674e-06	0.008
1391	ABF1,UME6	1.679e-06	0.008
1392	SUT1,STP1	1.682e-06	0.008
1393	MIG1,RGT1	1.685e-06	0.012
1394	ADR1,PDR1	1.711e-06	0.011
1395	AZF1,MIG1,RDR1	1.712e-06	0.005
1396	ZMS1,REI1	1.727e-06	0.008
1397	bap,nub	1.778e-06	0.010
1398	MIG1,GAL4	1.796e-06	0.005
1399	MSN4,ADR1,RIM101	1.802e-06	0.006
1400	YML081W,IME1	1.814e-06	0.008
1401	STB3,TOD6	1.817e-06	0.010
1402	MSN4,YML081W,SOK2	1.830e-06	0.005
1403	YML081W,TBS1	1.911e-06	0.007
1404	MSN4,YGR067C,RIM101	1.931e-06	0.006
1405	MSN4,SUT1,AFT2	1.931e-06	0.005
1406	CHA4,RSC30	1.956e-06	0.009
1407	MSN4,SUT1,RIM101	1.984e-06	0.006
1408	CRZ1,CEP3	1.987e-06	0.009
1409	YML081W,RGT1	2.079e-06	0.014
1410	YPR022C,REI1	2.087e-06	0.007
1411	btd,Kr	2.091e-06	0.024
1412	ABF1,TOD6	2.124e-06	0.014
1413	MIG3,YLL054C	2.129e-06	0.008
1414	MET32,TEA1	2.132e-06	0.013
1415	MSN4,MIG2,STB5	2.155e-06	0.006
1416	ZMS1,ARO80	2.183e-06	0.008
1417	MIG3,YPR196W	2.194e-06	0.008
1418	STB4,REI1	2.219e-06	0.010
1419	ZMS1,YJL103C	2.228e-06	0.006
1420	CHA4,MCM1	2.235e-06	0.009
1421	MSN4,SUT1,YLR278C	2.304e-06	0.005
1422	MSN4,AZF1,YGR067C	2.314e-06	0.010
1423	UGA3,MCM1	2.374e-06	0.008
1424	RSC30,MCM1	2.392e-06	0.008
1425	LYS14,NHP10	2.405e-06	0.006
1426	MET32,RTG3	2.422e-06	0.006
1427	YGR067C,AFT2	2.424e-06	0.014
1428	MSN4,AZF1,MIG1	2.438e-06	0.010
1429	MSN4,SUT1	2.441e-06	0.035
1430	RSC3,RAP1	2.473e-06	0.009
1431	MIG3,GIS1	2.479e-06	0.012
1432	MSN4,AFT2,UGA3	2.504e-06	0.005
1433	MSN4,MIG1,YRM1	2.508e-06	0.005
1434	RDR1,YRM1	2.519e-06	0.009
1435	STB3,DOT6	2.519e-06	0.008
1436	MSN4,ZMS1,MET28	2.520e-06	0.006
1437	MIG3,SKN7	2.520e-06	0.008
1438	YML081W,RGT1	2.530e-06	0.018
1439	YGR067C,RGT1	2.537e-06	0.017
1440	RDR1,ZMS1	2.563e-06	0.018
1441	RAP1,IME1	2.693e-06	0.005
1442	MIG3,AFT2	2.697e-06	0.013
1443	ADR1,USV1	2.747e-06	0.006
1444	STP2,NHP10	2.787e-06	0.005
1445	CHA4,ASH1	2.800e-06	0.008
1446	MSN4,RDR1,UGA3	2.806e-06	0.006
1447	YGR067C,RGT1	2.856e-06	0.013
1448	RSC3,IME1	2.869e-06	0.005
1449	SUT1,YPR022C	2.871e-06	0.012
1450	YML081W,YDR520C	2.891e-06	0.012
1451	CRZ1,STP2	2.906e-06	0.008
1452	MIG2,YJL103C	2.935e-06	0.006
1453	MET28,RIM101	2.942e-06	0.012
1454	YGR067C,TBS1	2.976e-06	0.005
1455	GCR2,YML081W,SUT1	3.021e-06	0.005
1456	ADR1,STP1	3.029e-06	0.014
1457	RSC30,REI1	3.038e-06	0.008
1458	MIG3,RGT1	3.087e-06	0.012
1459	MSN4,YML081W,DOT6	3.123e-06	0.006
1460	MSN4,RDR1,CHA4	3.133e-06	0.006
1461	MSN4,AZF1,ADR1	3.139e-06	0.011
1462	MSN4,AFT2,MET28	3.347e-06	0.006
1463	MIG3,TEA1	3.409e-06	0.014
1464	MSN4,YML081W,MBP1::SWI6	3.422e-06	0.006
1465	MIG2,YLL054C	3.453e-06	0.009
1466	MIG2,MET28	3.497e-06	0.015
1467	YML081W,TBS1	3.532e-06	0.005
1468	MIG1,YLR278C	3.621e-06	0.010
1469	ADR1,IME1	3.636e-06	0.008
1470	YGR067C,EDS1	3.729e-06	0.013
1471	MBP1::SWI6,ASH1	3.748e-06	0.007
1472	GIS1,REI1	3.828e-06	0.006
1473	MIG3,YPR013C	3.861e-06	0.008
1474	STP2,REI1	3.896e-06	0.005
1475	RSC30,MCM1	3.913e-06	0.010
1476	MSN4,ADR1,RAP1	3.966e-06	0.006
1477	RSC3,NRG1	3.969e-06	0.008
1478	YGR067C,PDR1	4.002e-06	0.010
1479	YML081W,YJL103C	4.185e-06	0.009
1480	CRZ1,YDR520C	4.198e-06	0.006
1481	MIG1,LYS14	4.326e-06	0.011
1482	MIG1,IME1	4.521e-06	0.007
1483	PDR8,IME1	4.597e-06	0.005
1484	MCM1,YPR196W	4.678e-06	0.006
1485	MSN4,AZF1,CRZ1	4.797e-06	0.007
1486	SUT1,SIP4	4.809e-06	0.010
1487	ABF1,TOD6	4.909e-06	0.011
1488	MSN4,YGR067C,MBP1::SWI6	4.916e-06	0.006
1489	YML081W,MET28	4.930e-06	0.018
1490	UGA3,YJL103C	4.990e-06	0.006
1491	GCR2,STB4	5.033e-06	0.020
1492	MIG2,YPR196W	5.142e-06	0.007
1493	ZMS1,YDR520C	5.161e-06	0.009
1494	MSN4,YML081W,RIM101	5.162e-06	0.006
1495	MIG3,RPN4	5.189e-06	0.015
1496	YGR067C,RAP1	5.206e-06	0.012
1497	YPR022C,YJL103C	5.242e-06	0.006
1498	MIG1,YLL054C	5.252e-06	0.010
1499	RGT1,YER184C	5.285e-06	0.005
1500	YGR067C,SIP4	5.299e-06	0.011
1501	ZMS1,IME1	5.390e-06	0.006
1502	RDR1,MCM1	5.477e-06	0.013
1503	ZMS1,YER184C	5.518e-06	0.010
1504	MSN4,AZF1,MIG2	5.546e-06	0.009
1505	MSN4,SUT1,CEP3	5.561e-06	0.005
1506	MSN4,ABF1,MIG3	5.597e-06	0.006
1507	TEA1,STP1	5.803e-06	0.007
1508	STP2,NHP10	5.824e-06	0.006
1509	ACE2,RSC3	5.830e-06	0.018
1510	RSC30,REI1	5.863e-06	0.006
1511	MSN4,RDR1,STB4	6.018e-06	0.006
1512	MSN4,RDR1,YER130C	6.021e-06	0.005
1513	STB3,DOT6	6.068e-06	0.010
1514	MSN4,ADR1,TOD6	6.120e-06	0.005
1515	YGR067C,YLL054C	6.132e-06	0.011
1516	MIG1,ARO80	6.191e-06	0.009
1517	MSN4,AZF1,RGT1	6.274e-06	0.008
1518	RGT1,CAT8	6.294e-06	0.007
1519	SUT1,SIP4	6.317e-06	0.013
1520	MSN4,AZF1,SIP4	6.502e-06	0.007
1521	ZMS1,CRZ1	6.580e-06	0.012
1522	MSN4,ACE2,MIG3	6.586e-06	0.008
1523	RDR1,YRR1	6.599e-06	0.008
1524	RDR1,CUP2	6.885e-06	0.013
1525	YGR067C,YJL103C	6.886e-06	0.007
1526	MCM1,YRM1	6.983e-06	0.008
1527	MIG1,LYS14	7.145e-06	0.009
1528	RDR1,EDS1	7.300e-06	0.012
1529	MIG1,STB4	7.338e-06	0.018
1530	TEA1,SOK2	7.349e-06	0.009
1531	MSN4,ACE2,PHD1	7.454e-06	0.006
1532	YML081W,YDR520C	7.489e-06	0.009
1533	MET32,UGA3	7.596e-06	0.009
1534	RAP1,RSC30	7.603e-06	0.010
1535	RSC3,IME1	7.685e-06	0.007
1536	RIM101,NRG1	7.811e-06	0.007
1537	RIM101,YKL222C	7.988e-06	0.008
1538	ADR1,SIP4	8.028e-06	0.015
1539	MSN4,ABF1,CRZ1	8.061e-06	0.006
1540	YPR022C,RAP1	8.064e-06	0.011
1541	MIG3,YDR520C	8.072e-06	0.008
1542	MSN4,ACE2,YML081W	8.077e-06	0.007
1543	MSN4,ADR1,STB4	8.328e-06	0.005
1544	RGT1,YJL103C	8.353e-06	0.005
1545	TEA1,CRZ1	8.386e-06	0.008
1546	YRM1,ASH1	8.511e-06	0.006
1547	MSN4,AZF1,SUT1	8.522e-06	0.010
1548	MSN4,ACE2,MIG2	8.573e-06	0.006
1549	MSN4,CHA4,RSC3	8.580e-06	0.005
1550	MSN4,RSC30	8.588e-06	0.023
1551	YML081W,EDS1	8.643e-06	0.017
1552	CHA4,MCM1	8.651e-06	0.011
1553	YML081W,EDS1	8.702e-06	0.013
1554	STP2,REI1	8.934e-06	0.006
1555	MIG1,HAP1	9.147e-06	0.006
1556	MET28,CRZ1	9.171e-06	0.008
1557	ADR1,YLL054C	9.184e-06	0.011
1558	ZMS1,CRZ1	9.353e-06	0.009
1559	MIG2,RPN4	9.368e-06	0.014
1560	SUT1,RDS2	9.550e-06	0.006
1561	ZMS1,TBS1	9.671e-06	0.006
1562	UGA3,PHD1	9.686e-06	0.009
1563	YGR067C,SKN7	9.722e-06	0.008
1564	MIG2,STP1	9.736e-06	0.011
1565	MIG3,STB4	9.768e-06	0.017
1566	RSC3,SIP4	9.980e-06	0.008
1567	SIP4,STP1	1.005e-05	0.008
1568	ADR1,NHP10	1.012e-05	0.008
1569	YPR196W,PDR1	1.031e-05	0.005
1570	ADR1,RGT1	1.031e-05	0.017
1571	RSC30,NRG1	1.033e-05	0.007
1572	MSN4,YLL054C	1.043e-05	0.020
1573	YML081W,RDR1	1.061e-05	0.022
1574	MSN4,ACE2,ADR1	1.063e-05	0.007
1575	TEA1,UGA3	1.075e-05	0.009
1576	SUT1,MET32	1.088e-05	0.017
1577	YGR067C,YDR520C	1.106e-05	0.011
1578	ADR1,RPN4	1.130e-05	0.017
1579	MSN4,ACE2,YPR022C	1.139e-05	0.006
1580	RSC3,YER184C	1.164e-05	0.007
1581	MATA1,STB5	1.187e-05	0.019
1582	RDR1,CUP2	1.196e-05	0.010
1583	YER130C,REI1	1.198e-05	0.005
1584	TEA1,UGA3	1.207e-05	0.011
1585	MSN4,ACE2,TEA1	1.207e-05	0.006
1586	SUT1,RGT1	1.212e-05	0.012
1587	MIG3,MET28	1.213e-05	0.015
1588	SUT1,TEA1	1.218e-05	0.010
1589	TEA1,STP1	1.232e-05	0.009
1590	ZMS1,CST6	1.238e-05	0.009
1591	MBP1::SWI6,CRZ1	1.265e-05	0.010
1592	STB4,CRZ1	1.283e-05	0.009
1593	MSN4,YML081W,SWI4	1.285e-05	0.007
1594	MSN4,STB4,SWI4	1.286e-05	0.005
1595	RFX1,NHP10	1.295e-05	0.006
1596	AZF1,ADR1,RDR1	1.296e-05	0.005
1597	AFT2,CRZ1	1.311e-05	0.009
1598	ZMS1,RGT1	1.313e-05	0.011
1599	YML081W,SIP4	1.326e-05	0.015
1600	SUT1,PUT3	1.329e-05	0.005
1601	GCR2,LYS14	1.338e-05	0.010
1602	YGR067C,MET28	1.341e-05	0.017
1603	MIG2,TBS1	1.347e-05	0.006
1604	MCM1,YNR063W	1.359e-05	0.006
1605	MIG3,OAF1	1.374e-05	0.010
1606	MIG2,RGT1	1.376e-05	0.014
1607	RDR1,ZMS1	1.385e-05	0.014
1608	MSN4,SKN7	1.391e-05	0.013
1609	TEA1,RSC30	1.398e-05	0.008
1610	LYS14,CST6	1.402e-05	0.005
1611	MIG1,TBS1	1.404e-05	0.006
1612	CRZ1,SIP4	1.417e-05	0.007
1613	MIG1,SKN7	1.433e-05	0.008
1614	SUT1,CRZ1	1.448e-05	0.010
1615	UGA3,STP1	1.496e-05	0.006
1616	ZMS1,SIP4	1.510e-05	0.009
1617	TEC1,LYS14	1.514e-05	0.008
1618	MIG2,SKN7	1.530e-05	0.007
1619	MIG2,GIS1	1.536e-05	0.011
1620	YML081W,RPN4	1.565e-05	0.014
1621	STP1,DAL82	1.576e-05	0.005
1622	CHA4,MBP1	1.597e-05	0.006
1623	ACE2,RSC30	1.605e-05	0.016
1624	MSN4,SKN7	1.605e-05	0.016
1625	PDR8,YDR520C	1.611e-05	0.005
1626	MSN4,ADR1,SOK2	1.614e-05	0.005
1627	YLR278C,YER184C	1.629e-05	0.005
1628	MSN4,GCR2,ZMS1	1.643e-05	0.007
1629	MSN4,RDR1,TEA1	1.664e-05	0.005
1630	MSN4,ACE2,YER130C	1.681e-05	0.006
1631	MSN4,YML081W,PHD1	1.701e-05	0.005
1632	YML081W,YJL103C	1.702e-05	0.007
1633	AZF1,YGR067C,RDR1	1.719e-05	0.005
1634	RIM101,PHD1	1.722e-05	0.009
1635	SUT1,MBP1	1.749e-05	0.008
1636	AZF1,ABF1,MIG2	1.794e-05	0.005
1637	CHA4,PDR1	1.804e-05	0.008
1638	ZMS1,RGT1	1.826e-05	0.014
1639	MIG3,TEA1	1.839e-05	0.010
1640	CHA4,RSC3	1.898e-05	0.013
1641	MSN4,UGA3	1.903e-05	0.024
1642	MSN4,SUT1,STB5	1.923e-05	0.006
1643	PDR8,YLL054C	1.939e-05	0.006
1644	RDR1,RAP1	1.945e-05	0.014
1645	MET28,REI1	1.954e-05	0.008
1646	CRZ1,SIP4	1.957e-05	0.008
1647	MSN4,LEU3	1.973e-05	0.011
1648	MSN4,ACE2,YLR278C	1.978e-05	0.005
1649	YPR022C,UGA3	1.993e-05	0.008
1650	YGR067C,YDR520C	1.993e-05	0.008
1651	MIG1,LEU3	1.993e-05	0.006
1652	AFT2,YPR022C	2.018e-05	0.010
1653	YER130C,YLL054C	2.030e-05	0.007
1654	MSN4,RDR1,RSC30	2.039e-05	0.005
1655	MIG2,YPR013C	2.089e-05	0.007
1656	MSN4,SUT1,RAP1	2.096e-05	0.006
1657	CHA4,REI1	2.109e-05	0.009
1658	SUT1,YER184C	2.110e-05	0.008
1659	MSN4,YLL054C	2.110e-05	0.016
1660	MET32,SIP4	2.172e-05	0.011
1661	RSC3,ASH1	2.172e-05	0.005
1662	RDR1,YPR022C	2.184e-05	0.014
1663	ADR1,MET28	2.191e-05	0.014
1664	EDS1,YER184C	2.195e-05	0.008
1665	RSC3,CRZ1	2.223e-05	0.007
1666	ZMS1,YLR278C	2.251e-05	0.011
1667	MSN4,YML081W,HSF1	2.256e-05	0.007
1668	YLR278C,LYS14	2.279e-05	0.007
1669	ZMS1,STP1	2.297e-05	0.011
1670	MSN4,MIG1,RAP1	2.319e-05	0.006
1671	SIP4,YDR520C	2.335e-05	0.005
1672	MIG2,STB4	2.338e-05	0.016
1673	ABF1,UGA3	2.365e-05	0.012
1674	STE12,GCR1	2.366e-05	0.014
1675	MSN4,AZF1,RGT1	2.395e-05	0.005
1676	ZMS1,CAT8	2.424e-05	0.009
1677	MSN4,AZF1,YPR022C	2.439e-05	0.005
1678	STP2,YER184C	2.443e-05	0.006
1679	STP4,YRM1	2.481e-05	0.007
1680	SUT1,STB4	2.500e-05	0.018
1681	MIG2,YDR520C	2.508e-05	0.007
1682	MSN4,AZF1,YPR196W	2.512e-05	0.005
1683	MET32,UGA3	2.519e-05	0.012
1684	MSN4,ABF1,MIG3	2.523e-05	0.008
1685	RDR1,YPR196W	2.525e-05	0.009
1686	YML081W,UGA3	2.535e-05	0.015
1687	CRZ1,OAF1	2.556e-05	0.006
1688	RSC30,FHL1	2.561e-05	0.006
1689	RGT1,UGA3	2.575e-05	0.011
1690	MIG2,RIM101	2.582e-05	0.013
1691	MIG2,TEA1	2.625e-05	0.013
1692	MSN4,ACE2,SUT1	2.636e-05	0.006
1693	MSN4,NRG1	2.639e-05	0.018
1694	MCM1,PHD1	2.640e-05	0.009
1695	MET32,CBF1	2.674e-05	0.006
1696	MSN4,MIG1,STP3	2.694e-05	0.005
1697	RSC3,RAP1	2.711e-05	0.011
1698	AZF1,TYE7	2.731e-05	0.012
1699	ADR1,TBS1	2.747e-05	0.006
1700	MIG2,YLR278C	2.755e-05	0.012
1701	MSN4,RDR1,RSC3	2.762e-05	0.005
1702	MSN4,STB4,RPN4	2.773e-05	0.005
1703	CHA4,STP1	2.798e-05	0.009
1704	MSN4,MIG1,RIM101	2.803e-05	0.005
1705	YML081W,RAP1	2.810e-05	0.016
1706	MSN4,ADR1,TEC1	2.815e-05	0.006
1707	MIG1,STP1	2.825e-05	0.012
1708	MSN4,ACE2,MIG1	2.837e-05	0.008
1709	ZMS1,PDR1	2.841e-05	0.006
1710	MSN4,ADR1,STB5	2.847e-05	0.006
1711	MSN4,AZF1,MIG3	2.872e-05	0.009
1712	MIG2,EDS1	2.881e-05	0.011
1713	ADR1,PDR1	2.881e-05	0.008
1714	RDR1,YRR1	2.900e-05	0.006
1715	RDR1,RAP1	2.906e-05	0.011
1716	ADR1,CEP3	2.929e-05	0.014
1717	ADR1,YJL103C	2.934e-05	0.008
1718	MSN4,ACE2,ZMS1	2.980e-05	0.005
1719	CHA4,RSC3	3.061e-05	0.010
1720	MIG2,AFT2	3.074e-05	0.015
1721	CHA4,STP1	3.085e-05	0.007
1722	STB5,TEC1	3.115e-05	0.012
1723	MBP1::SWI6,REI1	3.118e-05	0.008
1724	SUT1,YER184C	3.119e-05	0.011
1725	MIG3,CAT8	3.140e-05	0.007
1726	RSC3,NRG1	3.158e-05	0.006
1727	CHA4,RAP1	3.176e-05	0.012
1728	RSC30,NRG1	3.194e-05	0.005
1729	AZF1,ABF1,MIG1	3.201e-05	0.005
1730	SUT1,MBP1	3.335e-05	0.010
1731	MSN4,AFT2,RPN4	3.350e-05	0.005
1732	OAF1,YLL054C	3.364e-05	0.006
1733	CRZ1,CAT8	3.382e-05	0.005
1734	UGA3,SIP4	3.396e-05	0.009
1735	MIG2,LEU3	3.433e-05	0.005
1736	YRM1,NHP10	3.435e-05	0.006
1737	MSN4,AZF1,EDS1	3.447e-05	0.007
1738	MATA1,GCR1	3.456e-05	0.019
1739	MIG3,HAP1	3.466e-05	0.005
1740	MSN4,AZF1,YML081W	3.473e-05	0.007
1741	CHA4,YRR1	3.487e-05	0.006
1742	MSN4,MIG2,SWI4	3.512e-05	0.006
1743	YRM1,UME6	3.528e-05	0.005
1744	MSN4,GAL4	3.584e-05	0.008
1745	MSN4,AZF1,CAT8	3.591e-05	0.005
1746	ADR1,YLR278C	3.638e-05	0.014
1747	YPR022C,NHP10	3.649e-05	0.008
1748	PDR8,ASH1	3.655e-05	0.006
1749	MSN4,GCR2,STB5	3.679e-05	0.006
1750	YER130C,CRZ1	3.679e-05	0.009
1751	MSN4,MIG1,STP4	3.689e-05	0.005
1752	YGR067C,GIS1	3.704e-05	0.012
1753	MSN4,ACE2,STP2	3.708e-05	0.005
1754	YGR067C,ARO80	3.715e-05	0.009
1755	RSC3,SIP4	3.749e-05	0.010
1756	RDR1,YKL222C	3.769e-05	0.009
1757	TEA1,CRZ1	3.799e-05	0.010
1758	YRM1,YPR196W	3.808e-05	0.006
1759	ZMS1,RPN4	3.830e-05	0.014
1760	OAF1,YKL222C	3.852e-05	0.005
1761	MIG1,OAF1	3.881e-05	0.010
1762	YML081W,UGA3	3.922e-05	0.012
1763	UGA3,REI1	3.937e-05	0.008
1764	ADR1,STB4	3.963e-05	0.019
1765	GIS1,YLL054C	3.979e-05	0.006
1766	YDR520C,PDR1	3.997e-05	0.005
1767	ADR1,STP1	4.001e-05	0.010
1768	MIG2,YER184C	4.008e-05	0.010
1769	MIG2,RGT1	4.039e-05	0.011
1770	AFT2,ASH1	4.072e-05	0.008
1771	MSN4,AZF1,EDS1	4.087e-05	0.005
1772	ZMS1,YLL054C	4.103e-05	0.009
1773	RSC30,YLL054C	4.148e-05	0.006
1774	YPR022C,PDR1	4.156e-05	0.007
1775	AFT2,MET28	4.165e-05	0.014
1776	MSN4,GCR2,MIG3	4.259e-05	0.008
1777	RSC3,FHL1	4.276e-05	0.009
1778	RSC30,SKN7	4.303e-05	0.006
1779	MSN4,GCR2,YGR067C	4.397e-05	0.008
1780	MATA1,STB5	4.462e-05	0.014
1781	STP1,YLL054C	4.471e-05	0.005
1782	MATA1,XBP1	4.473e-05	0.008
1783	CRZ1,CAT8	4.540e-05	0.007
1784	MIG1,EDS1	4.587e-05	0.015
1785	YGR067C,PDR1	4.789e-05	0.007
1786	YGR067C,UME6	4.791e-05	0.009
1787	MIG2,YER184C	4.802e-05	0.008
1788	MIG3,OAF1	4.846e-05	0.007
1789	CRZ1,OAF1	4.893e-05	0.008
1790	MSN4,YML081W,RAP1	4.922e-05	0.006
1791	MATA1,FHL1	4.992e-05	0.014
1792	SIP4,LYS14	5.002e-05	0.006
1793	MSN4,SUT1,GCR1	5.008e-05	0.006
1794	YPR022C,RAP1	5.013e-05	0.008
1795	ADR1,ARO80	5.117e-05	0.009
1796	YPR022C,YLL054C	5.159e-05	0.007
1797	ADR1,AFT2	5.201e-05	0.014
1798	MSN4,RDS2	5.204e-05	0.011
1799	MET32,CBF1	5.236e-05	0.007
1800	MIG3,GSM1	5.249e-05	0.005
1801	RAP1,UGA3	5.311e-05	0.010
1802	YML081W,MET28	5.332e-05	0.014
1803	RDR1,IME1	5.338e-05	0.007
1804	MET32,SIP4	5.362e-05	0.008
1805	UGA3,PHD1	5.417e-05	0.007
1806	MIG1,YPR013C	5.434e-05	0.008
1807	MSN4,RSC3	5.437e-05	0.032
1808	MIG3,YPR013C	5.443e-05	0.006
1809	OAF1,YER184C	5.447e-05	0.005
1810	ADR1,MCM1	5.487e-05	0.011
1811	MIG3,EDS1	5.507e-05	0.014
1812	RDR1,STP1	5.519e-05	0.008
1813	MIG1,OAF1	5.520e-05	0.007
1814	UGA3,YER184C	5.572e-05	0.008
1815	MSN4,RDR1,STB5	5.594e-05	0.005
1816	CHA4,RPN4	5.613e-05	0.012
1817	ADR1,EDS1	5.623e-05	0.017
1818	ADR1,GIS1	5.668e-05	0.013
1819	MSN4,UGA3	5.679e-05	0.029
1820	REI1,PDR1	5.775e-05	0.005
1821	OAF1,LYS14	5.788e-05	0.006
1822	MSN4,MET32,CHA4	5.798e-05	0.005
1823	MET32,TYE7	5.809e-05	0.006
1824	RDR1,MCM1	5.825e-05	0.010
1825	TEA1,ECM22	5.848e-05	0.005
1826	ADR1,RGT1	5.907e-05	0.013
1827	RDR1,YRM1	5.939e-05	0.007
1828	MIG1,MET28	6.116e-05	0.016
1829	YER130C,YLL054C	6.209e-05	0.005
1830	SIP4,OAF1	6.307e-05	0.006
1831	SUT1,RAP1	6.386e-05	0.015
1832	PHD1,YLL054C	6.469e-05	0.006
1833	MSN4,ABF1,YGR067C	6.480e-05	0.005
1834	RSC30,YPR196W	6.543e-05	0.007
1835	MSN4,ADR1,MBP1::SWI6	6.631e-05	0.006
1836	SUT1,MET32	6.645e-05	0.013
1837	MET28,RIM101	6.667e-05	0.008
1838	MSN4,ZMS1,MET32	6.705e-05	0.005
1839	RSC3,CRZ1	6.709e-05	0.009
1840	RSC30,SIP4	6.760e-05	0.007
1841	CRZ1,STP1	6.786e-05	0.006
1842	MSN4,YGR067C,TEC1	6.874e-05	0.006
1843	MSN4,AZF1,STP2	6.959e-05	0.006
1844	YML081W,SIP4	6.972e-05	0.011
1845	RSC3,YER184C	7.119e-05	0.008
1846	RIM101,YLL054C	7.120e-05	0.007
1847	EDS1,CRZ1	7.224e-05	0.008
1848	MSN4,STP2	7.240e-05	0.023
1849	MIG3,YLR278C	7.249e-05	0.009
1850	MIG3,CAT8	7.291e-05	0.009
1851	DAL82,RFX1	7.304e-05	0.006
1852	MIG3,STP1	7.308e-05	0.009
1853	YPR022C,YLR278C	7.385e-05	0.009
1854	SIP4,YLL054C	7.409e-05	0.006
1855	UGA3,YER184C	7.420e-05	0.006
1856	MET32,TEA1	7.420e-05	0.010
1857	MSN4,YGR067C,HSF1	7.463e-05	0.006
1858	MSN4,AZF1,MIG2	7.601e-05	0.006
1859	MET32,YNR063W	7.607e-05	0.005
1860	MIG2,CEP3	7.640e-05	0.012
1861	CHA4,RPN4	7.663e-05	0.009
1862	MSN4,MIG3,SWI4	7.758e-05	0.006
1863	RSC30,YPR196W	7.818e-05	0.006
1864	CHA4,RTG3	7.855e-05	0.005
1865	UGA3,RAP1	7.869e-05	0.008
1866	UGA3,SIP4	7.903e-05	0.007
1867	ZMS1,UGA3	7.960e-05	0.012
1868	MET32,CAT8	7.970e-05	0.008
1869	SUT1,YDR520C	7.986e-05	0.009
1870	STB4,RGT1	8.127e-05	0.008
1871	ABF1,STB3	8.196e-05	0.017
1872	MIG2,STP1	8.298e-05	0.008
1873	MIG3,YRR1	8.353e-05	0.008
1874	MSN4,MIG3,MBP1::SWI6	8.459e-05	0.005
1875	SIP4,STP1	8.487e-05	0.006
1876	MCM1,PHD1	8.562e-05	0.007
1877	MIG2,EDS1	8.693e-05	0.014
1878	STP2,PDR1	8.746e-05	0.005
1879	TEA1,RSC30	8.803e-05	0.006
1880	MSN4,MIG1,MBP1::SWI6	8.805e-05	0.005
1881	STP2,ARO80	8.871e-05	0.005
1882	MIG3,SKN7	8.915e-05	0.006
1883	MIG3,CEP3	8.962e-05	0.012
1884	RDR1,RSC3	9.015e-05	0.010
1885	MIG3,ARO80	9.032e-05	0.008
1886	YER184C,YLL054C	9.045e-05	0.005
1887	ADR1,YPR013C	9.062e-05	0.008
1888	MIG3,YRR1	9.085e-05	0.006
1889	CHA4,PDR1	9.133e-05	0.006
1890	AZF1,ADR1,ABF1	9.140e-05	0.006
1891	MSN4,YGR067C,SFL1	9.169e-05	0.005
1892	ZMS1,LYS14	9.182e-05	0.009
1893	CHA4,RAP1	9.191e-05	0.009
1894	MSN4,ACE2,MIG3	9.194e-05	0.006
1895	RDR1,TOS8	9.207e-05	0.005
1896	YML081W,YLL054C	9.272e-05	0.011
1897	MET32,YPR013C	9.290e-05	0.006
1898	UGA3,REI1	9.344e-05	0.006
1899	MATA1,XBP1	9.348e-05	0.009
1900	RSC3,TEA1	9.394e-05	0.008
1901	STP2,NRG1	9.474e-05	0.005
1902	YGR067C,RPN4	9.581e-05	0.016
1903	PHD1,ASH1	9.593e-05	0.006
1904	YML081W,GIS1	9.639e-05	0.013
1905	MSN4,RDS2	9.651e-05	0.009
1906	MSN4,GAL4	9.748e-05	0.009
1907	MSN4,MIG3,RAP1	9.752e-05	0.005
1908	MSN4,RDR1,MET28	9.752e-05	0.005
1909	MSN4,ABF1,MIG1	9.844e-05	0.008
1910	MCM1,NHP10	9.884e-05	0.005
1911	RGT1,CEP3	1.001e-04	0.008
1912	MCM1,YPR196W	1.006e-04	0.007
1913	RDR1,TOS8	1.012e-04	0.007
1914	ADR1,MCM1	1.016e-04	0.014
1915	MSN4,GCR2,MIG2	1.019e-04	0.007
1916	MET32,TYE7	1.037e-04	0.007
1917	SIP4,YPR196W	1.042e-04	0.006
1918	MSN4,ABF1,MIG1	1.064e-04	0.006
1919	MSN4,RDR1,SWI4	1.069e-04	0.006
1920	RGT1,CRZ1	1.073e-04	0.007
1921	MIG2,YRR1	1.094e-04	0.007
1922	TEA1,IME1	1.098e-04	0.006
1923	ADR1,SIP4	1.109e-04	0.011
1924	ADR1,ARO80	1.112e-04	0.007
1925	RGT1,CRZ1	1.120e-04	0.010
1926	CHA4,REI1	1.130e-04	0.007
1927	YLR278C,LYS14	1.130e-04	0.005
1928	RSC30,YER184C	1.131e-04	0.006
1929	MCM1,NHP10	1.136e-04	0.007
1930	MIG1,RAP1	1.139e-04	0.014
1931	PHD1,PDR1	1.157e-04	0.006
1932	YER130C,STP1	1.174e-04	0.008
1933	YKL222C,NRG1	1.183e-04	0.005
1934	PHD1,STP2	1.184e-04	0.006
1935	STB4,RGT1	1.192e-04	0.011
1936	MIG3,YER130C	1.197e-04	0.013
1937	RSC30,CRZ1	1.207e-04	0.008
1938	CHA4,ASH1	1.209e-04	0.006
1939	MIG1,RPN4	1.212e-04	0.015
1940	SIP4,STP2	1.215e-04	0.006
1941	RGT1,UGA3	1.220e-04	0.008
1942	SIP4,STP2	1.236e-04	0.007
1943	MIG3,UME6	1.238e-04	0.008
1944	MIG1,EDS1	1.239e-04	0.012
1945	RSC30,SIP4	1.248e-04	0.008
1946	MSN4,ABF1,YGR067C	1.277e-04	0.008
1947	YGR067C,YER130C	1.286e-04	0.015
1948	CRZ1,CEP3	1.292e-04	0.006
1949	MSN4,RPN4	1.293e-04	0.032
1950	MSN4,AZF1,UGA3	1.297e-04	0.007
1951	REB1,UME6	1.300e-04	0.007
1952	MSN4,ADR1,PHD1	1.306e-04	0.005
1953	MET32,YDR520C	1.307e-04	0.008
1954	YML081W,ARO80	1.311e-04	0.009
1955	RSC3,SWI5	1.314e-04	0.011
1956	RGT1,YLR278C	1.315e-04	0.008
1957	MIG2,MET32	1.324e-04	0.015
1958	EDS1,YPR022C	1.352e-04	0.011
1959	MCM1,MBP1	1.353e-04	0.006
1960	RDR1,YPR196W	1.382e-04	0.007
1961	RGT1,CEP3	1.404e-04	0.006
1962	CHA4,STP2	1.404e-04	0.007
1963	RPN4,MET4	1.406e-04	0.007
1964	RSC30,UME6	1.414e-04	0.006
1965	TEA1,CAT8	1.415e-04	0.006
1966	MSN4,RDS1	1.419e-04	0.008
1967	RDR1,STP1	1.444e-04	0.011
1968	MSN4,ACE2,RPN4	1.452e-04	0.006
1969	TEC1,MBP1::SWI6	1.460e-04	0.011
1970	YGR067C,HAP1	1.475e-04	0.005
1971	CHA4,YDR520C	1.479e-04	0.007
1972	PDR8,YRM1	1.490e-04	0.005
1973	YER130C,STP1	1.490e-04	0.006
1974	CRZ1,STP2	1.492e-04	0.005
1975	MIG1,ARO80	1.511e-04	0.006
1976	CRZ1,IME1	1.519e-04	0.005
1977	RDR1,RSC3	1.524e-04	0.014
1978	ACE2,MCM1	1.542e-04	0.015
1979	MSN4,GCR2,MIG1	1.549e-04	0.008
1980	STB4,PDR1	1.568e-04	0.008
1981	MIG2,RPN4	1.573e-04	0.010
1982	AFT2,RSC3	1.578e-04	0.013
1983	STB4,TEA1	1.579e-04	0.012
1984	ZMS1,SKN7	1.583e-04	0.005
1985	YKL222C,YLL054C	1.589e-04	0.005
1986	RSC30,CRZ1	1.589e-04	0.006
1987	AFT2,REI1	1.597e-04	0.009
1988	MSN4,ACE2,CRZ1	1.608e-04	0.005
1989	RIM101,STP2	1.625e-04	0.008
1990	MSN4,AFT2,SWI4	1.644e-04	0.005
1991	ZMS1,EDS1	1.646e-04	0.013
1992	RSC30,FHL1	1.651e-04	0.008
1993	ABF1,MIG3	1.660e-04	0.016
1994	ZMS1,EDS1	1.665e-04	0.010
1995	MIG2,TEA1	1.683e-04	0.009
1996	ZMS1,TEA1	1.685e-04	0.012
1997	MSN4,GCN4	1.686e-04	0.005
1998	ZMS1,YER184C	1.686e-04	0.007
1999	TEA1,SOK2	1.687e-04	0.007
[truncated: 2,273 more rows]
