# Supplementary material for: CisMiner: Genome-Wide In-Silico Cis-Regulatory Module Prediction by Fuzzy Itemset Mining
Source: PLoS One. 2014 Sep 30;9(9):e108065. doi: 10.1371/journal.pone.0108065 (PMC4182448; doi:10.1371/journal.pone.0108065)
Supplement: File S5 — Fuzzy and crisp comparison. Three different tables containing the set of fuzzy itemsets used for the comparison, the set of crisp itemsets and a list with the intersection between both result sets. (ZIP) [file pone.0108065.s005.zip › AdditionalFile5/fuzzy_yeast.txt]

Itemset ID	Transcription Factors	p-value	Support
1	SUT1,RSC30	1.110e-16	0.013
2	RSC3,RSC30	1.110e-16	0.007
3	STB4,CEP3	1.110e-16	0.006
4	MSN4,MIG2,ZMS1	1.110e-16	0.006
5	MSN4,ZMS1	1.110e-16	0.029
6	YML081W,ZMS1	1.110e-16	0.013
7	ADR1,ZMS1	1.110e-16	0.015
8	YGR067C,ZMS1	1.110e-16	0.013
9	SUT1,ZMS1	1.110e-16	0.014
10	MIG1,ZMS1	1.110e-16	0.015
11	MIG3,ZMS1	1.110e-16	0.013
12	MIG2,ZMS1	1.110e-16	0.013
13	STE12,GCR2,XBP1	1.110e-16	0.012
14	MATA1,GCR2,XBP1	1.110e-16	0.005
15	STE12,GCR2,STB5,XBP1	1.110e-16	0.010
16	STE12,STB5,XBP1	1.110e-16	0.011
17	GCR2,STB5,XBP1	1.110e-16	0.011
18	GCR1,STB5,XBP1	1.110e-16	0.011
19	STE12,GCR2,FHL1,XBP1	1.110e-16	0.006
20	STE12,GCR2,STB5,FHL1,XBP1	1.110e-16	0.006
21	STE12,STB5,FHL1,XBP1	1.110e-16	0.006
22	GCR2,STB5,FHL1,XBP1	1.110e-16	0.006
23	GCR1,STB5,FHL1,XBP1	1.110e-16	0.006
24	STE12,FHL1,XBP1	1.110e-16	0.006
25	GCR2,FHL1,XBP1	1.110e-16	0.006
26	GCR1,FHL1,XBP1	1.110e-16	0.006
27	STB5,FHL1,XBP1	1.110e-16	0.006
28	STE12,XBP1	1.110e-16	0.016
29	GCR2,XBP1	1.110e-16	0.016
30	GCR1,XBP1	1.110e-16	0.014
31	STB5,XBP1	1.110e-16	0.013
32	STE12,MATA1,GCR2	1.110e-16	0.008
33	STE12,GCR2	1.110e-16	0.033
34	MSN4,YML081W	1.110e-16	0.041
35	MSN4,YML081W,ADR1	1.110e-16	0.010
36	YML081W,ADR1	1.110e-16	0.021
37	MSN4,YML081W,YGR067C	1.110e-16	0.008
38	MSN4,ADR1,YGR067C	1.110e-16	0.009
39	MSN4,YGR067C	1.110e-16	0.039
40	YML081W,YGR067C	1.110e-16	0.016
41	ADR1,YGR067C	1.110e-16	0.021
42	MSN4,YML081W,SUT1	1.110e-16	0.008
43	MSN4,YGR067C,SUT1	1.110e-16	0.008
44	YML081W,SUT1	1.110e-16	0.019
45	ADR1,SUT1	1.110e-16	0.020
46	YGR067C,SUT1	1.110e-16	0.018
47	MSN4,YML081W,MIG1	1.110e-16	0.010
48	MSN4,ADR1,MIG1	1.110e-16	0.009
49	MSN4,YGR067C,MIG1	1.110e-16	0.009
50	MSN4,SUT1,MIG1	1.110e-16	0.009
51	YML081W,MIG1	1.110e-16	0.020
52	ADR1,MIG1	1.110e-16	0.020
53	YGR067C,MIG1	1.110e-16	0.018
54	SUT1,MIG1	1.110e-16	0.018
55	MSN4,YML081W,MIG3	1.110e-16	0.010
56	MSN4,ADR1,MIG3	1.110e-16	0.009
57	MSN4,YGR067C,MIG3	1.110e-16	0.009
58	MSN4,SUT1,MIG3	1.110e-16	0.008
59	MSN4,MIG1,MIG3	1.110e-16	0.008
60	YML081W,MIG3	1.110e-16	0.019
61	ADR1,MIG3	1.110e-16	0.019
62	YGR067C,MIG3	1.110e-16	0.018
63	SUT1,MIG3	1.110e-16	0.017
64	MIG1,MIG3	1.110e-16	0.016
65	MSN4,YML081W,MIG2	1.110e-16	0.009
66	MSN4,ADR1,MIG2	1.110e-16	0.008
67	MSN4,YGR067C,MIG2	1.110e-16	0.009
68	MSN4,SUT1,MIG2	1.110e-16	0.007
69	MSN4,MIG1,MIG2	1.110e-16	0.008
70	MSN4,MIG3,MIG2	1.110e-16	0.007
71	YML081W,MIG2	1.110e-16	0.017
72	ADR1,MIG2	1.110e-16	0.017
73	YGR067C,MIG2	1.110e-16	0.016
74	SUT1,MIG2	1.110e-16	0.016
75	MIG1,MIG2	1.110e-16	0.016
76	MIG3,MIG2	1.110e-16	0.014
77	MSN4,YML081W,ZMS1	1.110e-16	0.006
78	MSN4,YGR067C,ZMS1	1.110e-16	0.007
79	MSN4,SUT1,ZMS1	1.110e-16	0.007
80	MSN4,MIG1,ZMS1	1.110e-16	0.008
81	MSN4,MIG3,ZMS1	1.110e-16	0.007
82	MSN4,YER130C	1.110e-16	0.022
83	RGT1,YPR196W	1.110e-16	0.007
84	YML081W,YPR022C	1.110e-16	0.013
85	ADR1,YPR022C	1.110e-16	0.013
86	YGR067C,YPR022C	1.110e-16	0.014
87	MIG1,YPR022C	1.110e-16	0.014
88	MIG3,YPR022C	1.110e-16	0.013
89	MIG2,YPR022C	1.110e-16	0.012
90	ACE2,SWI5	1.110e-16	0.007
91	MSN4,ADR1,REI1	1.110e-16	0.006
92	MSN4,YGR067C,REI1	1.110e-16	0.005
93	MSN4,MIG1,REI1	1.110e-16	0.006
94	MSN4,MIG3,REI1	1.110e-16	0.006
95	MSN4,MIG2,REI1	1.110e-16	0.006
96	MSN4,REI1	1.110e-16	0.017
97	MSN4,GIS1	1.110e-16	0.020
98	STE12,MATA1,FHL1	1.110e-16	0.006
99	STE12,MATA1,GCR2,FHL1	1.110e-16	0.006
100	STE12,GCR2,FHL1	1.110e-16	0.009
101	MATA1,GCR2,FHL1	1.110e-16	0.006
102	MATA1,GCR1,FHL1	1.110e-16	0.006
103	STE12,MATA1,STB5,FHL1	1.110e-16	0.006
104	STE12,MATA1,GCR2,STB5,FHL1	1.110e-16	0.006
105	STE12,GCR2,STB5,FHL1	1.110e-16	0.009
106	MATA1,GCR2,STB5,FHL1	1.110e-16	0.006
107	MATA1,GCR1,STB5,FHL1	1.110e-16	0.006
108	STE12,STB5,FHL1	1.110e-16	0.009
109	MATA1,STB5,FHL1	1.110e-16	0.006
110	GCR2,STB5,FHL1	1.110e-16	0.009
111	GCR1,STB5,FHL1	1.110e-16	0.009
112	GCR2,FHL1	1.110e-16	0.016
113	GCR1,FHL1	1.110e-16	0.012
114	STB5,FHL1	1.110e-16	0.012
115	EDS1,RGT1	1.110e-16	0.008
116	MSN4,YML081W,YPR022C	1.110e-16	0.007
117	MSN4,ADR1,YPR022C	1.110e-16	0.007
118	MSN4,YGR067C,YPR022C	1.110e-16	0.007
119	MSN4,MIG1,YPR022C	1.110e-16	0.007
120	MSN4,MIG3,YPR022C	1.110e-16	0.007
121	MSN4,MIG2,YPR022C	1.110e-16	0.006
122	STE12,MATA1,STB5	1.110e-16	0.007
123	STE12,MATA1,GCR2,STB5	1.110e-16	0.007
124	STE12,GCR2,STB5	1.110e-16	0.016
125	MATA1,GCR2,STB5	1.110e-16	0.007
126	STE12,GCR1,STB5	1.110e-16	0.005
127	MATA1,GCR1,STB5	1.110e-16	0.007
128	STE12,STB5	1.110e-16	0.022
129	GCR2,STB5	1.110e-16	0.023
130	GCR1,STB5	1.110e-16	0.019
131	SUT1,RSC3	1.110e-16	0.013
132	MSN4,YML081W,CRZ1	1.110e-16	0.007
133	MSN4,YGR067C,CRZ1	1.110e-16	0.008
134	MSN4,MIG1,CRZ1	1.110e-16	0.006
135	MSN4,MIG3,CRZ1	1.110e-16	0.006
136	MSN4,MIG2,CRZ1	1.110e-16	0.006
137	MIG1,NHP10	1.110e-16	0.008
138	MIG3,NHP10	1.110e-16	0.008
139	MBP1::SWI6,MBP1	1.110e-16	0.006
140	GCR2,GCR1	1.110e-16	0.009
141	FHL1,XBP1	2.220e-16	0.007
142	MSN4,YGR067C,UGA3	2.220e-16	0.007
143	MSN4,ADR1,CRZ1	2.220e-16	0.006
144	MSN4,MIG3,STP2	6.661e-16	0.006
145	MIG3,SIP4	8.882e-16	0.011
146	SUT1,CHA4	9.992e-16	0.012
147	UGA3,RSC30	1.110e-15	0.011
148	PDR8,OAF1	1.998e-15	0.006
149	MIG2,NHP10	4.552e-15	0.009
150	SWI4,MBP1::SWI6	6.328e-15	0.010
151	YPR196W,YNR063W	1.099e-14	0.005
152	MSN4,YGR067C,YER130C	1.477e-14	0.006
153	MSN4,MIG3,CHA4	1.932e-14	0.006
154	MSN4,MIG1,YER130C	2.320e-14	0.006
155	STP2,STP1	3.408e-14	0.006
156	MSN4,ADR1,SUT1	3.675e-14	0.008
157	MSN4,YML081W,YPR196W	3.753e-14	0.005
158	MSN4,MIG3,UGA3	4.008e-14	0.006
159	MSN4,YML081W,RGT1	4.541e-14	0.007
160	MSN4,ADR1,YER130C	6.983e-14	0.006
161	AFT2,RAP1	8.527e-14	0.012
162	SUT1,NHP10	8.615e-14	0.008
163	MSN4,MIG3,YER130C	1.191e-13	0.005
164	MSN4,YGR067C,CHA4	1.295e-13	0.006
165	MSN4,MIG2,YER130C	1.414e-13	0.005
166	MSN4,MIG1,UGA3	1.430e-13	0.006
167	MSN4,MIG2,CHA4	1.859e-13	0.006
168	MSN4,YML081W,AFT2	1.866e-13	0.007
169	MSN4,ADR1,ZMS1	1.956e-13	0.006
170	MSN4,SUT1,UGA3	2.928e-13	0.006
171	EDS1,YPR196W	2.985e-13	0.006
172	MIG3,CHA4	3.103e-13	0.013
173	MSN4,MIG2,UGA3	4.453e-13	0.005
174	MIG3,STP2	4.607e-13	0.011
175	SUT1,STP2	4.788e-13	0.010
176	MIG2,CHA4	6.768e-13	0.012
177	MIG3,RSC3	6.823e-13	0.013
178	MSN4,YML081W,UGA3	7.393e-13	0.006
179	MSN4,MIG1,CHA4	9.227e-13	0.006
180	MSN4,ADR1,STP2	9.626e-13	0.005
181	MIG1,CHA4	9.687e-13	0.013
182	MSN4,MIG3,RGT1	1.544e-12	0.006
183	MSN4,USV1	1.567e-12	0.007
184	YGR067C,RSC30	1.679e-12	0.013
185	MET32,RPN4	1.817e-12	0.008
186	MSN4,MIG3,RDR1	2.062e-12	0.007
187	YGR067C,CRZ1	2.303e-12	0.012
188	SUT1,UGA3	2.330e-12	0.012
189	MSN4,ADR1,GIS1	3.182e-12	0.005
190	MSN4,YML081W,CHA4	3.520e-12	0.006
191	MSN4,YGR067C,RGT1	3.608e-12	0.006
192	RSC3,UGA3	4.455e-12	0.011
193	MIG3,RSC30	4.545e-12	0.012
194	MIG3,YJL103C	5.331e-12	0.006
195	MIG2,REI1	7.920e-12	0.010
196	MSN4,SUT1,CRZ1	8.240e-12	0.005
197	MIG1,SIP4	1.083e-11	0.011
198	MSN4,MIG1,RGT1	1.203e-11	0.006
199	MSN4,ZMS1,CHA4	1.222e-11	0.005
200	SUT1,PDR1	1.224e-11	0.008
201	MSN4,YGR067C,SIP4	1.515e-11	0.005
202	MSN4,YGR067C,AFT2	1.690e-11	0.006
203	MSN4,ZMS1,UGA3	2.127e-11	0.005
204	MSN4,MIG2,RGT1	2.505e-11	0.005
205	MSN4,YML081W,RPN4	2.894e-11	0.006
206	MSN4,MIG3,RSC3	2.952e-11	0.005
207	MSN4,RDR1,MIG2	3.059e-11	0.006
208	MSN4,MIG2	3.505e-11	0.034
209	RDR1,CHA4	3.579e-11	0.011
210	MIG3,CRZ1	3.743e-11	0.011
211	OAF1,NHP10	3.798e-11	0.005
212	YGR067C,STP2	3.836e-11	0.012
213	MIG1,CRZ1	6.078e-11	0.012
214	MIG3,PDR1	6.260e-11	0.008
215	MIG1,REI1	6.590e-11	0.011
216	MSN4,YML081W,SIP4	7.896e-11	0.005
217	MIG2,CRZ1	1.045e-10	0.011
218	MIG2,STP2	1.094e-10	0.010
219	YGR067C,RSC3	1.137e-10	0.014
220	MSN4,YGR067C,MET32	1.148e-10	0.006
221	MSN4,YML081W,EDS1	1.354e-10	0.006
222	FKH2,FKH1	1.467e-10	0.005
223	MSN4,SUT1,YPR022C	1.512e-10	0.005
224	MIG2,RSC3	1.524e-10	0.012
225	YGR067C,REI1	1.566e-10	0.011
226	MSN4,MIG1,EDS1	1.583e-10	0.006
227	MSN4,YML081W,YER130C	1.681e-10	0.005
228	MIG1,RSC30	1.745e-10	0.012
229	MSN4,SUT1,RPN4	1.975e-10	0.006
230	MSN4,ADR1,RGT1	2.067e-10	0.006
231	MSN4,MIG2,EDS1	2.127e-10	0.005
232	UGA3,CRZ1	2.190e-10	0.009
233	CHA4,PDR8	2.590e-10	0.007
234	OAF1,YPR196W	2.786e-10	0.006
235	MSN4,ADR1,UGA3	2.904e-10	0.006
236	UGA3,STP2	3.031e-10	0.008
237	RPN4,CRZ1	3.111e-10	0.008
238	MIG1,RSC3	3.168e-10	0.013
239	MIG3,REI1	3.358e-10	0.010
240	ADR1,CRZ1	3.398e-10	0.013
241	UGA3,PDR1	3.879e-10	0.006
242	RSC30,STP2	4.523e-10	0.007
243	MSN4,MIG3,AFT2	4.833e-10	0.006
244	ADR1,STP2	4.925e-10	0.012
245	MSN4,YML081W,MET32	5.156e-10	0.006
246	RSC30,PDR1	5.418e-10	0.007
247	MSN4,MIG3,EDS1	5.849e-10	0.005
248	CHA4,YPR196W	6.515e-10	0.007
249	MSN4,YGR067C,RPN4	8.458e-10	0.006
250	YLR278C,OAF1	8.561e-10	0.006
251	MET32,MET28	8.925e-10	0.010
252	SUT1,NRG1	1.203e-09	0.009
253	YPR196W,MBP1	1.218e-09	0.006
254	MSN4,MIG1,RDR1	1.254e-09	0.006
255	MSN4,YML081W,RSC30	1.358e-09	0.005
256	ZMS1,CHA4	1.377e-09	0.011
257	MSN4,SUT1,EDS1	1.441e-09	0.005
258	SUT1,MCM1	1.500e-09	0.013
259	YML081W,RSC30	1.505e-09	0.014
260	MSN4,YGR067C,EDS1	1.581e-09	0.005
261	SUT1,YPR196W	1.642e-09	0.009
262	MIG2,RSC30	1.643e-09	0.011
263	RSC3,STP2	1.671e-09	0.007
264	CRZ1,REI1	1.820e-09	0.007
265	MSN4,MIG3,MET32	1.853e-09	0.006
266	MSN4,ADR1,EDS1	1.867e-09	0.006
267	MSN4,MIG2,MET32	1.879e-09	0.005
268	ZMS1,NHP10	1.987e-09	0.007
269	MIG1,STP2	2.017e-09	0.011
270	RSC30,IME1	2.093e-09	0.006
271	MSN4,MIG3	2.657e-09	0.035
272	MSN4,MIG1,RSC3	2.709e-09	0.005
273	MSN4,SUT1,CHA4	2.796e-09	0.005
274	CHA4,NHP10	2.850e-09	0.006
275	MSN4,ADR1,MET32	3.006e-09	0.006
276	MSN4,ADR1,RDR1	3.291e-09	0.007
277	MIG1,PDR1	3.979e-09	0.009
278	MSN4,MIG3,MET28	4.060e-09	0.005
279	MSN4,MIG1,MET32	4.298e-09	0.006
280	EDS1,PDR1	4.617e-09	0.007
281	MSN4,MIG2,MET28	4.730e-09	0.005
282	MSN4,CRZ1	5.734e-09	0.022
283	PDR8,YPR196W	6.173e-09	0.005
284	YGR067C,NHP10	6.867e-09	0.008
285	MSN4,YGR067C,RDR1	6.946e-09	0.006
286	SIP4,YLR278C	6.959e-09	0.005
287	SUT1,OAF1	7.251e-09	0.010
288	SUT1,RPN4	7.537e-09	0.014
289	ADR1,REI1	7.941e-09	0.011
290	SUT1,REI1	8.111e-09	0.010
291	RSC30,NHP10	1.007e-08	0.006
292	YML081W,CRZ1	1.137e-08	0.012
293	MSN4,YML081W,RSC3	1.293e-08	0.005
294	YML081W,NHP10	1.324e-08	0.008
295	MSN4,YML081W,MET28	1.372e-08	0.005
296	MSN4,YGR067C,TEA1	1.440e-08	0.005
297	MIG3,RDR1	1.549e-08	0.016
298	ADR1,YPR196W	1.588e-08	0.010
299	MSN4,SUT1,RDR1	1.904e-08	0.006
300	CRZ1,PDR1	1.924e-08	0.006
301	MIG3,YER184C	2.024e-08	0.008
302	ZMS1,YPR022C	2.169e-08	0.009
303	SUT1,YJL103C	2.285e-08	0.007
304	RDR1,MIG2	2.293e-08	0.015
305	ZMS1,RSC30	2.440e-08	0.010
306	YML081W,REI1	2.465e-08	0.011
307	YGR067C,CHA4	2.508e-08	0.012
308	YRM1,IME1	2.570e-08	0.005
309	MSN4,YML081W,TEA1	2.865e-08	0.005
310	DOT6,SFP1	2.908e-08	0.007
311	MSN4,MIG1	3.091e-08	0.036
312	YGR067C,UGA3	3.382e-08	0.013
313	SUT1,LEU3	3.689e-08	0.005
314	YGR067C,IME1	3.803e-08	0.008
315	MIG2,SIP4	3.850e-08	0.010
316	YPR022C,CRZ1	3.943e-08	0.008
317	MIG2,PDR1	4.292e-08	0.008
318	ADR1,UGA3	4.293e-08	0.014
319	YER130C,GIS1	4.364e-08	0.005
320	MSN4,YML081W,RDR1	4.432e-08	0.006
321	ADR1,RAP1	4.625e-08	0.014
322	YML081W,AFT2	4.856e-08	0.016
323	MBP1::SWI6,ASH1	5.016e-08	0.005
324	TEA1,LYS14	5.051e-08	0.007
325	RSC3,YJL103C	5.335e-08	0.006
326	CRZ1,NHP10	5.792e-08	0.006
327	SFP1,TOD6	6.370e-08	0.007
328	MSN4,MIG1,AFT2	6.639e-08	0.005
329	MSN4,ADR1,CHA4	6.728e-08	0.005
330	MSN4,YGR067C,MET28	7.058e-08	0.005
331	YML081W,YPR196W	7.182e-08	0.010
332	MSN4,MIG1,MET28	7.280e-08	0.005
333	MIG1,YJL103C	7.466e-08	0.006
334	SUT1,SKN7	9.330e-08	0.006
335	PDR8,NHP10	9.573e-08	0.006
336	MSN4,ADR1,AFT2	1.029e-07	0.006
337	SUT1,TBS1	1.053e-07	0.005
338	STB5,YDR520C	1.085e-07	0.005
339	SUT1,IME1	1.144e-07	0.007
340	MIG1,UGA3	1.330e-07	0.012
341	MET32,CRZ1	1.330e-07	0.007
342	RSC3,MCM1	1.462e-07	0.009
343	ZMS1,YPR196W	1.494e-07	0.008
344	RPN4,UGA3	1.763e-07	0.010
345	MIG1,RDR1	1.893e-07	0.016
346	MSN4,ACE2,YGR067C	2.008e-07	0.007
347	ZMS1,RSC3	2.085e-07	0.010
348	MSN4,ADR1,MET28	2.124e-07	0.005
349	ADR1,RSC3	2.211e-07	0.013
350	STE12,FHL1	2.285e-07	0.013
351	MIG3,IME1	2.427e-07	0.007
352	CHA4,UGA3	2.605e-07	0.008
353	ADR1,RSC30	3.351e-07	0.012
354	SUT1,ASH1	3.457e-07	0.008
355	MIG1,YPR196W	3.521e-07	0.008
356	YML081W,CHA4	3.567e-07	0.012
357	MSN4,RDR1,ZMS1	3.691e-07	0.005
358	CHA4,OAF1	3.883e-07	0.008
359	ABF1,IME1	4.038e-07	0.008
360	SUT1,HAP4	4.239e-07	0.009
361	MSN4,ADR1,RSC3	4.445e-07	0.005
362	MIG1,YER184C	4.560e-07	0.009
363	MSN4,ADR1	4.636e-07	0.039
364	ADR1,CHA4	4.795e-07	0.013
365	STB3,TOD6	4.883e-07	0.008
366	MIG2,IME1	5.031e-07	0.007
367	MIG3,UGA3	5.186e-07	0.011
368	UGA3,NHP10	5.746e-07	0.006
369	RGT1,PDR1	5.762e-07	0.006
370	YGR067C,RDR1	6.277e-07	0.016
371	SUT1,RDR1	6.527e-07	0.015
372	SUT1,ARO80	7.325e-07	0.007
373	YGR067C,YPR196W	7.375e-07	0.009
374	RSC3,REI1	7.460e-07	0.007
375	ZMS1,STP2	8.127e-07	0.009
376	YML081W,HAP1	8.903e-07	0.006
377	RPN4,SIP4	9.073e-07	0.009
378	RAP1,RSC30	9.084e-07	0.008
379	MSN4,YPR022C	1.023e-06	0.025
380	TEC1,LYS14	1.049e-06	0.007
381	RGT1,SIP4	1.060e-06	0.007
382	YML081W,STP2	1.087e-06	0.011
383	ADR1,RDR1	1.104e-06	0.017
384	MIG1,YDR520C	1.132e-06	0.008
385	YML081W,RSC3	1.145e-06	0.014
386	MSN4,ADR1,RPN4	1.222e-06	0.005
387	RDR1,PDR1	1.285e-06	0.007
388	MIG2,UGA3	1.308e-06	0.010
389	ABF1,DOT6	1.478e-06	0.012
390	RSC3,FHL1	1.627e-06	0.008
391	SUT1,YLL054C	1.667e-06	0.008
392	ABF1,UME6	1.679e-06	0.008
393	SUT1,STP1	1.682e-06	0.008
394	MIG1,RGT1	1.685e-06	0.012
395	ZMS1,REI1	1.727e-06	0.008
396	YML081W,IME1	1.814e-06	0.008
397	MSN4,SUT1,AFT2	1.931e-06	0.005
398	CHA4,RSC30	1.956e-06	0.009
399	YML081W,RGT1	2.079e-06	0.014
400	YPR022C,REI1	2.087e-06	0.007
401	MIG3,YLL054C	2.129e-06	0.008
402	MIG3,YPR196W	2.194e-06	0.008
403	ZMS1,YJL103C	2.228e-06	0.006
404	CHA4,MCM1	2.235e-06	0.009
405	UGA3,MCM1	2.374e-06	0.008
406	RSC30,MCM1	2.392e-06	0.008
407	YGR067C,AFT2	2.424e-06	0.014
408	MSN4,SUT1	2.441e-06	0.035
409	RSC3,RAP1	2.473e-06	0.009
410	STB3,DOT6	2.519e-06	0.008
411	RAP1,IME1	2.693e-06	0.005
412	MIG3,AFT2	2.697e-06	0.013
413	STP2,NHP10	2.787e-06	0.005
414	YGR067C,RGT1	2.856e-06	0.013
415	RSC3,IME1	2.869e-06	0.005
416	SUT1,YPR022C	2.871e-06	0.012
417	MIG2,YJL103C	2.935e-06	0.006
418	YGR067C,TBS1	2.976e-06	0.005
419	MIG3,RGT1	3.087e-06	0.012
420	YML081W,TBS1	3.532e-06	0.005
421	MIG1,YLR278C	3.621e-06	0.010
422	ADR1,IME1	3.636e-06	0.008
423	YGR067C,EDS1	3.729e-06	0.013
424	STP2,REI1	3.896e-06	0.005
425	CRZ1,YDR520C	4.198e-06	0.006
426	MIG1,IME1	4.521e-06	0.007
427	MCM1,YPR196W	4.678e-06	0.006
428	SUT1,SIP4	4.809e-06	0.010
429	ABF1,TOD6	4.909e-06	0.011
430	MIG2,YPR196W	5.142e-06	0.007
431	YGR067C,RAP1	5.206e-06	0.012
432	RGT1,YER184C	5.285e-06	0.005
433	YGR067C,SIP4	5.299e-06	0.011
434	ZMS1,IME1	5.390e-06	0.006
435	MSN4,ABF1,MIG3	5.597e-06	0.006
436	TEA1,STP1	5.803e-06	0.007
437	RSC30,REI1	5.863e-06	0.006
438	YGR067C,YJL103C	6.886e-06	0.007
439	MIG1,LYS14	7.145e-06	0.009
440	YML081W,YDR520C	7.489e-06	0.009
441	MET32,UGA3	7.596e-06	0.009
442	MIG3,YDR520C	8.072e-06	0.008
443	MSN4,ACE2,YML081W	8.077e-06	0.007
444	MSN4,ADR1,STB4	8.328e-06	0.005
445	TEA1,CRZ1	8.386e-06	0.008
446	MSN4,ACE2,MIG2	8.573e-06	0.006
447	MSN4,RSC30	8.588e-06	0.023
448	YML081W,EDS1	8.702e-06	0.013
449	MET28,CRZ1	9.171e-06	0.008
450	ZMS1,CRZ1	9.353e-06	0.009
451	RSC3,SIP4	9.980e-06	0.008
452	ADR1,NHP10	1.012e-05	0.008
453	MSN4,ACE2,ADR1	1.063e-05	0.007
454	TEA1,UGA3	1.075e-05	0.009
455	RSC3,YER184C	1.164e-05	0.007
456	RDR1,CUP2	1.196e-05	0.010
457	YER130C,REI1	1.198e-05	0.005
458	SUT1,RGT1	1.212e-05	0.012
459	SUT1,TEA1	1.218e-05	0.010
460	STB4,CRZ1	1.283e-05	0.009
461	AFT2,CRZ1	1.311e-05	0.009
462	ZMS1,RGT1	1.313e-05	0.011
463	GCR2,LYS14	1.338e-05	0.010
464	RDR1,ZMS1	1.385e-05	0.014
465	MSN4,SKN7	1.391e-05	0.013
466	CRZ1,SIP4	1.417e-05	0.007
467	SUT1,CRZ1	1.448e-05	0.010
468	UGA3,STP1	1.496e-05	0.006
469	ZMS1,SIP4	1.510e-05	0.009
470	YML081W,RPN4	1.565e-05	0.014
471	STP1,DAL82	1.576e-05	0.005
472	CHA4,MBP1	1.597e-05	0.006
473	YML081W,YJL103C	1.702e-05	0.007
474	SUT1,MBP1	1.749e-05	0.008
475	MIG3,TEA1	1.839e-05	0.010
476	MSN4,UGA3	1.903e-05	0.024
477	YPR022C,UGA3	1.993e-05	0.008
478	YGR067C,YDR520C	1.993e-05	0.008
479	AFT2,YPR022C	2.018e-05	0.010
480	SUT1,YER184C	2.110e-05	0.008
481	MSN4,YLL054C	2.110e-05	0.016
482	RSC3,ASH1	2.172e-05	0.005
483	ADR1,MET28	2.191e-05	0.014
484	RSC3,CRZ1	2.223e-05	0.007
485	ABF1,UGA3	2.365e-05	0.012
486	STE12,GCR1	2.366e-05	0.014
487	MSN4,AZF1,RGT1	2.395e-05	0.005
488	MSN4,AZF1,YPR022C	2.439e-05	0.005
489	STP4,YRM1	2.481e-05	0.007
490	MIG2,YDR520C	2.508e-05	0.007
491	CRZ1,OAF1	2.556e-05	0.006
492	RSC30,FHL1	2.561e-05	0.006
493	MSN4,ACE2,SUT1	2.636e-05	0.006
494	MET32,CBF1	2.674e-05	0.006
495	ZMS1,PDR1	2.841e-05	0.006
496	MIG2,EDS1	2.881e-05	0.011
497	ADR1,PDR1	2.881e-05	0.008
498	RDR1,YRR1	2.900e-05	0.006
499	RDR1,RAP1	2.906e-05	0.011
500	MSN4,ACE2,ZMS1	2.980e-05	0.005
501	CHA4,RSC3	3.061e-05	0.010
502	CHA4,STP1	3.085e-05	0.007
503	MIG3,CAT8	3.140e-05	0.007
504	RSC3,NRG1	3.158e-05	0.006
505	RSC30,NRG1	3.194e-05	0.005
506	CRZ1,CAT8	3.382e-05	0.005
507	MSN4,AZF1,YML081W	3.473e-05	0.007
508	MSN4,GAL4	3.584e-05	0.008
509	YML081W,UGA3	3.922e-05	0.012
510	ADR1,STP1	4.001e-05	0.010
511	MIG2,RGT1	4.039e-05	0.011
512	MSN4,AZF1,EDS1	4.087e-05	0.005
513	MATA1,STB5	4.462e-05	0.014
514	MATA1,XBP1	4.473e-05	0.008
515	YGR067C,PDR1	4.789e-05	0.007
516	MIG2,YER184C	4.802e-05	0.008
517	MIG3,OAF1	4.846e-05	0.007
518	YPR022C,RAP1	5.013e-05	0.008
519	ADR1,AFT2	5.201e-05	0.014
520	YML081W,MET28	5.332e-05	0.014
521	MET32,SIP4	5.362e-05	0.008
522	UGA3,PHD1	5.417e-05	0.007
523	MIG3,YPR013C	5.443e-05	0.006
524	ADR1,MCM1	5.487e-05	0.011
525	RDR1,STP1	5.519e-05	0.008
526	MIG1,OAF1	5.520e-05	0.007
527	MET32,TYE7	5.809e-05	0.006
528	RDR1,MCM1	5.825e-05	0.010
529	ADR1,RGT1	5.907e-05	0.013
530	RDR1,YRM1	5.939e-05	0.007
531	YER130C,YLL054C	6.209e-05	0.005
532	MSN4,ABF1,YGR067C	6.480e-05	0.005
533	SUT1,MET32	6.645e-05	0.013
534	MET28,RIM101	6.667e-05	0.008
535	RSC30,SIP4	6.760e-05	0.007
536	CRZ1,STP1	6.786e-05	0.006
537	YML081W,SIP4	6.972e-05	0.011
538	EDS1,CRZ1	7.224e-05	0.008
539	MIG3,YLR278C	7.249e-05	0.009
540	MIG3,STP1	7.308e-05	0.009
541	UGA3,YER184C	7.420e-05	0.006
542	MET32,TEA1	7.420e-05	0.010
543	MSN4,AZF1,MIG2	7.601e-05	0.006
544	MET32,YNR063W	7.607e-05	0.005
545	CHA4,RPN4	7.663e-05	0.009
546	RSC30,YPR196W	7.818e-05	0.006
547	UGA3,RAP1	7.869e-05	0.008
548	UGA3,SIP4	7.903e-05	0.007
549	STB4,RGT1	8.127e-05	0.008
550	MIG2,STP1	8.298e-05	0.008
551	SIP4,STP1	8.487e-05	0.006
552	MCM1,PHD1	8.562e-05	0.007
553	TEA1,RSC30	8.803e-05	0.006
554	MIG3,SKN7	8.915e-05	0.006
555	RDR1,RSC3	9.015e-05	0.010
556	MIG3,YRR1	9.085e-05	0.006
557	CHA4,PDR1	9.133e-05	0.006
558	CHA4,RAP1	9.191e-05	0.009
559	MSN4,ACE2,MIG3	9.194e-05	0.006
560	RDR1,TOS8	9.207e-05	0.005
561	UGA3,REI1	9.344e-05	0.006
562	MSN4,RDS2	9.651e-05	0.009
563	MCM1,NHP10	9.884e-05	0.005
564	MSN4,ABF1,MIG1	1.064e-04	0.006
565	RGT1,CRZ1	1.073e-04	0.007
566	ADR1,SIP4	1.109e-04	0.011
567	ADR1,ARO80	1.112e-04	0.007
568	CHA4,REI1	1.130e-04	0.007
569	YLR278C,LYS14	1.130e-04	0.005
570	RSC30,YER184C	1.131e-04	0.006
571	PHD1,STP2	1.184e-04	0.006
572	CHA4,ASH1	1.209e-04	0.006
573	SIP4,STP2	1.215e-04	0.006
574	RGT1,UGA3	1.220e-04	0.008
575	MIG1,EDS1	1.239e-04	0.012
576	CRZ1,CEP3	1.292e-04	0.006
577	RDR1,YPR196W	1.382e-04	0.007
578	RGT1,CEP3	1.404e-04	0.006
579	CHA4,STP2	1.404e-04	0.007
580	TEA1,CAT8	1.415e-04	0.006
581	YER130C,STP1	1.490e-04	0.006
582	CRZ1,STP2	1.492e-04	0.005
583	MIG1,ARO80	1.511e-04	0.006
584	MIG2,RPN4	1.573e-04	0.010
585	ZMS1,SKN7	1.583e-04	0.005
586	RSC30,CRZ1	1.589e-04	0.006
587	ABF1,MIG3	1.660e-04	0.016
588	ZMS1,EDS1	1.665e-04	0.010
589	MIG2,TEA1	1.683e-04	0.009
590	MSN4,GCN4	1.686e-04	0.005
591	ZMS1,YER184C	1.686e-04	0.007
592	TEA1,SOK2	1.687e-04	0.007
593	RSC3,SOK2	1.699e-04	0.007
594	MSN4,AZF1,MIG1	1.766e-04	0.006
595	ZMS1,ARO80	1.834e-04	0.006
596	MIG2,CAT8	1.872e-04	0.007
597	MIG3,RPN4	1.876e-04	0.011
598	MSN4,RDS1	1.891e-04	0.006
599	YPR022C,PDR1	1.892e-04	0.005
600	MSN4,STP2	2.024e-04	0.018
601	YGR067C,SKN7	2.113e-04	0.006
602	MIG2,MET28	2.123e-04	0.011
603	MIG1,RAP1	2.167e-04	0.010
604	AFT2,MET28	2.168e-04	0.010
605	ADR1,YJL103C	2.171e-04	0.006
606	YML081W,RAP1	2.181e-04	0.012
607	MSN4,AZF1,YGR067C	2.207e-04	0.006
608	YML081W,UME6	2.238e-04	0.007
609	ZMS1,YDR520C	2.250e-04	0.007
610	MIG3,EDS1	2.259e-04	0.011
611	RAP1,MCM1	2.264e-04	0.007
612	YGR067C,UME6	2.271e-04	0.007
613	RSC3,NHP10	2.281e-04	0.006
614	MSN4,YML081W,ABF1	2.289e-04	0.006
615	RDR1,ASH1	2.349e-04	0.006
616	MIG1,SKN7	2.366e-04	0.006
617	STB4,PDR1	2.422e-04	0.006
618	YML081W,RDR1	2.437e-04	0.016
619	MIG1,YLL054C	2.481e-04	0.007
620	CHA4,YDR520C	2.525e-04	0.006
621	MBP1::SWI6,REI1	2.596e-04	0.006
622	RPN4,UME6	2.653e-04	0.005
623	SUT1,SOK2	2.657e-04	0.009
624	RSC3,CAT8	2.685e-04	0.006
625	TEA1,PDR1	2.687e-04	0.005
626	ACE2,MET28	2.710e-04	0.014
627	ZMS1,UGA3	2.735e-04	0.009
628	ZMS1,CAT8	2.742e-04	0.007
629	YPR022C,STP2	2.782e-04	0.006
630	MIG2,YLR278C	2.792e-04	0.009
631	ZMS1,STP1	2.818e-04	0.008
632	AFT2,ASH1	2.921e-04	0.006
633	HSF1,SFL1	2.944e-04	0.009
634	MIG3,GIS1	3.029e-04	0.008
635	MIG3,ASH1	3.068e-04	0.006
636	ABF1,STB3	3.084e-04	0.013
637	RSC3,PDR1	3.222e-04	0.005
638	ACE2,MET32	3.224e-04	0.014
639	GCR2,STB4	3.393e-04	0.014
640	MSN4,AZF1,SUT1	3.418e-04	0.006
641	YGR067C,ARO80	3.442e-04	0.006
642	MSN4,RSC3	3.659e-04	0.024
643	YGR067C,YER130C	3.700e-04	0.011
644	SUT1,EDS1	3.891e-04	0.011
645	MIG2,YLL054C	4.007e-04	0.006
646	MSN4,AZF1,MIG3	4.172e-04	0.006
647	MIG2,AFT2	4.226e-04	0.011
648	MATA1,GCR1	4.297e-04	0.014
649	MIG2,HAP4	4.330e-04	0.006
650	SUT1,RAP1	4.401e-04	0.010
651	ABF1,CBF1	4.434e-04	0.007
652	MIG2,GIS1	4.561e-04	0.008
653	MIG3,MET28	4.654e-04	0.011
654	RSC3,TEA1	4.679e-04	0.006
655	MET32,YKL222C	4.738e-04	0.007
656	ADR1,EDS1	4.819e-04	0.012
657	YGR067C,YRR1	4.826e-04	0.007
658	YML081W,LYS14	4.860e-04	0.009
659	MIG2,SKN7	4.890e-04	0.005
660	ZMS1,LYS14	4.912e-04	0.007
661	MSN4,AZF1,ADR1	4.914e-04	0.007
662	MET32,RIM101	4.944e-04	0.008
663	MET32,CAT8	4.944e-04	0.006
664	RIM101,PHD1	4.969e-04	0.006
665	MSN4,LEU3	5.016e-04	0.008
666	SUT1,CAT8	5.042e-04	0.008
667	AZF1,TYE7	5.113e-04	0.009
668	MATA1,FHL1	5.157e-04	0.010
669	MBP1::SWI6,CRZ1	5.265e-04	0.007
670	RDR1,IME1	5.268e-04	0.005
671	MSN4,PDR1	5.271e-04	0.015
672	ADR1,YDR520C	5.306e-04	0.008
673	REB1,TOD6	5.481e-04	0.008
674	YML081W,STP1	5.537e-04	0.010
675	ZMS1,RPN4	5.722e-04	0.010
676	MET28,YPR022C	5.949e-04	0.008
677	MCM1,FHL1	5.954e-04	0.006
678	MIG1,TEA1	6.044e-04	0.010
679	MIG1,STP1	6.068e-04	0.008
680	MSN4,HAP4	6.087e-04	0.015
681	YGR067C,GIS1	6.153e-04	0.009
682	MIG2,ASH1	6.249e-04	0.006
683	YML081W,MBP1	6.391e-04	0.008
684	MIG1,HAP4	6.417e-04	0.007
685	YPR022C,NHP10	6.430e-04	0.005
686	MIG1,MET28	6.506e-04	0.011
687	ABF1,MIG1	6.613e-04	0.016
688	ACE2,STP1	6.761e-04	0.009
689	MET32,YPR022C	6.792e-04	0.009
690	SUT1,YDR520C	6.817e-04	0.007
691	SUT1,PHD1	6.848e-04	0.009
692	SUT1,STB4	6.945e-04	0.012
693	SUT1,YRR1	7.030e-04	0.006
694	AFT2,RSC3	7.159e-04	0.009
695	MSN4,NRG1	7.176e-04	0.013
696	RDR1,EDS1	7.240e-04	0.008
697	ABF1,TYE7	7.389e-04	0.007
698	YGR067C,MET28	7.414e-04	0.012
699	ADR1,HAP4	7.460e-04	0.008
700	RPN4,NHP10	7.647e-04	0.005
701	MIG2,UME6	7.682e-04	0.006
702	YML081W,PDR1	7.686e-04	0.008
703	RDR1,RSC30	7.721e-04	0.009
704	CUP2,YRM1	7.761e-04	0.006
705	MIG1,AFT2	7.982e-04	0.012
706	MIG2,YRR1	8.305e-04	0.005
707	YER130C,YDR520C	8.428e-04	0.005
708	TEC1,CAT8	8.435e-04	0.005
709	RDR1,UGA3	8.441e-04	0.010
710	MIG1,YPR013C	8.943e-04	0.005
711	YML081W,HAP4	9.150e-04	0.008
712	MSN4,EDS1	9.156e-04	0.023
713	MIG1,YER130C	9.184e-04	0.010
714	TEA1,SIP4	9.214e-04	0.007
715	RPN4,MET4	9.429e-04	0.005
716	CHA4,NRG1	9.760e-04	0.005
717	YPR022C,SIP4	9.768e-04	0.007
718	MSN4,STP1	9.775e-04	0.018
719	ACE2,YPR013C	9.879e-04	0.006
720	RPN4,YPR196W	1.010e-03	0.006
721	REB1,UME6	1.013e-03	0.005
722	AFT2,REI1	1.013e-03	0.006
723	YGR067C,YLL054C	1.026e-03	0.007
724	MIG2,ARO80	1.032e-03	0.005
725	MIG3,ARO80	1.036e-03	0.006
726	RSC30,PHD1	1.038e-03	0.006
727	ZMS1,YLL054C	1.045e-03	0.006
728	ADR1,GIS1	1.054e-03	0.009
729	MIG1,YNR063W	1.063e-03	0.006
730	YML081W,GIS1	1.074e-03	0.009
731	ADR1,YLR278C	1.113e-03	0.010
732	MSN4,GCR2,YGR067C	1.130e-03	0.005
733	CRZ1,DAL82	1.149e-03	0.005
734	MIG1,YRR1	1.158e-03	0.006
735	TEC1,MBP1::SWI6	1.159e-03	0.007
736	ADR1,UME6	1.167e-03	0.007
737	UGA3,SOK2	1.185e-03	0.006
738	RGT1,YPR022C	1.187e-03	0.008
739	RSC3,YBR239C	1.196e-03	0.005
740	RPN4,STP2	1.203e-03	0.006
741	YGR067C,RPN4	1.216e-03	0.011
742	AFT2,RSC30	1.236e-03	0.008
743	MET32,YDR520C	1.236e-03	0.006
744	SUT1,AFT2	1.270e-03	0.012
745	MET28,REI1	1.270e-03	0.006
746	CEP3,ARG81	1.272e-03	0.005
747	RDR1,RPN4	1.291e-03	0.011
748	RIM101,STP2	1.293e-03	0.005
749	ADR1,YPR013C	1.318e-03	0.006
750	MET28,RPN4	1.331e-03	0.008
751	ADR1,RPN4	1.335e-03	0.012
752	MIG3,MCM1	1.338e-03	0.009
753	ZMS1,YLR278C	1.351e-03	0.008
754	MIG1,MBP1	1.364e-03	0.007
755	RSC30,STP1	1.370e-03	0.005
756	TEA1,STP2	1.385e-03	0.006
757	STB4,CUP2	1.388e-03	0.008
758	MSN4,AZF1,ZMS1	1.418e-03	0.005
759	MIG3,YER130C	1.432e-03	0.010
760	RGT1,OAF1	1.477e-03	0.005
761	YPR022C,YLR278C	1.492e-03	0.006
762	RSC3,PHD1	1.497e-03	0.007
763	RSC3,YPR196W	1.506e-03	0.005
764	EDS1,YER184C	1.513e-03	0.005
765	RGT1,YLR278C	1.524e-03	0.006
766	RGT1,STP2	1.534e-03	0.006
767	MSN4,AFT2	1.562e-03	0.025
768	CUP2,RME1	1.564e-03	0.005
769	MIG2,MET32	1.593e-03	0.011
770	MIG3,UME6	1.599e-03	0.006
771	ADR1,ASH1	1.615e-03	0.007
772	MIG1,CAT8	1.644e-03	0.007
773	ADR1,YLL054C	1.664e-03	0.007
774	MSN4,RGT1	1.687e-03	0.023
775	RAP1,FHL1	1.720e-03	0.006
776	MIG2,YER130C	1.756e-03	0.009
777	MSN4,ACE2,MIG1	1.774e-03	0.005
778	AFT2,ARO80	1.775e-03	0.005
779	MIG3,HAP4	1.791e-03	0.007
780	MIG2,RIM101	1.822e-03	0.009
781	MSN4,TBS1	1.833e-03	0.008
782	YGR067C,MBP1	1.866e-03	0.007
783	MSN4,PHD1	1.902e-03	0.019
784	AZF1,CBF1	1.968e-03	0.008
785	STP4,GIS1	1.987e-03	0.006
786	CHA4,TEA1	2.015e-03	0.008
787	MIG2,OAF1	2.028e-03	0.006
788	YML081W,ARO80	2.037e-03	0.007
789	MATA1,RME1	2.075e-03	0.008
790	RDR1,YPR022C	2.127e-03	0.010
791	SUT1,UME6	2.131e-03	0.006
792	ACE2,RSC30	2.156e-03	0.011
793	ZMS1,TEA1	2.182e-03	0.009
794	ZMS1,CST6	2.207e-03	0.006
795	AFT2,PDR1	2.235e-03	0.006
796	MIG1,RPN4	2.299e-03	0.011
797	MET32,OAF1	2.307e-03	0.007
798	CHA4,YRM1	2.317e-03	0.005
799	ZMS1,NRG1	2.364e-03	0.006
800	MIG1,MCM1	2.415e-03	0.009
801	YGR067C,TEA1	2.419e-03	0.011
802	MCM1,YRM1	2.514e-03	0.005
803	RDR1,SIP4	2.531e-03	0.008
804	MIG3,YNR063W	2.557e-03	0.005
805	MCM1,PDR8	2.611e-03	0.005
806	ADR1,MBP1	2.643e-03	0.007
807	CHA4,STP3	2.646e-03	0.007
808	TEA1,RFX1	2.669e-03	0.005
809	CHA4,PHD1	2.689e-03	0.007
810	MET28,STP1	2.719e-03	0.006
811	ABF1,FHL1	2.757e-03	0.009
812	YML081W,YLL054C	2.762e-03	0.007
813	AZF1,SFL1	2.778e-03	0.013
814	ACE2,STP2	2.820e-03	0.009
815	MSN4,RPN4	2.837e-03	0.024
816	RPN4,RIM101	2.870e-03	0.007
817	MSN4,GCR2,MIG1	2.871e-03	0.005
818	YGR067C,CAT8	2.879e-03	0.007
819	MET32,STP1	2.926e-03	0.006
820	MIG2,MCM1	2.932e-03	0.008
821	EDS1,YPR022C	2.948e-03	0.007
822	MSN4,ADR1,ABF1	2.987e-03	0.005
823	MSN4,GCR2,SUT1	3.066e-03	0.005
824	STE12,SKO1	3.082e-03	0.005
825	ACE2,UGA3	3.124e-03	0.011
826	STE12,CST6	3.139e-03	0.008
827	AFT2,YDR520C	3.183e-03	0.006
828	MIG3,MET32	3.250e-03	0.011
829	TEA1,RGT1	3.338e-03	0.008
830	RDR1,YER184C	3.343e-03	0.007
831	ADR1,YER130C	3.346e-03	0.011
832	MIG3,RAP1	3.388e-03	0.009
833	ZMS1,MET28	3.391e-03	0.010
834	RPN4,YER130C	3.410e-03	0.008
835	MIG3,YBR239C	3.411e-03	0.006
836	MET32,ASH1	3.428e-03	0.005
837	TEA1,EDS1	3.442e-03	0.008
838	ADR1,TEA1	3.446e-03	0.012
839	SWI4,ASH1	3.468e-03	0.005
840	YGR067C,OAF1	3.522e-03	0.008
841	ADR1,MET32	3.582e-03	0.013
842	MSN4,YPR196W	3.609e-03	0.015
843	SUT1,YER130C	3.681e-03	0.010
844	ABF1,SUT1	3.835e-03	0.015
845	UGA3,DAL82	3.848e-03	0.005
846	MIG3,RIM101	3.914e-03	0.009
847	EDS1,CEP3	3.992e-03	0.005
848	ZMS1,PDR8	4.079e-03	0.007
849	MET32,STP3	4.127e-03	0.007
850	MIG1,PDR8	4.156e-03	0.008
851	ZMS1,HAP4	4.176e-03	0.006
852	YML081W,SKN7	4.183e-03	0.006
853	MBP1::SWI6,SOK2	4.206e-03	0.006
854	MCM1,STP2	4.236e-03	0.005
855	AZF1,STB3	4.300e-03	0.014
856	MSN4,NHP10	4.314e-03	0.014
857	ZMS1,AFT2	4.318e-03	0.010
858	REB1,CBF1	4.347e-03	0.005
859	MET32,STB4	4.368e-03	0.009
860	ACE2,MCM1	4.476e-03	0.011
861	ABF1,SFP1	4.483e-03	0.009
862	YML081W,CAT8	4.485e-03	0.008
863	MSN4,AFT1	4.542e-03	0.009
864	YGR067C,YER184C	4.567e-03	0.007
865	RDR1,SWI4	4.597e-03	0.010
866	STP4,ARG81	4.637e-03	0.005
867	YGR067C,STP1	4.658e-03	0.008
868	MIG1,UME6	4.705e-03	0.006
869	MIG2,RAP1	4.706e-03	0.009
870	YGR067C,MCM1	4.734e-03	0.009
871	AFT2,TYE7	4.969e-03	0.005
872	STB4,CST6	4.985e-03	0.005
873	ADR1,YER184C	5.032e-03	0.008
874	SWI4,REI1	5.099e-03	0.006
875	SWI4,YKL222C	5.121e-03	0.006
876	YER130C,CRZ1	5.510e-03	0.006
877	ACE2,ASH1	5.556e-03	0.007
878	CHA4,CRZ1	5.575e-03	0.006
879	STB4,TEA1	5.753e-03	0.008
880	EDS1,UGA3	5.782e-03	0.007
881	STP3,YRM1	5.798e-03	0.005
882	ADR1,CEP3	5.880e-03	0.010
883	YML081W,YER130C	5.889e-03	0.011
884	MATA1,GCR2	5.895e-03	0.019
885	SUT1,PDR8	5.906e-03	0.007
886	RDR1,OAF1	5.967e-03	0.007
887	AFT2,STP2	6.028e-03	0.006
888	MET32,MBP1::SWI6	6.104e-03	0.008
889	ACE2,RSC3	6.265e-03	0.012
890	REB1,UGA3	6.369e-03	0.009
891	MSN4,MET32	6.420e-03	0.025
892	ADR1,YBR239C	6.425e-03	0.007
893	STB4,DAL82	6.543e-03	0.006
894	SWI5,RSC30	6.606e-03	0.007
895	RIM101,STP1	6.631e-03	0.005
896	AZF1,DOT6	6.752e-03	0.012
897	YGR067C,YBR239C	6.845e-03	0.007
898	RSC3,STP1	6.845e-03	0.005
899	AZF1,EDS1	6.911e-03	0.013
900	HSF1,UGA3	6.919e-03	0.009
901	REB1,ASH1	7.051e-03	0.005
902	SWI4,RSC30	7.058e-03	0.007
903	MET32,YLR278C	7.106e-03	0.007
904	STB4,STP1	7.171e-03	0.006
905	ZMS1,FHL1	7.246e-03	0.007
906	HSF1,ASH1	7.442e-03	0.005
907	ZMS1,OAF1	7.463e-03	0.006
908	TEA1,YLR278C	7.483e-03	0.006
909	REB1,INO2	7.523e-03	0.006
910	ZMS1,UME6	7.589e-03	0.005
911	REB1,TYE7	7.658e-03	0.006
912	MET32,RFX1	7.664e-03	0.006
913	REB1,MGA1	7.751e-03	0.005
914	ACE2,HAC1	7.784e-03	0.007
915	STE12,TEC1	7.887e-03	0.013
916	RDR1,TEA1	7.953e-03	0.009
917	MET32,RSC30	8.117e-03	0.007
918	ABF1,CHA4	8.133e-03	0.012
919	MIG3,MBP1	8.143e-03	0.006
920	MSN4,STP4	8.147e-03	0.020
921	ADR1,FHL1	8.195e-03	0.009
922	STB4,STP2	8.224e-03	0.006
923	ACE2,SOK2	8.246e-03	0.009
924	MIG2,STB4	8.270e-03	0.010
925	MET32,MCM1	8.297e-03	0.007
926	YGR067C,PDR8	8.325e-03	0.008
927	YGR067C,YNR063W	8.377e-03	0.005
928	GCR2,CAT8	8.411e-03	0.008
929	MIG2,YBR239C	8.481e-03	0.006
930	MIG1,MET32	8.483e-03	0.011
931	ADR1,YKL222C	8.572e-03	0.008
932	STB3,SFP1	8.619e-03	0.005
933	SUT1,MET28	8.636e-03	0.011
934	YGR067C,YKL222C	8.641e-03	0.007
935	ZMS1,MCM1	8.641e-03	0.008
936	MSN4,IME1	8.674e-03	0.012
937	CHA4,RGT1	8.700e-03	0.007
938	MET32,REI1	8.789e-03	0.006
939	YML081W,YKL222C	8.794e-03	0.008
940	YML081W,YLR278C	9.018e-03	0.009
941	MIG1,ASH1	9.055e-03	0.006
942	GCR2,YLR278C	9.202e-03	0.010
943	MIG1,PHD1	9.210e-03	0.008
944	MSN4,PUT3	9.233e-03	0.007
945	MET32,CHA4	9.292e-03	0.009
946	AZF1,UME6	9.295e-03	0.007
947	MET32,HAP4	9.547e-03	0.005
948	RPN4,CAT8	9.581e-03	0.005
949	ABF1,MIG2	9.748e-03	0.013
950	AFT2,RPN4	9.775e-03	0.009
951	MIG1,TEC1	1.005e-02	0.010
952	MIG1,SOK2	1.007e-02	0.008
953	MIG3,PDR8	1.013e-02	0.007
954	MSN4,ASH1	1.019e-02	0.012
955	YML081W,YRR1	1.025e-02	0.006
956	RPN4,RSC30	1.038e-02	0.007
957	YML081W,YPR013C	1.043e-02	0.005
958	MIG1,RFX1	1.045e-02	0.007
959	MSN4,CHA4	1.046e-02	0.024
960	TEC1,CRZ1	1.047e-02	0.006
961	YML081W,MET32	1.052e-02	0.012
962	MIG3,STB4	1.057e-02	0.011
963	ABF1,NHP10	1.065e-02	0.007
964	CUP2,CEP3	1.073e-02	0.006
965	CUP2,SOK2	1.086e-02	0.005
966	ACE2,NRG1	1.086e-02	0.007
967	YER130C,STP3	1.089e-02	0.006
968	STB5,YLR278C	1.094e-02	0.005
969	AFT2,PHD1	1.103e-02	0.007
970	RGT1,RSC30	1.109e-02	0.006
971	CHA4,STP4	1.113e-02	0.007
972	STB5,PHD1	1.121e-02	0.006
973	UGA3,RIM101	1.125e-02	0.006
974	CRZ1,STP3	1.128e-02	0.005
975	RGT1,YER130C	1.130e-02	0.007
976	AFT2,STP1	1.135e-02	0.006
977	YML081W,MBP1::SWI6	1.150e-02	0.011
978	CHA4,EDS1	1.153e-02	0.007
979	YGR067C,HAP4	1.154e-02	0.006
980	SWI4,CRZ1	1.160e-02	0.007
981	AFT2,TEA1	1.161e-02	0.008
982	RSC30,PDR8	1.166e-02	0.005
983	ABF1,RSC30	1.176e-02	0.010
984	SUT1,MET4	1.177e-02	0.007
985	STB5,STP2	1.184e-02	0.005
986	RGT1,SFP1	1.193e-02	0.006
987	REB1,DOT6	1.223e-02	0.008
988	MET28,HAP4	1.224e-02	0.005
989	YPR022C,STP4	1.255e-02	0.006
990	MSN4,YKL222C	1.258e-02	0.015
991	AFT2,NRG1	1.261e-02	0.005
992	MIG1,TOD6	1.263e-02	0.008
993	MIG1,STB4	1.265e-02	0.011
994	TEA1,PHD1	1.268e-02	0.006
995	RDR1,FHL1	1.274e-02	0.007
996	EDS1,YER130C	1.291e-02	0.007
997	SWI4,CEP3	1.297e-02	0.007
998	ADR1,SKN7	1.302e-02	0.005
999	AZF1,YPR022C	1.325e-02	0.013
1000	CUP2,DAL82	1.330e-02	0.005
1001	SUT1,CEP3	1.331e-02	0.008
1002	YML081W,MCM1	1.333e-02	0.010
1003	ZMS1,PHD1	1.336e-02	0.007
1004	RSC3,YPR022C	1.337e-02	0.007
1005	CRZ1,YLR278C	1.342e-02	0.005
1006	ADR1,STB4	1.346e-02	0.012
1007	GCR2,SPT23	1.346e-02	0.005
1008	ABF1,HAC1	1.347e-02	0.007
1009	MIG2,CEP3	1.350e-02	0.008
1010	RDR1,STP3	1.355e-02	0.008
1011	DOT6,STP3	1.363e-02	0.005
1012	ABF1,YPR196W	1.364e-02	0.007
1013	STB4,RME1	1.384e-02	0.005
1014	AFT2,MET32	1.385e-02	0.009
1015	YPR022C,GIS1	1.387e-02	0.005
1016	YGR067C,MET32	1.435e-02	0.011
1017	MBP1::SWI6,CEP3	1.443e-02	0.006
1018	MIG1,GIS1	1.447e-02	0.008
1019	MSN4,UME6	1.452e-02	0.012
1020	SUT1,YBR239C	1.456e-02	0.007
1021	ABF1,YGR067C	1.487e-02	0.015
1022	YGR067C,NRG1	1.493e-02	0.006
1023	ACE2,RIM101	1.496e-02	0.010
1024	MIG1,RIM101	1.498e-02	0.009
1025	MET32,STB5	1.520e-02	0.008
1026	SUT1,RFX1	1.527e-02	0.007
1027	YPR022C,RSC30	1.528e-02	0.006
1028	RPN4,REI1	1.559e-02	0.005
1029	RGT1,RIM101	1.562e-02	0.006
1030	RDR1,STP4	1.562e-02	0.008
1031	MIG1,YKL222C	1.589e-02	0.007
1032	STP3,PHD1	1.595e-02	0.005
1033	ADR1,TYE7	1.595e-02	0.006
1034	YML081W,TEA1	1.604e-02	0.011
1035	EDS1,SFP1	1.643e-02	0.006
1036	STP3,SIP4	1.652e-02	0.005
1037	RGT1,GIS1	1.705e-02	0.006
1038	ADR1,CBF1	1.722e-02	0.006
1039	MET28,DOT6	1.756e-02	0.007
1040	GCR2,ARO80	1.759e-02	0.006
1041	AZF1,MIG1	1.760e-02	0.018
1042	GCR2,YPR013C	1.763e-02	0.005
1043	MET28,TOD6	1.772e-02	0.006
1044	ZMS1,GIS1	1.777e-02	0.007
1045	MIG1,DOT6	1.779e-02	0.008
1046	ADR1,YRR1	1.794e-02	0.006
1047	MET32,NHP10	1.795e-02	0.005
1048	RSC3,PDR8	1.797e-02	0.005
1049	MIG3,LYS14	1.814e-02	0.006
1050	ABF1,ROX1	1.831e-02	0.006
1051	AZF1,GIS1	1.863e-02	0.010
1052	RDR1,RGT1	1.879e-02	0.008
1053	YML081W,NRG1	1.915e-02	0.006
1054	SWI5,UGA3	1.922e-02	0.006
1055	YML081W,HSF1	1.927e-02	0.014
1056	RDR1,YKL222C	1.933e-02	0.006
1057	YML081W,DOT6	1.945e-02	0.009
1058	RDR1,CRZ1	1.946e-02	0.008
1059	CUP2,ARG81	1.948e-02	0.005
1060	RDR1,AFT2	1.952e-02	0.011
1061	STB4,ARG81	1.961e-02	0.006
1062	EDS1,STP2	1.964e-02	0.005
1063	RIM101,CRZ1	1.970e-02	0.005
1064	SUT1,YLR278C	1.984e-02	0.008
1065	MIG2,PHD1	1.996e-02	0.007
1066	AZF1,SFP1	1.996e-02	0.010
1067	RSC30,SOK2	2.002e-02	0.005
1068	ACE2,TEA1	2.054e-02	0.011
1069	YPR022C,STP3	2.075e-02	0.006
1070	STB4,REI1	2.076e-02	0.005
1071	MIG1,STB5	2.078e-02	0.010
1072	YML081W,YER184C	2.082e-02	0.008
1073	AFT2,NHP10	2.083e-02	0.005
1074	YML081W,PDR8	2.095e-02	0.008
1075	YPR022C,RIM101	2.109e-02	0.006
1076	RAP1,SOK2	2.144e-02	0.005
1077	MET32,RSC3	2.145e-02	0.008
1078	MSN4,YRR1	2.157e-02	0.012
1079	EDS1,RIM101	2.190e-02	0.006
1080	MIG3,PHD1	2.201e-02	0.007
1081	ZMS1,YBR239C	2.234e-02	0.006
1082	RGT1,STP1	2.237e-02	0.005
1083	UGA3,YRM1	2.244e-02	0.005
1084	ACE2,TOS8	2.260e-02	0.005
1085	MIG2,MBP1	2.264e-02	0.005
1086	MET28,LYS14	2.276e-02	0.005
1087	RSC3,RIM101	2.277e-02	0.006
1088	MIG1,DAL82	2.307e-02	0.007
1089	MIG3,YKL222C	2.311e-02	0.006
1090	MET32,YPR196W	2.333e-02	0.005
1091	ACE2,CUP2	2.335e-02	0.010
1092	ADR1,ABF1	2.338e-02	0.016
1093	SWI5,SOK2	2.342e-02	0.005
1094	SUT1,CST6	2.354e-02	0.006
1095	RSC3,SWI5	2.359e-02	0.007
1096	YGR067C,RIM101	2.404e-02	0.009
1097	RAP1,PHD1	2.434e-02	0.005
1098	EDS1,SIP4	2.442e-02	0.006
1099	YML081W,YBR239C	2.446e-02	0.007
1100	MSN4,YLR278C	2.449e-02	0.018
1101	RPN4,YPR022C	2.478e-02	0.007
1102	CHA4,YPR022C	2.494e-02	0.007
1103	MSN4,STP3	2.510e-02	0.018
1104	RGT1,PDR8	2.520e-02	0.005
1105	STB4,RPN4	2.541e-02	0.008
1106	RPN4,SOK2	2.550e-02	0.006
1107	MET32,STP4	2.550e-02	0.007
1108	MSN4,SIP4	2.623e-02	0.018
1109	REB1,AFT2	2.623e-02	0.010
1110	RDR1,ARG81	2.626e-02	0.006
1111	ABF1,RAP1	2.665e-02	0.010
1112	AFT2,SWI4	2.689e-02	0.009
1113	STB5,TEC1	2.714e-02	0.007
1114	STB4,TEC1	2.728e-02	0.007
1115	RAP1,STP4	2.745e-02	0.006
1116	ACE2,SUT1	2.747e-02	0.015
1117	RGT1,SOK2	2.748e-02	0.005
1118	YER130C,STP2	2.749e-02	0.005
1119	RSC3,MBP1::SWI6	2.801e-02	0.006
1120	MET28,UGA3	2.818e-02	0.007
1121	REB1,HAC1	2.818e-02	0.006
1122	MSN4,YRM1	2.827e-02	0.017
1123	MET32,DAL82	2.828e-02	0.005
1124	MSN4,YNR063W	2.843e-02	0.011
1125	AFT2,CEP3	2.886e-02	0.007
1126	AFT2,PDR8	2.889e-02	0.006
1127	RIM101,MCM1	2.913e-02	0.005
1128	SUT1,SWI4	2.917e-02	0.010
1129	YGR067C,LYS14	2.923e-02	0.007
1130	MET28,STP3	2.927e-02	0.006
1131	CHA4,RFX1	2.934e-02	0.005
1132	AZF1,TOD6	2.946e-02	0.010
1133	RPN4,RSC3	2.960e-02	0.007
1134	RDR1,PHD1	2.964e-02	0.007
1135	STB4,EDS1	2.970e-02	0.006
1136	YGR067C,ASH1	2.990e-02	0.005
1137	MIG3,CEP3	2.993e-02	0.008
1138	MIG3,MET4	2.993e-02	0.006
1139	RPN4,STP1	3.048e-02	0.005
1140	MIG3,NRG1	3.064e-02	0.005
1141	SWI4,STP1	3.087e-02	0.006
1142	YPR022C,CEP3	3.106e-02	0.006
1143	YER130C,YLR278C	3.144e-02	0.005
1144	STB5,CRZ1	3.159e-02	0.006
1145	ADR1,PDR8	3.164e-02	0.008
1146	ZMS1,ROX1	3.174e-02	0.005
1147	ADR1,YNR063W	3.191e-02	0.005
1148	YER130C,SIP4	3.220e-02	0.006
1149	RDR1,MBP1	3.221e-02	0.005
1150	ABF1,MBP1	3.247e-02	0.006
1151	MIG1,CST6	3.278e-02	0.006
1152	MET32,PDR8	3.310e-02	0.006
1153	RDR1,YDR520C	3.374e-02	0.006
1154	SUT1,LYS14	3.374e-02	0.006
1155	CHA4,SIP4	3.394e-02	0.006
1156	AZF1,HAC1	3.434e-02	0.008
1157	MSN4,TEA1	3.448e-02	0.021
1158	MSN4,RTG3	3.451e-02	0.008
1159	TEA1,MCM1	3.459e-02	0.006
1160	RPN4,YER184C	3.490e-02	0.005
1161	AFT2,CHA4	3.504e-02	0.009
1162	YPR022C,YER130C	3.507e-02	0.006
1163	RDR1,NHP10	3.567e-02	0.006
1164	ZMS1,MET4	3.574e-02	0.005
1165	REB1,STB3	3.581e-02	0.009
1166	ACE2,AFT2	3.592e-02	0.013
1167	STB4,YPR022C	3.611e-02	0.007
1168	TEA1,CEP3	3.631e-02	0.006
1169	YGR067C,YRM1	3.638e-02	0.008
1170	YGR067C,DOT6	3.652e-02	0.008
1171	RDR1,CEP3	3.656e-02	0.007
1172	EDS1,RAP1	3.683e-02	0.006
1173	SUT1,YRM1	3.685e-02	0.007
1174	MSN4,YER184C	3.689e-02	0.015
1175	AFT2,SOK2	3.701e-02	0.006
1176	RSC3,RGT1	3.703e-02	0.007
1177	MIG3,DOT6	3.703e-02	0.008
1178	UGA3,PDR8	3.794e-02	0.005
1179	YGR067C,PHD1	3.804e-02	0.008
1180	YER130C,STP4	3.828e-02	0.006
1181	CHA4,RIM101	3.848e-02	0.006
1182	MSN4,YDR520C	3.899e-02	0.013
1183	MBP1::SWI6,MCM1	3.916e-02	0.006
1184	GCR2,CUP2	3.934e-02	0.010
1185	EDS1,PDR8	3.952e-02	0.005
1186	MIG2,PDR8	3.955e-02	0.006
1187	MSN4,AZF1,ABF1	3.959e-02	0.005
1188	ABF1,YPR022C	3.959e-02	0.010
1189	ADR1,STP4	3.981e-02	0.009
1190	MIG3,TOD6	3.986e-02	0.007
1191	EDS1,SOK2	3.989e-02	0.005
1192	RDR1,RIM101	4.069e-02	0.008
1193	ACE2,MET4	4.088e-02	0.007
1194	ABF1,STB4	4.110e-02	0.011
1195	MIG3,TYE7	4.128e-02	0.005
1196	MSN4,ARO80	4.172e-02	0.011
1197	ABF1,RDR1	4.199e-02	0.013
1198	HSF1,EDS1	4.206e-02	0.008
1199	REB1,SFP1	4.214e-02	0.007
1200	ACE2,MAC1	4.244e-02	0.009
1201	MET28,YKL222C	4.260e-02	0.005
1202	MIG1,NRG1	4.264e-02	0.005
1203	ABF1,RSC3	4.288e-02	0.010
1204	ADR1,YRM1	4.321e-02	0.008
1205	MIG1,YBR239C	4.376e-02	0.006
1206	YGR067C,MBP1::SWI6	4.437e-02	0.009
1207	STB3,ARG81	4.480e-02	0.005
1208	AZF1,CAT8	4.484e-02	0.008
1209	ABF1,STP2	4.492e-02	0.007
1210	STB3,EDS1	4.502e-02	0.007
1211	MSN4,PDR8	4.503e-02	0.016
1212	MSN4,ROX1	4.503e-02	0.012
1213	RDR1,LYS14	4.504e-02	0.005
1214	ACE2,GIS1	4.518e-02	0.008
1215	RDR1,TYE7	4.524e-02	0.005
1216	RPN4,PHD1	4.526e-02	0.006
1217	MIG1,YRM1	4.533e-02	0.007
1218	MET32,SWI5	4.541e-02	0.007
1219	RPN4,RGT1	4.547e-02	0.007
1220	ADR1,MET4	4.566e-02	0.007
1221	MET28,STP2	4.589e-02	0.005
1222	AFT2,RFX1	4.595e-02	0.005
1223	YGR067C,STP4	4.607e-02	0.009
1224	ABF1,RPN4	4.644e-02	0.011
1225	TEA1,YPR022C	4.669e-02	0.007
1226	ADR1,STP3	4.714e-02	0.009
1227	AFT2,ARG81	4.721e-02	0.006
1228	ZMS1,SOK2	4.827e-02	0.006
1229	ADR1,NRG1	4.832e-02	0.006
1230	RAP1,STP3	4.838e-02	0.005
1231	STB5,YER130C	4.905e-02	0.007
1232	AFT2,UGA3	4.916e-02	0.008
1233	SUT1,MGA1	5.001e-02	0.005
1234	STP4,SIP4	5.056e-02	0.005
1235	MSN4,INO2	5.078e-02	0.013
1236	RGT1,SFL1	5.132e-02	0.006
1237	AZF1,YAP7	5.172e-02	0.007
1238	STB5,UGA3	5.174e-02	0.007
1239	ADR1,LYS14	5.201e-02	0.007
1240	AFT2,TEC1	5.209e-02	0.008
1241	SWI4,MCM1	5.239e-02	0.007
1242	STB4,SWI4	5.280e-02	0.008
1243	STP4,PHD1	5.311e-02	0.005
1244	MET28,MBP1::SWI6	5.380e-02	0.007
1245	ZMS1,RIM101	5.393e-02	0.007
1246	MIG3,TBP	5.399e-02	0.007
1247	MSN4,MET28	5.431e-02	0.022
1248	AZF1,SIP4	5.438e-02	0.010
1249	STE12,INO2	5.448e-02	0.007
1250	STB4,RSC30	5.571e-02	0.007
1251	RPN4,OAF1	5.580e-02	0.005
1252	AFT2,MET4	5.600e-02	0.005
1253	MIG3,DAL82	5.623e-02	0.006
1254	STE12,LYS14	5.648e-02	0.008
1255	GCR2,CBF1	5.705e-02	0.006
1256	ADR1,PHD1	5.743e-02	0.008
1257	STB5,TEA1	5.768e-02	0.007
1258	YPR022C,PHD1	5.854e-02	0.005
1259	ACE2,RPN4	5.898e-02	0.011
1260	ZMS1,RAP1	5.909e-02	0.008
1261	SWI4,SOK2	5.956e-02	0.006
1262	STE12,YNR063W	6.071e-02	0.006
1263	STE12,RFX1	6.094e-02	0.008
1264	STB4,PHD1	6.137e-02	0.006
1265	YGR067C,HSF1	6.140e-02	0.012
1266	AZF1,YGR067C	6.294e-02	0.018
1267	YPR022C,MCM1	6.338e-02	0.006
1268	TEC1,YLR278C	6.356e-02	0.005
1269	EDS1,PHD1	6.398e-02	0.005
1270	AZF1,ROX1	6.430e-02	0.007
1271	SWI4,RSC3	6.441e-02	0.006
1272	SWI4,STP2	6.501e-02	0.005
1273	YGR067C,CEP3	6.507e-02	0.008
1274	ABF1,INO2	6.539e-02	0.006
1275	STB3,SFL1	6.560e-02	0.007
1276	SWI5,RAP1	6.586e-02	0.006
1277	ADR1,CAT8	6.606e-02	0.007
1278	MET32,STP2	6.617e-02	0.005
1279	MSN4,RIM101	6.648e-02	0.018
1280	REB1,RAP1	6.649e-02	0.008
1281	HSF1,STP4	6.734e-02	0.007
1282	RDR1,HAC1	6.761e-02	0.005
1283	MET32,RGT1	6.791e-02	0.007
1284	MIG1,SWI4	6.809e-02	0.010
1285	RDR1,STB4	6.819e-02	0.010
1286	STB4,YLR278C	6.825e-02	0.006
1287	SUT1,FHL1	6.857e-02	0.007
1288	CHA4,YLR278C	6.866e-02	0.005
1289	CHA4,YAP3	6.904e-02	0.005
1290	RSC3,GIS1	7.012e-02	0.005
1291	EDS1,SFL1	7.085e-02	0.006
1292	UGA3,MAC1	7.115e-02	0.005
1293	YML081W,STB5	7.121e-02	0.010
1294	MSN4,AZF1,GCR2	7.143e-02	0.005
1295	MSN4,HAP1	7.229e-02	0.006
1296	RDR1,RME1	7.239e-02	0.005
1297	SUT1,STP4	7.298e-02	0.008
1298	MIG1,MET4	7.315e-02	0.006
1299	YGR067C,CUP2	7.323e-02	0.009
1300	TEA1,YRM1	7.334e-02	0.005
1301	MSN4,OAF1	7.373e-02	0.015
1302	ACE2,CIN5	7.399e-02	0.005
1303	ADR1,SOK2	7.406e-02	0.008
1304	MIG3,SOK2	7.420e-02	0.007
1305	ABF1,CRZ1	7.484e-02	0.008
1306	STB3,TBP	7.628e-02	0.005
1307	GCR2,ARG81	7.632e-02	0.008
1308	TEA1,SWI5	7.673e-02	0.006
1309	RSC3,YRM1	7.688e-02	0.005
1310	MATA1,MET32	7.695e-02	0.012
1311	RAP1,DOT6	7.695e-02	0.005
1312	MSN4,SOK2	7.700e-02	0.016
1313	SUT1,GIS1	7.734e-02	0.007
1314	TEC1,RSC30	7.740e-02	0.006
1315	YML081W,ABF1	7.760e-02	0.016
1316	RDR1,MET32	7.776e-02	0.009
1317	YGR067C,SOK2	7.797e-02	0.007
1318	SWI5,RIM101	7.815e-02	0.006
1319	GCR2,YBR239C	7.822e-02	0.007
1320	ADR1,RIM101	7.836e-02	0.009
1321	MSN4,MET4	7.839e-02	0.013
1322	STE12,MATA1	7.843e-02	0.021
1323	CUP2,STP4	7.853e-02	0.005
1324	RDR1,REI1	7.868e-02	0.006
1325	SUT1,HSF1	7.874e-02	0.012
1326	MATA1,STP1	7.897e-02	0.008
1327	AZF1,STP2	7.910e-02	0.009
1328	AFT2,GIS1	7.930e-02	0.006
1329	YGR067C,STB4	7.935e-02	0.010
1330	AZF1,YPR196W	7.962e-02	0.008
1331	MIG1,MBP1::SWI6	8.042e-02	0.009
1332	ABF1,MCM1	8.056e-02	0.008
1333	REB1,FKH2	8.069e-02	0.009
1334	MIG1,CUP2	8.133e-02	0.009
1335	ACE2,CEP3	8.145e-02	0.009
1336	RDR1,CAT8	8.252e-02	0.006
1337	HSF1,AFT2	8.255e-02	0.010
1338	YER130C,RSC30	8.282e-02	0.006
1339	REB1,MCM1	8.291e-02	0.007
1340	MET28,TEC1	8.306e-02	0.007
1341	STE12,SPT23	8.323e-02	0.006
1342	MSN4,MBP1::SWI6	8.330e-02	0.019
1343	MIG2,MET4	8.335e-02	0.005
1344	AFT2,STB4	8.379e-02	0.008
1345	MET28,RSC30	8.441e-02	0.006
1346	AFT2,SWI5	8.488e-02	0.007
1347	SWI4,YLR278C	8.553e-02	0.006
1348	AZF1,RGT1	8.580e-02	0.012
1349	ACE2,HAP4	8.613e-02	0.006
1350	SWI4,RPN4	8.656e-02	0.008
1351	SWI5,MAC1	8.659e-02	0.005
1352	AFT2,YER130C	8.675e-02	0.007
1353	YML081W,FHL1	8.688e-02	0.008
1354	SWI4,UGA3	8.712e-02	0.006
1355	ACE2,CRZ1	8.720e-02	0.008
1356	ACE2,REI1	8.855e-02	0.007
1357	YGR067C,FHL1	8.861e-02	0.007
1358	AZF1,YDR520C	8.888e-02	0.008
1359	ADR1,DOT6	8.914e-02	0.009
1360	AFT2,FHL1	8.924e-02	0.006
1361	SUT1,TYE7	9.004e-02	0.005
1362	HSF1,GCR1	9.004e-02	0.008
1363	AZF1,UGA3	9.006e-02	0.011
1364	CHA4,STB5	9.016e-02	0.007
1365	MIG2,YKL222C	9.059e-02	0.005
1366	YML081W,RIM101	9.114e-02	0.009
1367	YER130C,MAC1	9.156e-02	0.005
1368	YML081W,OAF1	9.192e-02	0.007
1369	RPN4,STB5	9.234e-02	0.007
1370	YGR067C,TYE7	9.250e-02	0.005
1371	YGR067C,STP3	9.324e-02	0.008
1372	MIG1,CEP3	9.348e-02	0.007
1373	GCR2,YDR520C	9.383e-02	0.007
1374	EDS1,RSC30	9.419e-02	0.006
1375	GCR2,TYE7	9.446e-02	0.006
1376	ADR1,OAF1	9.465e-02	0.007
1377	MET32,CEP3	9.487e-02	0.006
1378	MSN4,YJL103C	9.506e-02	0.009
1379	MSN4,MCM1	9.530e-02	0.017
1380	STB4,RSC3	9.626e-02	0.007
1381	ABF1,ARG81	9.639e-02	0.007
1382	ACE2,ARG81	9.640e-02	0.008
1383	MSN4,YAP3	9.671e-02	0.014
1384	AFT2,MCM1	9.782e-02	0.007
1385	GCR1,MET28	9.940e-02	0.007
1386	AFT2,YKL222C	9.950e-02	0.005
1387	YML081W,ASH1	9.965e-02	0.005
1388	AZF1,MIG2	9.969e-02	0.015
